# Supplementary material for: Time-course differential lncRNA and mRNA expressions in radioresistant hypopharyngeal cancer cells
Source: Oncotarget. 2017 Apr 21;8(25):40994–1010. doi: 10.18632/oncotarget.17343 (PMC5522212; doi:10.18632/oncotarget.17343)
Supplement: Supplementary file 2 [file oncotarget-08-40994-s002.xlsx]

## Sheet: C
	MS vs M					ES vs E					FS vs F
ProbeName	p (Corr)	p	FC (abs)	Regulation		p (Corr)	p	FC (abs)	Regulation		p (Corr)	p	FC (abs)	Regulation		ControlType	lncRNA_ProbeName	Probe Sequence	lncRNA ID	Chromosome	Strand	Start	End	cdsstart	cdsend	exoncount	exonstart	exonend	gene	description	alias	known lncRNA name	class	database	Sense	Antisense	Intronic	Bidirectional	Intergenic(10k)
p29224	0.0673216	0.00097085	3.63272	up		0.0297869	0.00488221	2.14893	up		0.0270164	0.00376524	2.8019	up		0	p29224	TATTTTTACTCTTACAGGTACGGCTTGAAGGAAACTTCTGGAGGGTGGGGTGGTGTTGAA	ENST00000586340.1	19	+	36801259	36803564	36803564	36803564	1	36801259,	36803564,	ENSG00000267053.2	gene_id "ENSG00000267053.2"; transcript_id "ENST00000586340.1"; gene_type "lincRNA"; gene_status "NOVEL"; gene_name "CTD-3162L10.1"; transcript_type "lincRNA"; transcript_status "KNOWN"; transcript_name "CTD-3162L10.1-005"; level 2; tag "basic"; havana_gene "OTTHUMG00000180576.1"; havana_transcript "OTTHUMT00000451982.1";	ENST00000586340.1	CTD-3162L10.1	Intergenic	ENSEMBL					ENST00000427868
p22664	0.133618	0.0199813	3.64903	up		0.00329934	3.6829e-05	7.25972	up		0.00552942	1.32491e-05	6.3108	up		0	p22664	TTCACACACTAACTTGCCCACTCGTTCACACACTAACTTGCCCACTCGTTCACAAACTCA	TCONS_00010875	5	-	1043538	1044648	1044648	1044648	2	1043538,1044567,	1044355,1044648,	XLOC_004700	Gene_id=XLOC_004700;Gene_name=linc-BRD9-1;Transcript_id=TCONS_00010875;Transcript_name=linc-BRD9-1;	XLOC_004700		Intergenic	HumanLincRNACatalog					ENST00000382730, ENST00000296849
p22663	0.164007	0.0372586	2.74075	up		0.00346558	4.37332e-05	5.01246	up		0.00191288	2.50031e-07	4.35339	up		0	p22663	CTAACCCATTCACACACGATCTCACCCATTCATTCACAAACTCACCCACTCGTTCACAGC	TCONS_00010233	5	-	1041886	1042973	1042973	1042973	2	1041886,1042236,	1042053,1042973,	XLOC_004700	Gene_id=XLOC_004700;Gene_name=linc-BRD9-1;Transcript_id=TCONS_00010233;Transcript_name=linc-BRD9-1;	XLOC_004700		Intergenic	HumanLincRNACatalog					ENST00000382730, ENST00000296849
p35646_v4	0.111102	0.0104959	2.16844	up		0.00481554	0.00011328	2.56824	up		0.0227195	0.00255905	2.3197	up		0	p35646_v4	GGGAACACCTTCATGGCCCCTTTATAGCTGGATGATCATTTCCTGTTCTCTCCACCATGG	TCONS_00021439	12	-	127214339	127221508	127221508	127221508	4	127214339,127215308,127216888,127221211,	127214512,127215349,127216953,127221508,	XLOC_010244	Gene_id=XLOC_010244;Gene_name=linc-DHX37-4;Transcript_id=TCONS_00021439;Transcript_name=linc-DHX37-4;	XLOC_010244		Intergenic	HumanLincRNACatalog
p19771	0.167679	0.0396728	4.63317	up		0.00623303	0.000226675	5.10774	up		0.0128722	0.000603011	3.68817	up		0	p19771	AATACCAGATCTCCAACATACCAAATACCAGATCAACAACATACTAGATCTCCTAAGATC	TCONS_00023442	15	+	65016564	65016901	65016901	65016901	2	65016564,65016835,	65016763,65016901,	XLOC_011287	Gene_id=XLOC_011287;Gene_name=linc-PLEKHO2-2;Transcript_id=TCONS_00023442;Transcript_name=linc-PLEKHO2-2;	XLOC_011287		Intergenic	HumanLincRNACatalog
p10433	0.0670267	0.000753788	3.42675	up		0.00223089	7.01749e-06	4.87025	up		0.0174247	0.00134194	2.17083	up		0	p10433	GCCTTTCTTATCAATGGGTGCCTCCCGGTACATCTCGTCCACTTCCTCATCTGTGAAGCG	ENST00000561134.1	20	-	35177529	35232932	35232932	35232932	2	35177529,35232910,	35178221,35232932,	ENSG00000259716.1	gene_id "ENSG00000259716.1"; transcript_id "ENST00000561134.1"; gene_type "antisense"; gene_status "NOVEL"; gene_name "RP5-977B1.11"; transcript_type "antisense"; transcript_status "KNOWN"; transcript_name "RP5-977B1.11-001"; level 2; tag "dotter_confirmed"; tag "basic"; havana_gene "OTTHUMG00000172331.1"; havana_transcript "OTTHUMT00000417904.1";	ENST00000561134.1		Antisense	ENSEMBL		ENST00000373874, ENST00000279022			ENST00000360672, ENST00000360672, ENST00000483815
p25103	0.0673216	0.000872735	2.73923	up		0.00530606	0.000152127	2.11003	up		0.0102012	0.000304136	2.64544	up		0	p25103	AGCTAAGAAGAATCACACCTCATTGCAGATCTGCATTACCGTTGGAAAACAGCAGCCTCA	NR_024181.1	19	-	52359055	52391189	52391189	52391189	8	52359055,52364156,52380534,52381641,52383575,52383931,52390073,52391084,	52359220,52364231,52380630,52381768,52383654,52384130,52390165,52391189,	ZNF577	ID=rna39207;Name=NR_024181.1;Parent=gene32543;Dbxref=GeneID:84765,Genbank:NR_024181.1,HGNC:28673,HPRD:15856;gbkey=misc_RNA;product=zinc finger protein 577%2C transcript variant 3;transcript_id=NR_024181.1|ID=gene32543;Name=ZNF577;Dbxref=GeneID:84765,HGNC:28673,HPRD:15856;description=zinc finger protein 577;gbkey=Gene;gene=ZNF577	UCSC:uc010ydd.1		Antisense	RefSeq	ENST00000301399				ENST00000354957
p36244_v4	0.0969503	0.00597592	2.65742	up		0.00565287	0.000183533	2.56992	up		0.0185596	0.00156181	2.15815	up		0	p36244_v4	AAAAGTACGATAGCGATATCTACCACGAAGCTGTTGTTCCCCACCAGAACCAAATGAGCG	TCONS_00014623	8	+	12294661	12302466	12302466	12302466	4	12294661,12295672,12298477,12302264,	12295219,12296020,12298570,12302466,	XLOC_006721	Gene_id=XLOC_006721;Gene_name=linc-C8orf79-2;Transcript_id=TCONS_00014623;Transcript_name=linc-C8orf79-2;	XLOC_006721		Divergent	HumanLincRNACatalog	ENST00000357132
p29588	0.0860536	0.00356902	2.28769	up		0.00191099	4.3951e-06	13.6148	up		0.00716829	8.62462e-05	7.80807	up		0	p29588	ATTCCTGTAGCACCTCTTCAAGTGAGATGGCAGACCACCTCAGGATGGAAATGTATTTCT	TCONS_00018436	10	-	10826417	10837007	10837007	10837007	4	10826417,10828607,10834334,10836660,	10826632,10828718,10834488,10837007,	XLOC_008730	Gene_id=XLOC_008730;Gene_name=linc-KIN-6;Transcript_id=TCONS_00018436;Transcript_name=linc-KIN-6;	XLOC_008730		Intergenic	HumanLincRNACatalog
p36168_v4	0.142099	0.0242893	3.94946	up		0.0028142	1.72235e-05	3.16356	up		0.0308798	0.00490266	2.47621	up		0	p36168_v4	GCCACAAGAGGAAAAAAAGCAGCAAGACAGACAATGAGTAGCCACTGCTGTTTGCCCTGG	TCONS_00011749	6	+	26675092	26687948	26687948	26687948	3	26675092,26677840,26687346,	26675145,26677930,26687948,	XLOC_005214	Gene_id=XLOC_005214;Gene_name=linc-HIST1H2AG-4;Transcript_id=TCONS_00011749;Transcript_name=linc-HIST1H2AG-4;	XLOC_005214		Intergenic	HumanLincRNACatalog
p8546	0.163085	0.0365674	3.35923	up		0.0127997	0.0010462	2.25332	up		0.0111116	0.000395264	2.80861	up		0	p8546	TTTTTCACTGTTGCTGAGAATCTTTGGTTTGAATTATTGAGGCAGGTTCTTTCAGTAAGT	ENST00000592371.1	19	+	9455459	9456574	9456574	9456574	1	9455459,	9456574,	ENSG00000266912.1	gene_id "ENSG00000266912.1"; transcript_id "ENST00000592371.1"; gene_type "lincRNA"; gene_status "NOVEL"; gene_name "CTC-325H20.2"; transcript_type "lincRNA"; transcript_status "KNOWN"; transcript_name "CTC-325H20.2-001"; level 2; tag "basic"; havana_gene "OTTHUMG00000179944.1"; havana_transcript "OTTHUMT00000449030.1";	ENST00000592371.1	CTC-325H20.2	Intronic	ENSEMBL			ENST00000446085		ENST00000538743
p27783	0.0735011	0.00142409	2.40832	up		0.00346558	4.4067e-05	3.57138	up		0.00834895	0.000166595	2.46789	up		0	p27783	ATTTGGCTCTGTAATCTGAGTGTTCAATAGAGTTATCTGAAGAACCTCCAGAGGCTGCCG	uc.280-	9	-	128678005	128678225	128678225	128678225	1	128678005,	128678225,	uc.280-	uc.280-	uc.280-		Antisense	UCR		ENST00000447726	ENST00000373492
p25100	0.139515	0.0231692	2.00474	up		0.0320389	0.00548963	2.27246	up		0.00405572	5.19515e-06	2.37927	up		0	p25100	GTGAGCATTGTACATTTGTGGATATTAAATCTTTGGCAAAGTCATTTACCTGGGCTGGAA	NR_038279.1	19	-	36803962	36822620	36822620	36822620	6	36803962,36806858,36812201,36812894,36821154,36822348,	36804224,36806972,36812259,36812932,36821394,36822620,	LINC00665	ID=rna38223;Name=NR_038279.1;Parent=gene31875;Dbxref=GeneID:100506930,Genbank:NR_038279.1,HGNC:44323;gbkey=misc_RNA;product=long intergenic non-protein coding RNA 665%2C transcript variant 2;transcript_id=NR_038279.1|ID=gene31875;Name=LINC00665;Dbxref=GeneID:100506930,HGNC:44323;description=long intergenic non-protein coding RNA 665;gbkey=Gene;gene=LINC00665	UCSC:uc021utg.1		Intergenic	RefSeq	ENST00000427868				ENST00000270001
p36169_v4	0.152908	0.0303027	3.16618	up		0.00757038	0.000344619	3.55831	up		0.0141497	0.000780729	2.4672	up		0	p36169_v4	CCACCTCGGGAGCTGACACGATAAATGCGGACAATGAGTAGCCACTGCTGTTTGCCCTGG	TCONS_00011752	6	+	26681577	26687968	26687968	26687968	2	26681577,26687346,	26681627,26687968,	XLOC_005214	Gene_id=XLOC_005214;Gene_name=linc-HIST1H2AG-4;Transcript_id=TCONS_00011752;Transcript_name=linc-HIST1H2AG-4;	XLOC_005214		Intergenic	HumanLincRNACatalog
p8323	0.0955473	0.00573345	2.04198	up		0.0171229	0.00182384	2.05058	up		0.00978249	0.000263659	3.20329	up		0	p8323	GTCCATCATTACATATCTGTGGTGTCTGGCTCATTCGTCTCGTTTTCTGTCATTTTACCT	ENST00000427868.2	19	-	36806477	36813130	36813130	36813130	4	36806477,36812201,36812894,36813031,	36806972,36812259,36812932,36813130,	ENSG00000232677.2	gene_id "ENSG00000232677.2"; transcript_id "ENST00000427868.2"; gene_type "lincRNA"; gene_status "NOVEL"; gene_name "LINC00665"; transcript_type "lincRNA"; transcript_status "KNOWN"; transcript_name "LINC00665-008"; level 2; havana_gene "OTTHUMG00000048145.3"; havana_transcript "OTTHUMT00000452526.1";	ENST00000427868.2	LINC00665	Intergenic	ENSEMBL	ENST00000427868
p29587	0.0862276	0.00360299	2.34096	up		0.00223089	9.74387e-06	12.4715	up		0.00733533	9.26875e-05	10.2784	up		0	p29587	AGGATGGAAATGTATTTCTTCATCCCCCTCTCTACTTCCCTGTGACCTCCTGCAAATAAG	TCONS_00017927	10	-	10826401	10836877	10836877	10836877	4	10826401,10828607,10834334,10836660,	10826812,10828698,10834488,10836877,	XLOC_008730	Gene_id=XLOC_008730;Gene_name=linc-KIN-6;Transcript_id=TCONS_00017927;Transcript_name=linc-KIN-6;	XLOC_008730		Intergenic	HumanLincRNACatalog
p8352	0.105857	0.00861404	2.82072	up		0.00452516	9.4366e-05	3.24784	up		0.00901686	0.000209552	4.06031	up		0	p8352	TGTCTGATGCCTAGGACATCCAACTACCCCCAAGAAGTCTTTTCACCCAGAACATATAAT	ENST00000598541.1	19	-	41727330	41727956	41727956	41727956	2	41727330,41727889,	41727549,41727956,	ENSG00000269652.1	gene_id "ENSG00000269652.1"; transcript_id "ENST00000598541.1"; gene_type "antisense"; gene_status "NOVEL"; gene_name "CTD-2195B23.3"; transcript_type "antisense"; transcript_status "KNOWN"; transcript_name "CTD-2195B23.3-001"; level 2; tag "basic"; havana_gene "OTTHUMG00000182739.1"; havana_transcript "OTTHUMT00000463402.1";	ENST00000598541.1	CTD-2195B23.3	Antisense	ENSEMBL		ENST00000301178
p13056	0.0660925	0.000504137	3.8243	up		0.00172265	2.05179e-06	3.0971	up		0.0209917	0.00212874	2.33135	up		0	p13056	AAATCCTGCCAAGTCCCACGTTTTCTTCGGTTCCAAGCACAGAGAGACATTCTTCAAGAA	ENST00000507435.1	5	-	4452042	4866334	4866334	4866334	6	4452042,4481804,4522377,4784983,4805832,4866128,	4452167,4481868,4522480,4785077,4805961,4866334,	ENSG00000248973.1	gene_id "ENSG00000248973.1"; transcript_id "ENST00000507435.1"; gene_type "lincRNA"; gene_status "NOVEL"; gene_name "RP11-445O3.2"; transcript_type "lincRNA"; transcript_status "KNOWN"; transcript_name "RP11-445O3.2-001"; level 2; tag "basic"; havana_gene "OTTHUMG00000161642.1"; havana_transcript "OTTHUMT00000365582.1";	ENST00000507435.1		Intergenic	ENSEMBL
p7389	0.1674	0.0394744	3.47508	up		0.00779837	0.000363922	2.16626	up		0.018612	0.00158129	2.41334	up		0	p7389	GGTGCAACCATTACTTATTATATGCCACACAAACAGTGGAGAAAATTATGGACACCACCA	ENST00000587078.1	17	+	43623170	43636133	43636133	43636133	2	43623170,43635772,	43623310,43636133,	ENSG00000267198.1	gene_id "ENSG00000267198.1"; transcript_id "ENST00000587078.1"; gene_type "lincRNA"; gene_status "NOVEL"; gene_name "RP11-798G7.6"; transcript_type "lincRNA"; transcript_status "KNOWN"; transcript_name "RP11-798G7.6-006"; level 2; havana_gene "OTTHUMG00000180602.1"; havana_transcript "OTTHUMT00000452146.1";	ENST00000587078.1		Intergenic	ENSEMBL
p2474	0.109158	0.00976405	2.31069	up		0.00249271	1.27842e-05	2.57204	up		0.0443028	0.00956982	2.02363	up		0	p2474	ATCTAGCTTGGTGGCAGCCAAAACAGACTCCATGTCATTAAGGATGTCAGAACTCAAAGC	ENST00000526310.1	11	-	102100581	102101653	102101653	102101653	2	102100581,102101457,	102101013,102101653,	ENSG00000254422.1	gene_id "ENSG00000254422.1"; transcript_id "ENST00000526310.1"; gene_type "antisense"; gene_status "NOVEL"; gene_name "RP11-864G5.3"; transcript_type "antisense"; transcript_status "KNOWN"; transcript_name "RP11-864G5.3-001"; level 2; tag "basic"; havana_gene "OTTHUMG00000167323.1"; havana_transcript "OTTHUMT00000394157.1";	ENST00000526310.1		Antisense	ENSEMBL		ENST00000531439
p7561	0.0797959	0.00243814	2.72433	down		0.00456023	9.64048e-05	3.03791	down		0.0179207	0.00144083	12.9396	down		0	p7561	TGAGGTTGGGGAATCCACCCCTGTTCTGGGCTGGGAAGCACTTGCAGACCACAGAGATTT	ENST00000583521.1	17	+	79890273	79890934	79890934	79890934	2	79890273,79890871,	79890660,79890934,	ENSG00000263585.1	gene_id "ENSG00000263585.1"; transcript_id "ENST00000583521.1"; gene_type "antisense"; gene_status "NOVEL"; gene_name "RP11-498C9.13"; transcript_type "antisense"; transcript_status "KNOWN"; transcript_name "RP11-498C9.13-001"; level 2; tag "basic"; havana_gene "OTTHUMG00000178437.1"; havana_transcript "OTTHUMT00000441969.1";	ENST00000583521.1		Antisense	ENSEMBL		ENST00000329875, ENST00000402252			ENST00000357736, ENST00000357736, ENST00000330655, ENST00000330655
p10912	0.0461772	5.86531e-05	12.1979	down		0.00218567	5.37315e-06	6.51496	down		0.00322054	1.29986e-06	6.99904	down		0	p10912	AGATGTGACTATTCCTATCTGCTGGAGAACAGCCGTCCAGGGCCACCCCACGTCCTTCAA	ENST00000430181.1	21	+	45930568	45935506	45935506	45935506	3	45930568,45930821,45935379,	45930682,45930954,45935506,	ENSG00000235890.1	gene_id "ENSG00000235890.1"; transcript_id "ENST00000430181.1"; gene_type "antisense"; gene_status "NOVEL"; gene_name "TSPEAR-AS1"; transcript_type "antisense"; transcript_status "KNOWN"; transcript_name "TSPEAR-AS1-002"; level 2; tag "basic"; havana_gene "OTTHUMG00000041216.2"; havana_transcript "OTTHUMT00000098763.1";	ENST00000430181.1	TSPEAR-AS1	Intronic	ENSEMBL			ENST00000323084
p34907_v4	0.0803629	0.0024924	2.20402	down		0.031372	0.00530232	2.48041	down		0.0164538	0.00117195	3.38504	down		0	p34907_v4	CCGTGACCCCCAACTTGGACACCCCATAAGCTTTGTTCTCAGAAACTTGGCGGCTACAAG	ENST00000432988.1	21	-	37513704	37523008	37523008	37523008	3	37513704,37518553,37520267,	37514244,37519923,37523008,	ENSG00000236830.1	gene_id "ENSG00000236830.1"; transcript_id "ENST00000432988.1"; gene_type "processed_transcript"; gene_status "NOVEL"; gene_name "CBR3-AS1"; transcript_type "retained_intron"; transcript_status "KNOWN"; transcript_name "CBR3-AS1-004"; level 2; havana_gene "OTTHUMG00000086607.2"; havana_transcript "OTTHUMT00000194622.1";	ASO2102;asoverlaps_19_4667	CBR3-AS1	Antisense	ENSEMBL		ENST00000290354			ENST00000412073
p28072	0.0680994	0.00101375	12.4935	down		0.10042	0.0327014	10.3003	down		0.00345881	3.52636e-06	49.5686	down		0	p28072	ATGTTCTATTGAGGTGGAAACCCAATTTACCCACAAGTTCAGTCTCTGGGCCTGAAATCC	nc-HOXD10-13	2	+	176804474	176805143	176805143	176805143	1	176804474,	176805143,	nc-HOXD10-13	transcript_type=TAR Transcripts	nc-HOXD10-13		Intronic	HOX Loci			ENST00000409660
p6751	0.0772503	0.00190294	4.18039	down		0.00467094	0.000104533	3.53324	down		0.0087386	0.000191229	14.9542	down		0	p6751	TGAGACCTGTGCCCCATTTCTGACTAATATTCTTCATGATATTGTATCACTCTGTATCAA	ENST00000567574.1	17	-	26256573	26301249	26301249	26301249	4	26256573,26257632,26258562,26301113,	26257501,26257751,26258719,26301249,	ENSG00000260019.1	gene_id "ENSG00000260019.1"; transcript_id "ENST00000567574.1"; gene_type "lincRNA"; gene_status "NOVEL"; gene_name "RP11-218F4.1"; transcript_type "lincRNA"; transcript_status "KNOWN"; transcript_name "RP11-218F4.1-001"; level 2; tag "basic"; havana_gene "OTTHUMG00000175990.1"; havana_transcript "OTTHUMT00000431352.1";	ENST00000567574.1		Intergenic	ENSEMBL
p15429	0.0574636	0.000237413	6.68326	down		0.0639198	0.0165184	2.60343	down		0.0211853	0.00218483	3.25531	down		0	p15429	ATCCTAGGCTCTCCAAATGGGAGTCTAAAGGTCTCAAAACATGGTCCAGAAGAAGTATGC	ENST00000470135.1	7	+	106415521	106421388	106421388	106421388	4	106415521,106416404,106417987,106421095,	106415646,106416468,106418178,106421388,	ENSG00000228742.5	gene_id "ENSG00000228742.5"; transcript_id "ENST00000470135.1"; gene_type "lincRNA"; gene_status "NOVEL"; gene_name "RP5-884M6.1"; transcript_type "lincRNA"; transcript_status "KNOWN"; transcript_name "RP5-884M6.1-001"; level 2; tag "dotter_confirmed"; havana_gene "OTTHUMG00000157590.3"; havana_transcript "OTTHUMT00000349230.1";	TCONS_00013055;XLOC_006200		Intergenic	ENSEMBL
p11958	0.0909827	0.00442936	2.19175	down		0.00908084	0.000493924	2.26587	down		0.0311101	0.00496423	2.58017	down		0	p11958	ACGTTGTGTTTCGGGGCACACAAGCTACCTGTGCCTACCGGGATGAGCATGCAAGTGTCA	ENST00000464242.1	3	+	128208054	128216209	128216209	128216209	3	128208054,128208621,128215541,	128208258,128208912,128216209,	ENSG00000244300.2	gene_id "ENSG00000244300.2"; transcript_id "ENST00000464242.1"; gene_type "processed_transcript"; gene_status "NOVEL"; gene_name "RP11-475N22.4"; transcript_type "processed_transcript"; transcript_status "KNOWN"; transcript_name "RP11-475N22.4-002"; level 2; havana_gene "OTTHUMG00000159693.1"; havana_transcript "OTTHUMT00000356937.1";	ENST00000464242.1		Antisense	ENSEMBL					ENST00000430265
p36530_v4	0.0877345	0.00377056	2.71024	down		0.00773401	0.000358296	2.61448	down		0.0206866	0.00205714	2.31198	down		0	p36530_v4	GAACAACTGGAAGATAATTAGAATTATCAGCCTGTGCCACCCCCATCATGTGTCTCTAAA	ENST00000504214.1	5	-	177291565	177298184	177298184	177298184	2	177291565,177297853,	177291635,177298184,	ENSG00000249186.1	gene_id "ENSG00000249186.1"; transcript_id "ENST00000504214.1"; gene_type "antisense"; gene_status "NOVEL"; gene_name "RP11-423H2.5"; transcript_type "antisense"; transcript_status "KNOWN"; transcript_name "RP11-423H2.5-003"; level 2; tag "basic"; havana_gene "OTTHUMG00000163461.1"; havana_transcript "OTTHUMT00000373576.1";	ENST00000504214.1		Intergenic	ENSEMBL					ENST00000303154
p23694	0.0806594	0.00265479	4.16538	down		0.00493226	0.000119744	4.03543	down		0.0296347	0.00453821	2.86447	down		0	p23694	CTTTACAAATGAATTAGGGTAGACACAAAGCTGTGCCACCCAGAGCATCTTCAGTGATGT	TCONS_00013898	7	-	96278241	96285786	96285786	96285786	2	96278241,96285768,	96279831,96285786,	XLOC_006529	Gene_id=XLOC_006529;Gene_name=linc-SLC25A13-1;Transcript_id=TCONS_00013898;Transcript_name=linc-SLC25A13-1;	XLOC_006529		Intergenic	HumanLincRNACatalog	ENST00000444799
p2551	0.0781141	0.00210292	2.12516	down		0.00722706	0.0003198	2.31527	down		0.0230339	0.00265667	2.07995	down		0	p2551	GACGCGTGTGGATGATTTGAAGATATTAGCCTAACAAGATGGAAGCAGGTTTAAAATTTT	ENST00000534782.1	11	-	122026258	122073770	122073770	122073770	3	122026258,122051043,122073471,	122026340,122051106,122073770,	ENSG00000255090.1	gene_id "ENSG00000255090.1"; transcript_id "ENST00000534782.1"; gene_type "processed_transcript"; gene_status "NOVEL"; gene_name "RP11-820L6.1"; transcript_type "processed_transcript"; transcript_status "KNOWN"; transcript_name "RP11-820L6.1-004"; level 2; havana_gene "OTTHUMG00000166035.2"; havana_transcript "OTTHUMT00000387566.1";	ENST00000534782.1		Intergenic	ENSEMBL
p10131	0.0979644	0.00631916	3.06799	down		0.0393221	0.00760632	2.70324	down		0.00158919	1.66177e-07	2.75103	down		0	p10131	TGAAAAGGGAGTCAGCTTTACTGGTGAAATAAAAGGACCAAACATGGCTTGCTTCTTTAA	ENST00000585487.1	2	+	179388018	179403649	179403649	179403649	4	179388018,179400458,179402330,179403424,	179388363,179400555,179402418,179403649,	ENSG00000237298.2	gene_id "ENSG00000237298.2"; transcript_id "ENST00000585487.1"; gene_type "antisense"; gene_status "NOVEL"; gene_name "TTN-AS1"; transcript_type "antisense"; transcript_status "KNOWN"; transcript_name "TTN-AS1-002"; level 2; tag "basic"; havana_gene "OTTHUMG00000133536.5"; havana_transcript "OTTHUMT00000335703.1";	ENST00000585487.1	TTN-AS1	Antisense	ENSEMBL
p21328	0.0750962	0.0015864	6.0543	down		0.0717317	0.0196865	3.53964	down		0.00427294	6.49629e-06	3.25379	down		0	p21328	TGAAAAGCTATTCTAGTTCTTTCAATGTGCCATAATGGTATAGGAGCAAATGTTTCTGCT	TCONS_00004032	2	+	220658076	220659218	220659218	220659218	3	220658076,220658792,220659138,	220658139,220658892,220659218,	XLOC_001870	Gene_id=XLOC_001870;Gene_name=linc-CCDC140-9;Transcript_id=TCONS_00004032;Transcript_name=linc-CCDC140-9;	XLOC_001870		Intergenic	HumanLincRNACatalog
p5963	0.109459	0.00983139	3.32862	down		0.101039	0.0329588	2.29614	down		0.0091243	0.000222601	3.27557	down		0	p5963	AGGTACTGCTGAACCCAAAGAAATGAGCCGTTAAAAAGGAGAGAAATGTGTGTGGAAGCC	ENST00000567984.1	16	-	29273593	29275800	29275800	29275800	2	29273593,29275650,	29274004,29275800,	ENSG00000260953.1	gene_id "ENSG00000260953.1"; transcript_id "ENST00000567984.1"; gene_type "processed_transcript"; gene_status "NOVEL"; gene_name "RP11-426C22.6"; transcript_type "processed_transcript"; transcript_status "KNOWN"; transcript_name "RP11-426C22.6-001"; level 2; tag "basic"; havana_gene "OTTHUMG00000176713.1"; havana_transcript "OTTHUMT00000433249.1";	ENST00000567984.1		Intergenic	ENSEMBL
p24777	0.0972059	0.00604505	3.09313	down		0.00508841	0.00013304	4.35898	down		0.0130069	0.000626239	3.49449	down		0	p24777	ATTTCATGTCTTTCCCCAAATGAAGATGCCCTGCAAAGGGCAGTAACCACACAGTTTGCT	NR_073080.1	1	-	201434606	201438299	201438299	201438299	3	201434606,201436613,201437472,	201435306,201436711,201438299,	PHLDA3	ID=rna3776;Name=NR_073080.1;Parent=gene2875;Dbxref=GeneID:23612,Genbank:NR_073080.1,HGNC:8934,HPRD:09519,MIM:607054;gbkey=misc_RNA;product=pleckstrin homology-like domain%2C family A%2C member 3%2C transcript variant 2;transcript_id=NR_073080.1|ID=gene2875;Name=PHLDA3;Dbxref=GeneID:23612,HGNC:8934,HPRD:09519,MIM:607054;description=pleckstrin homology-like domain%2C family A%2C member 3;gbkey=Gene…	NR_073080.1		Antisense	RefSeq	ENST00000367309
p957	0.0661928	0.000572842	2.87126	down		0.00620127	0.000224661	5.47694	down		0.019223	0.00170154	6.16935	down		0	p957	CCGTTGTCACAGGTGAAGTCACTGTCTGCACAGGTCTTCTTGGCTGCAGGGCAAGGAAGA	ENST00000421637.1	1	+	53753695	53755378	53755378	53755378	2	53753695,53755112,	53754104,53755378,	ENSG00000228838.1	gene_id "ENSG00000228838.1"; transcript_id "ENST00000421637.1"; gene_type "antisense"; gene_status "NOVEL"; gene_name "RP4-784A16.2"; transcript_type "antisense"; transcript_status "KNOWN"; transcript_name "RP4-784A16.2-001"; level 2; tag "basic"; havana_gene "OTTHUMG00000008930.1"; havana_transcript "OTTHUMT00000024728.1";	ENST00000421637.1		Antisense	ENSEMBL		ENST00000306052
p27882	0.0407359	1.90995e-05	2.08074	down		0.0224552	0.00304853	3.12686	down		0.00843425	0.000174023	3.2724	down		0	p27882	TAAGAAATAAATGCACAGACGCTTGCAAAGCTCCGGGCTCCCCTGAAGCTGCGGAAGCCC	hox-HOXA6-13	7	+	26958355	26958475	26958475	26958475	1	26958355,	26958475,	hox-HOXA6-13	transcript_type=Hox Transcripts	hox-HOXA6-13		Intergenic	HOX Loci
p11034	0.104426	0.0082206	2.83694	down		0.00190939	3.6422e-06	2.52373	down		0.122287	0.049675	2.62237	down		0	p11034	TTGGAAGAAGATCTTTTATTCTGCTGCTCAACCCAGGTCTCTGCCTTCCTTAGAGACTGA	ENST00000513758.2	22	-	39387563	39394214	39394214	39394214	5	39387563,39388402,39388942,39393485,39394090,	39387623,39388586,39389008,39393742,39394214,	ENSG00000249310.2	gene_id "ENSG00000249310.2"; transcript_id "ENST00000513758.2"; gene_type "antisense"; gene_status "NOVEL"; gene_name "APOBEC3B-AS1"; transcript_type "antisense"; transcript_status "KNOWN"; transcript_name "APOBEC3B-AS1-001"; level 2; tag "basic"; havana_gene "OTTHUMG00000151083.3"; havana_transcript "OTTHUMT00000321231.3";	ENST00000513758.2	APOBEC3B-AS1	Antisense	ENSEMBL		ENST00000335760
p15918	0.0806594	0.00263698	2.57021	down		0.0109831	0.000755544	4.4553	down		0.0219226	0.00237653	2.58299	down		0	p15918	AAGGCTAGTAAGCAGGTCACCTTTGAATGTCAAGGGCAAAATCACTGTTGGTGTCCTGTT	ENST00000520576.1	8	-	124213411	124214983	124214983	124214983	2	124213411,124214447,	124214222,124214983,	ENSG00000204949.4	gene_id "ENSG00000204949.4"; transcript_id "ENST00000520576.1"; gene_type "antisense"; gene_status "NOVEL"; gene_name "RP11-539E17.4"; transcript_type "antisense"; transcript_status "KNOWN"; transcript_name "RP11-539E17.4-001"; level 2; tag "basic"; havana_gene "OTTHUMG00000165086.1"; havana_transcript "OTTHUMT00000381745.1";	ENST00000520576.1		Intronic	ENSEMBL			ENST00000318462
p28075	0.0655925	0.000440884	3.56973	down		0.00332422	3.81611e-05	7.67876	down		0.00569095	2.01041e-05	9.30188	down		0	p28075	AAGAAAACTCCCACCCCCACCACTAGTCTAGTGAACTTGGGATTTCTGAAAAGACAGCAA	nc-HOXD10-7	2	+	176799824	176800213	176800213	176800213	1	176799824,	176800213,	nc-HOXD10-7	transcript_type=TAR Transcripts	nc-HOXD10-7		Intronic	HOX Loci			ENST00000409660
p30340	0.143655	0.0250999	2.62096	down		0.0260142	0.00389887	2.53739	down		0.0193777	0.00174469	3.48883	down		0	p30340	ATCCCACATCCCAGTTGATATCAGGGCAATCAGTTTCCTGGCTGTTTTCCCCAATATCAA	ENST00000435097.2	8	+	144823267	144828506	144828506	144828506	1	144823267,	144828506,	ENSG00000203499.6	gene_id "ENSG00000203499.6"; transcript_id "ENST00000435097.2"; gene_type "processed_transcript"; gene_status "NOVEL"; gene_name "RP11-429J17.6"; transcript_type "processed_transcript"; transcript_status "KNOWN"; transcript_name "RP11-429J17.6-201"; level 3; tag "basic"; havana_gene "OTTHUMG00000165151.1";	ENST00000435097.2		Intergenic	ENSEMBL					ENST00000388913
p5033	0.060135	0.000303383	13.7981	down		0.0905545	0.0279624	2.33137	down		0.00704373	7.69725e-05	4.44075	down		0	p5033	GAGCTGCTTCCTTTGACTCCTGCTGTGTGTAGTTCTGCTGACAATGACCTGGACAGCTCT	ENST00000556653.1	14	+	104341391	104343815	104343815	104343815	2	104341391,104343731,	104341434,104343815,	ENSG00000258914.1	gene_id "ENSG00000258914.1"; transcript_id "ENST00000556653.1"; gene_type "lincRNA"; gene_status "NOVEL"; gene_name "CTD-2134A5.3"; transcript_type "lincRNA"; transcript_status "KNOWN"; transcript_name "CTD-2134A5.3-001"; level 2; tag "basic"; havana_gene "OTTHUMG00000171650.1"; havana_transcript "OTTHUMT00000414609.1";	ENST00000556653.1	CTD-2134A5.3	Intergenic	ENSEMBL
p33920	0.0624756	0.000364713	8.5153	down		0.0706922	0.0191707	6.56715	down		0.00254924	4.66492e-07	33.1038	down		0	p33920	TTCCTCTTCGGTGAATGCAGGTTATTTAAACTTTGGGAAATGTACTTTTAGTCTGTCATA	hox-HOXD11-34	2	+	176799014	176799823	176799823	176799823	1	176799014,	176799823,	hox-HOXD11-34	transcript_type=Hox Transcripts	hox-HOXD11-34		Intronic	HOX Loci			ENST00000409660
p15430	0.110293	0.00998685	2.55107	down		0.0420913	0.00851175	2.15266	down		0.0218068	0.00234985	2.89533	down		0	p15430	CTACTTTTCTCCATGAAGTTTGTCACCATCAACTGTTAAAACTGTAAAGATTTGATCAGC	ENST00000602761.1	7	+	106417987	106423298	106423298	106423298	2	106417987,106420440,	106418178,106423298,	ENSG00000228742.5	gene_id "ENSG00000228742.5"; transcript_id "ENST00000602761.1"; gene_type "lincRNA"; gene_status "NOVEL"; gene_name "RP5-884M6.1"; transcript_type "lincRNA"; transcript_status "KNOWN"; transcript_name "RP5-884M6.1-004"; level 2; tag "basic"; havana_gene "OTTHUMG00000157590.3"; havana_transcript "OTTHUMT00000468071.1";	TCONS_00013055;XLOC_006200		Intergenic	ENSEMBL
p37081_v4	0.0781141	0.00209455	4.02626	down		0.0039364	6.58321e-05	4.56671	down		0.0103811	0.000330632	3.02579	down		0	p37081_v4	GTCTGTCTCATACCCAACCAGATTTCAGTGGAGTGAAGTTCAGGAGGCATGGAGCTGACA	ENST00000384891.1	chr1	+	209605477	209605587	209605587	209605587	1	209605477,	209605587,	ENSG00000230937.5	gene_id "ENSG00000230937.5"; transcript_id "ENST00000384891.1"; gene_type "lincRNA"; gene_status "KNOWN"; gene_name "MIR205HG"; transcript_type "miRNA"; transcript_status "KNOWN"; transcript_name "MIR205HG-202"; level 3; tag "basic"; havana_gene "OTTHUMG00000036267.4";				ENSEMBL
p1665	0.133754	0.0200456	2.88225	down		0.00553116	0.000175634	5.20075	down		0.0159337	0.0010755	2.96249	down		0	p1665	GAGGTGGAGGAACTAAGGACCTTCTTTGCCAGGTGGGGACTTAAAGTTTCAGTTACTCAT	ENST00000418273.1	10	-	88725495	88729158	88729158	88729158	3	88725495,88728798,88729019,	88725994,88728878,88729158,	ENSG00000233165.1	gene_id "ENSG00000233165.1"; transcript_id "ENST00000418273.1"; gene_type "processed_transcript"; gene_status "NOVEL"; gene_name "RP11-96C23.8"; transcript_type "processed_transcript"; transcript_status "KNOWN"; transcript_name "RP11-96C23.8-001"; level 2; tag "basic"; havana_gene "OTTHUMG00000018661.1"; havana_transcript "OTTHUMT00000049176.1";	ENST00000418273.1		Antisense	ENSEMBL	ENST00000474994				ENST00000465679
p686	0.13894	0.0227612	2.41684	down		0.00223089	8.5231e-06	2.70225	down		0.0329622	0.00555617	2.13919	down		0	p686	TAACTTGGCTAGAATATGGCAGTAACTACAAGGCATGTTCTGCTCTGGCACGAAGACAAC	ENST00000416221.1	1	-	231658133	231664302	231664302	231664302	3	231658133,231663083,231664165,	231658383,231663161,231664302,	ENSG00000233461.1	gene_id "ENSG00000233461.1"; transcript_id "ENST00000416221.1"; gene_type "antisense"; gene_status "NOVEL"; gene_name "RP11-295G20.2"; transcript_type "antisense"; transcript_status "KNOWN"; transcript_name "RP11-295G20.2-001"; level 2; tag "basic"; havana_gene "OTTHUMG00000039487.1"; havana_transcript "OTTHUMT00000095271.1";	TCONS_00000756;XLOC_001257;TCONS_00000757;XLOC_001257;TCONS_00000758;XLOC_001257;TCONS_00000759;XLOC_001257;TCONS_00000760;XLOC_001257		Divergent	ENSEMBL				ENST00000413309	ENST00000475168
p26790	0.0673216	0.000976188	2.68566	down		0.0137324	0.00119437	5.15699	down		0.0127345	0.000584244	3.56831	down		0	p26790	AACTTTGCAACTCTCGTCTATAGAGGTGGCCAGTAAAACCCAAGCAAAAATCTAAACGGG	HIT000250339	21	+	43305220	43305960	43305960	43305960	1	43305220,	43305960,	HIX0080214	None	H-InvDB_218_762		Antisense	H-InvDB		ENST00000380486			ENST00000269844
p4049	0.139422	0.0230217	2.95899	down		0.0228039	0.00313259	2.82234	down		0.0163287	0.00114707	2.29841	down		0	p4049	ACAAAATGTTTGTAAATTCTCCTTTTACCAAGGTGGATAATTACTGTACCTTCCTCATGG	ENST00000443587.1	13	-	50618650	50656108	50656108	50656108	6	50618650,50623719,50642232,50644717,50649694,50655958,	50618904,50623798,50642299,50644777,50649789,50656108,	ENSG00000231607.2	gene_id "ENSG00000231607.2"; transcript_id "ENST00000443587.1"; gene_type "processed_transcript"; gene_status "KNOWN"; gene_name "DLEU2"; transcript_type "processed_transcript"; transcript_status "KNOWN"; transcript_name "DLEU2-005"; level 2; havana_gene "OTTHUMG00000016927.1"; havana_transcript "OTTHUMT00000044958.1";	ENST00000443587.1	DLEU2	Intergenic	ENSEMBL				ENST00000463474
p35822_v4	0.0661928	0.000584674	5.56768	down		0.0139487	0.00123093	3.08294	down		0.0123901	0.000533986	2.856	down		0	p35822_v4	GCGGACTCAACGCCAGGGCGCCGCCTAGAGGACAGGAGGGGATGTAAACCGTTTGAAGTT	TCONS_00025230	17	-	46710868	46724152	46724152	46724152	3	46710868,46713990,46723966,	46711132,46714135,46724152,	XLOC_012505	Gene_id=XLOC_012505;Gene_name=linc-HOXB9-1;Transcript_id=TCONS_00025230;Transcript_name=linc-HOXB9-1;	XLOC_012505		Intergenic	HumanLincRNACatalog
p329	0.0757158	0.0016698	2.60022	down		0.0054607	0.000170613	2.10715	down		0.00929666	0.000233553	2.30541	down		0	p329	TGATGATGTGAGCAAAGTACTTCCCAGATACCCTGTTGTCCGTCTTGATGAAGATCTCTC	ENST00000369843.3	1	-	110171038	110172927	110172927	110172927	3	110171038,110171724,110172872,	110171456,110171939,110172927,	ENSG00000228703.1	gene_id "ENSG00000228703.1"; transcript_id "ENST00000369843.3"; gene_type "antisense"; gene_status "NOVEL"; gene_name "RP5-1160K1.6"; transcript_type "antisense"; transcript_status "KNOWN"; transcript_name "RP5-1160K1.6-001"; level 1; tag "basic"; tag "exp_conf"; havana_gene "OTTHUMG00000011645.1"; havana_transcript "OTTHUMT00000032207.1";	ENST00000369843.3		Antisense	ENSEMBL				ENST00000528958
p28076	0.0670454	0.000816696	8.24071	down		0.0272698	0.00421209	12.7051	down		0.00579119	2.60943e-05	45.449	down		0	p28076	ATTAGGGAAAATCAGTTTTCTTGGTTTCAGTGTGGAGAGCCTTGTCTAGGGTTGGACACC	nc-HOXD10-8	2	+	176800324	176802113	176802113	176802113	1	176800324,	176802113,	nc-HOXD10-8	transcript_type=TAR Transcripts	nc-HOXD10-8		Antisense	HOX Loci		ENST00000409660
p10145	0.0924422	0.00472142	2.76267	down		0.048421	0.0107133	2.42266	down		0.00680683	6.89352e-05	2.95798	down		0	p10145	TAATGAAAAGGGAGTCAGCTTTACTGGTGAAATAAAAGGACCAAACATGGCTTGCTTCTT	ENST00000450692.2	2	+	179393466	179403645	179403645	179403645	4	179393466,179400458,179402087,179403424,	179393540,179400555,179402418,179403645,	ENSG00000237298.2	gene_id "ENSG00000237298.2"; transcript_id "ENST00000450692.2"; gene_type "antisense"; gene_status "NOVEL"; gene_name "TTN-AS1"; transcript_type "antisense"; transcript_status "KNOWN"; transcript_name "TTN-AS1-026"; level 2; tag "RNA_Seq_supported_only"; tag "basic"; havana_gene "OTTHUMG00000133536.5"; havana_transcript "OTTHUMT00000458916.1";	ENST00000450692.2	TTN-AS1	Antisense	ENSEMBL
p6908	0.0550007	0.000222846	10.9344	down		0.00711299	0.000306808	4.92391	down		0.00739545	0.000101885	3.0132	down		0	p6908	TTTAAGGAACTTGTGTTCTGCGTCTGTGTCTACACTGCCTCCTCTCACCAACCAAATTGT	ENST00000433510.1	17	-	46713653	46724385	46724385	46724385	2	46713653,46723966,	46714135,46724385,	ENSG00000233283.2	gene_id "ENSG00000233283.2"; transcript_id "ENST00000433510.1"; gene_type "processed_transcript"; gene_status "NOVEL"; gene_name "RP11-357H14.20"; transcript_type "processed_transcript"; transcript_status "PUTATIVE"; transcript_name "RP11-357H14.20-002"; level 2; tag "basic"; havana_gene "OTTHUMG00000170233.1"; havana_transcript "OTTHUMT00000255096.2";	ENCODE_642_901;TCONS_00025231;XLOC_012505;TCONS_00025233;XLOC_012505		Intergenic	ENSEMBL
p15938	0.170304	0.0411466	2.31581	down		0.00233861	1.06062e-05	3.21257	down		0.0393882	0.00774523	6.68065	down		0	p15938	GTGCTTGACAATAACAGCCTTGGCATCACTCTGCCAGGGTGTAATAGGAACTGTTACAAT	ENST00000500112.1	8	-	128220110	128231333	128231333	128231333	2	128220110,128231054,	128221962,128231333,	ENSG00000247844.1	gene_id "ENSG00000247844.1"; transcript_id "ENST00000500112.1"; gene_type "processed_transcript"; gene_status "NOVEL"; gene_name "RP11-255B23.3"; transcript_type "processed_transcript"; transcript_status "KNOWN"; transcript_name "RP11-255B23.3-001"; level 2; tag "basic"; havana_gene "OTTHUMG00000165065.1"; havana_transcript "OTTHUMT00000381641.1";	TCONS_00014531;XLOC_007215		Intergenic	ENSEMBL
p33495	0.122026	0.0146902	8.82269	down		0.104592	0.0348225	10.1472	down		0.0108953	0.000371123	38.9885	down		0	p33495	AGTTGTCAGATGAGGACATAAGAGCAGAAGCTGACACTTTCATGTTTGGAGGCCATGACA	ENST00000589927.1	19	+	15733762	15739246	15739246	15739246	4	15733762,15734508,15734774,15739111,	15734185,15734575,15734904,15739246,	ENSG00000186526.7	gene_id "ENSG00000186526.7"; transcript_id "ENST00000589927.1"; gene_type "processed_transcript"; gene_status "KNOWN"; gene_name "CYP4F8"; transcript_type "retained_intron"; transcript_status "KNOWN"; transcript_name "CYP4F8-011"; level 2; havana_gene "OTTHUMG00000182386.1"; havana_transcript "OTTHUMT00000460905.1";	ENST00000589927.1	CYP4F8	Antisense	ENSEMBL	ENST00000443973
p27867	0.0536483	0.000148927	4.48675	down		0.0826688	0.0243525	3.03831	down		0.00896353	0.000204095	4.12568	down		0	p27867	TTCATTCTCCTGTTCTGAAACCAGATTTTGACTTGACGATCAGTGAGGTTGAGCATGCGG	hox-HOXA11-24	7	+	26994368	26995955	26995955	26995955	1	26994368,	26995955,	hox-HOXA11-24	transcript_type=Hox Transcripts	hox-HOXA11-24		Intergenic	HOX Loci
p1941	0.0985088	0.0067863	2.00352	down		0.00172265	1.96854e-06	2.86453	down		0.00799612	0.0001355	3.20688	down		0	p1941	ATCTCCGTGAGAAAGGTGCCCCCGAAGTGAAAGAGATGGCCTGGTGGAAAGCCTGGGTAA	ENST00000445847.1	10	+	47742392	47747200	47747200	47747200	2	47742392,47747024,	47742458,47747200,	ENSG00000244599.1	gene_id "ENSG00000244599.1"; transcript_id "ENST00000445847.1"; gene_type "processed_transcript"; gene_status "NOVEL"; gene_name "C10orf43"; transcript_type "processed_transcript"; transcript_status "KNOWN"; transcript_name "C10orf43-001"; level 2; tag "basic"; havana_gene "OTTHUMG00000018128.1"; havana_transcript "OTTHUMT00000047860.1";	ENST00000445847.1	C10orf43	Antisense	ENSEMBL	ENST00000335083
p6423	0.0721323	0.00131972	3.24819	down		0.0029167	2.12636e-05	4.33236	down		0.0087386	0.000188117	3.57484	down		0	p6423	TTCTTCTATGCCAGCTCTGTCTTCTCTACACTTCCTCTGGAGGAGTAGGCCTTGACACAA	ENST00000566383.1	16	+	53407404	53418171	53418171	53418171	3	53407404,53412403,53418085,	53407789,53412516,53418171,	ENSG00000261804.1	gene_id "ENSG00000261804.1"; transcript_id "ENST00000566383.1"; gene_type "lincRNA"; gene_status "NOVEL"; gene_name "RP11-44F14.2"; transcript_type "lincRNA"; transcript_status "KNOWN"; transcript_name "RP11-44F14.2-001"; level 2; havana_gene "OTTHUMG00000173195.1"; havana_transcript "OTTHUMT00000422365.1";	ENST00000566383.1		Intergenic	ENSEMBL
p1766	0.141362	0.0239842	2.76087	down		0.0303584	0.00502654	2.79573	down		0.0205567	0.00203079	2.69354	down		0	p1766	GGGCCAGTGGTGCTGGATTTTATTTGCACTTTTCTGGGTTTAAATATTTTGAGAATTTTT	ENST00000415509.1	10	-	125185228	125187156	125187156	125187156	2	125185228,125187022,	125185510,125187156,	ENSG00000225152.1	gene_id "ENSG00000225152.1"; transcript_id "ENST00000415509.1"; gene_type "lincRNA"; gene_status "NOVEL"; gene_name "RP11-338O1.2"; transcript_type "lincRNA"; transcript_status "KNOWN"; transcript_name "RP11-338O1.2-001"; level 1; tag "basic"; tag "exp_conf"; havana_gene "OTTHUMG00000019201.1"; havana_transcript "OTTHUMT00000050846.1";	ENCODE_2318_416;TCONS_00018062;XLOC_008977		Intergenic	ENSEMBL
p15919	0.0670267	0.000769122	2.43863	down		0.0100714	0.00063542	3.5824	down		0.0161549	0.00112002	3.14726	down		0	p15919	AGGAATGACAGTAAACACAGACGGCCCTGCATGTATTCCGGCTGTGGCAGCCTTCCTCCT	ENST00000523330.1	8	-	124213411	124214983	124214983	124214983	2	124213411,124214447,	124213694,124214983,	ENSG00000204949.4	gene_id "ENSG00000204949.4"; transcript_id "ENST00000523330.1"; gene_type "antisense"; gene_status "NOVEL"; gene_name "RP11-539E17.4"; transcript_type "antisense"; transcript_status "KNOWN"; transcript_name "RP11-539E17.4-003"; level 2; tag "basic"; havana_gene "OTTHUMG00000165086.1"; havana_transcript "OTTHUMT00000381747.1";	uc003yqb.1;UCSC_9958_819		Intronic	ENSEMBL			ENST00000318462
RNA147239|p0343_imsncRNA763	0.0823183	0.00302239	2.06467	down		0.00359748	4.93802e-05	2.60533	down		0.0406754	0.00821819	2.12615	down		0	RNA147239|p0343_imsncRNA763	GATTGTTAAACATTCGTAGTTTCCACCAAAAGCTTGGCTAATGATGGCAACACCTTCCTT	RNA147239|p0343_imsncRNA763										nc004					PubMed ID:21789175
p25504	0.0751355	0.0016083	3.63368	down		0.0835784	0.0247586	4.38533	down		0.0432556	0.00916607	3.32684	down		0	p25504	TGGGCAGACATATTTCTTTTCACCTTATCTCCCTCTGTCTCTATGGAGATACTCCCATCG	XR_132555.3	8	-	54427580	54429576	54429576	54429576	1	54427580,	54429576,	LOC100507516	ID=rna18647;Name=XR_132555.3;Parent=gene15754;Dbxref=GeneID:100507516,Genbank:XR_132555.3;gbkey=misc_RNA;product=uncharacterized LOC100507516;transcript_id=XR_132555.3|ID=gene15754;Name=LOC100507516;Dbxref=GeneID:100507516;gbkey=Gene;gene=LOC100507516	XR_132555.3		Intergenic	RefSeq
p28071	0.048383	9.36918e-05	11.6446	down		0.0875065	0.0265008	10.0092	down		0.007434	0.000102612	41.281	down		0	p28071	ATTTGCCCCCTAGATTTCCTTTCACCTTGGCTTGGAGGTGCACAGTGCAACCCGGAGGAG	nc-HOXD10-12	2	+	176803294	176803453	176803453	176803453	1	176803294,	176803453,	nc-HOXD10-12	transcript_type=TAR Transcripts	nc-HOXD10-12		Intronic	HOX Loci			ENST00000409660
p33918	0.0670267	0.000786602	19.8052	down		0.0690849	0.0184681	11.4152	down		0.00336569	2.99149e-06	23.6194	down		0	p33918	TGGATATTTTAGACTGAGTCAGACCTACGCCACCGGGAAAACCCAAGAGTACAATAATAG	hox-HOXD10-35	2	+	176807006	176807883	176807883	176807883	1	176807006,	176807883,	hox-HOXD10-35	transcript_type=Hox Transcripts	hox-HOXD10-35		Intronic	HOX Loci			ENST00000409660
p13542	0.0955473	0.00567739	2.78593	down		0.00659321	0.000264366	4.72935	down		0.0533339	0.0133025	2.40074	down		0	p13542	AATGAATTCTGGGAGTTCCCTCTGCCAAGGACCCACTGTGTTAAGAGCTTTAAGGTGAAT	ENST00000511565.1	5	-	176870067	176871478	176871478	176871478	2	176870067,176871396,	176870487,176871478,	ENSG00000246334.2	gene_id "ENSG00000246334.2"; transcript_id "ENST00000511565.1"; gene_type "processed_transcript"; gene_status "NOVEL"; gene_name "PRR7-AS1"; transcript_type "processed_transcript"; transcript_status "KNOWN"; transcript_name "PRR7-AS1-003"; level 2; havana_gene "OTTHUMG00000163400.1"; havana_transcript "OTTHUMT00000373188.1";	ENST00000511565.1	PRR7-AS1	Divergent	ENSEMBL					ENST00000355958, ENST00000515666, ENST00000502922
p39421_v4	0.163971	0.0371095	2.05827	down		0.00617838	0.000222241	2.12463	down		0.0147488	0.00087856	2.26887	down		0	p39421_v4	GGATGCATGCAGTTCGTCAGAACTTAAATACTGAGGAAGAAGTGGAAAATGTAGCAGACA	XR_254343.2	chr1	+	148882253	148890244	148882253	148882253	4	148882253,148888060,148889580,148890196,	148882346,148888225,148889690,148890244,	none					RefSeq
p10268	0.0997728	0.007291	2.7517	down		0.0154398	0.00151724	4.03784	down		0.0102012	0.000307022	2.72648	down		0	p10268	AAAGGAGGATCTGCCTGCGTTCCTGACATCACCCTTGGGATTTCTCCTCTGCTCTCCAGG	ENST00000442416.1	2	+	220594831	220602464	220602464	220602464	2	220594831,220602175,	220594903,220602464,	ENSG00000235667.1	gene_id "ENSG00000235667.1"; transcript_id "ENST00000442416.1"; gene_type "lincRNA"; gene_status "NOVEL"; gene_name "AC009502.3"; transcript_type "lincRNA"; transcript_status "KNOWN"; transcript_name "AC009502.3-001"; level 2; tag "basic"; havana_gene "OTTHUMG00000059376.1"; havana_transcript "OTTHUMT00000131979.1";	ENCODE_2583_361;TCONS_00003111;XLOC_001868		Intergenic	ENSEMBL
p23831	0.0967251	0.00592208	2.30794	down		0.0737896	0.0205265	2.25128	down		0.0151135	0.000946145	2.0094	down		0	p23831	TGCAGCATGCCAGAAACTATACAATCCACCCCCTCTGAAGGAGTTTGTTCATTTAAAAAA	TCONS_00014191	7	+	106416357	106418372	106418372	106418372	2	106416357,106417987,	106416468,106418372,	XLOC_006200	Gene_id=XLOC_006200;Gene_name=linc-PIK3CG-1;Transcript_id=TCONS_00014191;Transcript_name=linc-PIK3CG-1;	XLOC_006200		Intergenic	HumanLincRNACatalog
p28077	0.0841559	0.00334734	14.5329	down		0.121356	0.0434955	8.48332	down		0.0042287	5.93917e-06	88.864	down		0	p28077	TGTAAAACGGGGAATGTATTTGAAGCAAACGGGCTTTGCGTTTGACAGAAAACTGGCCAC	nc-HOXD10-9	2	+	176802314	176802493	176802493	176802493	1	176802314,	176802493,	nc-HOXD10-9	transcript_type=TAR Transcripts	nc-HOXD10-9		Intronic	HOX Loci			ENST00000409660
p37347_v4	0.0660925	0.000517736	3.80179	down		0.0118612	0.00090041	3.99084	down		0.017785	0.00141711	3.30041	down		0	p37347_v4	CCAATGAAAACACCTACATCACCTCGTTTTAATAGCGACAAACTTGAGAATTTTTGATAC	ENST00000606673.1	chr2	+	220550213	220602659	220602659	220602659	2	220550213,220602175,	220550331,220602659,	ENSG00000227308.2	gene_id "ENSG00000227308.2"; transcript_id "ENST00000606673.1"; gene_type "lincRNA"; gene_status "NOVEL"; gene_name "AC009502.4"; transcript_type "lincRNA"; transcript_status "KNOWN"; transcript_name "AC009502.4-002"; level 2; havana_gene "OTTHUMG00000150131.2"; havana_transcript "OTTHUMT00000470648.1";				ENSEMBL
p36655_v4	0.110293	0.00997988	2.76443	down		0.00800312	0.000380939	4.06211	down		0.0160849	0.00110783	4.10938	down		0	p36655_v4	CAAAGTTTGCAAGGTTCATTTATGTTCATGGGCTGACCCCACATTGGACACCGCTGCATC	uc002tfj.3	2	+	110745137	110752147	110752147	110752147	2	110745137,110751977,	110746379,110752147,	BC113052	proteinID=;alignID=uc002tfj.3;kgID=uc002tfj.3;mRNA=BC113052;spID=;refseq=;protAcc=;description=Homo sapiens cDNA FLJ31522 fis, clone NT2RI2000270.;rfamAcc=;tRnaName=;	UCSC_7479_1412		Intergenic	UCSC
p8814	0.0726191	0.00136355	9.47206	down		0.00223089	9.17845e-06	23.3062	down		0.0156912	0.00103981	52.8761	down		0	p8814	TTATGCTTCCCCAGGAAGACCTGAAGATTCCTGGGAAGGAAGAGGGCTGGGTCTCACCTG	ENST00000601506.1	19	+	51453440	51466905	51466905	51466905	4	51453440,51456015,51462023,51466577,	51453563,51456217,51462196,51466905,	ENSG00000269495.1	gene_id "ENSG00000269495.1"; transcript_id "ENST00000601506.1"; gene_type "antisense"; gene_status "NOVEL"; gene_name "CTB-147C22.8"; transcript_type "antisense"; transcript_status "KNOWN"; transcript_name "CTB-147C22.8-001"; level 2; tag "basic"; havana_gene "OTTHUMG00000183100.1"; havana_transcript "OTTHUMT00000465072.1";	ENST00000601506.1	CTB-147C22.8	Antisense	ENSEMBL		ENST00000424910, ENST00000376851, ENST00000336334
p28334	0.0965694	0.00589894	2.86102	down		0.106632	0.0359131	3.75505	down		0.0154954	0.00100824	3.46833	down		0	p28334	AGCCTAGGATGTGTTCTATCTGCATTCCTGCTTAGATTCTGCATGACTTCTCCTGTCCAT	ASO1629	None	None	None	None	None	None	None	None	None	ASO1629	Accession=AF007835;Description=Homo sapiens LNCaP mRNA, putative 3'UTR sequence.	asoverlaps_944_504		Antisense	RNAdb
p33919	0.048383	9.38353e-05	17.2291	down		0.0930377	0.0292084	12.039	down		0.00501554	1.01307e-05	69.031	down		0	p33919	AAGCGGAAACAAAACCTTCACCGCTCTTTGTTTGTTGTTTTGTTGTATTTTGTTTTCCTG	hox-HOXD10-36	2	+	176808664	176809933	176809933	176809933	1	176808664,	176809933,	hox-HOXD10-36	transcript_type=Hox Transcripts	hox-HOXD10-36		Intronic	HOX Loci			ENST00000409660
p29977	0.0806594	0.00252805	3.15836	down		0.0308763	0.00516676	2.57434	down		0.00569095	2.36392e-05	4.36384	down		0	p29977	TAAGGCCATGATGATGAACGCAGCCTTTCTCGTTTATTTCCAATCCCACAACAAACCGGA	TCONS_00013641	7	+	154795153	154806834	154806834	154806834	3	154795153,154795671,154806797,	154795586,154795844,154806834,	XLOC_006301	Gene_id=XLOC_006301;Gene_name=linc-HTR5A-1;Transcript_id=TCONS_00013641;Transcript_name=linc-HTR5A-1;	XLOC_006301		Divergent	HumanLincRNACatalog
p34021_v4	0.133101	0.019646	2.3107	down		0.00306469	2.78484e-05	2.61583	down		0.010404	0.000333819	2.52556	down		0	p34021_v4	CTACAAGGCATGTTCTGCTCTGGCACGAAGACAACCCACCTGAGGCACCAGACACATGAG	ENST00000440665.1	1	-	231658206	231664001	231664001	231664001	4	231658206,231663083,231663511,231663867,	231658383,231663161,231663538,231664001,	ENSG00000233461.1	gene_id "ENSG00000233461.1"; transcript_id "ENST00000440665.1"; gene_type "antisense"; gene_status "NOVEL"; gene_name "RP11-295G20.2"; transcript_type "antisense"; transcript_status "KNOWN"; transcript_name "RP11-295G20.2-003"; level 2; tag "basic"; havana_gene "OTTHUMG00000039487.1"; havana_transcript "OTTHUMT00000095273.1";	TCONS_00000756;XLOC_001257;TCONS_00000757;XLOC_001257;TCONS_00000758;XLOC_001257;TCONS_00000759;XLOC_001257;TCONS_00000760;XLOC_001257		Divergent	ENSEMBL				ENST00000413309	ENST00000475168
p20180	0.0823585	0.00308298	3.95736	down		0.0144629	0.0013278	3.26833	down		0.00801423	0.000137226	4.36109	down		0	p20180	ATGATTGCTGAATGTGGAATGAAAGTCCCCAGCAGGCAAAAGGCTGTGACTTCTGTTAGT	TCONS_00025232	17	-	46713900	46716647	46716647	46716647	2	46713900,46716447,	46714135,46716647,	XLOC_012505	Gene_id=XLOC_012505;Gene_name=linc-HOXB9-1;Transcript_id=TCONS_00025232;Transcript_name=linc-HOXB9-1;	XLOC_012505		Intergenic	HumanLincRNACatalog
p2855	0.111428	0.010738	2.44621	down		0.0487095	0.0108024	2.67691	down		0.017223	0.00130614	2.54928	down		0	p2855	TAGGGCCTTTTATTCACATATATGCTGCCTTCTCCACCAACTGATGTGATATCCTTTTAT	ENST00000566747.1	11	+	76511407	76515599	76515599	76515599	1	76511407,	76515599,	ENSG00000261578.1	gene_id "ENSG00000261578.1"; transcript_id "ENST00000566747.1"; gene_type "sense_overlapping"; gene_status "NOVEL"; gene_name "RP11-21L23.2"; transcript_type "sense_overlapping"; transcript_status "KNOWN"; transcript_name "RP11-21L23.2-001"; level 2; tag "basic"; havana_gene "OTTHUMG00000165240.1"; havana_transcript "OTTHUMT00000382875.1";	ENST00000566747.1		Intergenic	ENSEMBL
p15421	0.0781141	0.00213769	3.27437	down		0.00223089	8.4678e-06	3.65047	down		0.0156952	0.00104175	2.44314	down		0	p15421	CTCAATTCAAATATTTAATGGGTTGTACTCTGGCCATTCAGGTGAACAAAATCTGCTGGG	ENST00000419422.1	7	+	100951626	100954266	100954266	100954266	2	100951626,100953764,	100951829,100954266,	ENSG00000232445.1	gene_id "ENSG00000232445.1"; transcript_id "ENST00000419422.1"; gene_type "antisense"; gene_status "NOVEL"; gene_name "RP11-132A1.4"; transcript_type "antisense"; transcript_status "KNOWN"; transcript_name "RP11-132A1.4-001"; level 2; tag "basic"; havana_gene "OTTHUMG00000157105.1"; havana_transcript "OTTHUMT00000347448.1";	ENST00000419422.1		Intergenic	ENSEMBL					ENST00000422177
p3515	0.140829	0.0237549	3.04366	down		0.0283795	0.00449155	3.60502	down		0.0557663	0.0142605	2.26726	down		0	p3515	TCTTCCTTTCCAGGGTATAAAGCACCATTAGGAGAAAGTTTTTGGTTTGCCTTGGCCCTT	ENST00000541888.1	12	+	6503070	6504235	6504235	6504235	3	6503070,6503394,6503672,	6503131,6503494,6504235,	ENSG00000256433.1	gene_id "ENSG00000256433.1"; transcript_id "ENST00000541888.1"; gene_type "lincRNA"; gene_status "NOVEL"; gene_name "RP1-102E24.8"; transcript_type "lincRNA"; transcript_status "KNOWN"; transcript_name "RP1-102E24.8-001"; level 2; tag "dotter_confirmed"; tag "basic"; havana_gene "OTTHUMG00000168357.1"; havana_transcript "OTTHUMT00000399434.1";	ENST00000541888.1		Intergenic	ENSEMBL					ENST00000228918
p33367	0.111016	0.0104678	3.57348	down		0.00284259	1.84989e-05	4.03324	down		0.015374	0.000991704	2.84117	down		0	p33367	TAGGAATAGAGACAGCCAGAGAGAAATGTGATCAATGAAGGAGACATCTGGAGTGTGCGT	ENST00000451937.1	1	+	209602204	209605752	209605752	209605752	4	209602204,209603769,209605087,209605548,	209602753,209603821,209605170,209605752,	ENSG00000230937.3	gene_id "ENSG00000230937.3"; transcript_id "ENST00000451937.1"; gene_type "processed_transcript"; gene_status "NOVEL"; gene_name "MIR205HG"; transcript_type "processed_transcript"; transcript_status "KNOWN"; transcript_name "MIR205HG-003"; level 2; havana_gene "OTTHUMG00000036267.3"; havana_transcript "OTTHUMT00000088233.1";	ENST00000451937.1	MIR205HG	Antisense	ENSEMBL
p33513	0.0936633	0.00525351	2.04483	down		0.0148591	0.00141014	2.3063	down		0.0225191	0.00251664	2.31273	down		0	p33513	CATTATCGCTGTGCTCTGATCGCCCTTGAACATGGTGCAGATGTCAACAATTCTACCTAT	ENST00000437504.1	20	+	9966773	10023864	10023864	10023864	2	9966773,10023769,	9967167,10023864,	ENSG00000243961.1	gene_id "ENSG00000243961.1"; transcript_id "ENST00000437504.1"; gene_type "processed_transcript"; gene_status "PUTATIVE"; gene_name "RP5-839B4.8"; transcript_type "processed_transcript"; transcript_status "PUTATIVE"; transcript_name "RP5-839B4.8-002"; level 2; tag "dotter_confirmed"; tag "not_organism_supported"; havana_gene "OTTHUMG00000031858.1"; havana_transcript "OTTHUMT00000077966.1";	TCONS_00027899;XLOC_013457		Antisense	ENSEMBL	ENST00000378380, ENST00000378392
p36733_v4	0.1674	0.0394687	2.26064	down		0.0566144	0.0137978	2.24077	down		0.0242335	0.00299078	2.50059	down		0	p36733_v4	ACCTCTACTTAGCTCAGCAATTCTTACCTTTCTTACCTATTTGATGAAGATGTCTTTTGA	ENST00000438752.1	13	-	50617571	50656114	50656114	50656114	7	50617571,50619253,50623719,50642232,50649694,50655303,50655958,	50618904,50619368,50623798,50642299,50649789,50655548,50656114,	ENSG00000231607.2	gene_id "ENSG00000231607.2"; transcript_id "ENST00000438752.1"; gene_type "processed_transcript"; gene_status "KNOWN"; gene_name "DLEU2"; transcript_type "processed_transcript"; transcript_status "KNOWN"; transcript_name "DLEU2-006"; level 2; tag "basic"; havana_gene "OTTHUMG00000016927.1"; havana_transcript "OTTHUMT00000044959.1";	ENST00000438752.1	DLEU2	Intergenic	ENSEMBL				ENST00000463474
p36654_v4	0.0188795	4.1835e-06	2.37174	down		0.00172265	2.49978e-06	3.11134	down		0.0188496	0.00162858	2.67129	down		0	p36654_v4	AACGTCTTGCAACAGTGGCCGCACGCATAGCTGCCCCAGATCCCGGAAGAAAATCTCTCC	uc002tfi.3	2	+	110744639	110752147	110752147	110752147	4	110744639,110745137,110751211,110751977,	110744767,110746379,110751396,110752147,	AK056084	proteinID=;alignID=uc002tfi.3;kgID=uc002tfi.3;mRNA=AK056084;spID=;refseq=;protAcc=;description=Homo sapiens cDNA FLJ31522 fis, clone NT2RI2000270.;rfamAcc=;tRnaName=;	UCSC_6166_1725		Intergenic	UCSC
p28074	0.082135	0.00300002	2.54702	down		0.00172265	2.62985e-06	5.72112	down		0.0209129	0.00210006	4.69582	down		0	p28074	ATTTTCAAATCTCATTGGCTTGGTTGTCATGTGGTCGGCAGAGGCATCCACAATTACACG	nc-HOXD10-15	2	+	176806874	176807005	176807005	176807005	1	176806874,	176807005,	nc-HOXD10-15	transcript_type=TAR Transcripts	nc-HOXD10-15		Intronic	HOX Loci			ENST00000409660
