# Supplementary material for: Time-course differential lncRNA and mRNA expressions in radioresistant hypopharyngeal cancer cells
Source: Oncotarget. 2017 Apr 21;8(25):40994–1010. doi: 10.18632/oncotarget.17343 (PMC5522212; doi:10.18632/oncotarget.17343)
Supplement: Supplementary file 3 [file oncotarget-08-40994-s003.xlsx]

## Sheet: Sheet1
	MS vs M					ES vs E					FS vs F
ProbeName	p (Corr)	p	FC (abs)	Regulation		p (Corr)	p	FC (abs)	Regulation		p (Corr)	p	FC (abs)	Regulation		ControlType	mRNA_ProbeName	ProbeID	PrimaryAccession	RefSeqAccession	GenbankAccession	UniGeneID	EntrezGeneID	GeneSymbol	GeneName	EnsemblID	TIGRID	GO	Description	GenomicCoordinates	Cytoband	Sequence
A_23_P258018	0.0758939	0.00179773	2.36796	up		0.0022171	6.48828e-06	4.98024	up		0.0612015	0.0166811	2.42391	up		0	A_23_P258018	A_23_P258018	NM_002477	NM_002477	NM_002477	Hs.410970	4636	MYL5	myosin, light chain 5, regulatory	ENST00000513662	THC2543972	GO:0005509(calcium ion binding)|GO:0005859(muscle myosin complex)|GO:0006937(regulation of muscle contraction)|GO:0008307(structural constituent of muscle)	Homo sapiens myosin, light chain 5, regulatory (MYL5), mRNA [NM_002477]	chr4:673771-674320	hs|4p16.3	ACCATGTTTCTGAACCTGTTTGGGGAGAAGCTGAGCGGTACCGACGCCGAGGAGACCATT
A_24_P21770	0.103897	0.00809963	2.36492	up		0.0108509	0.000739293	2.24016	up		0.00969834	0.000258602	2.86802	up		0	A_24_P21770	A_24_P21770	NM_145008	NM_145008	NM_145008	Hs.135978	219539	YPEL4	yippee-like 4 (Drosophila)	ENST00000534711	NP1134172	GO:0005730(nucleolus)	Homo sapiens yippee-like 4 (Drosophila) (YPEL4), mRNA [NM_145008]	chr11:57413849-57413790	hs|11q12.1	AGCGCCTCTTGCTCACGGGGCTCCACTCGGTAGCTGACATTTTCTGTGAGAGCTGCAAAA
A_33_P3299921	0.0757336	0.00169373	3.04273	up		0.00306469	2.93031e-05	3.00339	up		0.00569095	2.03266e-05	3.47512	up		0	A_33_P3299921	A_33_P3299921	lnc-CBWD5-2:1			Hs.694468		lnc-CBWD5-2	lnc-CBWD5-2:1				Homo sapiens cDNA clone IMAGE:40122421. [BC131768]	chr4:132645837-132645896	hs|4q28.3	TCACTGCATTGTAACCCCATTCCCGATCAGCGGGTGGGAGCCATCATCGAATCCCAAGAG
A_33_P3362791	0.0999315	0.00734538	4.26206	up		0.00220657	5.53351e-06	4.30322	up		0.00954752	0.000247273	3.80981	up		0	A_33_P3362791	A_33_P3362791	BC131768		BC131768	Hs.694468							Homo sapiens cDNA clone IMAGE:40122421. [BC131768]	chr4:132650242-132650301	hs|4q28.3	ACTGAATCTTTTGGCTGCCACGGATGTCAGGGAGCCAACGGGACTGGGTTTTGGTTGGGT
A_33_P3379166	0.112807	0.0112072	4.57065	up		0.00832436	0.000410696	5.47524	up		0.00862586	0.000181974	5.20168	up		0	A_33_P3379166	A_33_P3379166	BC131768		BC131768	Hs.694468							Homo sapiens cDNA clone IMAGE:40122421. [BC131768]	chr4:132650235-132650294	hs|4q28.3	TTCTGGCACTGAATCTTTTGGCTGCCACGGATGACAGGGAGCCAACGGGACTGGGTTTTG
A_24_P922465	0.0972059	0.00608279	2.12602	up		0.0223077	0.00300897	2.04429	up		0.00759035	0.00011063	3.17171	up		0	A_24_P922465	A_24_P922465	THC2539168								THC2539168		ALU1_HUMAN (P39188) Alu subfamily J sequence contamination warning entry, partial (11%) [THC2539168]	chr19:037756260-037756201	hs|19q13.12	CGAGATCATCCAAATCCCTATGTGTAGACATATGTGTATAAAGGCCTTTAAGAGACTCAG
A_21_P0012973	0.0661928	0.000624898	3.61743	up		0.0107037	0.000714627	3.20881	up		0.0772809	0.0244409	2.26157	up		0	A_21_P0012973	A_21_P0012973	ENST00000507435			Hs.481511				ENST00000507435	THC2630342		AGENCOURT_13890273 NIH_MGC_147 Homo sapiens cDNA clone IMAGE:30346469 5', mRNA sequence [CD110012]	chr5:4481855-4452159	hs|5p15.33	AAATCCTGCCAAGTCCCACGTTTTCTTCGGTTCCAAGCACAGAGAGACATTCTTCAAGAA
A_24_P75917	0.135219	0.0206309	3.7613	up		0.0034821	4.44247e-05	2.195	up		0.0197514	0.00184694	2.37774	up		0	A_24_P75917	A_24_P75917	NM_014695	NM_014695	NM_014695	Hs.745246	9720	CCDC144A	coiled-coil domain containing 144A	ENST00000507171	THC2483620		Homo sapiens coiled-coil domain containing 144A (CCDC144A), transcript variant 1, mRNA [NM_014695]	chr17:16612852-16612911	hs|17p11.2	AATTACAGCAAGACATGCAAAAGTTTAAGAATGAGGTCAACACATTAGAAGAAGAGTTCC
A_33_P3392077	0.0786242	0.00229394	2.02166	up		0.00259668	1.37619e-05	2.93736	up		0.0402327	0.0080574	2.12126	up		0	A_33_P3392077	A_33_P3392077	NM_004881	NM_004881	NM_004881	Hs.50649	9540	TP53I3	tumor protein p53 inducible protein 3	ENST00000238721	THC2464376	GO:0003960(NADPH:quinone reductase activity)|GO:0006739(NADP metabolic process)|GO:0008270(zinc ion binding)|GO:0042803(protein homodimerization activity)|GO:0048038(quinone binding)|GO:0055114(oxidation-reduction process)|GO:0070062(extracellular vesicular exosome)|GO:0070402(NADPH binding)	Homo sapiens tumor protein p53 inducible protein 3 (TP53I3), transcript variant 1, mRNA [NM_004881]	chr2:24300563-24300504	hs|2p23.3	ACGTCTGCTGCCGGTTCTGGACAGAATCTACCCAGTGACCGAAATCCAGGAGGCCCATAA
A_33_P3216083	0.143506	0.0248688	2.6995	up		0.0115794	0.000854973	2.1676	up		0.0181253	0.00147265	2.15699	up		0	A_33_P3216083	A_33_P3216083	NM_173082	NM_173082	NM_173082	Hs.723297	257218	SHPRH	SNF2 histone linker PHD RING helicase, E3 ubiquitin protein ligase	ENST00000275233	THC2707172	GO:0000209(protein polyubiquitination)|GO:0000786(nucleosome)|GO:0003677(DNA binding)|GO:0004386(helicase activity)|GO:0004842(ubiquitin-protein ligase activity)|GO:0005524(ATP binding)|GO:0005634(nucleus)|GO:0006281(DNA repair)|GO:0006334(nucleosome assembly)|GO:0008270(zinc ion binding)|GO:0016874(ligase activity)	Homo sapiens SNF2 histone linker PHD RING helicase, E3 ubiquitin protein ligase (SHPRH), transcript variant 2, mRNA [NM_173082]	chr6:146209221-146209162	hs|6q24.3	CAGATTCTTAATTAAAGCAACAATAGAAGAAAGAATGCAGGCAATGCTGAAAACTGCTGA
A_23_P151805	0.130082	0.0182366	2.61145	up		0.00146619	1.25538e-06	5.69504	up		0.00716829	8.58899e-05	3.44485	up		0	A_23_P151805	A_23_P151805	NM_006329	NM_006329	NM_006329	Hs.332708	10516	FBLN5	fibulin 5	ENST00000267620	THC2495947	GO:0001558(regulation of cell growth)|GO:0005178(integrin binding)|GO:0005509(calcium ion binding)|GO:0005515(protein binding)|GO:0005576(extracellular region)|GO:0005578(proteinaceous extracellular matrix)|GO:0005615(extracellular space)|GO:0007160(cell-matrix adhesion)|GO:0008022(protein C-terminus binding)|GO:0030198(extracellular matrix organization)|GO:0031012(extracellular matrix)|GO:003439…	Homo sapiens fibulin 5 (FBLN5), mRNA [NM_006329]	chr14:92336140-92336081	hs|14q32.12	GGGAACCCTGGGAGTAGCTAGTTTGCTTTTTGCGTACACAGAGAAGGCTATGTAAACAAA
A_24_P917886	0.165912	0.0385084	2.34317	up		0.00644413	0.000248009	7.22717	up		0.00417824	5.57055e-06	8.68981	up		0	A_24_P917886	A_24_P917886	XM_006709947	XM_006709947	XM_006709947	Hs.558950	4586	MUC5AC	mucin 5AC, oligomeric mucus/gel-forming	ENST00000621226	THC2722392	GO:0005201(extracellular matrix structural constituent)|GO:0005796(Golgi lumen)|GO:0006493(protein O-linked glycosylation)|GO:0016266(O-glycan processing)|GO:0043205(fibril)|GO:0043206(fibril organization)|GO:0043687(post-translational protein modification)|GO:0044267(cellular protein metabolic process)|GO:0070062(extracellular vesicular exosome)	PREDICTED: Homo sapiens mucin 5AC, oligomeric mucus/gel-forming (MUC5AC), partial mRNA [XM_006709947]	chr11:1213031-1213090	hs|11p15.5	CCTCTGCTTCTACAACTAGCACAACCTCTGGTCCTGGAACTACTCCCAGCCCTGTTCCTA
A_33_P3382177	0.117086	0.0131736	5.50099	up		0.00350901	4.61066e-05	7.0272	up		0.00785446	0.000131008	6.53322	up		0	A_33_P3382177	A_33_P3382177	NM_003255	NM_003255	NM_003255	Hs.633514	7077	TIMP2	TIMP metallopeptidase inhibitor 2	ENST00000262768	THC2552236	GO:0002020(protease binding)|GO:0005178(integrin binding)|GO:0005515(protein binding)|GO:0005576(extracellular region)|GO:0005578(proteinaceous extracellular matrix)|GO:0005604(basement membrane)|GO:0005615(extracellular space)|GO:0007417(central nervous system development)|GO:0007568(aging)|GO:0008047(enzyme activator activity)|GO:0008191(metalloendopeptidase inhibitor activity)|GO:0008285(negat…	Homo sapiens TIMP metallopeptidase inhibitor 2 (TIMP2), mRNA [NM_003255]	chr17:76849122-76849063	hs|17q25.3	TGCTTTGTATCATTCTTGAGCAATCGCTCGGTCCGTGGACAATAAACAGTATTATCAAAG
A_33_P3244553	0.0680994	0.00102613	2.99631	up		0.00493777	0.000120637	3.24842	up		0.0136482	0.000705796	2.04054	up		0	A_33_P3244553	A_33_P3244553	BC131768		BC131768	Hs.694468							Homo sapiens cDNA clone IMAGE:40122421. [BC131768]	chr4:132650834-132650893	hs|4q28.3	TGTATTGTAACCCCATTCCCGATCAGCCGGTGGGAGCCATCATCGGATCCCAAGAGGAGT
A_33_P3237580	0.115885	0.0123741	2.63903	up		0.00232027	1.03263e-05	2.11428	up		0.00780404	0.000125671	2.9793	up		0	A_33_P3237580	A_33_P3237580	NM_001242791	NM_001242791	NM_001242791	Hs.434138	729220	FLJ45513	uncharacterized LOC729220		THC2479551		Homo sapiens uncharacterized LOC729220 (FLJ45513), mRNA [NM_001242791]	chr17:47924945-47925004	hs|17q21.33	CATGAGGTTGATGGGAGGATTGAGTTAATATTTATAAAGCATTTCAGACAGTGCCAGAGA
A_23_P501985	0.0806594	0.00253288	2.27032	up		0.00309894	3.0538e-05	3.90287	up		0.0203133	0.00197126	2.16037	up		0	A_23_P501985	A_23_P501985	NM_172249	NM_172249	NM_172249	Hs.520937	1438	CSF2RA	colony stimulating factor 2 receptor, alpha, low-affinity (granulocyte-macrophage)	ENST00000419094	NP589603	GO:0004872(receptor activity)|GO:0004896(cytokine receptor activity)|GO:0005576(extracellular region)|GO:0005886(plasma membrane)|GO:0005887(integral to plasma membrane)|GO:0019221(cytokine-mediated signaling pathway)|GO:0045471(response to ethanol)	Homo sapiens colony stimulating factor 2 receptor, alpha, low-affinity (granulocyte-macrophage) (CSF2RA), transcript variant 6, mRNA [NM_172249]	chrX:1407773-1409280	hs|Xp22.33	AAACTCAAAGAGAAGGAGGGAGATCCGGTGTCCTTATTACATACAAGACTCAGGAACCCA
A_23_P122443	0.155708	0.032055	3.00889	up		0.00844653	0.000428172	2.72898	up		0.0414777	0.00850091	2.67487	up		0	A_23_P122443	A_23_P122443	NM_005319	NM_005319	NM_005319	Hs.7644	3006	HIST1H1C	histone cluster 1, H1c	ENST00000343677	THC2467269	GO:0000786(nucleosome)|GO:0005515(protein binding)|GO:0005634(nucleus)|GO:0005719(nuclear euchromatin)|GO:0006334(nucleosome assembly)|GO:0016584(nucleosome positioning)|GO:0031490(chromatin DNA binding)	Homo sapiens histone cluster 1, H1c (HIST1H1C), mRNA [NM_005319]	chr6:26056109-26056050	hs|6p22.2	AGAAAGCTGCCAAAAGTGCTGCTAAGGCTGTGAAGCCCAAGGCCGCTAAGCCCAAGGTTG
A_33_P3344209	0.0935383	0.00518515	2.39126	up		0.00494459	0.000121765	2.28953	up		0.0298635	0.00460526	2.38343	up		0	A_33_P3344209	A_33_P3344209	NM_024786	NM_024786	NM_024786	Hs.732788	79844	ZDHHC11	zinc finger, DHHC-type containing 11	ENST00000382776	THC2565770	GO:0005783(endoplasmic reticulum)|GO:0008152(metabolic process)|GO:0008270(zinc ion binding)|GO:0016021(integral to membrane)|GO:0019706(protein-cysteine S-palmitoleyltransferase activity)	Homo sapiens zinc finger, DHHC-type containing 11 (ZDHHC11), mRNA [NM_024786]	chr5:837540-837481	hs|5p15.33	TTCAAAACATCAAGCAGTGAGGAAAGATCCATACGTGCAAATGGACAAAGGATTTCTCCA
A_33_P3358042	0.132957	0.0194989	3.38821	up		0.00614299	0.000217919	2.79095	up		0.0146977	0.000871037	3.93797	up		0	A_33_P3358042	A_33_P3358042	ENST00000594215		AY461701	Hs.675311				ENST00000594215	THC2483621		Homo sapiens liver-related low express protein 1 (LRLE1) mRNA, complete cds. [AY461701]	chr8:8046217-8046158	hs|8p23.1	AGAGACCTTATAATTTGGAGGGTTAGGTCAGATCCACAAATCTCTTCTATCTCATGGTAA
A_24_P212481	0.0661928	0.000563095	2.67749	up		0.0142169	0.00128768	2.23686	up		0.00766681	0.000116606	4.20926	up		0	A_24_P212481	A_24_P212481	NM_024717	NM_024717	NM_024717	Hs.655087	79772	MCTP1	multiple C2 domains, transmembrane 1	ENST00000505208	NP1215169	GO:0005509(calcium ion binding)|GO:0005544(calcium-dependent phospholipid binding)|GO:0016021(integral to membrane)|GO:0019722(calcium-mediated signaling)	Homo sapiens multiple C2 domains, transmembrane 1 (MCTP1), transcript variant L, mRNA [NM_024717]	chr5:94208929-94208870	hs|5q15	TGTGTGGTAGAACTGAACAACGATAGACTGCTAACACATACTGTCTACAAAAATCTCAAT
A_24_P239606	0.128861	0.0177035	2.01483	up		0.015081	0.00146124	2.72648	up		0.0102668	0.000313343	3.63496	up		0	A_24_P239606	A_24_P239606	NM_015675	NM_015675	NM_015675	Hs.110571	4616	GADD45B	growth arrest and DNA-damage-inducible, beta	ENST00000592937	NP072739	GO:0000185(activation of MAPKKK activity)|GO:0000186(activation of MAPKK activity)|GO:0005515(protein binding)|GO:0005634(nucleus)|GO:0005737(cytoplasm)|GO:0006469(negative regulation of protein kinase activity)|GO:0006915(apoptotic process)|GO:0006950(response to stress)|GO:0007275(multicellular organismal development)|GO:0030154(cell differentiation)|GO:0043065(positive regulation of apoptotic …	Homo sapiens growth arrest and DNA-damage-inducible, beta (GADD45B), mRNA [NM_015675]	chr19:2478178-2478237	hs|19p13.3	TGAGAGCGAGATGGGAAGCATAGATATCTATATTTTTATTTCTACTATGAGGGCCTTGTA
A_33_P3291118	0.0924422	0.00478308	2.12916	up		0.00467509	0.000104993	2.0371	up		0.0110246	0.000383756	2.77679	up		0	A_33_P3291118	A_33_P3291118	NM_052888	NM_052888	NM_052888	Hs.514071	114659	LRRC37B	leucine rich repeat containing 37B	ENST00000583112	THC2563034	GO:0005737(cytoplasm)|GO:0016021(integral to membrane)	Homo sapiens leucine rich repeat containing 37B (LRRC37B), mRNA [NM_052888]	chr17:30354798-30354857	hs|17q11.2	GAAAATTATTTGACTGAATTACCTAAGGATTCATTTGAAGGCCTGCTATCCCTCCAGTAT
A_21_P0011936	0.133613	0.0199557	3.12439	up		0.0197963	0.00236882	2.29548	up		0.00739545	0.000101466	2.25224	up		0	A_21_P0011936	A_21_P0011936	ENST00000612359	XR_427131	XR_427131					ENST00000612359	THC2569496		ankyrin repeat domain 36C [Source:HGNC Symbol;Acc:HGNC:32946] [ENST00000612359]	chr2:96502763-96502704	hs|2q11.1	GCCAAATGTCTGATAATAGACAAGAGAGTCAGAGAATGATAACGACATCTCAGGAAAATT
A_21_P0013505	0.0985088	0.00669438	2.78506	up		0.00568752	0.0001873	3.21099	up		0.0121111	0.000502451	2.89235	up		0	A_21_P0013505	A_21_P0013505	ENST00000534291	XR_425687	XR_425687	Hs.720324				ENST00000534291	THC2598120		PREDICTED: Homo sapiens uncharacterized LOC102725403 (LOC102725403), ncRNA [XR_425687]	chr11:3490576-3490635	hs|11p15.4	TTTTCTAGATGGAGAAAACAGAACCTGAAGACACCCGTTTCCCTAAACTGCTCTCGCTCA
A_23_P380010	0.13824	0.0222185	2.70465	up		0.00923959	0.000516944	2.33649	up		0.0131321	0.000637159	2.58788	up		0	A_23_P380010	A_23_P380010	NM_020759	NM_020759	NM_020759	Hs.122061	57519	STARD9	StAR-related lipid transfer (START) domain containing 9	ENST00000290607	THC2609506	GO:0003777(microtubule motor activity)|GO:0005524(ATP binding)|GO:0005634(nucleus)|GO:0005654(nucleoplasm)|GO:0005737(cytoplasm)|GO:0005794(Golgi apparatus)|GO:0005814(centriole)|GO:0005871(kinesin complex)|GO:0007018(microtubule-based movement)|GO:0008017(microtubule binding)|GO:0008152(metabolic process)|GO:0008289(lipid binding)|GO:0008574(plus-end-directed microtubule motor activity)|GO:00168…	Homo sapiens StAR-related lipid transfer (START) domain containing 9 (STARD9), mRNA [NM_020759]	chr15:43012226-43012285	hs|15q15.2	TACTGTGTGATGGGACGTTAAAAATACCAAAACAGAAAGAGGGTTTAAAAAACAGCTGCA
A_23_P145238	0.103897	0.00810425	2.03946	up		0.00328077	3.62069e-05	2.46253	up		0.00499927	9.83675e-06	2.97654	up		0	A_23_P145238	A_23_P145238	NM_080593	NM_080593	NM_080593	Hs.437275	85236	HIST1H2BK	histone cluster 1, H2bk		THC2763449	GO:0000786(nucleosome)|GO:0002227(innate immune response in mucosa)|GO:0003674(molecular_function)|GO:0003677(DNA binding)|GO:0005615(extracellular space)|GO:0005634(nucleus)|GO:0005654(nucleoplasm)|GO:0006325(chromatin organization)|GO:0019731(antibacterial humoral response)|GO:0046982(protein heterodimerization activity)|GO:0050830(defense response to Gram-positive bacterium)	Homo sapiens histone cluster 1, H2bk (HIST1H2BK), mRNA [NM_080593]	chr6:27106250-27106191	hs|6p22.1	GGTCCATTCCTTCTCTCTAATAATCATTTACTGTTCCTCAAAGAATTGTCTACATTACCC
A_24_P393571	0.105857	0.00871451	2.74411	up		0.0164844	0.00170364	2.72197	up		0.0136716	0.00071557	3.01179	up		0	A_24_P393571	A_24_P393571	NM_004293	NM_004293	NM_004293	Hs.494163	9615	GDA	guanine deaminase	ENST00000545168	THC2477090	GO:0005622(intracellular)|GO:0005829(cytosol)|GO:0006139(nucleobase-containing compound metabolic process)|GO:0006144(purine base metabolic process)|GO:0006147(guanine catabolic process)|GO:0006195(purine nucleotide catabolic process)|GO:0007399(nervous system development)|GO:0008270(zinc ion binding)|GO:0008892(guanine deaminase activity)|GO:0044281(small molecule metabolic process)|GO:0055086(n…	Homo sapiens guanine deaminase (GDA), transcript variant 2, mRNA [NM_004293]	chr9:74866942-74867001	hs|9q21.13	AGCCTGTCAGAAAGCATTCTTTAGAGAAAACCACTTTACATTTGTTGTTAAACTCCTGAT
A_23_P98900	0.110154	0.00993855	2.07675	up		0.0044455	8.67399e-05	3.28859	up		0.0151217	0.00094716	3.54136	up		0	A_23_P98900	A_23_P98900	NM_025140	NM_025140	NM_025140	Hs.713131	80212	CCDC92	coiled-coil domain containing 92	ENST00000614047	THC2647229	GO:0005515(protein binding)|GO:0005814(centriole)	Homo sapiens coiled-coil domain containing 92 (CCDC92), mRNA [NM_025140]	chr12:124421269-124421210	hs|12q24.31	TCATTCTCAAGTCGGAGCAACACATACCAACCTTGACCTTATCCTCAAGCTCCAGGGCAG
A_32_P152437	0.117469	0.0133209	2.64368	up		0.00306469	2.93583e-05	3.33412	up		0.00739545	0.00010176	3.77416	up		0	A_32_P152437	A_32_P152437	NM_005100	NM_005100	NM_005100	Hs.371240	9590	AKAP12	A kinase (PRKA) anchor protein 12	ENST00000402676	THC2543286	GO:0005515(protein binding)|GO:0005737(cytoplasm)|GO:0005856(cytoskeleton)|GO:0005886(plasma membrane)|GO:0005925(focal adhesion)|GO:0005938(cell cortex)|GO:0006605(protein targeting)|GO:0007186(G-protein coupled receptor signaling pathway)|GO:0008179(adenylate cyclase binding)|GO:0010739(positive regulation of protein kinase A signaling cascade)|GO:0030819(positive regulation of cAMP biosyntheti…	Homo sapiens A kinase (PRKA) anchor protein 12 (AKAP12), transcript variant 1, mRNA [NM_005100]	chr6:151679428-151679487	hs|6q25.1	TCAAATGTTCCCCCTCAGGTTATTTTGCTTATGGTACCCATGAGTTGCCTCTCTCTGTAC
A_23_P383258	0.111527	0.0107627	2.00052	up		0.0207275	0.00259083	2.08665	up		0.00816868	0.000144157	2.72487	up		0	A_23_P383258	A_23_P383258	NM_004293	NM_004293	NM_004293	Hs.494163	9615	GDA	guanine deaminase	ENST00000489618	THC2602513	GO:0005622(intracellular)|GO:0005829(cytosol)|GO:0006139(nucleobase-containing compound metabolic process)|GO:0006144(purine base metabolic process)|GO:0006147(guanine catabolic process)|GO:0006195(purine nucleotide catabolic process)|GO:0007399(nervous system development)|GO:0008270(zinc ion binding)|GO:0008892(guanine deaminase activity)|GO:0044281(small molecule metabolic process)|GO:0055086(n…	Homo sapiens guanine deaminase (GDA), transcript variant 2, mRNA [NM_004293]	chr9:74860160-74862346	hs|9q21.13	TGTTTTATGGGGACTTTTTTGGTGATATTTCTGAGGCTGTTATCCAGAAGTTCCTCTATC
A_21_P0005630	0.0661928	0.000562576	23.6487	up		0.0263941	0.00400665	73.6193	up		0.00427294	6.59043e-06	41.6904	up		0	A_21_P0005630	A_21_P0005630	NR_121672	NR_121672	NR_121672	Hs.636656	101927774	LINC00824	long intergenic non-protein coding RNA 824	ENST00000520206	THC2504271		Homo sapiens long intergenic non-protein coding RNA 824 (LINC00824), transcript variant 1, long non-coding RNA [NR_121672]	chr8:129417954-129417895	hs|8q24.21	GGGTCTCATCCATATTTCTTTGGATCCTTTTATCATTTTCCTGCATACTTTCACTGAGAG
A_33_P3253214	0.137085	0.0218087	2.35357	up		0.00659103	0.000263999	2.28164	up		0.00834895	0.00016265	2.92572	up		0	A_33_P3253214	A_33_P3253214	ENST00000607355		L19779	Hs.530461				ENST00000607355	THC2556222		histone cluster 2, H2aa4 [Source:HGNC Symbol;Acc:HGNC:29668] [ENST00000607355]	chr1:149823132-149823191	hs|1q21.2	AACTCAAAAGGCTCTTTTCAGAGCCACCCACGTTTTCAAATAAAAGAGTTGTTAATGCTG
A_33_P3233834	0.106766	0.0089742	2.00044	up		0.00555029	0.00017738	2.42339	up		0.0106426	0.000346935	2.51254	up		0	A_33_P3233834	A_33_P3233834	NM_001190981	NM_001190981	NM_001190981	Hs.532082	3572	IL6ST	interleukin 6 signal transducer	ENST00000396816	NP1400573	GO:0002675(positive regulation of acute inflammatory response)|GO:0002821(positive regulation of adaptive immune response)|GO:0004897(ciliary neurotrophic factor receptor activity)|GO:0004915(interleukin-6 receptor activity)|GO:0004921(interleukin-11 receptor activity)|GO:0004923(leukemia inhibitory factor receptor activity)|GO:0004924(oncostatin-M receptor activity)|GO:0005127(ciliary neurotroph…	Homo sapiens interleukin 6 signal transducer (IL6ST), transcript variant 3, mRNA [NM_001190981]	chr5:55260096-55260037	hs|5q11.2	CCACCTCATGCACTGTTGATTATTCTACTGTGTATTTTGTCAACATTGAAGTCTGGGTAG
A_33_P3293675	0.0946266	0.00540284	3.01268	up		0.00165273	1.61119e-06	7.34682	up		0.0036592	4.04222e-06	7.97457	up		0	A_33_P3293675	A_33_P3293675	NM_006598	NM_006598	NM_006598	Hs.172613	10723	SLC12A7	solute carrier family 12 (potassium/chloride transporter), member 7	ENST00000611005	NP923564	GO:0005886(plasma membrane)|GO:0005887(integral to plasma membrane)|GO:0006810(transport)|GO:0006811(ion transport)|GO:0006813(potassium ion transport)|GO:0006884(cell volume homeostasis)|GO:0015379(potassium:chloride symporter activity)|GO:0019901(protein kinase binding)|GO:0055085(transmembrane transport)	Homo sapiens solute carrier family 12 (potassium/chloride transporter), member 7 (SLC12A7), mRNA [NM_006598]	chr5:1087078-1087019	hs|5p15.33	CTACCTGGGCACGACGTTTGCAGGGGCCATGTATATTTTGGGGACCATCGAGATTTTTCT
A_21_P0014172	0.0536483	0.000191028	5.53297	up		0.00190939	3.72279e-06	5.63055	up		0.00766681	0.000118545	8.41261	up		0	A_21_P0014172	A_21_P0014172	BC010926		BC010926		8365	HIST1H4H	histone cluster 1, H4h		THC2472984	GO:0000183(chromatin silencing at rDNA)|GO:0000228(nuclear chromosome)|GO:0000278(mitotic cell cycle)|GO:0000723(telomere maintenance)|GO:0000786(nucleosome)|GO:0003677(DNA binding)|GO:0005515(protein binding)|GO:0005576(extracellular region)|GO:0005634(nucleus)|GO:0005654(nucleoplasm)|GO:0006325(chromatin organization)|GO:0006334(nucleosome assembly)|GO:0006335(DNA replication-dependent nucleoso…	Homo sapiens histone cluster 1, H4h, mRNA (cDNA clone IMAGE:4273904). [BC010926]	chr6:26281345-26281286	hs|6p22.2	TTGCCTAGTTCTGTCCCACAGATTTCCAATAAAAGGTGAATAAAATCAGGTCACTCTTCT
A_24_P16214	0.0997728	0.00726622	2.07511	up		0.0105686	0.000697368	2.07739	up		0.0111509	0.000404133	2.95002	up		0	A_24_P16214	A_24_P16214	ENST00000427868			Hs.595153	100506930	LINC00665	long intergenic non-protein coding RNA 665	ENST00000427868	THC2478452		long intergenic non-protein coding RNA 665 [Source:HGNC Symbol;Acc:HGNC:44323] [ENST00000427868]	chr19:36806544-36806485	hs|19q13.12	GTCCATCATTACATATCTGTGGTGTCTGGCTCATTCGTCTCGTTTTCTGTCATTTTACCT
A_33_P3238533	0.0806594	0.00254056	8.80111	up		0.0195695	0.00230839	61.9587	up		0.0045614	8.10851e-06	132.039	up		0	A_33_P3238533	A_33_P3238533	NM_001105528	NM_001105528	NM_001105528	Hs.115461	374864	CCDC178	coiled-coil domain containing 178	ENST00000300227	THC2477956		Homo sapiens coiled-coil domain containing 178 (CCDC178), transcript variant 1, mRNA [NM_001105528]	chr18:30517686-30517627	hs|18q12.1	AAGAGAGAATAATTACTGGCGGTGTTGACAGTGACTGTTCGCTTCCCCAGATTTCCCTAT
A_19_P00803685	0.0655925	0.000405336	4.13811	up		0.006745	0.000275271	2.13248	up		0.0115274	0.000444487	2.13017	up		0	A_19_P00803685	A_19_P00803685	NM_001164440	NM_001164440		Hs.26039	651746	ANKRD33B	ankyrin repeat domain 33B	ENST00000607560	THC2611580		Homo sapiens ankyrin repeat domain 33B (ANKRD33B), mRNA [NM_001164440]	chr5:10657671-10657730	hs|5p15.2	ATATTTTCCTATTCAGACCTCAGGGCTATTTTGGGACCTACAAATAAATGGGATTCCCAG
A_23_P159721	0.156483	0.0325399	3.40585	up		0.0039364	6.60363e-05	6.29696	up		0.0482809	0.0111334	3.32865	up		0	A_23_P159721	A_23_P159721	NM_004224	NM_004224	NM_004224	Hs.567390	9248	GPR50	G protein-coupled receptor 50	ENST00000617907	NP830980	GO:0004930(G-protein coupled receptor activity)|GO:0005515(protein binding)|GO:0005887(integral to plasma membrane)|GO:0007186(G-protein coupled receptor signaling pathway)|GO:0007267(cell-cell signaling)|GO:0008502(melatonin receptor activity)|GO:0042802(identical protein binding)	Homo sapiens G protein-coupled receptor 50 (GPR50), mRNA [NM_004224]	chrX:150348977-150349036	hs|Xq28	ATCTTCCATGCTATGCGGCACCCTATCATATTCTTCTCTGGCCTCATCAGTGATATTCGT
A_33_P3297415	0.0909827	0.00444602	2.20623	up		0.0065825	0.00026262	3.04725	up		0.0147488	0.000880017	2.41254	up		0	A_33_P3297415	A_33_P3297415	NM_201264	NM_201264	NM_201264	Hs.471200	8828	NRP2	neuropilin 2	ENST00000483917	THC2714883	GO:0001525(angiogenesis)|GO:0001938(positive regulation of endothelial cell proliferation)|GO:0002116(semaphorin receptor complex)|GO:0004872(receptor activity)|GO:0005021(vascular endothelial growth factor-activated receptor activity)|GO:0005576(extracellular region)|GO:0005886(plasma membrane)|GO:0007155(cell adhesion)|GO:0007411(axon guidance)|GO:0008201(heparin binding)|GO:0010595(positive re…	Homo sapiens neuropilin 2 (NRP2), transcript variant 6, mRNA [NM_201264]	chr2:206562385-206562444	hs|2q33.3	CCAACCAGAAGATTGTCCTCAACTTCAACCCTCACTTTGAAATCGAGAAGCACGACTGCA
A_23_P64792	0.0806594	0.00266909	2.20267	up		0.00265848	1.44639e-05	4.51738	up		0.00553415	1.41904e-05	5.15771	up		0	A_23_P64792	A_23_P64792	NM_014505	NM_014505	NM_014505	Hs.525529	27345	KCNMB4	potassium channel subfamily M regulatory beta subunit 4	ENST00000258111	THC2470841	GO:0001508(regulation of action potential)|GO:0005513(detection of calcium ion)|GO:0005515(protein binding)|GO:0005886(plasma membrane)|GO:0005887(integral to plasma membrane)|GO:0006813(potassium ion transport)|GO:0007268(synaptic transmission)|GO:0007596(blood coagulation)|GO:0008076(voltage-gated potassium channel complex)|GO:0015269(calcium-activated potassium channel activity)|GO:0015459(pot…	Homo sapiens potassium channel subfamily M regulatory beta subunit 4 (KCNMB4), mRNA [NM_014505]	chr12:70824623-70824682	hs|12q15	CTGCTGTAGCAATGGCTAAAGGGTCAAGATCTTAGCTGTATGGAGTAACTATTTCAGAAA
A_23_P205789	0.098774	0.00691004	2.0287	up		0.00620127	0.000224258	2.08875	up		0.0145766	0.000848997	2.44193	up		0	A_23_P205789	A_23_P205789	NM_002041	NM_002041	NM_002041	Hs.654350	2553	GABPB1	GA binding protein transcription factor, beta subunit 1	ENST00000359031	THC2486756	GO:0003700(sequence-specific DNA binding transcription factor activity)|GO:0005515(protein binding)|GO:0005634(nucleus)|GO:0005654(nucleoplasm)|GO:0006351(transcription, DNA-dependent)|GO:0006357(regulation of transcription from RNA polymerase II promoter)|GO:0006996(organelle organization)|GO:0007005(mitochondrion organization)|GO:0044212(transcription regulatory region DNA binding)|GO:0045944(p…	Homo sapiens GA binding protein transcription factor, beta subunit 1 (GABPB1), transcript variant gamma-1, mRNA [NM_002041]	chr15:50578281-50578222	hs|15q21.2	AATCTGCAGAAATAGAAGTAAGGAGTCTTTTACCCGGTGTGCTTTGCCGCAGTCATCCAA
A_33_P3331120	0.109019	0.00971183	2.27523	up		0.0515884	0.0118383	2.14527	up		0.0316425	0.00511947	2.17382	up		0	A_33_P3331120	A_33_P3331120	ENST00000465044	XM_005247762	XM_005247762	Hs.29169	79663	HSPBAP1	HSPB (heat shock 27kDa) associated protein 1	ENST00000465044	THC2486434	GO:0005737(cytoplasm)	HSPB (heat shock 27kDa) associated protein 1 [Source:HGNC Symbol;Acc:HGNC:16389] [ENST00000465044]	chr3:122473876-122473817	hs|3q21.1	TTGGTAAAGAGGAGAATGGACTTTGGAGGAAGACAGTCTACAAGAGTCATTTTCATTTAG
A_33_P3237552	0.0849071	0.00342739	6.43079	up		0.0045335	9.51235e-05	3.23672	up		0.00739545	0.000101805	3.3284	up		0	A_33_P3237552	A_33_P3237552	NM_032843	NM_032843	NM_032843	Hs.133205	84929	FIBCD1	fibrinogen C domain containing 1	ENST00000372338	THC2474476	GO:0008061(chitin binding)|GO:0016020(membrane)|GO:0016021(integral to membrane)|GO:0046872(metal ion binding)	Homo sapiens fibrinogen C domain containing 1 (FIBCD1), transcript variant 1, mRNA [NM_032843]	chr9:133779394-133779335	hs|9q34.12	CCTCACTCTTTCGTGAATGTTCTCCACCCACCTGTGCCTGGCGGACCCACTCTCCAGTAG
A_23_P87013	0.0478944	7.42905e-05	7.73073	up		0.00255163	1.33027e-05	4.4159	up		0.0213193	0.00221697	4.52205	up		0	A_23_P87013	A_23_P87013	NM_001001522	NM_001001522	NM_001001522	Hs.410977	6876	TAGLN	transgelin	ENST00000392951	THC2537883	GO:0005515(protein binding)|GO:0005737(cytoplasm)|GO:0007517(muscle organ development)|GO:0030855(epithelial cell differentiation)|GO:0051015(actin filament binding)	Homo sapiens transgelin (TAGLN), transcript variant 1, mRNA [NM_001001522]	chr11:117074574-117074963	hs|11q23.3	CCGTGGAGATCCCAACTGGTTTATGAAGAAAGCGCAGGAGCATAAGAGGGAATTCACAGA
A_24_P115774	0.122431	0.0149299	3.00194	up		0.00126708	8.05968e-07	3.60557	up		0.00336569	1.74289e-06	4.10786	up		0	A_24_P115774	A_24_P115774	NM_001166	NM_001166	NM_001166	Hs.696238	329	BIRC2	baculoviral IAP repeat containing 2	ENST00000613397	THC2469420	GO:0000209(protein polyubiquitination)|GO:0001666(response to hypoxia)|GO:0001741(XY body)|GO:0001890(placenta development)|GO:0002224(toll-like receptor signaling pathway)|GO:0002756(MyD88-independent toll-like receptor signaling pathway)|GO:0003713(transcription coactivator activity)|GO:0004842(ubiquitin-protein ligase activity)|GO:0005515(protein binding)|GO:0005634(nucleus)|GO:0005737(cytopla…	Homo sapiens baculoviral IAP repeat containing 2 (BIRC2), transcript variant 1, mRNA [NM_001166]	chr11:102248391-102248450	hs|11q22.2	GATACCATTTTGGTTAAAGGAAATGCTGCGGCCAACATCTTCAAAAACTGTCTAAAAGAA
A_33_P3245439	0.116518	0.0127507	4.60519	up		0.0519043	0.0119859	9.52713	up		0.0580999	0.0153356	3.36816	up		0	A_33_P3245439	A_33_P3245439	NM_001250	NM_001250	NM_001250	Hs.472860	958	CD40	CD40 molecule, TNF receptor superfamily member 5	ENST00000477696	THC2611812	GO:0001934(positive regulation of protein phosphorylation)|GO:0002768(immune response-regulating cell surface receptor signaling pathway)|GO:0003823(antigen binding)|GO:0004871(signal transducer activity)|GO:0004872(receptor activity)|GO:0005515(protein binding)|GO:0005615(extracellular space)|GO:0005737(cytoplasm)|GO:0005886(plasma membrane)|GO:0005887(integral to plasma membrane)|GO:0006461(pro…	Homo sapiens CD40 molecule, TNF receptor superfamily member 5 (CD40), transcript variant 1, mRNA [NM_001250]	chr20:44755280-44755339	hs|20q13.12	TGTGAGACCAAAGACCTGGTTGTGCAACAGGCAGGCACAAACAAGACTGATGTTGTCTGT
A_23_P163697	0.090854	0.00424379	3.16745	up		0.00327694	3.59738e-05	2.24044	up		0.019298	0.00172634	2.73816	up		0	A_23_P163697	A_23_P163697	NM_016524	NM_016524	NM_016524	Hs.258326	51760	SYT17	synaptotagmin XVII	ENST00000355377	THC2474309	GO:0005215(transporter activity)|GO:0005802(trans-Golgi network)|GO:0006887(exocytosis)|GO:0008021(synaptic vesicle)|GO:0016020(membrane)	Homo sapiens synaptotagmin XVII (SYT17), mRNA [NM_016524]	chr16:19236117-19278217	hs|16p12.3	AGTTCCCCAAGAAGAACTGGAAAATGCCAGCCTAGTGTTTACAGTTTTCGGCCACAACAT
A_33_P3229241	0.115967	0.0124546	5.51713	up		0.00901757	0.000481207	3.14414	up		0.00704373	7.98411e-05	4.24759	up		0	A_33_P3229241	A_33_P3229241	ENST00000369167		BC110793	Hs.632451	440689	HIST2H2BF	histone cluster 2, H2bf	ENST00000369167	THC2484633	GO:0000786(nucleosome)|GO:0003674(molecular_function)|GO:0003677(DNA binding)|GO:0005634(nucleus)|GO:0005654(nucleoplasm)|GO:0006325(chromatin organization)|GO:0046982(protein heterodimerization activity)|GO:0070062(extracellular vesicular exosome)	histone cluster 2, H2bf [Source:HGNC Symbol;Acc:HGNC:24700] [ENST00000369167]	chr1:149397179-149397120	hs|1q21.2	ATCCTGACAAAAGCCAGTGGATGTTTCTTTTGCCAAATAAAATATACCCTTGGTGCAACT
A_23_P87011	0.0661928	0.000619932	5.63337	up		0.00567685	0.000185956	4.25861	up		0.0602507	0.0162389	2.36639	up		0	A_23_P87011	A_23_P87011	NM_001001522	NM_001001522	NM_001001522	Hs.410977	6876	TAGLN	transgelin	ENST00000392951	THC2499202	GO:0005515(protein binding)|GO:0005737(cytoplasm)|GO:0007517(muscle organ development)|GO:0030855(epithelial cell differentiation)|GO:0051015(actin filament binding)	Homo sapiens transgelin (TAGLN), transcript variant 1, mRNA [NM_001001522]	chr11:117075155-117075214	hs|11q23.3	ACCCGTGTGGTACCTTCAGCCCTGGCCAAGCTTTGAGGCTCTGTCACTGAGCAATGGTAA
A_33_P3357530	0.124949	0.0161235	2.42397	up		0.0210213	0.0026721	3.75422	up		0.00785446	0.000129568	8.53535	up		0	A_33_P3357530	A_33_P3357530	NM_006598	NM_006598	NM_006598	Hs.172613	10723	SLC12A7	solute carrier family 12 (potassium/chloride transporter), member 7	ENST00000611005		GO:0005886(plasma membrane)|GO:0005887(integral to plasma membrane)|GO:0006810(transport)|GO:0006811(ion transport)|GO:0006813(potassium ion transport)|GO:0006884(cell volume homeostasis)|GO:0015379(potassium:chloride symporter activity)|GO:0019901(protein kinase binding)|GO:0055085(transmembrane transport)	Homo sapiens solute carrier family 12 (potassium/chloride transporter), member 7 (SLC12A7), mRNA [NM_006598]	chr5:1050550-1050491	hs|5p15.33	GGTTTCCCTGTCTGTCTGTGTTAGTAGAAAAATAAAATCCTATGAAATCTGAGTACGTTG
A_23_P34597	0.146626	0.0265719	3.20711	up		0.00306469	2.81508e-05	4.71083	up		0.0123869	0.000532676	3.71265	up		0	A_23_P34597	A_23_P34597	NM_001785	NM_001785	NM_001785	Hs.466910	978	CDA	cytidine deaminase	ENST00000461985	NP1079190	GO:0001882(nucleoside binding)|GO:0004126(cytidine deaminase activity)|GO:0005576(extracellular region)|GO:0005829(cytosol)|GO:0006206(pyrimidine base metabolic process)|GO:0007166(cell surface receptor signaling pathway)|GO:0008270(zinc ion binding)|GO:0008655(pyrimidine-containing compound salvage)|GO:0009972(cytidine deamination)|GO:0019858(cytosine metabolic process)|GO:0030308(negative regul…	Homo sapiens cytidine deaminase (CDA), mRNA [NM_001785]	chr1:20945069-20945128	hs|1p36.12	AGAATGCCCACTGCCTGTAACAGCCACCTGGAGAACTTCATAAAGATGTCTCACAGCCCT
A_24_P309415	0.100301	0.00740116	2.64633	up		0.00465619	0.00010215	2.18386	up		0.027609	0.00393135	2.53895	up		0	A_24_P309415	A_24_P309415	NM_052932	NM_052932	NM_052932	Hs.503709	114908	TMEM123	transmembrane protein 123	ENST00000398136	THC2536867	GO:0004872(receptor activity)|GO:0009897(external side of plasma membrane)|GO:0016021(integral to membrane)|GO:0070267(oncosis)	Homo sapiens transmembrane protein 123 (TMEM123), mRNA [NM_052932]	chr11:102267545-102267486	hs|11q22.2	GTTTCCTCTGCATTGGGTTTGAAGTAGTTTAGTTATGTCTTTTTCTCTGTATGTAAGTAG
A_33_P3849275	0.110598	0.010276	2.09503	up		0.00191099	4.10273e-06	4.4521	up		0.00999038	0.000288731	2.56405	up		0	A_33_P3849275	A_33_P3849275	NM_001159704	NM_001159704	NM_001159704	Hs.435369	2273	FHL1	four and a half LIM domains 1	ENST00000543669	THC2571265	GO:0003254(regulation of membrane depolarization)|GO:0003674(molecular_function)|GO:0005515(protein binding)|GO:0005634(nucleus)|GO:0005737(cytoplasm)|GO:0005829(cytosol)|GO:0005886(plasma membrane)|GO:0005925(focal adhesion)|GO:0007517(muscle organ development)|GO:0008270(zinc ion binding)|GO:0009887(organ morphogenesis)|GO:0010972(negative regulation of G2/M transition of mitotic cell cycle)|GO…	Homo sapiens four and a half LIM domains 1 (FHL1), transcript variant 4, mRNA [NM_001159704]	chrX:135293033-135293092	hs|Xq26.3	AATATTTTAGCCCCCTCAGATGTTCCTGCAGTGCTGAAATTCATCCTACGGAAGTAACCG
A_21_P0008283	0.121782	0.0145072	4.57371	up		0.00365179	5.12738e-05	2.17761	up		0.0150137	0.000923221	3.13127	up		0	A_21_P0008283	A_21_P0008283	ENST00000568290		AX721190		4287	ATXN3	ataxin 3	ENST00000568290	THC2540937	GO:0000226(microtubule cytoskeleton organization)|GO:0004843(ubiquitin-specific protease activity)|GO:0005515(protein binding)|GO:0005634(nucleus)|GO:0005654(nucleoplasm)|GO:0005737(cytoplasm)|GO:0005759(mitochondrial matrix)|GO:0005829(cytosol)|GO:0006289(nucleotide-excision repair)|GO:0006351(transcription, DNA-dependent)|GO:0006355(regulation of transcription, DNA-dependent)|GO:0006511(ubiquit…	ataxin 3 [Source:HGNC Symbol;Acc:HGNC:7106] [ENST00000568290]	chr14:92516744-92516685	hs|14q32.12	CTACTGAGATATTTTGCAGAAAAAGGAAGAGATGTCTTCAGCTCAAATGCTATCAAACTT
A_23_P55936	0.115679	0.0123211	2.27394	up		0.00365179	5.21284e-05	3.2366	up		0.00594379	3.46025e-05	4.81585	up		0	A_23_P55936	A_23_P55936	NM_004107	NM_004107	NM_004107	Hs.111903	2217	FCGRT	Fc fragment of IgG, receptor, transporter, alpha	ENST00000595881	THC2498176	GO:0002416(IgG immunoglobulin transcytosis in epithelial cells mediated by FcRn immunoglobulin receptor)|GO:0003823(antigen binding)|GO:0005886(plasma membrane)|GO:0006955(immune response)|GO:0016021(integral to membrane)|GO:0019770(IgG receptor activity)|GO:0019864(IgG binding)|GO:0019882(antigen processing and presentation)|GO:0030881(beta-2-microglobulin binding)|GO:0038094(Fc-gamma receptor s…	Homo sapiens Fc fragment of IgG, receptor, transporter, alpha (FCGRT), transcript variant 2, mRNA [NM_004107]	chr19:50029511-50029570	hs|19q13.33	CTGTGGTCTGCCTCAGTTTCCCCTCCTAATACATATGGCTGTTTTCCACCTCGATAATAT
A_33_P3227016	0.10914	0.00974334	4.75357	up		0.0196554	0.00233769	5.02797	up		0.0410894	0.0083558	2.32209	up		0	A_33_P3227016	A_33_P3227016	BC131768		BC131768	Hs.694468					THC2539145		Homo sapiens cDNA clone IMAGE:40122421. [BC131768]	chr4:132650030-132650089	hs|4q28.3	TGAGCTTCCATACCTGTGTGGGACAGGGAAGCTCTCTTGGTCTCCATGGCCCAAGTGATG
A_24_P402438	0.176272	0.0449607	3.43692	up		0.00934189	0.000531066	3.79882	up		0.00816868	0.000147559	3.11278	up		0	A_24_P402438	A_24_P402438	NM_003238	NM_003238	NM_003238	Hs.133379	7042	TGFB2	transforming growth factor, beta 2	ENST00000479322	THC2471080	GO:0000902(cell morphogenesis)|GO:0001502(cartilage condensation)|GO:0001525(angiogenesis)|GO:0001540(beta-amyloid binding)|GO:0001654(eye development)|GO:0001666(response to hypoxia)|GO:0001837(epithelial to mesenchymal transition)|GO:0001942(hair follicle development)|GO:0001974(blood vessel remodeling)|GO:0002576(platelet degranulation)|GO:0003007(heart morphogenesis)|GO:0003179(heart valve mo…	Homo sapiens transforming growth factor, beta 2 (TGFB2), transcript variant 2, mRNA [NM_003238]	chr1:218614784-218614843	hs|1q41	CAAGAAAACATAAGAGAGCCTTGGTTCATCAGTGTTAAAAAATTTTTGAAAAGGCGGTAC
A_23_P69030	0.0805407	0.00250938	3.27707	up		0.00467094	0.000104363	11.6542	up		0.00921227	0.000229265	12.0861	up		0	A_23_P69030	A_23_P69030	NM_001850	NM_001850	NM_001850	Hs.654548	1295	COL8A1	collagen, type VIII, alpha 1	ENST00000273342	THC2472072	GO:0001525(angiogenesis)|GO:0005576(extracellular region)|GO:0005591(collagen type VIII)|GO:0005788(endoplasmic reticulum lumen)|GO:0007155(cell adhesion)|GO:0010811(positive regulation of cell-substrate adhesion)|GO:0022617(extracellular matrix disassembly)|GO:0030198(extracellular matrix organization)|GO:0030574(collagen catabolic process)|GO:0031012(extracellular matrix)|GO:0035987(endodermal …	Homo sapiens collagen, type VIII, alpha 1 (COL8A1), transcript variant 1, mRNA [NM_001850]	chr3:99514765-99514824	hs|3q12.1	GTGTGGGTTGCTCTATTCAAGAACAACGAGCCCGTGATGTACACGTACGACGAGTACAAA
A_23_P215175	0.0877345	0.00379837	3.72089	down		0.00309894	3.07094e-05	2.63801	down		0.0269631	0.00375245	3.29767	down		0	A_23_P215175	A_23_P215175	NM_005692	NM_005692	NM_005692	Hs.654958	10061	ABCF2	ATP-binding cassette, sub-family F (GCN20), member 2	ENST00000222388	THC2619700	GO:0005215(transporter activity)|GO:0005524(ATP binding)|GO:0005740(mitochondrial envelope)|GO:0006810(transport)|GO:0008152(metabolic process)|GO:0016020(membrane)|GO:0016887(ATPase activity)|GO:0043190(ATP-binding cassette (ABC) transporter complex)	Homo sapiens ATP-binding cassette, sub-family F (GCN20), member 2 (ABCF2), transcript variant 2, mRNA [NM_005692]	chr7:150912012-150911266	hs|7q36.1	GAGGGTGGTATGATGCTGGTCAGCCATGACTTCAGACTCATTCAGCAGGTTGCACAGGAA
A_23_P44166	0.146388	0.0263991	2.06322	down		0.00286717	1.97776e-05	2.14483	down		0.0163287	0.00114929	2.19551	down		0	A_23_P44166	A_23_P44166	NM_016286	NM_016286	NM_016286	Hs.9857	51181	DCXR	dicarbonyl/L-xylulose reductase	ENST00000578273	THC2497149	GO:0005634(nucleus)|GO:0005881(cytoplasmic microtubule)|GO:0005902(microvillus)|GO:0005903(brush border)|GO:0005997(xylulose metabolic process)|GO:0006006(glucose metabolic process)|GO:0006739(NADP metabolic process)|GO:0016020(membrane)|GO:0016655(oxidoreductase activity, acting on NADH or NADPH, quinone or similar compound as acceptor)|GO:0042732(D-xylose metabolic process)|GO:0050038(L-xylulos…	Homo sapiens dicarbonyl/L-xylulose reductase (DCXR), transcript variant 1, mRNA [NM_016286]	chr17:79994081-79993895	hs|17q25.3	TTGGCAAGTTTGCTGAGGTAGAGCACGTGGTGAACGCCATCCTCTTTCTGCTGAGTGACC
A_32_P202703	0.139215	0.022945	2.36819	down		0.0146743	0.00137643	2.29403	down		0.0501226	0.0119014	3.46975	down		0	A_32_P202703	A_32_P202703	NM_001242480	NM_001242480	NM_001242480	Hs.743984	389831	LOC389831	uncharacterized LOC389831	ENST00000624847	THC2577030		Homo sapiens uncharacterized LOC389831 (LOC389831), mRNA [NM_001242480]	chr7_gl000195_random:44089-44030		GCATGAGGCCAATCCATGAATCCAACTTCCAATGGAGAAATGTTAATATTTTTTCAGTTT
A_23_P155288	0.0955171	0.00562847	2.13802	down		0.00648166	0.000252657	2.39654	down		0.00682532	6.97645e-05	2.02364	down		0	A_23_P155288	A_23_P155288	NM_024996	NM_024996	NM_024996	Hs.518355	85476	GFM1	G elongation factor, mitochondrial 1	ENST00000478254	THC2620018	GO:0003746(translation elongation factor activity)|GO:0003924(GTPase activity)|GO:0005515(protein binding)|GO:0005525(GTP binding)|GO:0005759(mitochondrial matrix)|GO:0006996(organelle organization)|GO:0032543(mitochondrial translation)|GO:0070125(mitochondrial translational elongation)	Homo sapiens G elongation factor, mitochondrial 1 (GFM1), mRNA [NM_024996]	chr3:158409282-158409341	hs|3q25.32	TCTAATTGAATCTGCGTGGTTTTGATACTTTGATGGATTCCAGTGGAATAAATTCAGGCT
A_33_P3398195	0.105857	0.0086639	3.02948	down		0.118071	0.0417123	2.47744	down		0.00594379	3.77752e-05	3.93223	down		0	A_33_P3398195	A_33_P3398195	NM_012315	NM_012315	NM_012315	Hs.448942	284366	KLK9	kallikrein-related peptidase 9	ENST00000250366	THC2484464	GO:0004252(serine-type endopeptidase activity)|GO:0005576(extracellular region)|GO:0006508(proteolysis)	Homo sapiens kallikrein-related peptidase 9 (KLK9), mRNA [NM_012315]	chr19:51506104-51506045	hs|19q13.41	TCTTGGAACAGCACAGCCTGTGGCTCCGCCCCAAGGAACCACTTACACAAAATAGCTCCG
A_33_P3230090	0.0781141	0.00205309	3.14211	down		0.00608944	0.000212161	2.56721	down		0.0147488	0.000879186	2.41602	down		0	A_33_P3230090	A_33_P3230090	NM_001128619	NM_001128619	NM_001128619	Hs.602015	767558	LUZP6	leucine zipper protein 6	ENST00000393085	THC2651107		Homo sapiens leucine zipper protein 6 (LUZP6), mRNA [NM_001128619]	chr7:135613478-135613419	hs|7q33	GTTCTTGGAATACAGTGCCCTAAAATGGTGTTCTTATGACCTGCAGAAAATATTTACACA
A_23_P200252	0.131899	0.0190432	2.05732	down		0.0193373	0.00225314	2.18784	down		0.0268396	0.00370939	2.53208	down		0	A_23_P200252	A_23_P200252	NM_032324	NM_032324	NM_032324	Hs.642715	84284	NTPCR	nucleoside-triphosphatase, cancer-related	ENST00000479125	THC2463185	GO:0005524(ATP binding)|GO:0016020(membrane)|GO:0016311(dephosphorylation)|GO:0017111(nucleoside-triphosphatase activity)|GO:0070062(extracellular vesicular exosome)	Homo sapiens nucleoside-triphosphatase, cancer-related (NTPCR), mRNA [NM_032324]	chr1:233105679-233105738	hs|1q42.2	CAAAGAGTGTGCGTCATCGATGAGATTGGGAAGATGGAGCTCTTCAGTCAGCTTTTCATT
A_33_P3285545	0.085583	0.00349158	3.73727	down		0.00146619	1.30505e-06	6.72774	down		0.018724	0.00160045	2.17141	down		0	A_33_P3285545	A_33_P3285545	NM_001305	NM_001305	NM_001305	Hs.647036	1364	CLDN4	claudin 4	ENST00000431918	THC2555349	GO:0004888(transmembrane signaling receptor activity)|GO:0005198(structural molecule activity)|GO:0005886(plasma membrane)|GO:0005887(integral to plasma membrane)|GO:0005923(tight junction)|GO:0007165(signal transduction)|GO:0007565(female pregnancy)|GO:0009925(basal plasma membrane)|GO:0016324(apical plasma membrane)|GO:0016327(apicolateral plasma membrane)|GO:0016328(lateral plasma membrane)|GO…	Homo sapiens claudin 4 (CLDN4), mRNA [NM_001305]	chr7:73246907-73246966	hs|7q11.23	GGGGTTTTTCCTCTTCCTTCTTTGTGGTTTCTGTTTTGTAATTTAAGAAGAGCTATTCAT
A_23_P61050	0.0797959	0.00243787	2.43565	down		0.0156838	0.00155998	2.07923	down		0.0198558	0.00186877	3.72424	down		0	A_23_P61050	A_23_P61050	NM_152649	NM_152649	NM_152649	Hs.119878	197259	MLKL	mixed lineage kinase domain-like	ENST00000308807	THC2471524	GO:0004672(protein kinase activity)|GO:0005515(protein binding)|GO:0005524(ATP binding)|GO:0005737(cytoplasm)|GO:0005886(plasma membrane)|GO:0006468(protein phosphorylation)|GO:0019901(protein kinase binding)|GO:0032403(protein complex binding)|GO:0070207(protein homotrimerization)|GO:0070266(necroptosis)	Homo sapiens mixed lineage kinase domain-like (MLKL), transcript variant 1, mRNA [NM_152649]	chr16:74706038-74705979	hs|16q23.1	GAAGTGACTGTATGCCAGTTCCAAGCCTAGGTTTCAAGAGGCCTTATAAATGTCTGTTGG
A_23_P431939	0.0985088	0.00670136	2.12698	down		0.026218	0.00395609	3.28859	down		0.00902709	0.000211205	2.68599	down		0	A_23_P431939	A_23_P431939	NM_001531	NM_001531	NM_001531	Hs.13500	3140	MR1	major histocompatibility complex, class I-related	ENST00000367579	THC2476218	GO:0001916(positive regulation of T cell mediated cytotoxicity)|GO:0002367(cytokine production involved in immune response)|GO:0002474(antigen processing and presentation of peptide antigen via MHC class I)|GO:0003823(antigen binding)|GO:0005576(extracellular region)|GO:0005783(endoplasmic reticulum)|GO:0005789(endoplasmic reticulum membrane)|GO:0005886(plasma membrane)|GO:0006955(immune response…	Homo sapiens major histocompatibility complex, class I-related (MR1), transcript variant 1, mRNA [NM_001531]	chr1:181024482-181024541	hs|1q25.3	TGAAGGTCCTGACGACACCCACAACATACATGAGAGTAATGGGATTGAGCATTTATGGCA
A_23_P86943	0.0661928	0.000644626	3.53456	down		0.036206	0.00670163	2.34483	down		0.0939809	0.03329	2.18061	down		0	A_23_P86943	A_23_P86943	NM_003139	NM_003139	NM_003139	Hs.368376	6734	SRPR	signal recognition particle receptor (docking protein)	ENST00000332118	THC2555848	GO:0003924(GTPase activity)|GO:0005047(signal recognition particle binding)|GO:0005525(GTP binding)|GO:0005783(endoplasmic reticulum)|GO:0005785(signal recognition particle receptor complex)|GO:0005789(endoplasmic reticulum membrane)|GO:0006184(GTP catabolic process)|GO:0006412(translation)|GO:0006613(cotranslational protein targeting to membrane)|GO:0006614(SRP-dependent cotranslational protein …	Homo sapiens signal recognition particle receptor (docking protein) (SRPR), transcript variant 1, mRNA [NM_003139]	chr11:126133248-126133189	hs|11q24.2	GCTAGGCTGGAGTGATTTGTTACAAATGAGCAAAAGATGAGTCCTTGCTTCCCTCAGAAA
A_23_P149852	0.0780539	0.00194102	3.10144	down		0.00617838	0.000222403	5.21058	down		0.00569095	2.31883e-05	4.20172	down		0	A_23_P149852	A_23_P149852	NM_032429	NM_032429	NM_032429	Hs.523221	84445	LZTS2	leucine zipper, putative tumor suppressor 2	ENST00000370220	THC2467167	GO:0000910(cytokinesis)|GO:0001822(kidney development)|GO:0005515(protein binding)|GO:0005737(cytoplasm)|GO:0005813(centrosome)|GO:0005874(microtubule)|GO:0007067(mitosis)|GO:0008285(negative regulation of cell proliferation)|GO:0016055(Wnt receptor signaling pathway)|GO:0030496(midbody)|GO:0051013(microtubule severing)|GO:0051168(nuclear export)|GO:0051255(spindle midzone assembly)|GO:0090090(ne…	Homo sapiens leucine zipper, putative tumor suppressor 2 (LZTS2), mRNA [NM_032429]	chr10:102767095-102767154	hs|10q24.31	ACTTGGAGGAGCAAGATCAGACCGCTCAAAGGTCCCCGTGTTCACTGTTACCCAGAGGCT
A_21_P0013755	0.171195	0.0416781	2.7828	down		0.0147519	0.00139372	2.48607	down		0.0185596	0.00156117	2.2906	down		0	A_21_P0013755	A_21_P0013755	NM_014888	NM_014888	NM_014888	Hs.434053	10447	FAM3C	family with sequence similarity 3, member C	ENST00000359943	THC2467898	GO:0005125(cytokine activity)|GO:0005576(extracellular region)|GO:0005794(Golgi apparatus)|GO:0007275(multicellular organismal development)|GO:0008150(biological_process)|GO:0016023(cytoplasmic membrane-bounded vesicle)|GO:0070062(extracellular vesicular exosome)	Homo sapiens family with sequence similarity 3, member C (FAM3C), transcript variant 1, mRNA [NM_014888]	chr7:120989247-120989188	hs|7q31.31	CCTAAAAGCAGTATCTGTTATTTAGCTGTAAACCAAGTTGGAAGCTATTCGGATAATTTC
A_32_P51084	0.0823585	0.0030322	2.99396	down		0.00302777	2.60703e-05	3.25934	down		0.00908974	0.000213403	3.68596	down		0	A_32_P51084	A_32_P51084	NM_015135	NM_015135	NM_015135	Hs.743250	23165	NUP205	nucleoporin 205kDa	ENST00000477620	THC2503701	GO:0000059(protein import into nucleus, docking)|GO:0000278(mitotic cell cycle)|GO:0005515(protein binding)|GO:0005635(nuclear envelope)|GO:0005643(nuclear pore)|GO:0005654(nucleoplasm)|GO:0005737(cytoplasm)|GO:0005975(carbohydrate metabolic process)|GO:0006913(nucleocytoplasmic transport)|GO:0007077(mitotic nuclear envelope disassembly)|GO:0008645(hexose transport)|GO:0009405(pathogenesis)|GO:00…	Homo sapiens nucleoporin 205kDa (NUP205), mRNA [NM_015135]	chr7:135333302-135333361	hs|7q33	TGAGAGCCCGTGCTTATGCTCTTCTATGAGAGAGATGAATTGGGGAGAATTGTCTCCATT
A_23_P47282	0.0797959	0.00242557	2.9464	down		0.00104636	3.72538e-07	3.1719	down		0.00572532	2.44954e-05	2.39425	down		0	A_23_P47282	A_23_P47282	NM_021978	NM_021978	NM_021978	Hs.504315	6768	ST14	suppression of tumorigenicity 14 (colon carcinoma)	ENST00000278742	THC2468365	GO:0004252(serine-type endopeptidase activity)|GO:0005615(extracellular space)|GO:0005886(plasma membrane)|GO:0005887(integral to plasma membrane)|GO:0006508(proteolysis)|GO:0008236(serine-type peptidase activity)|GO:0016323(basolateral plasma membrane)|GO:0019897(extrinsic to plasma membrane)|GO:0030216(keratinocyte differentiation)|GO:0070062(extracellular vesicular exosome)	Homo sapiens suppression of tumorigenicity 14 (colon carcinoma) (ST14), mRNA [NM_021978]	chr11:130079815-130079874	hs|11q24.3	CAGCGCCCCCAGAACATACACTGTGAACTCAATCTCCAGGGCTCCAAATCTGCCTAGAAA
A_23_P120467	0.071389	0.00123389	2.66211	down		0.00716218	0.000311465	2.67228	down		0.010706	0.000352361	2.30544	down		0	A_23_P120467	A_23_P120467	NM_199427	NM_199427	NM_199427	Hs.473082	55734	ZFP64	ZFP64 zinc finger protein	ENST00000361387	THC2463634	GO:0003677(DNA binding)|GO:0005634(nucleus)|GO:0006351(transcription, DNA-dependent)|GO:0006355(regulation of transcription, DNA-dependent)|GO:0046872(metal ion binding)|GO:0048026(positive regulation of nuclear mRNA splicing, via spliceosome)	Homo sapiens ZFP64 zinc finger protein (ZFP64), transcript variant 4, mRNA [NM_199427]	chr20:50700673-50700614	hs|20q13.2	GTCTGGGGTTGCTGGAAAACTTCTATTTCATAACCTGGGTGATCGTTCTAAGAGTGTTTG
A_23_P404494	0.0164694	2.15611e-06	10.3496	down		0.0116707	0.00087147	10.6345	down		0.0174851	0.00136262	7.0375	down		0	A_23_P404494	A_23_P404494	NM_002185	NM_002185	NM_002185	Hs.591742	3575	IL7R	interleukin 7 receptor	ENST00000303115	THC2471416	GO:0000018(regulation of DNA recombination)|GO:0000902(cell morphogenesis)|GO:0001915(negative regulation of T cell mediated cytotoxicity)|GO:0002377(immunoglobulin production)|GO:0003823(antigen binding)|GO:0004917(interleukin-7 receptor activity)|GO:0005515(protein binding)|GO:0005576(extracellular region)|GO:0005886(plasma membrane)|GO:0006955(immune response)|GO:0007165(signal transduction)|G…	Homo sapiens interleukin 7 receptor (IL7R), transcript variant 1, mRNA [NM_002185]	chr5:35876781-35876840	hs|5p13.2	CATCCTGCTTCTACCATGTGGATTTGGTCACAAGGTTTAAGGTGACCCAATGATTCAGCT
A_24_P363477	0.0798486	0.00244467	2.01362	down		0.0202613	0.00247759	2.22112	down		0.0297923	0.00458259	2.9147	down		0	A_24_P363477	A_24_P363477	NM_013393	NM_013393	NM_013393	Hs.279877	29960	FTSJ2	FtsJ RNA methyltransferase homolog 2 (E. coli)	ENST00000486040	THC2636176	GO:0005730(nucleolus)|GO:0005739(mitochondrion)|GO:0006364(rRNA processing)|GO:0008283(cell proliferation)|GO:0008650(rRNA (uridine-2'-O-)-methyltransferase activity)|GO:0031167(rRNA methylation)	Homo sapiens FtsJ RNA methyltransferase homolog 2 (E. coli) (FTSJ2), mRNA [NM_013393]	chr7:2274904-2274845	hs|7p22.3	AAGTCAAAGCCGTCGGTTACAGAGGAGACTGACAGAGGAATTCCAGAATGTAAGGATCAT
A_24_P160202	0.179061	0.0470915	2.00977	down		0.00444991	8.84588e-05	2.14915	down		0.00739545	0.000100975	2.18053	down		0	A_24_P160202	A_24_P160202	NM_052839	NM_052839	NM_052839	Hs.440092	56666	PANX2	pannexin 2	ENST00000402472	THC2490737	GO:0002931(response to ischemia)|GO:0005737(cytoplasm)|GO:0005886(plasma membrane)|GO:0005921(gap junction)|GO:0006811(ion transport)|GO:0007268(synaptic transmission)|GO:0016021(integral to membrane)|GO:0034214(protein hexamerization)|GO:0055077(gap junction hemi-channel activity)|GO:0055085(transmembrane transport)	Homo sapiens pannexin 2 (PANX2), transcript variant 1, mRNA [NM_052839]	chr22:50616442-50616501	hs|22q13.33	CCACCAGCAACCCGCTTCCGCAGCCCTTCAAGGAGCCGCTGGCCATCATGCGCGTGGAGA
A_23_P748	0.0866708	0.00367167	2.12873	down		0.00359748	4.9604e-05	2.56652	down		0.0114086	0.000432754	7.1865	down		0	A_23_P748	A_23_P748	NM_006147	NM_006147	NM_006147	Hs.591415	3664	IRF6	interferon regulatory factor 6	ENST00000367021	THC2464130	GO:0000975(regulatory region DNA binding)|GO:0003677(DNA binding)|GO:0003700(sequence-specific DNA binding transcription factor activity)|GO:0005515(protein binding)|GO:0005634(nucleus)|GO:0005737(cytoplasm)|GO:0005829(cytosol)|GO:0006351(transcription, DNA-dependent)|GO:0007050(cell cycle arrest)|GO:0008285(negative regulation of cell proliferation)|GO:0019221(cytokine-mediated signaling pathway…	Homo sapiens interferon regulatory factor 6 (IRF6), transcript variant 1, mRNA [NM_006147]	chr1:209963022-209961941	hs|1q32.2	TCTTGGTTCAGGTCATTCCAGTAGTGGCTCGGATGATCTACGAGATGTTTTCTGGTGATT
A_24_P318073	0.0536483	0.000193347	4.14944	down		0.0180745	0.00199951	3.90061	down		0.00834895	0.000158034	4.08218	down		0	A_24_P318073	A_24_P318073	NM_032795	NM_032795	NM_032795	Hs.150458	84881	RPUSD4	RNA pseudouridylate synthase domain containing 4	ENST00000526942	THC2495880	GO:0001522(pseudouridine synthesis)|GO:0005515(protein binding)|GO:0005739(mitochondrion)|GO:0009982(pseudouridine synthase activity)	Homo sapiens RNA pseudouridylate synthase domain containing 4 (RPUSD4), transcript variant 1, mRNA [NM_032795]	chr11:126072937-126072878	hs|11q24.2	GAAGCTCTTGAGCTCTTAGGAAGGTTCCCGTGGTTGGAAAGAACATAATGGTTAACAAAT
A_23_P500271	0.148712	0.0279674	2.19094	down		0.0972554	0.0312093	2.34338	down		0.00594379	3.0672e-05	2.52254	down		0	A_23_P500271	A_23_P500271	NM_001098627	NM_001098627	NM_001098627	Hs.521181	3663	IRF5	interferon regulatory factor 5	ENST00000473745	THC2489805	GO:0000975(regulatory region DNA binding)|GO:0003700(sequence-specific DNA binding transcription factor activity)|GO:0005515(protein binding)|GO:0005634(nucleus)|GO:0005737(cytoplasm)|GO:0005829(cytosol)|GO:0006351(transcription, DNA-dependent)|GO:0019221(cytokine-mediated signaling pathway)|GO:0032494(response to peptidoglycan)|GO:0032495(response to muramyl dipeptide)|GO:0032727(positive regula…	Homo sapiens interferon regulatory factor 5 (IRF5), transcript variant 3, mRNA [NM_001098627]	chr7:128589323-128589382	hs|7q32.1	GAGCACTTAGGTATCATATCAGATGCTCAAGGCTGGCAGCTACCCCCTTCTTGAGAGTCC
A_24_P406132	0.0985088	0.00683424	3.04955	down		0.00486307	0.000115635	3.23911	down		0.00656252	6.00588e-05	3.55346	down		0	A_24_P406132	A_24_P406132	NM_002754	NM_002754	NM_002754	Hs.178695	5603	MAPK13	mitogen-activated protein kinase 13	ENST00000211287	THC2650332	GO:0000165(MAPK cascade)|GO:0004674(protein serine/threonine kinase activity)|GO:0004707(MAP kinase activity)|GO:0005515(protein binding)|GO:0005524(ATP binding)|GO:0005829(cytosol)|GO:0006351(transcription, DNA-dependent)|GO:0006355(regulation of transcription, DNA-dependent)|GO:0006950(response to stress)|GO:0006970(response to osmotic stress)|GO:0007049(cell cycle)|GO:0007265(Ras protein signa…	Homo sapiens mitogen-activated protein kinase 13 (MAPK13), transcript variant 1, mRNA [NM_002754]	chr6:36107315-36107374	hs|6p21.31	GGTTGGGAGAAACTAGCTCTGATCCTAACAGGCCACGTTAAACTGCCCATCTGGAGAATC
A_24_P43810	0.101812	0.00770546	3.06499	down		0.00146619	1.19281e-06	3.58276	down		0.0328896	0.00553533	2.55963	down		0	A_24_P43810	A_24_P43810	NM_207006	NM_207006	NM_207006	Hs.379821	84985	FAM83A	family with sequence similarity 83, member A	ENST00000522648	THC2618511		Homo sapiens family with sequence similarity 83, member A (FAM83A), transcript variant 2, mRNA [NM_207006]	chr8:124206338-124219405	hs|8q24.13	GGAGAAGTTCATCATCTCGGACTGGAGATTTGTCCTGTCTGGATCTTACAGCTTCACCTG
A_23_P20196	0.122758	0.0152966	2.47083	down		0.0224719	0.00305842	2.48943	down		0.010324	0.000323595	3.39263	down		0	A_23_P20196	A_23_P20196	NM_005720	NM_005720	NM_005720	Hs.489284	10095	ARPC1B	actin related protein 2/3 complex, subunit 1B, 41kDa	ENST00000484375	THC2562663	GO:0005200(structural constituent of cytoskeleton)|GO:0005737(cytoplasm)|GO:0005885(Arp2/3 protein complex)|GO:0005925(focal adhesion)|GO:0006928(cellular component movement)|GO:0015629(actin cytoskeleton)|GO:0034314(Arp2/3 complex-mediated actin nucleation)|GO:0051015(actin filament binding)|GO:0070062(extracellular vesicular exosome)	Homo sapiens actin related protein 2/3 complex, subunit 1B, 41kDa (ARPC1B), mRNA [NM_005720]	chr7:98988593-98988652	hs|7q22.1	AACTGATGTTCGAATCCAGCAGTAGCTGCGGCTGGGTACATGGCGTCTGTTTCTCAGCCA
A_24_P272160	0.124872	0.0159681	2.02022	down		0.0195832	0.00232318	2.11694	down		0.00656252	5.91117e-05	3.15818	down		0	A_24_P272160	A_24_P272160	XM_006713072	XM_006713072	XM_006713072	Hs.437043	23218	NBEAL2	neurobeachin-like 2		THC2478250	GO:0005543(phospholipid binding)|GO:0005783(endoplasmic reticulum)|GO:0007596(blood coagulation)|GO:0016020(membrane)|GO:0016197(endosomal transport)|GO:0019898(extrinsic to membrane)|GO:0030220(platelet formation)|GO:0035855(megakaryocyte development)|GO:0070889(platelet alpha granule organization)	PREDICTED: Homo sapiens neurobeachin-like 2 (NBEAL2), transcript variant X5, mRNA [XM_006713072]	chr3:47033407-47035456	hs|3p21.31	CACCTCACTCGGCTCATTCAGAACAGCAAGGTCCTGGACCAAGACACAGACGCCATTGCA
A_23_P157404	0.0924422	0.00477746	3.09898	down		0.0069525	0.000291045	2.37691	down		0.00673645	6.39964e-05	2.24029	down		0	A_23_P157404	A_23_P157404	NM_001283	NM_001283	NM_001283	Hs.489365	1174	AP1S1	adaptor-related protein complex 1, sigma 1 subunit	ENST00000337619	THC2606928	GO:0000139(Golgi membrane)|GO:0005765(lysosomal membrane)|GO:0005829(cytosol)|GO:0005905(coated pit)|GO:0006886(intracellular protein transport)|GO:0006892(post-Golgi vesicle-mediated transport)|GO:0006898(receptor-mediated endocytosis)|GO:0008565(protein transporter activity)|GO:0009615(response to virus)|GO:0016020(membrane)|GO:0016032(viral reproduction)|GO:0019886(antigen processing and prese…	Homo sapiens adaptor-related protein complex 1, sigma 1 subunit (AP1S1), mRNA [NM_001283]	chr7:100804062-100804121	hs|7q22.1	CTAGGAGGCAGGAAAATGTGACCCAGATGGGGGTGCTATTTGGCTTTTATTCCCTGCCTT
A_23_P66813	0.0952141	0.00548497	2.28997	down		0.0245919	0.00353353	2.44407	down		0.0388387	0.00754338	2.45308	down		0	A_23_P66813	A_23_P66813	NM_016538	NM_016538	NM_016538	Hs.514636	51547	SIRT7	sirtuin 7	ENST00000574992	THC2526506	GO:0000122(negative regulation of transcription from RNA polymerase II promoter)|GO:0003682(chromatin binding)|GO:0005515(protein binding)|GO:0005634(nucleus)|GO:0005730(nucleolus)|GO:0005731(nucleolus organizer region)|GO:0005737(cytoplasm)|GO:0007072(positive regulation of transcription on exit from mitosis)|GO:0009303(rRNA transcription)|GO:0046872(metal ion binding)|GO:0070403(NAD+ binding)|G…	Homo sapiens sirtuin 7 (SIRT7), mRNA [NM_016538]	chr17:79870298-79870239	hs|17q25.3	GACGTAATCACGTGCTCGATGAAGAACAGTTGGCACTTTGCAGATGGCCAGTGTCACGGT
A_23_P143029	0.0536483	0.000186276	9.42002	down		0.00887171	0.000467755	21.0659	down		0.00552942	1.26321e-05	38.0586	down		0	A_23_P143029	A_23_P143029	NM_021192	NM_021192	NM_021192	Hs.421136	3237	HOXD11	homeobox D11	ENST00000619244	THC2631608	GO:0001656(metanephros development)|GO:0001658(branching involved in ureteric bud morphogenesis)|GO:0001759(organ induction)|GO:0005654(nucleoplasm)|GO:0006351(transcription, DNA-dependent)|GO:0006355(regulation of transcription, DNA-dependent)|GO:0007338(single fertilization)|GO:0009952(anterior/posterior pattern specification)|GO:0009953(dorsal/ventral pattern formation)|GO:0009954(proximal/dis…	Homo sapiens homeobox D11 (HOXD11), mRNA [NM_021192]	chr2:176973811-176973870	hs|2q31.1	AAAGAAAAGAAACTGAACAGAGACCGTCTGCAGTATTTCACTGGAAACCCCTTATTTTGA
A_33_P3394809	0.120847	0.0142402	2.18719	down		0.0140601	0.00125089	2.55964	down		0.067072	0.019466	2.98807	down		0	A_33_P3394809	A_33_P3394809	NM_001282203	NM_001282203	NM_001282203	Hs.569843	5833	PCYT2	phosphate cytidylyltransferase 2, ethanolamine	ENST00000538721	NP1210441	GO:0004306(ethanolamine-phosphate cytidylyltransferase activity)|GO:0005575(cellular_component)|GO:0005789(endoplasmic reticulum membrane)|GO:0006644(phospholipid metabolic process)|GO:0006646(phosphatidylethanolamine biosynthetic process)|GO:0008654(phospholipid biosynthetic process)|GO:0044281(small molecule metabolic process)|GO:0046474(glycerophospholipid biosynthetic process)	Homo sapiens phosphate cytidylyltransferase 2, ethanolamine (PCYT2), transcript variant 5, mRNA [NM_001282203]	chr17:79862351-79862292	hs|17q25.3	AGAGCAGAGGGCTTTAGGGAGCAGTGACTGCGGTCACCCCTTTAGTTCTCTGGGTGTAGA
A_23_P36345	0.145959	0.0262141	2.24785	down		0.0195377	0.00229815	2.29328	down		0.00716829	8.5447e-05	6.16087	down		0	A_23_P36345	A_23_P36345	NM_006645	NM_006645	NM_006645	Hs.188606	10809	STARD10	StAR-related lipid transfer (START) domain containing 10	ENST00000537947	THC2537033	GO:0005515(protein binding)|GO:0005829(cytosol)|GO:0005902(microvillus)|GO:0008289(lipid binding)|GO:0016020(membrane)|GO:0032782(bile acid secretion)|GO:0035360(positive regulation of peroxisome proliferator activated receptor signaling pathway)|GO:0046581(intercellular canaliculus)	Homo sapiens StAR-related lipid transfer (START) domain containing 10 (STARD10), mRNA [NM_006645]	chr11:72468822-72466750	hs|11q13.4	GGACCCCAAAGGCTCCTTACCCAAGTGGGTGGTGAATAAATCTTCTCAGTTCCTGGCTCC
A_23_P52738	0.0828168	0.00318367	2.74171	down		0.0202216	0.00246074	2.52505	down		0.0102012	0.000306277	2.41826	down		0	A_23_P52738	A_23_P52738	NM_014026	NM_014026	NM_014026	Hs.504249	28960	DCPS	decapping enzyme, scavenger	ENST00000529149	THC2640950	GO:0000288(nuclear-transcribed mRNA catabolic process, deadenylation-dependent decay)|GO:0000290(deadenylation-dependent decapping of nuclear-transcribed mRNA)|GO:0000340(RNA 7-methylguanosine cap binding)|GO:0005515(protein binding)|GO:0005634(nucleus)|GO:0005654(nucleoplasm)|GO:0005737(cytoplasm)|GO:0005739(mitochondrion)|GO:0005829(cytosol)|GO:0010467(gene expression)|GO:0036245(cellular respo…	Homo sapiens decapping enzyme, scavenger (DCPS), mRNA [NM_014026]	chr11:126215496-126215555	hs|11q24.2	TCAGCAAAGCTGAATTAACTCAGGCAGAAGAGCACAGATGTGTGGGATTGGGGGAGGAGT
A_24_P48495	0.0909827	0.00443774	3.54814	down		0.00190939	3.48004e-06	3.72717	down		0.0779283	0.0247851	2.598	down		0	A_24_P48495	A_24_P48495	NM_014400	NM_014400	NM_014400	Hs.631594	27076	LYPD3	LY6/PLAUR domain containing 3	ENST00000594326	THC2462508	GO:0005615(extracellular space)|GO:0006928(cellular component movement)|GO:0007160(cell-matrix adhesion)|GO:0016021(integral to membrane)|GO:0043236(laminin binding)|GO:0046658(anchored to plasma membrane)	Homo sapiens LY6/PLAUR domain containing 3 (LYPD3), mRNA [NM_014400]	chr19:43967319-43965982	hs|19q13.31	TCTACAAGGGCTGCTTCGACGGCAACGTCACCTTGACGGCAGCTAATGTGACTGTGTCCT
A_24_P120537	0.0673216	0.000948921	2.89117	down		0.00223089	9.62984e-06	2.96098	down		0.00761204	0.000114221	2.69624	down		0	A_24_P120537	A_24_P120537	NM_152550	NM_152550	NM_152550	Hs.443728	153769	SH3RF2	SH3 domain containing ring finger 2	ENST00000511705	THC2477374	GO:0004864(protein phosphatase inhibitor activity)|GO:0005515(protein binding)|GO:0005654(nucleoplasm)|GO:0008157(protein phosphatase 1 binding)|GO:0008270(zinc ion binding)|GO:0010923(negative regulation of phosphatase activity)|GO:0016567(protein ubiquitination)|GO:0016874(ligase activity)|GO:0019902(phosphatase binding)	Homo sapiens SH3 domain containing ring finger 2 (SH3RF2), mRNA [NM_152550]	chr5:145439736-145441996	hs|5q32	CCCACCATCCATCCTGGTGAAACCAGAAAACTCAAGAAATGGCATCGAAAAGCAAGTCAA
A_32_P42946	0.163164	0.0366547	2.12395	down		0.00465619	0.000102624	2.33693	down		0.00994424	0.000282263	3.14567	down		0	A_32_P42946	A_32_P42946	NM_182517	NM_182517	NM_182517	Hs.158963	149466	C1orf210	chromosome 1 open reading frame 210	ENST00000423420	THC2477782	GO:0005769(early endosome)|GO:0005886(plasma membrane)|GO:0016021(integral to membrane)|GO:0055037(recycling endosome)	Homo sapiens chromosome 1 open reading frame 210 (C1orf210), transcript variant 1, mRNA [NM_182517]	chr1:43748556-43748497	hs|1p34.2	CTGAAGATGAGGATGATGATGGCTTCATCGAGGACAATTACATTCAGCCTGGGACTGGCG
A_33_P3288047	0.151311	0.0293788	2.25685	down		0.0209094	0.00264104	2.39058	down		0.012129	0.000505768	2.07248	down		0	A_33_P3288047	A_33_P3288047	ENST00000369586							ENST00000369586			small integral membrane protein 11 pseudogene 1 [Source:HGNC Symbol;Acc:HGNC:21400] [ENST00000369586]	chr6:86445567-86445508	hs|6q14.3	CCTGGCATTTGCTGGAGTGAAAATATACCAAAGAAAAAGGTTGGAAGCAAAACAGCAAAA
A_23_P300781	0.0656169	0.000443472	3.16589	down		0.00907017	0.000488807	2.76096	down		0.0100241	0.000290087	13.4893	down		0	A_23_P300781	A_23_P300781	NM_013316	NM_013316	NM_013316	Hs.490224	4850	CNOT4	CCR4-NOT transcription complex, subunit 4	ENST00000423368	THC2467145	GO:0000166(nucleotide binding)|GO:0000288(nuclear-transcribed mRNA catabolic process, deadenylation-dependent decay)|GO:0000289(nuclear-transcribed mRNA poly(A) tail shortening)|GO:0004842(ubiquitin-protein ligase activity)|GO:0005515(protein binding)|GO:0005634(nucleus)|GO:0005829(cytosol)|GO:0008270(zinc ion binding)|GO:0010467(gene expression)|GO:0016874(ligase activity)|GO:0030014(CCR4-NOT co…	Homo sapiens CCR4-NOT transcription complex, subunit 4 (CNOT4), transcript variant 1, mRNA [NM_013316]	chr7:135046706-135046647	hs|7q33	CCTGTAGTTTCTGGACGTTTGTGCAGTATTGAAAAGACAGGAGAAAAGCAAACAGAAACC
A_33_P3391240	0.136839	0.0215251	2.01167	down		0.0229115	0.00315837	3.12463	down		0.0129273	0.000609912	2.45979	down		0	A_33_P3391240	A_33_P3391240	NM_001008749	NM_001008749	NM_001008749	Hs.583545	401409	RAB19	RAB19, member RAS oncogene family	ENST00000537763	THC2663083	GO:0003924(GTPase activity)|GO:0005525(GTP binding)|GO:0005768(endosome)|GO:0005794(Golgi apparatus)|GO:0005886(plasma membrane)|GO:0006184(GTP catabolic process)|GO:0006886(intracellular protein transport)|GO:0019003(GDP binding)|GO:0032482(Rab protein signal transduction)|GO:0070062(extracellular vesicular exosome)	Homo sapiens RAB19, member RAS oncogene family (RAB19), mRNA [NM_001008749]	chr7:140125767-140125826	hs|7q34	TTTGGAGACATCTGCCAAGGAGTCAAAGAACATAGAAGAAGTCTTCGTGCTCATGGCCAA
A_33_P3267532	0.0736973	0.00147494	7.49194	down		0.00223089	7.40709e-06	4.62342	down		0.00933488	0.000235001	3.69649	down		0	A_33_P3267532	A_33_P3267532	NM_170736	NM_170736	NM_170736	Hs.411299	3772	KCNJ15	potassium channel, inwardly rectifying subfamily J, member 15	ENST00000398925	THC2749110	GO:0005242(inward rectifier potassium channel activity)|GO:0005515(protein binding)|GO:0005886(plasma membrane)|GO:0005887(integral to plasma membrane)|GO:0006813(potassium ion transport)|GO:0007268(synaptic transmission)|GO:0010107(potassium ion import)|GO:0034765(regulation of ion transmembrane transport)	Homo sapiens potassium channel, inwardly rectifying subfamily J, member 15 (KCNJ15), transcript variant 1, mRNA [NM_170736]	chr21:39671301-39671360	hs|21q22.13	ATTGACAAAGTGGATGGCATATACCTACTCTACCTGCAAGACCTGTGGACCACAGTTATC
A_23_P216966	0.180164	0.0477452	2.33021	down		0.00876828	0.000457342	2.87018	down		0.0305505	0.00480738	4.35886	down		0	A_23_P216966	A_23_P216966	NM_000962	NM_000962	NM_000962	Hs.201978	5742	PTGS1	prostaglandin-endoperoxide synthase 1 (prostaglandin G/H synthase and cyclooxygenase)	ENST00000223423	THC2462542	GO:0001516(prostaglandin biosynthetic process)|GO:0001750(photoreceptor outer segment)|GO:0004601(peroxidase activity)|GO:0004666(prostaglandin-endoperoxide synthase activity)|GO:0005634(nucleus)|GO:0005737(cytoplasm)|GO:0005789(endoplasmic reticulum membrane)|GO:0006629(lipid metabolic process)|GO:0006805(xenobiotic metabolic process)|GO:0006954(inflammatory response)|GO:0006979(response to oxid…	Homo sapiens prostaglandin-endoperoxide synthase 1 (prostaglandin G/H synthase and cyclooxygenase) (PTGS1), transcript variant 1, mRNA [NM_000962]	chr9:125155052-125155111	hs|9q33.2	TCATTTGGTCTGCCAGAATACTGGGTTCTTAGTTGACAACCTAGAATGTCAGATTTCTGG
A_23_P258190	0.0586592	0.000262067	4.40109	down		0.00361324	5.00797e-05	3.02869	down		0.0121456	0.000509603	6.77559	down		0	A_23_P258190	A_23_P258190	NM_001628	NM_001628	NM_001628	Hs.521212	231	AKR1B1	aldo-keto reductase family 1, member B1 (aldose reductase)	ENST00000465351	THC2558675	GO:0004032(alditol:NADP+ 1-oxidoreductase activity)|GO:0004033(aldo-keto reductase (NADP) activity)|GO:0005615(extracellular space)|GO:0005654(nucleoplasm)|GO:0005737(cytoplasm)|GO:0005829(cytosol)|GO:0005975(carbohydrate metabolic process)|GO:0006700(C21-steroid hormone biosynthetic process)|GO:0006950(response to stress)|GO:0008202(steroid metabolic process)|GO:0009055(electron carrier activity…	Homo sapiens aldo-keto reductase family 1, member B1 (aldose reductase) (AKR1B1), mRNA [NM_001628]	chr7:134132097-134130061	hs|7q33	GTGATCCCCAAGTCTGTGACACCAGAACGCATTGCTGAGAACTTTAAGGTCTTTGACTTT
A_23_P126917	0.0952141	0.00551028	2.01161	down		0.0109995	0.00075854	2.30111	down		0.027094	0.00378578	2.70687	down		0	A_23_P126917	A_23_P126917	NM_001542	NM_001542	NM_001542	Hs.171057	3321	IGSF3	immunoglobulin superfamily, member 3	ENST00000318837	THC2483798	GO:0003674(molecular_function)|GO:0009986(cell surface)|GO:0016021(integral to membrane)|GO:0032808(lacrimal gland development)	Homo sapiens immunoglobulin superfamily, member 3 (IGSF3), transcript variant 1, mRNA [NM_001542]	chr1:117120109-117120050	hs|1p13.1	TTGGCATTCTTATCATCACCATCCTTCTGGTGCGTTTCAAGAGCCGGAACTCCAGCAAGA
A_23_P318284	0.162183	0.0358124	2.0634	down		0.0154018	0.00151191	3.03419	down		0.0309003	0.00490974	2.00997	down		0	A_23_P318284	A_23_P318284	NM_015141	NM_015141	NM_015141	Hs.82432	23171	GPD1L	glycerol-3-phosphate dehydrogenase 1-like	ENST00000474846	THC2534126	GO:0002027(regulation of heart rate)|GO:0004367(glycerol-3-phosphate dehydrogenase [NAD+] activity)|GO:0005829(cytosol)|GO:0005886(plasma membrane)|GO:0005975(carbohydrate metabolic process)|GO:0006644(phospholipid metabolic process)|GO:0006654(phosphatidic acid biosynthetic process)|GO:0006734(NADH metabolic process)|GO:0009331(glycerol-3-phosphate dehydrogenase complex)|GO:0010765(positive regu…	Homo sapiens glycerol-3-phosphate dehydrogenase 1-like (GPD1L), mRNA [NM_015141]	chr3:32209871-32209930	hs|3p22.3	CAGCCAATCTGTGAATGTAAAAACTACACTGTTGCCTTGCTAGGATCCACCCTCCTATAA
A_33_P3365142	0.0751355	0.00160942	4.88342	down		0.0768976	0.0217919	3.05154	down		0.0237612	0.00285849	4.60929	down		0	A_33_P3365142	A_33_P3365142	NM_013445	NM_013445	NM_013445	Hs.420036	2571	GAD1	glutamate decarboxylase 1 (brain, 67kDa)	ENST00000375272	THC2480263	GO:0004351(glutamate decarboxylase activity)|GO:0005515(protein binding)|GO:0005622(intracellular)|GO:0005886(plasma membrane)|GO:0006538(glutamate catabolic process)|GO:0006540(glutamate decarboxylation to succinate)|GO:0007268(synaptic transmission)|GO:0007269(neurotransmitter secretion)|GO:0009449(gamma-aminobutyric acid biosynthetic process)|GO:0012506(vesicle membrane)|GO:0016595(glutamate b…	Homo sapiens glutamate decarboxylase 1 (brain, 67kDa) (GAD1), transcript variant GAD25, mRNA [NM_013445]	chr2:171693315-171693374	hs|2q31.1	TTTTCAACCAGCTCTCCACTGGATTGGATATTATTGGCCTAGCTGGAGAATGGCTGACAT
A_23_P167096	0.0929391	0.00496136	5.10097	down		0.00559265	0.000179207	3.22719	down		0.00704373	8.00744e-05	3.98707	down		0	A_23_P167096	A_23_P167096	NM_005429	NM_005429	NM_005429	Hs.435215	7424	VEGFC	vascular endothelial growth factor C	ENST00000618562	THC2470534	GO:0001525(angiogenesis)|GO:0001954(positive regulation of cell-matrix adhesion)|GO:0002052(positive regulation of neuroblast proliferation)|GO:0002576(platelet degranulation)|GO:0005515(protein binding)|GO:0005576(extracellular region)|GO:0005615(extracellular space)|GO:0006929(substrate-dependent cell migration)|GO:0007165(signal transduction)|GO:0007596(blood coagulation)|GO:0008083(growth fac…	Homo sapiens vascular endothelial growth factor C (VEGFC), mRNA [NM_005429]	chr4:177604882-177604823	hs|4q34.3	TTTCTGCCAATGACCAAACAGCCAAGATTTTCCTCTTGTGATTTCTTTAAAAGAATGACT
A_33_P3376140	0.072205	0.00133599	5.16211	down		0.00625753	0.000228403	4.31011	down		0.00594379	3.62025e-05	5.13738	down		0	A_33_P3376140	A_33_P3376140	NM_170736	NM_170736	NM_170736	Hs.411299	3772	KCNJ15	potassium channel, inwardly rectifying subfamily J, member 15	ENST00000398932	THC2472257	GO:0005242(inward rectifier potassium channel activity)|GO:0005515(protein binding)|GO:0005886(plasma membrane)|GO:0005887(integral to plasma membrane)|GO:0006813(potassium ion transport)|GO:0007268(synaptic transmission)|GO:0010107(potassium ion import)|GO:0034765(regulation of ion transmembrane transport)	Homo sapiens potassium channel, inwardly rectifying subfamily J, member 15 (KCNJ15), transcript variant 1, mRNA [NM_170736]	chr21:39673353-39673412	hs|21q22.13	AGGAACTGCATAGGATTATCCCCTGACATTCCAAGAGCAAAATAAAGCTCTTGAGAGTAA
A_23_P381368	0.0407359	3.91115e-05	6.94315	down		0.0094272	0.000547855	7.15819	down		0.00739545	9.75855e-05	9.73442	down		0	A_23_P381368	A_23_P381368	NM_002148	NM_002148	NM_002148	Hs.123070	3236	HOXD10	homeobox D10	ENST00000490088	THC2475937	GO:0003682(chromatin binding)|GO:0003700(sequence-specific DNA binding transcription factor activity)|GO:0005634(nucleus)|GO:0006351(transcription, DNA-dependent)|GO:0007338(single fertilization)|GO:0007519(skeletal muscle tissue development)|GO:0008344(adult locomotory behavior)|GO:0009952(anterior/posterior pattern specification)|GO:0009954(proximal/distal pattern formation)|GO:0021520(spinal c…	Homo sapiens homeobox D10 (HOXD10), mRNA [NM_002148]	chr2:176984028-176984087	hs|2q31.1	TGCTGGAGGACTGGGAAAGCGGAAACAAAACCTTCACCGCTCTTTGTTTGTTGTTTTGTT
A_23_P24926	0.0673216	0.000900036	2.00367	down		0.0054607	0.000170314	2.18918	down		0.0021119	3.31252e-07	5.69358	down		0	A_23_P24926	A_23_P24926	NM_002027	NM_002027	NM_002027	Hs.370312	2339	FNTA	farnesyltransferase, CAAX box, alpha	ENST00000525099	THC2491754	GO:0004660(protein farnesyltransferase activity)|GO:0004661(protein geranylgeranyltransferase activity)|GO:0004662(CAAX-protein geranylgeranyltransferase activity)|GO:0004663(Rab geranylgeranyltransferase activity)|GO:0005515(protein binding)|GO:0005737(cytoplasm)|GO:0005829(cytosol)|GO:0005875(microtubule associated complex)|GO:0005953(CAAX-protein geranylgeranyltransferase complex)|GO:0005965(p…	Homo sapiens farnesyltransferase, CAAX box, alpha (FNTA), transcript variant 1, mRNA [NM_002027]	chr8:42940715-42940774	hs|8p11.21	TCCCTCAGTGGTACATGCGTCAAGATTTGTAGCAGTAATAACTGCAGGTCACTTGTATGT
A_23_P325726	0.108533	0.00949492	6.74809	down		0.00493226	0.000119998	2.78142	down		0.0205712	0.00203284	3.1194	down		0	A_23_P325726	A_23_P325726	NM_015547	NM_015547	NM_015547	Hs.745173	26027	ACOT11	acyl-CoA thioesterase 11	ENST00000481208	THC2707621	GO:0005737(cytoplasm)|GO:0006631(fatty acid metabolic process)|GO:0008289(lipid binding)|GO:0009266(response to temperature stimulus)|GO:0009409(response to cold)|GO:0035556(intracellular signal transduction)|GO:0047617(acyl-CoA hydrolase activity)|GO:0052689(carboxylic ester hydrolase activity)|GO:0070062(extracellular vesicular exosome)	Homo sapiens acyl-CoA thioesterase 11 (ACOT11), transcript variant 1, mRNA [NM_015547]	chr1:55070090-55070795	hs|1p32.3	GGAGATCAGTCAGGTCCGCCTGTACACTCTGGAGGATGACAAGTTCCTCTCCTTCCACAT
A_23_P14774	0.0730711	0.00140059	2.33964	down		0.00697053	0.00029279	2.77107	down		0.0119891	0.000487454	4.38744	down		0	A_23_P14774	A_23_P14774	NM_004390	NM_004390	NM_004390	Hs.148641	1512	CTSH	cathepsin H	ENST00000533777	THC2784065	GO:0001520(outer dense fiber)|GO:0001656(metanephros development)|GO:0001669(acrosomal vesicle)|GO:0001913(T cell mediated cytotoxicity)|GO:0002250(adaptive immune response)|GO:0002764(immune response-regulating signaling pathway)|GO:0004175(endopeptidase activity)|GO:0004177(aminopeptidase activity)|GO:0004197(cysteine-type endopeptidase activity)|GO:0004252(serine-type endopeptidase activity)|G…	Homo sapiens cathepsin H (CTSH), mRNA [NM_004390]	chr15:79214268-79214209	hs|15q25.1	ACCAGCCATGTGCCTTAGTGTCCTTCTTAACAGACTCAAACCACATGGACCACGAATATT
A_23_P363275	0.0965078	0.00586081	6.52925	down		0.0303475	0.00501783	5.11846	down		0.0106192	0.000345306	6.33664	down		0	A_23_P363275	A_23_P363275	NM_144668	NM_144668	NM_144668	Hs.709837	144406	WDR66	WD repeat domain 66	ENST00000288912	THC2473818		Homo sapiens WD repeat domain 66 (WDR66), transcript variant 1, mRNA [NM_144668]	chr12:122441655-122441714	hs|12q24.31	CCAGGATGGTCAGTGAAGTTACCAGGAATGTTTAAAGCACAAAGGACTTTGGGTGTGTGT
A_23_P29046	0.110701	0.0103731	2.72337	down		0.00908084	0.000496011	3.3186	down		0.0497851	0.0117601	2.10762	down		0	A_23_P29046	A_23_P29046	NM_001757	NM_001757	NM_001757	Hs.88778	873	CBR1	carbonyl reductase 1	ENST00000290349	THC2467959	GO:0004090(carbonyl reductase (NADPH) activity)|GO:0005829(cytosol)|GO:0016655(oxidoreductase activity, acting on NADH or NADPH, quinone or similar compound as acceptor)|GO:0017144(drug metabolic process)|GO:0019369(arachidonic acid metabolic process)|GO:0019371(cyclooxygenase pathway)|GO:0030855(epithelial cell differentiation)|GO:0031982(vesicle)|GO:0042373(vitamin K metabolic process)|GO:00442…	Homo sapiens carbonyl reductase 1 (CBR1), transcript variant 1, mRNA [NM_001757]	chr21:37445281-37445340	hs|21q22.12	AAATGATCTCTTATCAATTAGCACTCACTAATGTACTACTAATTGAGCAACCTACGCACT
A_33_P3345314	0.129726	0.0180478	2.26355	down		0.00359748	4.95937e-05	2.80615	down		0.046351	0.0103866	3.54134	down		0	A_33_P3345314	A_33_P3345314	NM_199427	NM_199427	NM_199427	Hs.473082	55734	ZFP64	ZFP64 zinc finger protein	ENST00000477786	THC2607375	GO:0003677(DNA binding)|GO:0005634(nucleus)|GO:0006351(transcription, DNA-dependent)|GO:0006355(regulation of transcription, DNA-dependent)|GO:0046872(metal ion binding)|GO:0048026(positive regulation of nuclear mRNA splicing, via spliceosome)	Homo sapiens ZFP64 zinc finger protein (ZFP64), transcript variant 4, mRNA [NM_199427]	chr20:50713972-50713913	hs|20q13.2	TGCCACTTCAAAACTGTCCATGGCATGAAAGACTTGGACCGCCATCTCAGAATCCACACG
A_23_P319492	0.060135	0.000335354	2.63315	down		0.00934189	0.000531222	2.14051	down		0.0238479	0.00288659	2.1012	down		0	A_23_P319492	A_23_P319492	NM_024556	NM_024556	NM_024556	Hs.276315	79607	FAM118B	family with sequence similarity 118, member B	ENST00000531935	THC2466768	GO:0015030(Cajal body)	Homo sapiens family with sequence similarity 118, member B (FAM118B), mRNA [NM_024556]	chr11:126132092-126132151	hs|11q24.2	ACAAGTAAACTTACAAGAACCCAACACAATTCCCAGAAAGTAACAATAGCCAGAGGTTGA
A_33_P3346688	0.116081	0.0125189	2.2588	down		0.00515208	0.000142611	2.73623	down		0.0204987	0.00201304	2.34391	down		0	A_33_P3346688	A_33_P3346688	ENST00000527983		AK310467	Hs.180414				ENST00000527983	THC2566156		heat shock 70kDa protein 8 [Source:HGNC Symbol;Acc:HGNC:5241] [ENST00000527983]	chr11:122930046-122929987	hs|11q24.1	GCGAGTGATAGTTAAAACAGGAGCTATGTACTGGGTTTTCTTTTAACTTCTTTTAACGTT
A_23_P104734	0.0429464	4.71678e-05	3.35546	down		0.00829411	0.000407798	2.93677	down		0.00569095	1.85845e-05	3.24576	down		0	A_23_P104734	A_23_P104734	NM_152713	NM_152713	NM_152713	Hs.504237	3703	STT3A	STT3A, subunit of the oligosaccharyltransferase complex (catalytic)	ENST00000525946	THC2467910	GO:0004579(dolichyl-diphosphooligosaccharide-protein glycotransferase activity)|GO:0005515(protein binding)|GO:0005789(endoplasmic reticulum membrane)|GO:0008250(oligosaccharyltransferase complex)|GO:0016020(membrane)|GO:0016021(integral to membrane)|GO:0018279(protein N-linked glycosylation via asparagine)|GO:0043686(co-translational protein modification)|GO:0043687(post-translational protein mo…	Homo sapiens STT3A, subunit of the oligosaccharyltransferase complex (catalytic) (STT3A), transcript variant 2, mRNA [NM_152713]	chr11:125489999-125490703	hs|11q24.2	ATTGGCTGGTCAGGATATACAAGGTAAAGGACCTGGATAATCGAGGCTTGTCAAGGACAT
A_23_P73097	0.048383	8.04912e-05	2.04297	down		0.032935	0.00574021	2.37588	down		0.00704373	8.13058e-05	3.43774	down		0	A_23_P73097	A_23_P73097	NM_170587	NM_170587	NM_170587	Hs.368733	8601	RGS20	regulator of G-protein signaling 20	ENST00000276500	NP1213704	GO:0005096(GTPase activator activity)|GO:0005515(protein binding)|GO:0005634(nucleus)|GO:0005737(cytoplasm)|GO:0005886(plasma membrane)|GO:0008277(regulation of G-protein coupled receptor protein signaling pathway)|GO:0038032(termination of G-protein coupled receptor signaling pathway)|GO:0043547(positive regulation of GTPase activity)	Homo sapiens regulator of G-protein signaling 20 (RGS20), transcript variant 1, mRNA [NM_170587]	chr8:54871444-54871503	hs|8q11.23	AAGCTCGGTTTGAATACGTCACTTACCAGTGCCATTGCAGGACCCAAATTCACAGTTCAT
A_24_P21752	0.0655925	0.000425587	4.90607	down		0.0718891	0.019784	2.53694	down		0.013177	0.000647604	4.67797	down		0	A_24_P21752	A_24_P21752	NM_032811	NM_032811	NM_032811	Hs.436410	84897	TBRG1	transforming growth factor beta regulator 1	ENST00000438907	THC2740266	GO:0005515(protein binding)|GO:0005634(nucleus)|GO:0005654(nucleoplasm)|GO:0006260(DNA replication)|GO:0007050(cell cycle arrest)|GO:0008285(negative regulation of cell proliferation)|GO:0032066(nucleolus to nucleoplasm transport)|GO:0043231(intracellular membrane-bounded organelle)|GO:0050821(protein stabilization)	Homo sapiens transforming growth factor beta regulator 1 (TBRG1), transcript variant 1, mRNA [NM_032811]	chr11:124500731-124501209	hs|11q24.2	AGGAGCTCGAAAATGCATCAATTACCAGTGGGTGAAATTTGATGTGTGCAAACCTGGAGA
A_32_P110390	0.0931746	0.00503088	4.06185	down		0.0181034	0.00200425	3.20084	down		0.0147488	0.000879404	2.03063	down		0	A_32_P110390	A_32_P110390	NM_173490	NM_173490	NM_173490	Hs.162246	134285	TMEM171	transmembrane protein 171	ENST00000287773	THC2480044	GO:0016021(integral to membrane)	Homo sapiens transmembrane protein 171 (TMEM171), transcript variant 1, mRNA [NM_173490]	chr5:72424286-72424345	hs|5q13.2	CTGAGAGTCCTGGAACTAACAGTCTGCTTCCGAATGAAAACCCCCCTTCATATTACAGTA
A_21_P0000157	0.140829	0.0237493	2.04408	down		0.0063072	0.000233184	2.01871	down		0.0301617	0.00471668	2.41276	down		0	A_21_P0000157	A_21_P0000157	NM_001204818	NM_001204818	NM_001204818	Hs.658251	100293516	ZNF587B	zinc finger protein 587B	ENST00000442832	THC2710963	GO:0003676(nucleic acid binding)|GO:0005634(nucleus)|GO:0006355(regulation of transcription, DNA-dependent)|GO:0046872(metal ion binding)	Homo sapiens zinc finger protein 587B (ZNF587B), mRNA [NM_001204818]	chr19:58357510-58357569	hs|19q13.43	CTCTTCAAACAACCATTGATTTACTTTGCTGTATGATGGAGTACTTTCCATTTTCTGGAA
A_23_P11841	0.0828168	0.00316176	2.7018	down		0.00295867	2.30378e-05	4.54476	down		0.00569095	1.63924e-05	3.88563	down		0	A_23_P11841	A_23_P11841	NM_001684	NM_001684	NM_001684	Hs.343522	493	ATP2B4	ATPase, Ca++ transporting, plasma membrane 4	ENST00000341360	THC2463999	GO:0005388(calcium-transporting ATPase activity)|GO:0005515(protein binding)|GO:0005516(calmodulin binding)|GO:0005524(ATP binding)|GO:0005886(plasma membrane)|GO:0005887(integral to plasma membrane)|GO:0005901(caveola)|GO:0006357(regulation of transcription from RNA polymerase II promoter)|GO:0006874(cellular calcium ion homeostasis)|GO:0007596(blood coagulation)|GO:0008152(metabolic process)|GO…	Homo sapiens ATPase, Ca++ transporting, plasma membrane 4 (ATP2B4), transcript variant 2, mRNA [NM_001684]	chr1:203690464-203690523	hs|1q32.1	CACGCACTATGATGAAGAACATCTTGGGCCATGCATTCTATCAGCTCATTGTCATCTTTA
A_23_P154065	0.0985044	0.00665847	2.5623	down		0.0029658	2.401e-05	2.03106	down		0.0363109	0.00666169	2.13671	down		0	A_23_P154065	A_23_P154065	NM_006000	NM_006000	NM_006000	Hs.75318	7277	TUBA4A	tubulin, alpha 4a	ENST00000248437	THC2533649	GO:0000086(G2/M transition of mitotic cell cycle)|GO:0000278(mitotic cell cycle)|GO:0002576(platelet degranulation)|GO:0003924(GTPase activity)|GO:0005200(structural constituent of cytoskeleton)|GO:0005515(protein binding)|GO:0005525(GTP binding)|GO:0005576(extracellular region)|GO:0005829(cytosol)|GO:0005874(microtubule)|GO:0006184(GTP catabolic process)|GO:0006457(protein folding)|GO:0006996(or…	Homo sapiens tubulin, alpha 4a (TUBA4A), transcript variant 1, mRNA [NM_006000]	chr2:220115129-220115070	hs|2q35	ATTATGAGGAGGTGGGCATCGACTCCTATGAGGACGAGGATGAGGGAGAAGAATAAAGCA
A_23_P36658	0.152963	0.0303192	2.54793	down		0.00835077	0.000414265	2.22599	down		0.0407582	0.00825009	2.09356	down		0	A_23_P36658	A_23_P36658	NM_145791	NM_145791	NM_145791	Hs.389700	4257	MGST1	microsomal glutathione S-transferase 1	ENST00000539708	THC2625515	GO:0004364(glutathione transferase activity)|GO:0004602(glutathione peroxidase activity)|GO:0005515(protein binding)|GO:0005634(nucleus)|GO:0005739(mitochondrion)|GO:0005741(mitochondrial outer membrane)|GO:0005743(mitochondrial inner membrane)|GO:0005778(peroxisomal membrane)|GO:0005783(endoplasmic reticulum)|GO:0005789(endoplasmic reticulum membrane)|GO:0006749(glutathione metabolic process)|GO…	Homo sapiens microsomal glutathione S-transferase 1 (MGST1), transcript variant 3, mRNA [NM_145791]	chr12:16516907-16516966	hs|12p12.3	TTTTTTGTTGGATATGGAGTTACTCTTTCCATGGCTTACAGGTTGCTGAAAAGTAAATTG
A_24_P236935	0.0655925	0.00041686	4.27247	down		0.00104636	3.76669e-07	10.1087	down		0.00739545	9.97719e-05	5.25137	down		0	A_24_P236935	A_24_P236935	NM_001012964	NM_001012964	NM_001012964	Hs.79361	5653	KLK6	kallikrein-related peptidase 6	ENST00000599690	NP1162325	GO:0004252(serine-type endopeptidase activity)|GO:0005515(protein binding)|GO:0005576(extracellular region)|GO:0005615(extracellular space)|GO:0005654(nucleoplasm)|GO:0005730(nucleolus)|GO:0005737(cytoplasm)|GO:0005739(mitochondrion)|GO:0005783(endoplasmic reticulum)|GO:0006508(proteolysis)|GO:0007417(central nervous system development)|GO:0009611(response to wounding)|GO:0010975(regulation of ne…	Homo sapiens kallikrein-related peptidase 6 (KLK6), transcript variant B, mRNA [NM_001012964]	chr19:51466784-51466725	hs|19q13.41	GAAGCATAACCTTCGGCAAAGGGAGAGTTCCCAGGAGCAGAGTTCTGTTGTCCGGGCTGT
A_33_P3387951	0.152692	0.0302062	2.11821	down		0.0032607	3.52426e-05	3.21288	down		0.0226071	0.00253653	2.23231	down		0	A_33_P3387951	A_33_P3387951	NM_020340	NM_020340	NM_020340	Hs.194408	57221	KIAA1244	KIAA1244	ENST00000251691	THC2605421	GO:0005086(ARF guanyl-nucleotide exchange factor activity)|GO:0005802(trans-Golgi network)|GO:0010923(negative regulation of phosphatase activity)|GO:0016021(integral to membrane)|GO:0016192(vesicle-mediated transport)|GO:0032012(regulation of ARF protein signal transduction)|GO:0043547(positive regulation of GTPase activity)	Homo sapiens KIAA1244 (KIAA1244), mRNA [NM_020340]	chr6:138662672-138662731	hs|6q23.3	GGAAAGCAAAAGAGCACTTTTTATTGGAAATATGAGCTTGTCACTGGGAAAGATTTGTAA
A_23_P53345	0.0407359	2.66816e-05	2.30913	down		0.0165101	0.00171097	2.45664	down		0.0264746	0.00359829	2.05522	down		0	A_23_P53345	A_23_P53345	NM_020183	NM_020183	NM_020183	Hs.445447	56938	ARNTL2	aryl hydrocarbon receptor nuclear translocator-like 2	ENST00000395901	THC2586793	GO:0000982(RNA polymerase II core promoter proximal region sequence-specific DNA binding transcription factor activity)|GO:0003700(sequence-specific DNA binding transcription factor activity)|GO:0004871(signal transducer activity)|GO:0005634(nucleus)|GO:0005667(transcription factor complex)|GO:0005730(nucleolus)|GO:0005737(cytoplasm)|GO:0006355(regulation of transcription, DNA-dependent)|GO:00063…	Homo sapiens aryl hydrocarbon receptor nuclear translocator-like 2 (ARNTL2), transcript variant 1, mRNA [NM_020183]	chr12:27568866-27571065	hs|12p11.23	GTAAACTGCAGGAGTATGTCAAATAAGGAGTTGTTTCCACCAAGTCCTTCTGAAATGGGG
A_33_P3278211	0.110359	0.0101536	3.32532	down		0.007405	0.000333638	5.02307	down		0.0134399	0.00068022	3.0794	down		0	A_33_P3278211	A_33_P3278211	XM_006717970	XM_006717970	XM_006717970	Hs.714477	79812	MMRN2	multimerin 2		THC2537019	GO:0001525(angiogenesis)|GO:0005515(protein binding)|GO:0005604(basement membrane)|GO:0005615(extracellular space)|GO:0030948(negative regulation of vascular endothelial growth factor receptor signaling pathway)|GO:0070062(extracellular vesicular exosome)|GO:0090051(negative regulation of cell migration involved in sprouting angiogenesis)	PREDICTED: Homo sapiens multimerin 2 (MMRN2), transcript variant X2, mRNA [XM_006717970]	chr10:88728956-88728897	hs|10q23.2	AGTCCTAACGAAGCCTGGGCTAGGTGCAGGAAGAACCAACCCAGTGGTCTCCTGACATCT
A_23_P35848	0.103897	0.00811897	2.0759	down		0.00289394	2.07153e-05	2.2362	down		0.00888336	0.00020049	2.27698	down		0	A_23_P35848	A_23_P35848	NM_018161	NM_018161	NM_018161	Hs.556986	55191	NADSYN1	NAD synthetase 1	ENST00000531236	THC2575003	GO:0003952(NAD+ synthase (glutamine-hydrolyzing) activity)|GO:0005524(ATP binding)|GO:0005737(cytoplasm)|GO:0005829(cytosol)|GO:0006766(vitamin metabolic process)|GO:0006767(water-soluble vitamin metabolic process)|GO:0009435(NAD biosynthetic process)|GO:0016810(hydrolase activity, acting on carbon-nitrogen (but not peptide) bonds)|GO:0019674(NAD metabolic process)|GO:0044281(small molecule metab…	Homo sapiens NAD synthetase 1 (NADSYN1), mRNA [NM_018161]	chr11:71208610-71209409	hs|11q13.4	TTCTGCAAACTCCTCGGCATGTGGAGACACATCTGCACCCCGAGACAGGTCGCTGACAAA
A_33_P3261743	0.0673216	0.000944557	6.58046	down		0.0806326	0.023469	2.37154	down		0.00716829	8.73594e-05	3.96415	down		0	A_33_P3261743	A_33_P3261743	NM_001145290	NM_001145290	NM_001145290	Hs.352661	219855	SLC37A2	solute carrier family 37 (glucose-6-phosphate transporter), member 2	ENST00000525837	NP868942	GO:0005215(transporter activity)|GO:0008643(carbohydrate transport)|GO:0016021(integral to membrane)|GO:0055085(transmembrane transport)|GO:0070062(extracellular vesicular exosome)	Homo sapiens solute carrier family 37 (glucose-6-phosphate transporter), member 2 (SLC37A2), transcript variant 2, mRNA [NM_001145290]	chr11:124955854-124955913	hs|11q24.2	TTTGCCGGTTAGTATACAAAGAGATCTTGGCCTGGAAGGTGTCCCTGAGCAGAGGCAGCG
A_21_P0010759	0.0670267	0.000748179	5.1621	down		0.00327694	3.58903e-05	3.59273	down		0.0425831	0.00892783	3.87749	down		0	A_21_P0010759	A_21_P0010759	ENST00000458145			Hs.98895				ENST00000458145	THC2667582			chr1:56381657-56381598	hs|1p32.2	CTGTTAATAGCCTTGATTTTTCACCTGTGCCACCATATATATCTTTGCCATGGCCTCATG
A_24_P940149	0.0407359	3.50213e-05	2.29295	down		0.00362201	5.03547e-05	4.03519	down		0.0184105	0.00152658	3.62611	down		0	A_24_P940149	A_24_P940149	NM_015500	NM_015500	NM_015500	Hs.473894	25966	C2CD2	C2 calcium-dependent domain containing 2	ENST00000380486	THC2516266	GO:0005576(extracellular region)|GO:0005634(nucleus)|GO:0005829(cytosol)	Homo sapiens C2 calcium-dependent domain containing 2 (C2CD2), transcript variant 1, mRNA [NM_015500]	chr21:43306092-43306033	hs|21q22.3	GTAGCCATCTCCTTGTTGCAGCTGAAAACCTGCTGTGAGAGTTTTGACAGAGCACTTTAT
A_33_P3369371	0.0536483	0.000159634	5.43699	down		0.00223089	8.63668e-06	2.97205	down		0.0485429	0.0112376	2.21529	down		0	A_33_P3369371	A_33_P3369371	NM_002084	NM_002084	NM_002084	Hs.386793	2878	GPX3	glutathione peroxidase 3 (plasma)	ENST00000388825	THC2587295	GO:0000302(response to reactive oxygen species)|GO:0004602(glutathione peroxidase activity)|GO:0005576(extracellular region)|GO:0005615(extracellular space)|GO:0006982(response to lipid hydroperoxide)|GO:0008134(transcription factor binding)|GO:0008430(selenium binding)|GO:0042744(hydrogen peroxide catabolic process)|GO:0051289(protein homotetramerization)|GO:0055114(oxidation-reduction process)|…	Homo sapiens glutathione peroxidase 3 (plasma) (GPX3), mRNA [NM_002084]	chr5:150407032-150407091	hs|5q33.1	GCTCTTTGAGAAAGGGGATGTCAATGGAGAGAAAGAGCAGAAATTCTACACTTTCCTAAA
A_23_P251927	0.0536483	0.00016915	3.82687	down		0.00400248	6.90778e-05	2.74386	down		0.0478865	0.0109745	2.33854	down		0	A_23_P251927	A_23_P251927	NM_017812	NM_017812	NM_017812	Hs.655010	54927	CHCHD3	coiled-coil-helix-coiled-coil-helix domain containing 3	ENST00000476546	THC2729332	GO:0000122(negative regulation of transcription from RNA polymerase II promoter)|GO:0001227(RNA polymerase II transcription regulatory region sequence-specific DNA binding transcription factor activity involved in negative regulation of transcription)|GO:0005515(protein binding)|GO:0005634(nucleus)|GO:0005737(cytoplasm)|GO:0005739(mitochondrion)|GO:0005743(mitochondrial inner membrane)|GO:0006351…	Homo sapiens coiled-coil-helix-coiled-coil-helix domain containing 3 (CHCHD3), mRNA [NM_017812]	chr7:132470202-132470143	hs|7q32.3	GGGATCAGTCATTAAAGGACACTCTTGAGTATTAGTAAACCCTCTTATGATGATTAAAAG
A_32_P105549	0.133474	0.0198968	2.41408	down		0.00295867	2.32505e-05	6.61849	down		0.0301123	0.0046942	3.60255	down		0	A_32_P105549	A_32_P105549	NM_001098845	NM_001098845	NM_001098845	Hs.744068	728113	ANXA8L1	annexin A8-like 1	ENST00000584982	THC2469527	GO:0005509(calcium ion binding)|GO:0005544(calcium-dependent phospholipid binding)	Homo sapiens annexin A8-like 1 (ANXA8L1), transcript variant 1, mRNA [NM_001098845]	chr10:47762959-47763018	hs|10q11.22	GGCAACTGAGACTGGGTACCTGGAGATTCTGAAGTGCCTTTGCTGTGGTTTTCAAAATAA
A_33_P3216292	0.140023	0.0234457	2.23713	down		0.0452178	0.00952088	2.40569	down		0.0546964	0.0138139	2.03565	down		0	A_33_P3216292	A_33_P3216292	NM_001267571	NM_001267571	NM_001267571	Hs.371016	55357	TBC1D2	TBC1 domain family, member 2	ENST00000375066	THC2484888	GO:0005097(Rab GTPase activator activity)|GO:0005515(protein binding)|GO:0016023(cytoplasmic membrane-bounded vesicle)|GO:0030054(cell junction)|GO:0031410(cytoplasmic vesicle)|GO:0032851(positive regulation of Rab GTPase activity)|GO:0045296(cadherin binding)	Homo sapiens TBC1 domain family, member 2 (TBC1D2), transcript variant 1, mRNA [NM_001267571]	chr9:100961388-100961329	hs|9q22.33	CACTGCCTCTATAGGGTAACCTGGAACATTCTCTAGGTTATATCAATATAAAACAATGTA
A_19_P00321319	0.0476052	6.60069e-05	2.36352	down		0.0141643	0.00127036	2.7331	down		0.0187894	0.00161655	4.09146	down		0	A_19_P00321319	A_19_P00321319	ENST00000606723							ENST00000606723	THC2621400			chr6:25998607-25998666	hs|6p22.2	AGCTCTGCCAACTACAGTCACAAAAGATGGAGCTCAGAATGATGAGTAGATGCCTAAAAC
A_23_P397856	0.0529959	0.000132532	3.33419	down		0.00306469	2.85235e-05	3.08957	down		0.0087386	0.000189053	3.39173	down		0	A_23_P397856	A_23_P397856	NM_001039661	NM_001039661	NM_001039661	Hs.537126	114609	TIRAP	toll-interleukin 1 receptor (TIR) domain containing adaptor protein	ENST00000392679	THC2476764	GO:0002224(toll-like receptor signaling pathway)|GO:0002755(MyD88-dependent toll-like receptor signaling pathway)|GO:0005080(protein kinase C binding)|GO:0005515(protein binding)|GO:0005546(phosphatidylinositol-4,5-bisphosphate binding)|GO:0005654(nucleoplasm)|GO:0005737(cytoplasm)|GO:0005829(cytosol)|GO:0005886(plasma membrane)|GO:0006954(inflammatory response)|GO:0007166(cell surface receptor s…	Homo sapiens toll-interleukin 1 receptor (TIR) domain containing adaptor protein (TIRAP), transcript variant 3, mRNA [NM_001039661]	chr11:126163990-126164049	hs|11q24.2	TACACTGGTATCCCTCCTAAAGAAGTGACTCACCTGACTGATCAGCAAGAAGCCTAGATT
A_23_P206371	0.122539	0.015206	2.60516	down		0.00936804	0.000536043	2.11609	down		0.00152384	1.17024e-07	2.24956	down		0	A_23_P206371	A_23_P206371	NM_003946	NM_003946	NM_003946	Hs.513667	8996	NOL3	nucleolar protein 3 (apoptosis repressor with CARD domain)	ENST00000568503	THC2463327	GO:0001666(response to hypoxia)|GO:0003723(RNA binding)|GO:0005515(protein binding)|GO:0005730(nucleolus)|GO:0005737(cytoplasm)|GO:0005739(mitochondrion)|GO:0005829(cytosol)|GO:0006376(mRNA splice site selection)|GO:0008380(RNA splicing)|GO:0014876(response to injury involved in regulation of muscle adaptation)|GO:0016528(sarcoplasm)|GO:0042802(identical protein binding)|GO:0043027(cysteine-type …	Homo sapiens nucleolar protein 3 (apoptosis repressor with CARD domain) (NOL3), transcript variant 2, mRNA [NM_003946]	chr16:67209502-67209561	hs|16q22.1	TCATTGTCATTACTGTTTTAATTGTCTGGCTTCTCTCTGGACTGGGAGCTCAGTGAGGAT
A_24_P74487	0.10179	0.0076727	2.5682	down		0.00617838	0.000221895	2.92521	down		0.0119655	0.000478531	2.74626	down		0	A_24_P74487	A_24_P74487	NM_058182	NM_058182	NM_058182	Hs.656195	54065	SMIM11	small integral membrane protein 11	ENST00000489469	THC2598527	GO:0003674(molecular_function)|GO:0005575(cellular_component)|GO:0008150(biological_process)|GO:0016021(integral to membrane)	Homo sapiens small integral membrane protein 11 (SMIM11), mRNA [NM_058182]	chr21:35757828-35757887	hs|21q22.11	TTCTCTGCCTGACATTTGCTGGGGTGAAAATGTATCAAAGAAAAAGGTTGGAGGCAAAAC
A_23_P3038	0.152284	0.0299261	4.08243	down		0.00172265	2.81948e-06	6.97725	down		0.0106607	0.000349937	5.86432	down		0	A_23_P3038	A_23_P3038	NM_002083	NM_002083	NM_002083	Hs.2704	2877	GPX2	glutathione peroxidase 2 (gastrointestinal)	ENST00000557323	THC2578470	GO:0000302(response to reactive oxygen species)|GO:0001659(temperature homeostasis)|GO:0002862(negative regulation of inflammatory response to antigenic stimulus)|GO:0004602(glutathione peroxidase activity)|GO:0005737(cytoplasm)|GO:0005829(cytosol)|GO:0009055(electron carrier activity)|GO:0009609(response to symbiotic bacterium)|GO:0051702(interaction with symbiont)|GO:0055114(oxidation-reduction…	Homo sapiens glutathione peroxidase 2 (gastrointestinal) (GPX2), transcript variant 1, mRNA [NM_002083]	chr14:65406455-65406396	hs|14q23.3	TGGGCAGAACGAGCATCCTGTCTTCGCCTACCTGAAGGACAAGCTCCCCTACCCTTATGA
A_33_P3290780	0.0141111	1.0423e-06	52.3696	down		0.00869001	0.000451573	8.77868	down		0.00909977	0.000215936	6.75872	down		0	A_33_P3290780	A_33_P3290780	NM_001185156	NM_001185156	NM_001185156	Hs.58831	11009	IL24	interleukin 24	ENST00000491169	NP1458082	GO:0005125(cytokine activity)|GO:0005615(extracellular space)|GO:0005783(endoplasmic reticulum)|GO:0006915(apoptotic process)|GO:0006954(inflammatory response)|GO:0006955(immune response)|GO:0008284(positive regulation of cell proliferation)|GO:0008285(negative regulation of cell proliferation)|GO:0030336(negative regulation of cell migration)|GO:0033136(serine phosphorylation of STAT3 protein)|G…	Homo sapiens interleukin 24 (IL24), transcript variant 3, mRNA [NM_001185156]	chr1:207075344-207075403	hs|1q32.1	AAGAAAATGAGATGTTTTCCATCAGAGACAGTGCACACAGGCGGTTTCTGCTATTCCGGA
A_23_P61960	0.0924422	0.00478006	4.13096	down		0.0109725	0.00075435	3.73533	down		0.0159488	0.00107943	2.21794	down		0	A_23_P61960	A_23_P61960	NM_145230	NM_145230	NM_145230	Hs.556998	155066	ATP6V0E2	ATPase, H+ transporting V0 subunit e2	ENST00000606024	THC2470317	GO:0006879(cellular iron ion homeostasis)|GO:0007035(vacuolar acidification)|GO:0008152(metabolic process)|GO:0008286(insulin receptor signaling pathway)|GO:0010008(endosome membrane)|GO:0015991(ATP hydrolysis coupled proton transport)|GO:0015992(proton transport)|GO:0016020(membrane)|GO:0016021(integral to membrane)|GO:0016049(cell growth)|GO:0030670(phagocytic vesicle membrane)|GO:0033179(proto…	Homo sapiens ATPase, H+ transporting V0 subunit e2 (ATP6V0E2), transcript variant 1, mRNA [NM_145230]	chr7:149576953-149577012	hs|7q36.1	TGAAGCAGAGAAACATTCACACACAAAAAGCAACATAGTCATGTGGGTCCAGATGGCCTC
A_23_P70843	0.0744864	0.00153847	3.05025	down		0.0488575	0.0108637	2.78072	down		0.0209382	0.00211129	2.17408	down		0	A_23_P70843	A_23_P70843	NM_199186	NM_199186	NM_199186	Hs.198365	669	BPGM	2,3-bisphosphoglycerate mutase	ENST00000418040	THC2468955	GO:0004082(bisphosphoglycerate mutase activity)|GO:0004083(bisphosphoglycerate 2-phosphatase activity)|GO:0004619(phosphoglycerate mutase activity)|GO:0005975(carbohydrate metabolic process)|GO:0006096(glycolysis)|GO:0007585(respiratory gaseous exchange)|GO:0016311(dephosphorylation)|GO:0048821(erythrocyte development)|GO:0070062(extracellular vesicular exosome)	Homo sapiens 2,3-bisphosphoglycerate mutase (BPGM), transcript variant 2, mRNA [NM_199186]	chr7:134364406-134364465	hs|7q33	TAGTAGAATTCCTCTTTGGCCACAAGAATAAGCAGCAAATAAACAACTATGGCTGTTGAG
A_23_P127522	0.0710769	0.00121902	3.55295	down		0.0163419	0.00168108	3.85612	down		0.00552942	1.35591e-05	4.70078	down		0	A_23_P127522	A_23_P127522	NM_145014	NM_145014	NM_145014	Hs.98133	219844	HYLS1	hydrolethalus syndrome 1	ENST00000356438	THC2649884	GO:0005634(nucleus)|GO:0005737(cytoplasm)|GO:0005813(centrosome)|GO:0005886(plasma membrane)	Homo sapiens hydrolethalus syndrome 1 (HYLS1), transcript variant 1, mRNA [NM_145014]	chr11:125769904-125769963	hs|11q24.2	CCCGGTATTTTGAGTACAAACGGGACTGGGACTCAATACGTTTACCTGGTGAAGATCATA
A_33_P3235940	0.0783377	0.00218635	2.31803	down		0.00375949	6.07603e-05	2.70308	down		0.0145992	0.000857182	2.62888	down		0	A_33_P3235940	A_33_P3235940	NM_001012964	NM_001012964	NM_001012964	Hs.79361	5653	KLK6	kallikrein-related peptidase 6	ENST00000376853	NP1162325	GO:0004252(serine-type endopeptidase activity)|GO:0005515(protein binding)|GO:0005576(extracellular region)|GO:0005615(extracellular space)|GO:0005654(nucleoplasm)|GO:0005730(nucleolus)|GO:0005737(cytoplasm)|GO:0005739(mitochondrion)|GO:0005783(endoplasmic reticulum)|GO:0006508(proteolysis)|GO:0007417(central nervous system development)|GO:0009611(response to wounding)|GO:0010975(regulation of ne…	Homo sapiens kallikrein-related peptidase 6 (KLK6), transcript variant B, mRNA [NM_001012964]	chr19:51461947-51461888	hs|19q13.41	GACATACATGGAATAGCACCTGGGCCACCATGCACTCAATAAAGAATGAATTTTATTATG
A_23_P12147	0.0927569	0.00481992	2.48111	down		0.00822086	0.000398828	2.74746	down		0.0245644	0.0030763	2.62364	down		0	A_23_P12147	A_23_P12147	NM_152485	NM_152485	NM_152485	Hs.497642	148304	C1orf74	chromosome 1 open reading frame 74	ENST00000294811	THC2472305		Homo sapiens chromosome 1 open reading frame 74 (C1orf74), mRNA [NM_152485]	chr1:209956256-209956197	hs|1q32.2	CTCAGAACCCGATTTAGGACTCAGAATGACTTTGCTGATCTCAGCATCTCCTCTGAGATA
A_23_P155417	0.0781141	0.00209966	4.45113	down		0.0135891	0.00117385	3.86909	down		0.00799612	0.000135518	4.39076	down		0	A_23_P155417	A_23_P155417	NM_032750	NM_032750	NM_032750	Hs.420796	84836	ABHD14B	abhydrolase domain containing 14B	ENST00000361143	THC2599446	GO:0005515(protein binding)|GO:0005634(nucleus)|GO:0005730(nucleolus)|GO:0005737(cytoplasm)|GO:0005829(cytosol)|GO:0008152(metabolic process)|GO:0016787(hydrolase activity)|GO:0045944(positive regulation of transcription from RNA polymerase II promoter)|GO:0070062(extracellular vesicular exosome)	Homo sapiens abhydrolase domain containing 14B (ABHD14B), transcript variant 1, mRNA [NM_032750]	chr3:52002959-52002900	hs|3p21.2	AACTGCATAGGTACATCTAACTCTGGACTGGCATGCACATTGTCATGTGCAGCTTTGCAT
A_23_P94174	0.0476052	6.70941e-05	2.41681	down		0.00365179	5.1754e-05	2.36223	down		0.0168355	0.00125231	3.10261	down		0	A_23_P94174	A_23_P94174	NM_014175	NM_014175	NM_014175	Hs.18349	29088	MRPL15	mitochondrial ribosomal protein L15	ENST00000260102	THC2782590	GO:0003735(structural constituent of ribosome)|GO:0005739(mitochondrion)|GO:0005743(mitochondrial inner membrane)|GO:0005762(mitochondrial large ribosomal subunit)|GO:0006996(organelle organization)|GO:0032543(mitochondrial translation)|GO:0070124(mitochondrial translational initiation)|GO:0070125(mitochondrial translational elongation)|GO:0070126(mitochondrial translational termination)	Homo sapiens mitochondrial ribosomal protein L15 (MRPL15), mRNA [NM_014175]	chr8:55060159-55060218	hs|8q11.23	TACTAGGAAGGATCCAAGGCAGATTTTCTTTGGTCTTGCTCCAGGATGGGTGGTGAATAT
A_23_P81507	0.124933	0.0160797	2.23925	down		0.0151397	0.0014772	6.63115	down		0.00656252	5.97449e-05	6.80504	down		0	A_23_P81507	A_23_P81507	NM_001447	NM_001447	NM_001447	Hs.591255	2196	FAT2	FAT atypical cadherin 2	ENST00000261800	THC2471142	GO:0005509(calcium ion binding)|GO:0005634(nucleus)|GO:0005886(plasma membrane)|GO:0005913(cell-cell adherens junction)|GO:0007156(homophilic cell adhesion)|GO:0010631(epithelial cell migration)|GO:0016021(integral to membrane)|GO:0070062(extracellular vesicular exosome)	Homo sapiens FAT atypical cadherin 2 (FAT2), mRNA [NM_001447]	chr5:150884319-150884260	hs|5q33.1	GGTTCTTCATCCCAAGTTTCCCAGGCACTTTTGGCCAAAGGAAGGAAGGAACTAATTCTT
A_23_P13073	0.0586592	0.000270798	4.99411	down		0.00467094	0.000104006	3.99289	down		0.0113568	0.000426231	3.99358	down		0	A_23_P13073	A_23_P13073	NM_031307	NM_031307	NM_031307	Hs.660922	83480	PUS3	pseudouridylate synthase 3	ENST00000227474	THC2471206	GO:0003723(RNA binding)|GO:0005634(nucleus)|GO:0009982(pseudouridine synthase activity)|GO:0031119(tRNA pseudouridine synthesis)	Homo sapiens pseudouridylate synthase 3 (PUS3), transcript variant 1, mRNA [NM_031307]	chr11:125763766-125763707	hs|11q24.2	AATGACACACTAGAGGAAGAGAATACTAATTTGGAGACACCAACGAAGAGGGTCTGTGTT
A_23_P366394	0.110701	0.0103177	3.10208	down		0.0539475	0.0127672	2.83427	down		0.0247641	0.00315021	2.09046	down		0	A_23_P366394	A_23_P366394	NM_016653	NM_016653	NM_016653	Hs.444451	51776	ZAK	sterile alpha motif and leucine zipper containing kinase AZK	ENST00000375213	THC2461552	GO:0000075(cell cycle checkpoint)|GO:0000077(DNA damage checkpoint)|GO:0000186(activation of MAPKK activity)|GO:0000287(magnesium ion binding)|GO:0004674(protein serine/threonine kinase activity)|GO:0004709(MAP kinase kinase kinase activity)|GO:0005515(protein binding)|GO:0005524(ATP binding)|GO:0005634(nucleus)|GO:0005737(cytoplasm)|GO:0006468(protein phosphorylation)|GO:0006950(response to stre…	Homo sapiens sterile alpha motif and leucine zipper containing kinase AZK (ZAK), transcript variant 1, mRNA [NM_016653]	chr2:174132653-174132712	hs|2q31.1	GTGAAATGCTTCATGTTTTACAAACCAAAAAGTCGGGTAGCAACAAACTTATTGTATGTC
A_23_P215265	0.0745615	0.00156615	2.84079	down		0.0190532	0.00219558	2.09541	down		0.0111736	0.000409641	2.77017	down		0	A_23_P215265	A_23_P215265	NM_007353	NM_007353	NM_007353	Hs.487341	2768	GNA12	guanine nucleotide binding protein (G protein) alpha 12	ENST00000496740	THC2461816	GO:0001701(in utero embryonic development)|GO:0003924(GTPase activity)|GO:0004871(signal transducer activity)|GO:0005515(protein binding)|GO:0005525(GTP binding)|GO:0005834(heterotrimeric G-protein complex)|GO:0005886(plasma membrane)|GO:0005925(focal adhesion)|GO:0006184(GTP catabolic process)|GO:0007186(G-protein coupled receptor signaling pathway)|GO:0007188(adenylate cyclase-modulating G-prot…	Homo sapiens guanine nucleotide binding protein (G protein) alpha 12 (GNA12), transcript variant 1, mRNA [NM_007353]	chr7:2769904-2769845	hs|7p22.3	TGCAAGTCATCTGCTCACACACAGTTGGCAGCACATAGCGTTTCCTTCTTTCAGAAACAT
A_21_P0009192	0.0574636	0.000248029	11.4675	down		0.0539475	0.0127683	3.4995	down		0.0089592	0.000203698	3.03018	down		0	A_21_P0009192	A_21_P0009192	ENST00000433510	XM_005275825		Hs.600218				ENST00000433510	THC2630506		AGENCOURT_6545271 NIH_MGC_88 Homo sapiens cDNA clone IMAGE:5738611 5', mRNA sequence [BM551183]	chr17:46713721-46713662	hs|17q21.32	TTTAAGGAACTTGTGTTCTGCGTCTGTGTCTACACTGCCTCCTCTCACCAACCAAATTGT
A_23_P76034	0.0680994	0.0010196	3.73038	down		0.00308035	2.98987e-05	4.68386	down		0.015572	0.00102381	8.14824	down		0	A_23_P76034	A_23_P76034	NM_203286	NM_203286	NM_203286	Hs.334846	5818	PVRL1	poliovirus receptor-related 1 (herpesvirus entry mediator C)	ENST00000524510	THC2643314	GO:0001618(viral receptor activity)|GO:0002089(lens morphogenesis in camera-type eye)|GO:0002934(desmosome organization)|GO:0005515(protein binding)|GO:0005576(extracellular region)|GO:0005886(plasma membrane)|GO:0005912(adherens junction)|GO:0005913(cell-cell adherens junction)|GO:0006826(iron ion transport)|GO:0006955(immune response)|GO:0007155(cell adhesion)|GO:0007156(homophilic cell adhesio…	Homo sapiens poliovirus receptor-related 1 (herpesvirus entry mediator C) (PVRL1), transcript variant 3, mRNA [NM_203286]	chr11:119547906-119547847	hs|11q23.3	GGGTTTGATGGCAACTGGTACCTGCAGCGGATGGACGTGAAGCTCACCTGCAAAGCTGAT
A_21_P0001239	0.139699	0.0232266	2.26356	down		0.0113651	0.000819876	2.68264	down		0.0155962	0.00102662	2.67843	down		0	A_21_P0001239	A_21_P0001239	lnc-EGLN1-1:6					lnc-EGLN1-1	lnc-EGLN1-1:6		THC2540869		LNCipedia lincRNA (lnc-EGLN1-1), lincRNA [lnc-EGLN1-1:6]	chr1:231663139-231658380	hs|1q42.2	GTAACTTGGCTAGAATATGGCAGTAACTACAAGGCATGTTCTGCTCTGGCACGAAGACAA
A_23_P251421	0.0781141	0.00216376	2.33094	down		0.00572842	0.000189015	2.19978	down		0.011486	0.000439022	2.48799	down		0	A_23_P251421	A_23_P251421	NM_031942	NM_031942	NM_031942	Hs.470654	83879	CDCA7	cell division cycle associated 7	ENST00000467411	NP1165009	GO:0005634(nucleus)|GO:0005654(nucleoplasm)|GO:0005737(cytoplasm)|GO:0006351(transcription, DNA-dependent)|GO:0006355(regulation of transcription, DNA-dependent)|GO:0006915(apoptotic process)|GO:0042127(regulation of cell proliferation)	Homo sapiens cell division cycle associated 7 (CDCA7), transcript variant 1, mRNA [NM_031942]	chr2:174233490-174233549	hs|2q31.1	ATTTACTTGCATATGTAAACCATTGCTGTGCCATTCAATGTTTGATGCATAATTGGACCT
A_23_P306987	0.0901118	0.00413737	2.4379	down		0.00865432	0.000446335	2.5712	down		0.0600383	0.0161659	2.12744	down		0	A_23_P306987	A_23_P306987	NM_031439	NM_031439	NM_031439	Hs.709543	83595	SOX7	SRY (sex determining region Y)-box 7	ENST00000304501	THC2470525	GO:0001706(endoderm formation)|GO:0003700(sequence-specific DNA binding transcription factor activity)|GO:0003705(RNA polymerase II distal enhancer sequence-specific DNA binding transcription factor activity)|GO:0005634(nucleus)|GO:0005737(cytoplasm)|GO:0006357(regulation of transcription from RNA polymerase II promoter)|GO:0006366(transcription from RNA polymerase II promoter)|GO:0008285(negativ…	Homo sapiens SRY (sex determining region Y)-box 7 (SOX7), mRNA [NM_031439]	chr8:10582106-10582047	hs|8p23.1	GTTTCTAATGACCAAAGACCCAGGGTACCTAAAAGGACTTTGCAACCAAGCAAAGTCACT
A_24_P391586	0.0673216	0.00095326	3.54343	down		0.0190429	0.002193	3.1256	down		0.0253432	0.00329778	2.94568	down		0	A_24_P391586	A_24_P391586	NM_178507	NM_178507	NM_178507	Hs.445081	220323	OAF	OAF homolog (Drosophila)	ENST00000328965	THC2498871	GO:0070062(extracellular vesicular exosome)	Homo sapiens OAF homolog (Drosophila) (OAF), mRNA [NM_178507]	chr11:120100173-120100232	hs|11q23.3	GGTTGTTCTGTTGAACTCCTTGAACGTTTAGACCCTAAAAGGAGTCTATACCTGGACACC
A_23_P14083	0.0828168	0.00319614	2.89653	down		0.00708666	0.000303675	2.45128	down		0.0102193	0.000309394	2.31183	down		0	A_23_P14083	A_23_P14083	NM_181847	NM_181847	NM_181847	Hs.121520	347902	AMIGO2	adhesion molecule with Ig-like domain 2	ENST00000429635	THC2482870	GO:0005515(protein binding)|GO:0005634(nucleus)|GO:0005886(plasma membrane)|GO:0007156(homophilic cell adhesion)|GO:0007157(heterophilic cell-cell adhesion)|GO:0007420(brain development)|GO:0016021(integral to membrane)|GO:0043066(negative regulation of apoptotic process)|GO:0043069(negative regulation of programmed cell death)	Homo sapiens adhesion molecule with Ig-like domain 2 (AMIGO2), transcript variant 2, mRNA [NM_181847]	chr12:47470990-47470931	hs|12q13.11	TCTTAGCTTTTAGCACTATTGGTAATTTCAGAGTAGGCCCAAAGGTGATATGACTCCCAT
A_33_P3419545	0.136819	0.0214698	2.33525	down		0.00273877	1.63678e-05	2.51801	down		0.0182215	0.00149486	2.31434	down		0	A_33_P3419545	A_33_P3419545	NM_001193478	NM_001193478	NM_001193478	Hs.388220	81602	CDADC1	cytidine and dCMP deaminase domain containing 1	ENST00000496061	THC2643319	GO:0008152(metabolic process)|GO:0008270(zinc ion binding)|GO:0016787(hydrolase activity)	Homo sapiens cytidine and dCMP deaminase domain containing 1 (CDADC1), transcript variant 2, mRNA [NM_001193478]	chr13:49833586-49833645	hs|13q14.2	GTCAAGGCTGAAAAACTGTGATCTTTATTTTTCCAGAAAACCATGTTCTGCTTGTTTGAA
A_24_P6083	0.0980284	0.00645468	3.19972	down		0.00451085	9.32235e-05	2.87013	down		0.00704373	8.05637e-05	9.08412	down		0	A_24_P6083	A_24_P6083	NM_213720	NM_213720	NM_213720	Hs.66915	400916	CHCHD10	coiled-coil-helix-coiled-coil-helix domain containing 10	ENST00000517886	THC2555814	GO:0003674(molecular_function)|GO:0005739(mitochondrion)|GO:0005758(mitochondrial intermembrane space)|GO:0006119(oxidative phosphorylation)|GO:0006754(ATP biosynthetic process)|GO:0007005(mitochondrion organization)|GO:2000984(negative regulation of ATP citrate synthase activity)	Homo sapiens coiled-coil-helix-coiled-coil-helix domain containing 10 (CHCHD10), transcript variant 2, mRNA [NM_213720]	chr22:24108416-24108357	hs|22q11.23	CCTATGAGATCAGGCAGTTCCTGGACTGTTCCACCACTCAGAGTGACCTGTCCCTGTGTG
A_32_P212373	0.135341	0.0206957	2.22232	down		0.00284259	1.83117e-05	2.83359	down		0.0077162	0.000120755	4.45389	down		0	A_32_P212373	A_32_P212373	lnc-EGLN1-1:1					lnc-EGLN1-1	lnc-EGLN1-1:1				LNCipedia lincRNA (lnc-EGLN1-1), lincRNA [lnc-EGLN1-1:1]	chr1:231664197-231663134	hs|1q42.2	ATCTGTGTGATCGTGGGAAAGCGACGAAAAACGAACAAAGGAACAGTAAATGGAGTAACT
A_23_P91491	0.0736973	0.00147336	2.67009	down		0.00912752	0.000505186	2.4068	down		0.00622272	4.43732e-05	2.82984	down		0	A_23_P91491	A_23_P91491	NM_021254	NM_021254	NM_021254	Hs.5811	56683	C21orf59	chromosome 21 open reading frame 59	ENST00000483315	THC2475633	GO:0005634(nucleus)|GO:0005829(cytosol)	Homo sapiens chromosome 21 open reading frame 59 (C21orf59), transcript variant 1, mRNA [NM_021254]	chr21:33974211-33974152	hs|21q22.11	TTTCATGGAGTGAAAGACATAAAGTGGAGACCAAGATGAAGTTCACCAGCTGATGACACT
A_23_P26511	0.174767	0.0438873	3.43494	down		0.0111373	0.000785981	5.66684	down		0.013214	0.000651976	10.8397	down		0	A_23_P26511	A_23_P26511	NM_024307	NM_024307	NM_024307	Hs.289015	79153	GDPD3	glycerophosphodiester phosphodiesterase domain containing 3	ENST00000406256	THC2485353	GO:0006071(glycerol metabolic process)|GO:0006629(lipid metabolic process)|GO:0008889(glycerophosphodiester phosphodiesterase activity)|GO:0016021(integral to membrane)|GO:0046872(metal ion binding)|GO:0070062(extracellular vesicular exosome)	Homo sapiens glycerophosphodiester phosphodiesterase domain containing 3 (GDPD3), mRNA [NM_024307]	chr16:30123666-30123523	hs|16p11.2	CGTAGAGATCAAAGGGAAGAACGAAGAGCTCATCCGTGAGATAGCAGGCTTGGTGAGACG
A_23_P80040	0.0689366	0.00110239	4.05978	down		0.0134548	0.00115067	2.91852	down		0.0205818	0.00203756	2.18573	down		0	A_23_P80040	A_23_P80040	NM_006404	NM_006404	NM_006404	Hs.647450	10544	PROCR	protein C receptor, endothelial	ENST00000216968	THC2472416	GO:0004872(receptor activity)|GO:0005515(protein binding)|GO:0005576(extracellular region)|GO:0005813(centrosome)|GO:0005886(plasma membrane)|GO:0005887(integral to plasma membrane)|GO:0005925(focal adhesion)|GO:0006955(immune response)|GO:0007596(blood coagulation)|GO:0009986(cell surface)|GO:0019882(antigen processing and presentation)|GO:0050819(negative regulation of coagulation)|GO:0050900(l…	Homo sapiens protein C receptor, endothelial (PROCR), mRNA [NM_006404]	chr20:33764988-33765047	hs|20q11.22	ACAATCAAAATACAACATTCAATACTTCCAGGTGTGTCAGACTTGGGATGGGACGCTGAT
A_23_P203267	0.156366	0.0324259	5.84579	down		0.00170139	1.73075e-06	7.62693	down		0.00594379	3.3112e-05	4.84411	down		0	A_23_P203267	A_23_P203267	NM_012101	NM_012101	NM_012101	Hs.504115	23650	TRIM29	tripartite motif containing 29	ENST00000341846	THC2603597	GO:0000122(negative regulation of transcription from RNA polymerase II promoter)|GO:0002039(p53 binding)|GO:0003700(sequence-specific DNA binding transcription factor activity)|GO:0005515(protein binding)|GO:0005654(nucleoplasm)|GO:0005737(cytoplasm)|GO:0006366(transcription from RNA polymerase II promoter)|GO:0008270(zinc ion binding)|GO:0045111(intermediate filament cytoskeleton)|GO:1900181(neg…	Homo sapiens tripartite motif containing 29 (TRIM29), mRNA [NM_012101]	chr11:119982342-119982283	hs|11q23.3	TACCATTTACCATTTGCCTACAGAATTTCATTCAGTCTACACTTTGGCATTCTCTCTGGC
A_23_P108280	0.114361	0.0117414	7.29079	down		0.078775	0.0226045	6.02161	down		0.00994424	0.000281098	20.6747	down		0	A_23_P108280	A_23_P108280	NM_023944	NM_023944	NM_023944	Hs.131459	66002	CYP4F12	cytochrome P450, family 4, subfamily F, polypeptide 12	ENST00000324632	THC2472863	GO:0000038(very long-chain fatty acid metabolic process)|GO:0001676(long-chain fatty acid metabolic process)|GO:0003091(renal water homeostasis)|GO:0003095(pressure natriuresis)|GO:0005506(iron ion binding)|GO:0005737(cytoplasm)|GO:0005789(endoplasmic reticulum membrane)|GO:0006805(xenobiotic metabolic process)|GO:0008392(arachidonic acid epoxygenase activity)|GO:0016021(integral to membrane)|GO:…	Homo sapiens cytochrome P450, family 4, subfamily F, polypeptide 12 (CYP4F12), transcript variant 1, mRNA [NM_023944]	chr19:15794543-15795654	hs|19p13.12	GGATTTCATTGATGTGCTTCTGCTGAGCAAGGATGAAGATGGGAAGGCATTGTCAGATGA
A_24_P4054	0.082135	0.00297549	3.22771	down		0.00374709	5.76872e-05	2.77194	down		0.0103617	0.000328802	3.02103	down		0	A_24_P4054	A_24_P4054	NM_003302	NM_003302	NM_003302	Hs.534360	7205	TRIP6	thyroid hormone receptor interactor 6	ENST00000488670	THC2504376	GO:0005149(interleukin-1 receptor binding)|GO:0005515(protein binding)|GO:0005634(nucleus)|GO:0005737(cytoplasm)|GO:0005856(cytoskeleton)|GO:0005886(plasma membrane)|GO:0005925(focal adhesion)|GO:0006351(transcription, DNA-dependent)|GO:0006355(regulation of transcription, DNA-dependent)|GO:0008270(zinc ion binding)|GO:0008588(release of cytoplasmic sequestered NF-kappaB)|GO:0019900(kinase bindin…	Homo sapiens thyroid hormone receptor interactor 6 (TRIP6), mRNA [NM_003302]	chr7:100470307-100470366	hs|7q22.1	GAGACTGTGAGAATTGTTGCTCTGGATCGAAGTTTTCACATTGGCTGTTACAAGTGCGAG
A_23_P393034	0.0781141	0.00208154	3.87165	down		0.0031259	3.19337e-05	6.59583	down		0.0268396	0.00370773	2.19237	down		0	A_23_P393034	A_23_P393034	NM_005329	NM_005329	NM_005329	Hs.592069	3038	HAS3	hyaluronan synthase 3	ENST00000306560	THC2472843	GO:0005886(plasma membrane)|GO:0005887(integral to plasma membrane)|GO:0005975(carbohydrate metabolic process)|GO:0007155(cell adhesion)|GO:0009405(pathogenesis)|GO:0016021(integral to membrane)|GO:0030203(glycosaminoglycan metabolic process)|GO:0030212(hyaluronan metabolic process)|GO:0030213(hyaluronan biosynthetic process)|GO:0036117(hyaluranon cable)|GO:0044281(small molecule metabolic proces…	Homo sapiens hyaluronan synthase 3 (HAS3), transcript variant 1, mRNA [NM_005329]	chr16:69151369-69151428	hs|16q22.1	GGGAAGAGCCTTTATACAATTGGACGCATTTTGGTTTTTCCTCATTGAGAATTCAAATCC
A_23_P250122	0.0407359	1.90067e-05	4.7038	down		0.0216863	0.0028412	2.23014	down		0.0598788	0.0160948	2.97669	down		0	A_23_P250122	A_23_P250122	NM_020223	NM_020223	NM_020223	Hs.134742	56975	FAM20C	family with sequence similarity 20, member C	ENST00000313766	THC2463453	GO:0004674(protein serine/threonine kinase activity)|GO:0005509(calcium ion binding)|GO:0005615(extracellular space)|GO:0005794(Golgi apparatus)|GO:0006468(protein phosphorylation)|GO:0030501(positive regulation of bone mineralization)|GO:0036179(osteoclast maturation)|GO:0040036(regulation of fibroblast growth factor receptor signaling pathway)|GO:0045669(positive regulation of osteoblast differ…	Homo sapiens family with sequence similarity 20, member C (FAM20C), mRNA [NM_020223]	chr7:300381-300440	hs|7p22.3	GACCTAATTCAAGTAAAAACCCTTTCTCCTTCCTGGGGCCTCGGCTCCTGGAGGGCTGGA
A_33_P3271930	0.0902803	0.00415442	3.3402	down		0.0402337	0.00791441	2.38774	down		0.0230023	0.00265001	3.95259	down		0	A_33_P3271930	A_33_P3271930	NM_153824	NM_153824	NM_153824	Hs.163451	5831	PYCR1	pyrroline-5-carboxylate reductase 1	ENST00000581271	THC2554023	GO:0004735(pyrroline-5-carboxylate reductase activity)|GO:0005515(protein binding)|GO:0005739(mitochondrion)|GO:0005759(mitochondrial matrix)|GO:0006561(proline biosynthetic process)|GO:0008652(cellular amino acid biosynthetic process)|GO:0034599(cellular response to oxidative stress)|GO:0034641(cellular nitrogen compound metabolic process)|GO:0042802(identical protein binding)|GO:0044281(small m…	Homo sapiens pyrroline-5-carboxylate reductase 1 (PYCR1), transcript variant 2, mRNA [NM_153824]	chr17:79893301-79893242	hs|17q25.3	TCATCCTGGATGAAATAGGCGCCGACATTGAGGACAGACACATTGTGGTGTCCTGCGCGG
A_33_P3846177	0.120333	0.01403	2.13144	down		0.00629145	0.000231577	2.54346	down		0.0124622	0.000553903	2.01221	down		0	A_33_P3846177	A_33_P3846177	NM_001478	NM_001478	NM_001478	Hs.159481	2583	B4GALNT1	beta-1,4-N-acetyl-galactosaminyl transferase 1	ENST00000552468	THC2483661	GO:0001574(ganglioside biosynthetic process)|GO:0003947((N-acetylneuraminyl)-galactosylglucosylceramide N-acetylgalactosaminyltransferase activity)|GO:0005886(plasma membrane)|GO:0005975(carbohydrate metabolic process)|GO:0006486(protein glycosylation)|GO:0006687(glycosphingolipid metabolic process)|GO:0007283(spermatogenesis)|GO:0016020(membrane)|GO:0019915(lipid storage)|GO:0030173(integral to …	Homo sapiens beta-1,4-N-acetyl-galactosaminyl transferase 1 (B4GALNT1), transcript variant 1, mRNA [NM_001478]	chr12:58020014-58019955	hs|12q13.3	TCTTAGTTGTGTCTCTGCAATGCTGTGGGCACAAAGGAAGGGGCACCAGAGTCCCTGTGC
A_23_P39315	0.148267	0.0275998	10.7866	down		0.130374	0.048562	9.24213	down		0.00690036	7.21218e-05	39.5062	down		0	A_23_P39315	A_23_P39315	NM_021187	NM_021187	NM_021187	Hs.187393	57834	CYP4F11	cytochrome P450, family 4, subfamily F, polypeptide 11	ENST00000402119	THC2788482	GO:0005506(iron ion binding)|GO:0005789(endoplasmic reticulum membrane)|GO:0006805(xenobiotic metabolic process)|GO:0006954(inflammatory response)|GO:0007596(blood coagulation)|GO:0016021(integral to membrane)|GO:0016709(oxidoreductase activity, acting on paired donors, with incorporation or reduction of molecular oxygen, NADH or NADPH as one donor, and incorporation of one atom of oxygen)|GO:002…	Homo sapiens cytochrome P450, family 4, subfamily F, polypeptide 11 (CYP4F11), transcript variant 1, mRNA [NM_021187]	chr19:16034691-16034632	hs|19p13.12	TGATGATTTCCTCAAGAACAAGGCAAAGTCCAAGACTTTAGACTTCATTGATGTGCTTCT
A_23_P200222	0.0689366	0.00109452	2.39801	down		0.0480775	0.0105918	2.95218	down		0.0130069	0.000625507	3.57819	down		0	A_23_P200222	A_23_P200222	NM_033300	NM_033300	NM_033300	Hs.280387	7804	LRP8	low density lipoprotein receptor-related protein 8, apolipoprotein e receptor	ENST00000306052	THC2470553	GO:0000122(negative regulation of transcription from RNA polymerase II promoter)|GO:0001523(retinoid metabolic process)|GO:0004888(transmembrane signaling receptor activity)|GO:0005509(calcium ion binding)|GO:0005515(protein binding)|GO:0005576(extracellular region)|GO:0005875(microtubule associated complex)|GO:0005886(plasma membrane)|GO:0005901(caveola)|GO:0006508(proteolysis)|GO:0006629(lipid …	Homo sapiens low density lipoprotein receptor-related protein 8, apolipoprotein e receptor (LRP8), transcript variant 2, mRNA [NM_033300]	chr1:53711278-53711219	hs|1p32.3	TATTTATGTTCACACAGGAATTTGGTTTACTGCTTTGTAAATAAAAGGGAAAACTCCGGG
A_23_P213014	0.0757336	0.00169781	2.78671	down		0.0258682	0.00385979	2.57807	down		0.0133359	0.000664126	2.53959	down		0	A_23_P213014	A_23_P213014	NM_001001290	NM_001001290	NM_001001290	Hs.656895	56606	SLC2A9	solute carrier family 2 (facilitated glucose transporter), member 9	ENST00000503280	THC2484523	GO:0005351(sugar:hydrogen symporter activity)|GO:0005355(glucose transmembrane transporter activity)|GO:0005635(nuclear envelope)|GO:0005886(plasma membrane)|GO:0005887(integral to plasma membrane)|GO:0015758(glucose transport)|GO:0015992(proton transport)|GO:0016021(integral to membrane)|GO:0016323(basolateral plasma membrane)|GO:0016324(apical plasma membrane)|GO:0046415(urate metabolic process…	Homo sapiens solute carrier family 2 (facilitated glucose transporter), member 9 (SLC2A9), transcript variant 2, mRNA [NM_001001290]	chr4:9828161-9828102	hs|4p16.1	CTGTATTTTGTGCTGCCTGAGACCAAAAACAGAACCTATGCAGAAATCAGCCAGGCATTT
A_21_P0013932	0.0843544	0.00337081	5.21407	down		0.00806752	0.000386743	3.92123	down		0.00841282	0.000171484	3.02737	down		0	A_21_P0013932	A_21_P0013932	ENST00000603395							ENST00000603395				chr7:56671184-56671243	hs|7p11.2	GCTAAAAAACTTGAAGAAATTAAAAAGGACTTGGATGCCAAGAAGAAACTCCCTAGTTCA
A_33_P3364864	0.0921891	0.00463478	2.3583	down		0.00191099	3.99941e-06	2.597	down		0.0434594	0.00923426	2.45754	down		0	A_33_P3364864	A_33_P3364864	NM_005746	NM_005746	NM_005746	Hs.489615	10135	NAMPT	nicotinamide phosphoribosyltransferase	ENST00000393618	THC2511005	GO:0004514(nicotinate-nucleotide diphosphorylase (carboxylating) activity)|GO:0005125(cytokine activity)|GO:0005515(protein binding)|GO:0005615(extracellular space)|GO:0005634(nucleus)|GO:0005829(cytosol)|GO:0006766(vitamin metabolic process)|GO:0006767(water-soluble vitamin metabolic process)|GO:0006769(nicotinamide metabolic process)|GO:0007165(signal transduction)|GO:0007267(cell-cell signalin…	Homo sapiens nicotinamide phosphoribosyltransferase (NAMPT), mRNA [NM_005746]	chr7:105913036-105912977	hs|7q22.3	TGTTCTCTTCACGGTGGAAAACACAGATCCAGAGTGTTACTGGCTTACAAATTGGATTGA
A_23_P214091	0.0781141	0.00201705	2.48912	down		0.00403066	7.03996e-05	2.00267	down		0.018609	0.00157987	4.29237	down		0	A_23_P214091	A_23_P214091	NM_006330	NM_006330	NM_006330	Hs.744046	10434	LYPLA1	lysophospholipase I	ENST00000519891	THC2784191	GO:0002084(protein depalmitoylation)|GO:0004622(lysophospholipase activity)|GO:0005739(mitochondrion)|GO:0005829(cytosol)|GO:0006631(fatty acid metabolic process)|GO:0008474(palmitoyl-(protein) hydrolase activity)|GO:0042997(negative regulation of Golgi to plasma membrane protein transport)|GO:0044281(small molecule metabolic process)|GO:0046209(nitric oxide metabolic process)|GO:0050999(regulati…	Homo sapiens lysophospholipase I (LYPLA1), transcript variant 1, mRNA [NM_006330]	chr8:54965236-54963711	hs|8q11.23	ACTTCGGGCTTCCTTTCCACAGGGTCCTATCGGTGGTGCTAATAGAGATATTTCTATTCT
A_33_P3349536	0.0667226	0.000702831	3.48276	down		0.00653508	0.000259265	3.01289	down		0.0137816	0.000737261	3.60763	down		0	A_33_P3349536	A_33_P3349536	NM_001114121	NM_001114121	NM_001114121	Hs.24529	1111	CHEK1	checkpoint kinase 1	ENST00000528276	THC2546666	GO:0000077(DNA damage checkpoint)|GO:0000086(G2/M transition of mitotic cell cycle)|GO:0000781(chromosome, telomeric region)|GO:0000785(chromatin)|GO:0000794(condensed nuclear chromosome)|GO:0004674(protein serine/threonine kinase activity)|GO:0005515(protein binding)|GO:0005524(ATP binding)|GO:0005615(extracellular space)|GO:0005634(nucleus)|GO:0005654(nucleoplasm)|GO:0005657(replication fork)|G…	Homo sapiens checkpoint kinase 1 (CHEK1), transcript variant 2, mRNA [NM_001114121]	chr11:125525158-125525217	hs|11q24.2	TAAAGGGAAGCTGATTGATATTGTGAGCAGCCAGAAGATTTGGCTTCCTGCCACATGATC
A_21_P0000199	0.0536483	0.000152505	2.22025	down		0.00503292	0.000127555	2.27437	down		0.0117555	0.000457917	2.37564	down		0	A_21_P0000199	A_21_P0000199	NM_024014	NM_024014	NM_024014	Hs.679517	3203	HOXA6	homeobox A6	ENST00000521478	THC2484777	GO:0003700(sequence-specific DNA binding transcription factor activity)|GO:0005634(nucleus)|GO:0006351(transcription, DNA-dependent)|GO:0006355(regulation of transcription, DNA-dependent)|GO:0009952(anterior/posterior pattern specification)|GO:0043565(sequence-specific DNA binding)|GO:0048704(embryonic skeletal system morphogenesis)	Homo sapiens homeobox A6 (HOXA6), mRNA [NM_024014]	chr7:27185346-27185287	hs|7p15.2	AAAGGAAAACAAGCTCATCAATTCCACGCAGCCCAGCGGGGAGGACTCAGAGGCAAAGGC
A_23_P418562	0.112006	0.0108779	3.91057	down		0.0649289	0.0169113	3.10257	down		0.00594379	3.12009e-05	7.54143	down		0	A_23_P418562	A_23_P418562	NM_014229	NM_014229	NM_014229	Hs.657405	6538	SLC6A11	solute carrier family 6 (neurotransmitter transporter), member 11	ENST00000254488	THC2474642	GO:0005328(neurotransmitter:sodium symporter activity)|GO:0005332(gamma-aminobutyric acid:sodium symporter activity)|GO:0005737(cytoplasm)|GO:0005886(plasma membrane)|GO:0005887(integral to plasma membrane)|GO:0007268(synaptic transmission)|GO:0007269(neurotransmitter secretion)|GO:0007420(brain development)|GO:0015812(gamma-aminobutyric acid transport)|GO:0016021(integral to membrane)|GO:0042165…	Homo sapiens solute carrier family 6 (neurotransmitter transporter), member 11 (SLC6A11), mRNA [NM_014229]	chr3:10979999-10980058	hs|3p25.3	CCACGGATGGTGACAGTTAATGACTGTGATGCCAAACTCAAGAGTGACGGGACCATCGCA
A_23_P8380	0.0670267	0.000745546	3.50505	down		0.0801455	0.0232423	2.58245	down		0.0390799	0.00761819	5.80152	down		0	A_23_P8380	A_23_P8380	NM_024033	NM_024033	NM_024033	Hs.744954	78996	C7orf49	chromosome 7 open reading frame 49	ENST00000424142	THC2573958	GO:0005737(cytoplasm)	Homo sapiens chromosome 7 open reading frame 49 (C7orf49), transcript variant 1, mRNA [NM_024033]	chr7:134851035-134850976	hs|7q33	TCATGTGGTGGTCCAACTTACTGGAACCAAAGAGACAGTACTTTGCAAAGAAAAGGATCA
A_23_P897	0.0733759	0.00141457	2.5938	down		0.014725	0.00138681	5.08158	down		0.0238577	0.00289319	3.36272	down		0	A_23_P897	A_23_P897	NM_023938	NM_023938	NM_023938	Hs.32417	79098	C1orf116	chromosome 1 open reading frame 116	ENST00000359470	THC2603168	GO:0003674(molecular_function)|GO:0005737(cytoplasm)|GO:0008150(biological_process)|GO:0070062(extracellular vesicular exosome)	Homo sapiens chromosome 1 open reading frame 116 (C1orf116), transcript variant 1, mRNA [NM_023938]	chr1:207192288-207192229	hs|1q32.1	TGAGTGTGTGAGATGAACCCTTCCATCCTTTGACACCTGGTTGTATGTGTAGGCTAAGAA
A_23_P203540	0.0757336	0.00170895	4.41307	down		0.00743861	0.000336549	5.31522	down		0.0221498	0.00242789	2.92245	down		0	A_23_P203540	A_23_P203540	NM_012153	NM_012153	NM_012153	Hs.653859	26298	EHF	ets homologous factor	ENST00000257831	THC2490527	GO:0000978(RNA polymerase II core promoter proximal region sequence-specific DNA binding)|GO:0000981(sequence-specific DNA binding RNA polymerase II transcription factor activity)|GO:0001077(RNA polymerase II core promoter proximal region sequence-specific DNA binding transcription factor activity involved in positive regulation of transcription)|GO:0003677(DNA binding)|GO:0003700(sequence-specif…	Homo sapiens ets homologous factor (EHF), transcript variant 2, mRNA [NM_012153]	chr11:34681911-34681970	hs|11p13	TATCTGTTTACTGTCTCATCTGAACTGATCCCAGGTGAACGGTTTATTGCCTAGATTTGT
A_24_P405205	0.0781141	0.00217046	2.0326	down		0.00697977	0.000294362	4.83995	down		0.0236178	0.00281629	2.05267	down		0	A_24_P405205	A_24_P405205	NM_001001396	NM_001001396	NM_001001396	Hs.343522	493	ATP2B4	ATPase, Ca++ transporting, plasma membrane 4	ENST00000367218	THC2505474	GO:0005388(calcium-transporting ATPase activity)|GO:0005515(protein binding)|GO:0005516(calmodulin binding)|GO:0005524(ATP binding)|GO:0005886(plasma membrane)|GO:0005887(integral to plasma membrane)|GO:0005901(caveola)|GO:0006357(regulation of transcription from RNA polymerase II promoter)|GO:0006874(cellular calcium ion homeostasis)|GO:0007596(blood coagulation)|GO:0008152(metabolic process)|GO…	Homo sapiens ATPase, Ca++ transporting, plasma membrane 4 (ATP2B4), transcript variant 1, mRNA [NM_001001396]	chr1:203713041-203713100	hs|1q32.1	AAATGCTATAAACTGCAAATCTGAAATTCAAATGTGTTGTTCCACTGAGACCAGAAGAAG
A_23_P156993	0.0536483	0.000188161	2.69396	down		0.00481509	0.000112366	2.0548	down		0.0162705	0.00114033	4.36461	down		0	A_23_P156993	A_23_P156993	NM_001008225	NM_001008225	NM_001008225	Hs.490224	4850	CNOT4	CCR4-NOT transcription complex, subunit 4	ENST00000414802	NP079485	GO:0000166(nucleotide binding)|GO:0000288(nuclear-transcribed mRNA catabolic process, deadenylation-dependent decay)|GO:0000289(nuclear-transcribed mRNA poly(A) tail shortening)|GO:0004842(ubiquitin-protein ligase activity)|GO:0005515(protein binding)|GO:0005634(nucleus)|GO:0005829(cytosol)|GO:0008270(zinc ion binding)|GO:0010467(gene expression)|GO:0016874(ligase activity)|GO:0030014(CCR4-NOT co…	Homo sapiens CCR4-NOT transcription complex, subunit 4 (CNOT4), transcript variant 2, mRNA [NM_001008225]	chr7:135071837-135071822	hs|7q33	TGGCAAGCAGCTTTTGGCTTTGGTTCTTCTAAACAACCAGAGGGATGACTTGGGTTTTGA
A_23_P74928	0.0946266	0.00540163	2.15068	down		0.00191099	4.42341e-06	2.55682	down		0.0136716	0.000715998	2.71743	down		0	A_23_P74928	A_23_P74928	NM_001531	NM_001531	NM_001531	Hs.13500	3140	MR1	major histocompatibility complex, class I-related	ENST00000438435	THC2484850	GO:0001916(positive regulation of T cell mediated cytotoxicity)|GO:0002367(cytokine production involved in immune response)|GO:0002474(antigen processing and presentation of peptide antigen via MHC class I)|GO:0003823(antigen binding)|GO:0005576(extracellular region)|GO:0005783(endoplasmic reticulum)|GO:0005789(endoplasmic reticulum membrane)|GO:0005886(plasma membrane)|GO:0006955(immune response…	Homo sapiens major histocompatibility complex, class I-related (MR1), transcript variant 1, mRNA [NM_001531]	chr1:181019346-181019405	hs|1q25.3	GAATTGGCTGGAAGAAGAATGTATTGCCTGGCTAAAGAGATTCCTGGAGTATGGGAAAGA
A_23_P134650	0.060135	0.000304452	2.18967	down		0.00716953	0.000313596	2.29007	down		0.0162478	0.00113662	2.01241	down		0	A_23_P134650	A_23_P134650	NM_015545	NM_015545	NM_015545	Hs.632313	26024	PTCD1	pentatricopeptide repeat domain 1	ENST00000292478	THC2683437	GO:0000049(tRNA binding)|GO:0005739(mitochondrion)|GO:0005759(mitochondrial matrix)|GO:0042780(tRNA 3'-end processing)	Homo sapiens pentatricopeptide repeat domain 1 (PTCD1), mRNA [NM_015545]	chr7:99016854-99016795	hs|7q22.1	TCCCTCATGAAGGTAGAACCAGCTGCTGTTGACACCGAGGTTACATCTGTATGTCTATTT
A_23_P203900	0.0758075	0.00172962	4.23811	down		0.00436435	8.32432e-05	4.80575	down		0.00834895	0.000164285	3.40851	down		0	A_23_P203900	A_23_P203900	NM_005505	NM_005505	NM_005505	Hs.731377	949	SCARB1	scavenger receptor class B, member 1	ENST00000415380	THC2492765	GO:0001530(lipopolysaccharide binding)|GO:0001786(phosphatidylserine binding)|GO:0001875(lipopolysaccharide receptor activity)|GO:0001935(endothelial cell proliferation)|GO:0005215(transporter activity)|GO:0005515(protein binding)|GO:0005545(1-phosphatidylinositol binding)|GO:0005765(lysosomal membrane)|GO:0005886(plasma membrane)|GO:0005887(integral to plasma membrane)|GO:0005901(caveola)|GO:000…	Homo sapiens scavenger receptor class B, member 1 (SCARB1), transcript variant 1, mRNA [NM_005505]	chr12:125262284-125262225	hs|12q24.31	TCCTGGACCCTGGGGCAAACCTGTGACCCTTTTCTACTGGAATAGAAATGAGTTTTATCA
A_23_P50638	0.0923729	0.00469418	3.81718	down		0.0342658	0.00613192	3.23198	down		0.0200032	0.0019165	2.11595	down		0	A_23_P50638	A_23_P50638	NM_052972	NM_052972	NM_052972	Hs.655559	116844	LRG1	leucine-rich alpha-2-glycoprotein 1	ENST00000306390	THC2464995	GO:0001938(positive regulation of endothelial cell proliferation)|GO:0003674(molecular_function)|GO:0005160(transforming growth factor beta receptor binding)|GO:0005576(extracellular region)|GO:0005615(extracellular space)|GO:0008150(biological_process)|GO:0016020(membrane)|GO:0030511(positive regulation of transforming growth factor beta receptor signaling pathway)|GO:0045766(positive regulation…	Homo sapiens leucine-rich alpha-2-glycoprotein 1 (LRG1), mRNA [NM_052972]	chr19:4537515-4537456	hs|19p13.3	GTTTCATCCATCCATGCTTCCTAGAACACACGATGGGCTTTCCTTACCCATGCCCAAGGT
A_33_P3594654	0.0823585	0.00308422	2.55843	down		0.00400085	6.88485e-05	2.45084	down		0.0280079	0.00406724	2.00543	down		0	A_33_P3594654	A_33_P3594654	NM_024121	NM_024121	NM_024121	Hs.376722	79134	TMEM185B	transmembrane protein 185B		THC2499152	GO:0016021(integral to membrane)	Homo sapiens transmembrane protein 185B (TMEM185B), mRNA [NM_024121]	chr2:120975203-120975144	hs|2q14.2	GGCTTTAAGGATCTGCAAAAATGTAAAACGATGCCACTCCTACTGATGAAATATATTGTT
A_33_P3320888	0.0826912	0.00312781	3.8519	down		0.00302777	2.64125e-05	2.67531	down		0.0264593	0.00359324	3.6983	down		0	A_33_P3320888	A_33_P3320888	NM_001253775	NM_001253775	NM_001253775	Hs.490273	64764	CREB3L2	cAMP responsive element binding protein 3-like 2	ENST00000452463	NP1276608	GO:0000978(RNA polymerase II core promoter proximal region sequence-specific DNA binding)|GO:0001077(RNA polymerase II core promoter proximal region sequence-specific DNA binding transcription factor activity involved in positive regulation of transcription)|GO:0002062(chondrocyte differentiation)|GO:0005634(nucleus)|GO:0005783(endoplasmic reticulum)|GO:0005789(endoplasmic reticulum membrane)|GO:…	Homo sapiens cAMP responsive element binding protein 3-like 2 (CREB3L2), transcript variant 2, mRNA [NM_001253775]	chr7:137600640-137597823	hs|7q33	CACAGCCATCTCCACCCCGTTGGAAAAGGAGGAACCTCCTCTGGAAATGAACACTGGGGT
A_23_P121657	0.079283	0.00239495	4.89571	down		0.0166171	0.00173288	4.99364	down		0.0207858	0.00207558	4.42884	down		0	A_23_P121657	A_23_P121657	NM_005114	NM_005114	NM_005114	Hs.507348	9957	HS3ST1	heparan sulfate (glucosamine) 3-O-sulfotransferase 1	ENST00000002596	THC2611067	GO:0005796(Golgi lumen)|GO:0005975(carbohydrate metabolic process)|GO:0006024(glycosaminoglycan biosynthetic process)|GO:0008146(sulfotransferase activity)|GO:0008467([heparan sulfate]-glucosamine 3-sulfotransferase 1 activity)|GO:0009405(pathogenesis)|GO:0016021(integral to membrane)|GO:0030203(glycosaminoglycan metabolic process)|GO:0044281(small molecule metabolic process)	Homo sapiens heparan sulfate (glucosamine) 3-O-sulfotransferase 1 (HS3ST1), mRNA [NM_005114]	chr4:11400729-11400670	hs|4p15.33	GGCAGAACATTTGACTGGCACTGATTTGCAATAAGCTAAGCTCAGAAACTTTCCTACTGT
A_23_P111228	0.082135	0.00289859	2.03445	down		0.110816	0.0379142	2.30032	down		0.0125552	0.000566826	2.35023	down		0	A_23_P111228	A_23_P111228	NM_017421	NM_017421	NM_017421	Hs.713623	51805	COQ3	coenzyme Q3 methyltransferase	ENST00000369242	THC2464612	GO:0004395(hexaprenyldihydroxybenzoate methyltransferase activity)|GO:0005739(mitochondrion)|GO:0005759(mitochondrial matrix)|GO:0006071(glycerol metabolic process)|GO:0006744(ubiquinone biosynthetic process)|GO:0008171(O-methyltransferase activity)|GO:0008425(2-polyprenyl-6-methoxy-1,4-benzoquinone methyltransferase activity)|GO:0008689(3-demethylubiquinone-9 3-O-methyltransferase activity)|GO:0…	Homo sapiens coenzyme Q3 methyltransferase (COQ3), mRNA [NM_017421]	chr6:99823868-99819457	hs|6q16.2	AACATGTGATTGATCTAGAAACATTTTTACAGTGCTGCTGTCAAGTGTTAAAACCCGGTG
A_24_P363679	0.0624756	0.000366866	3.09223	down		0.0122787	0.000978422	2.67571	down		0.00693199	7.30294e-05	2.3911	down		0	A_24_P363679	A_24_P363679	NM_015941	NM_015941	NM_015941	Hs.491737	51606	ATP6V1H	ATPase, H+ transporting, lysosomal 50/57kDa, V1 subunit H	ENST00000524164	NP432957	GO:0000221(vacuolar proton-transporting V-type ATPase, V1 domain)|GO:0005515(protein binding)|GO:0005765(lysosomal membrane)|GO:0005829(cytosol)|GO:0005886(plasma membrane)|GO:0006879(cellular iron ion homeostasis)|GO:0006897(endocytosis)|GO:0007035(vacuolar acidification)|GO:0008152(metabolic process)|GO:0008286(insulin receptor signaling pathway)|GO:0015991(ATP hydrolysis coupled proton transpo…	Homo sapiens ATPase, H+ transporting, lysosomal 50/57kDa, V1 subunit H (ATP6V1H), transcript variant 1, mRNA [NM_015941]	chr8:54684629-54684570	hs|8q11.23	GCAGAAGTACGATGATGAAGATATCAGCGAAGATATCAAATTTCTTTTGGAAAAACTTGG
A_24_P182494	0.0536483	0.000160278	3.27978	down		0.0128244	0.00105126	3.72423	down		0.00629155	4.58877e-05	4.8718	down		0	A_24_P182494	A_24_P182494	NM_007207	NM_007207	NM_007207	Hs.497822	11221	DUSP10	dual specificity phosphatase 10	ENST00000494642	THC2782886	GO:0000188(inactivation of MAPK activity)|GO:0002819(regulation of adaptive immune response)|GO:0004721(phosphoprotein phosphatase activity)|GO:0004725(protein tyrosine phosphatase activity)|GO:0005634(nucleus)|GO:0005654(nucleoplasm)|GO:0005737(cytoplasm)|GO:0005794(Golgi apparatus)|GO:0006470(protein dephosphorylation)|GO:0006950(response to stress)|GO:0007254(JNK cascade)|GO:0008138(protein ty…	Homo sapiens dual specificity phosphatase 10 (DUSP10), transcript variant 1, mRNA [NM_007207]	chr1:221875832-221875773	hs|1q41	GTTCGAGGAAGACCTAAACAACGGTGTGACACCGAGAATCCTTACACCAAAGCTGATGGG
A_23_P5339	0.0707422	0.00118582	2.28135	down		0.0138312	0.00121209	2.09469	down		0.00759035	0.000108144	2.29112	down		0	A_23_P5339	A_23_P5339	NM_030577	NM_030577	NM_030577	Hs.439991	80775	TMEM177	transmembrane protein 177	ENST00000424086	THC2464306	GO:0016021(integral to membrane)	Homo sapiens transmembrane protein 177 (TMEM177), transcript variant 2, mRNA [NM_030577]	chr2:120439532-120439591	hs|2q14.2	ACTATGAGGGACTATTCAGGGGCTATGAATCTGAGCCTTTGTTTCTTGAACTGTAAAGTG
A_24_P55465	0.170635	0.0413338	2.38663	down		0.00538642	0.000159865	2.87994	down		0.0287131	0.00426426	2.40904	down		0	A_24_P55465	A_24_P55465	NM_145808	NM_145808	NM_145808	Hs.602015	136319	MTPN	myotrophin	ENST00000393085	THC2605678	GO:0005634(nucleus)|GO:0005829(cytosol)|GO:0006417(regulation of translation)|GO:0006584(catecholamine metabolic process)|GO:0008290(F-actin capping protein complex)|GO:0010557(positive regulation of macromolecule biosynthetic process)|GO:0010613(positive regulation of cardiac muscle hypertrophy)|GO:0016049(cell growth)|GO:0016202(regulation of striated muscle tissue development)|GO:0021707(cereb…	Homo sapiens myotrophin (MTPN), mRNA [NM_145808]	chr7:135612318-135612259	hs|7q33	GCTAAAACCATGTTTGCTTTCTGGTACTACATGCATTAGCGAAAGGTTAAGTAAGTTTTG
A_24_P639505	0.113624	0.0114412	2.43886	down		0.0094272	0.00054772	3.05812	down		0.0120897	0.000500193	2.19612	down		0	A_24_P639505	A_24_P639505	NM_005819	NM_005819	NM_005819	Hs.518417	10228	STX6	syntaxin 6	ENST00000469135	THC2499275	GO:0000139(Golgi membrane)|GO:0005484(SNAP receptor activity)|GO:0005515(protein binding)|GO:0005769(early endosome)|GO:0005794(Golgi apparatus)|GO:0005802(trans-Golgi network)|GO:0005886(plasma membrane)|GO:0006886(intracellular protein transport)|GO:0006906(vesicle fusion)|GO:0007032(endosome organization)|GO:0016021(integral to membrane)|GO:0019905(syntaxin binding)|GO:0030136(clathrin-coated …	Homo sapiens syntaxin 6 (STX6), transcript variant 1, mRNA [NM_005819]	chr1:180942588-180942529	hs|1q25.3	AATCTGTCTCTGTTAAGTGTTTTACCTTCTGTAAGTAGAGATGGTAGAGCCAAGATTTTT
A_23_P7361	0.161583	0.0354538	2.15231	down		0.00708087	0.000303127	2.86049	down		0.0348765	0.00618976	2.25307	down		0	A_23_P7361	A_23_P7361	NM_024090	NM_024090	NM_024090	Hs.412939	79071	ELOVL6	ELOVL fatty acid elongase 6	ENST00000394607	THC2462213	GO:0005515(protein binding)|GO:0005783(endoplasmic reticulum)|GO:0005789(endoplasmic reticulum membrane)|GO:0016747(transferase activity, transferring acyl groups other than amino-acyl groups)|GO:0019367(fatty acid elongation, saturated fatty acid)|GO:0019432(triglyceride biosynthetic process)|GO:0030176(integral to endoplasmic reticulum membrane)|GO:0035338(long-chain fatty-acyl-CoA biosynthetic…	Homo sapiens ELOVL fatty acid elongase 6 (ELOVL6), transcript variant 1, mRNA [NM_024090]	chr4:110971230-110971171	hs|4q25	TGACAACAAAGGGCCCCCATACACTTATCCCTCAAATTTTAAGTGATATGAAATACTTGT
A_23_P115316	0.0735011	0.00144465	2.53642	down		0.0151279	0.0014707	2.21919	down		0.0612883	0.0167108	4.15593	down		0	A_23_P115316	A_23_P115316	NM_022371	NM_022371	NM_022371	Hs.584957	64222	TOR3A	torsin family 3, member A	ENST00000367627	THC2466771	GO:0005524(ATP binding)|GO:0005783(endoplasmic reticulum)|GO:0005788(endoplasmic reticulum lumen)|GO:0006200(ATP catabolic process)|GO:0016887(ATPase activity)|GO:0051085(chaperone mediated protein folding requiring cofactor)|GO:0070062(extracellular vesicular exosome)	Homo sapiens torsin family 3, member A (TOR3A), mRNA [NM_022371]	chr1:179064718-179064777	hs|1q25.2	CTTATTATGACACTCCAGATGGTCTCCTTAGCATCTCAGCTCTTCTGCAAGGAAGAGCTT
A_33_P3252719	0.0965078	0.00588032	3.42607	down		0.0428409	0.00876137	2.53901	down		0.00569095	1.9117e-05	2.31709	down		0	A_33_P3252719	A_33_P3252719	NM_001039661	NM_001039661	NM_001039661	Hs.537126	114609	TIRAP	toll-interleukin 1 receptor (TIR) domain containing adaptor protein	ENST00000392679	THC2463224	GO:0002224(toll-like receptor signaling pathway)|GO:0002755(MyD88-dependent toll-like receptor signaling pathway)|GO:0005080(protein kinase C binding)|GO:0005515(protein binding)|GO:0005546(phosphatidylinositol-4,5-bisphosphate binding)|GO:0005654(nucleoplasm)|GO:0005737(cytoplasm)|GO:0005829(cytosol)|GO:0005886(plasma membrane)|GO:0006954(inflammatory response)|GO:0007166(cell surface receptor s…	Homo sapiens toll-interleukin 1 receptor (TIR) domain containing adaptor protein (TIRAP), transcript variant 3, mRNA [NM_001039661]	chr11:126163586-126163645	hs|11q24.2	TTGTTATATCATGGGACCCCGGAAATTGGAGTGAAGCTAGAAACAGAAAACCCATGCAGG
A_32_P23624	0.0806594	0.00259085	2.57337	down		0.113649	0.0392878	2.06554	down		0.00785446	0.000130972	2.38066	down		0	A_32_P23624	A_32_P23624	NM_012089	NM_012089	NM_012089	Hs.17614	23456	ABCB10	ATP-binding cassette, sub-family B (MDR/TAP), member 10	ENST00000344517	THC2463247	GO:0005215(transporter activity)|GO:0005524(ATP binding)|GO:0005743(mitochondrial inner membrane)|GO:0006810(transport)|GO:0008152(metabolic process)|GO:0032592(integral to mitochondrial membrane)|GO:0042626(ATPase activity, coupled to transmembrane movement of substances)|GO:0042803(protein homodimerization activity)|GO:0055085(transmembrane transport)	Homo sapiens ATP-binding cassette, sub-family B (MDR/TAP), member 10 (ABCB10), mRNA [NM_012089]	chr1:229652984-229652925	hs|1q42.13	AGTTTGGAAGTCCTTGCTATTCAACAGAATAACAAGAAACCTTCAGAATGTATCACTCTC
A_23_P35883	0.0738563	0.00148291	4.2959	down		0.0530159	0.0123899	2.74154	down		0.0206518	0.00204944	4.32517	down		0	A_23_P35883	A_23_P35883	NM_017547	NM_017547	NM_017547	Hs.317190	55572	FOXRED1	FAD-dependent oxidoreductase domain containing 1	ENST00000532101	THC2496115	GO:0005739(mitochondrion)|GO:0008150(biological_process)|GO:0016021(integral to membrane)|GO:0016491(oxidoreductase activity)|GO:0055114(oxidation-reduction process)	Homo sapiens FAD-dependent oxidoreductase domain containing 1 (FOXRED1), transcript variant 1, mRNA [NM_017547]	chr11:126145322-126145746	hs|11q24.2	ACGTTTTGTCTCTTCATCTCAACGCATGTTGACCACAGATGACAAAGCGGTGGTCTTGAA
A_24_P7946	0.0655925	0.000420041	3.10801	down		0.00934189	0.000530912	3.0145	down		0.0171357	0.00129415	2.87299	down		0	A_24_P7946	A_24_P7946	NM_001037126	NM_001037126	NM_001037126	Hs.321273	60412	EXOC4	exocyst complex component 4	ENST00000486013	THC2484579	GO:0000145(exocyst)|GO:0005515(protein binding)|GO:0005737(cytoplasm)|GO:0005829(cytosol)|GO:0005886(plasma membrane)|GO:0006904(vesicle docking involved in exocytosis)|GO:0006996(organelle organization)|GO:0015031(protein transport)|GO:0016020(membrane)|GO:0017160(Ral GTPase binding)|GO:0030165(PDZ domain binding)|GO:0032584(growth cone membrane)|GO:0035748(myelin sheath abaxonal region)|GO:0044…	Homo sapiens exocyst complex component 4 (EXOC4), transcript variant 2, mRNA [NM_001037126]	chr7:133059738-133160122	hs|7q33	GATCCAAGATGTTCTACAGATGCTATTAACTGAGTACTTGGATATGAAAAATACTCGTAC
A_23_P304897	0.054961	0.000219219	15.3095	down		0.0758951	0.0213792	3.31653	down		0.00440474	6.90886e-06	5.91087	down		0	A_23_P304897	A_23_P304897	NM_000623	NM_000623	NM_000623	Hs.726620	624	BDKRB2	bradykinin receptor B2	ENST00000554311		GO:0002020(protease binding)|GO:0004435(phosphatidylinositol phospholipase C activity)|GO:0004947(bradykinin receptor activity)|GO:0005515(protein binding)|GO:0005768(endosome)|GO:0005886(plasma membrane)|GO:0005887(integral to plasma membrane)|GO:0006939(smooth muscle contraction)|GO:0006954(inflammatory response)|GO:0007166(cell surface receptor signaling pathway)|GO:0007169(transmembrane recep…	Homo sapiens bradykinin receptor B2 (BDKRB2), mRNA [NM_000623]	chr14:96710341-96710400	hs|14q32.2	GCCCTATGCATGGTGTAGATGCCCTGATAAAGAACATCTGTCCTGTGAAAGACTCAATGA
A_33_P3268472	0.0667226	0.000676971	2.25622	down		0.050877	0.0115758	2.15777	down		0.0317866	0.00517603	2.16257	down		0	A_33_P3268472	A_33_P3268472	NM_001114173	NM_001114173	NM_001114173	Hs.128065	1075	CTSC	cathepsin C	ENST00000393301	THC2618256	GO:0001913(T cell mediated cytotoxicity)|GO:0004252(serine-type endopeptidase activity)|GO:0005515(protein binding)|GO:0005615(extracellular space)|GO:0005764(lysosome)|GO:0005783(endoplasmic reticulum)|GO:0005794(Golgi apparatus)|GO:0006508(proteolysis)|GO:0006915(apoptotic process)|GO:0006955(immune response)|GO:0007568(aging)|GO:0008234(cysteine-type peptidase activity)|GO:0010033(response to …	Homo sapiens cathepsin C (CTSC), transcript variant 3, mRNA [NM_001114173]	chr11:88061340-88061281	hs|11q14.2	TTGTTCATGCAGCTGGGAACTGTGGGGATATATGATTTGCCACATCTGAGGAACAAACTG
A_23_P166677	0.163056	0.0364599	2.0662	down		0.00553116	0.000176104	2.57512	down		0.0075911	0.000112311	3.90906	down		0	A_23_P166677	A_23_P166677	NM_022736	NM_022736	NM_022736	Hs.58663	64747	MFSD1	major facilitator superfamily domain containing 1	ENST00000471500	THC2472112	GO:0016021(integral to membrane)|GO:0055085(transmembrane transport)	Homo sapiens major facilitator superfamily domain containing 1 (MFSD1), transcript variant 1, mRNA [NM_022736]	chr3:158547311-158547370	hs|3q25.32	GTTATGTGGATTGCCGAGCAATGACCCTTTTCAATTTCTTATTTCTGTGTTACTGAGGAC
A_23_P87049	0.092781	0.00486537	2.34528	down		0.00349407	4.55537e-05	3.50178	down		0.0273406	0.00385454	3.25873	down		0	A_23_P87049	A_23_P87049	NM_003105	NM_003105	NM_003105	Hs.368592	6653	SORL1	sortilin-related receptor, L(DLR class) A repeats containing	ENST00000527649	THC2466317	GO:0000042(protein targeting to Golgi)|GO:0001540(beta-amyloid binding)|GO:0004888(transmembrane signaling receptor activity)|GO:0005515(protein binding)|GO:0005615(extracellular space)|GO:0005641(nuclear envelope lumen)|GO:0005768(endosome)|GO:0005769(early endosome)|GO:0005771(multivesicular body)|GO:0005783(endoplasmic reticulum)|GO:0005794(Golgi apparatus)|GO:0005802(trans-Golgi network)|GO:0…	Homo sapiens sortilin-related receptor, L(DLR class) A repeats containing (SORL1), mRNA [NM_003105]	chr11:121500247-121500306	hs|11q24.1	ATGACGTCCCCATGGTGATAGCCTGAAAGAGCTTTCCTCACTAGAAACCAAATGGTGTAA
A_23_P161563	0.134682	0.0204035	2.54593	down		0.00284259	1.87639e-05	3.82599	down		0.00340173	3.11245e-06	3.60725	down		0	A_23_P161563	A_23_P161563	NM_022337	NM_022337	NM_022337	Hs.591975	23682	RAB38	RAB38, member RAS oncogene family	ENST00000243662	THC2769601	GO:0003924(GTPase activity)|GO:0005515(protein binding)|GO:0005525(GTP binding)|GO:0005769(early endosome)|GO:0005783(endoplasmic reticulum)|GO:0005802(trans-Golgi network)|GO:0005829(cytosol)|GO:0005886(plasma membrane)|GO:0006184(GTP catabolic process)|GO:0006886(intracellular protein transport)|GO:0007264(small GTPase mediated signal transduction)|GO:0015031(protein transport)|GO:0016020(membr…	Homo sapiens RAB38, member RAS oncogene family (RAB38), mRNA [NM_022337]	chr11:87883009-87882950	hs|11q14.2	ATGATTTGGACTCCAAGTTAAGTCTCCCTAATGGCAAACCGGTTTCAGTGGTTTTGTTGG
A_33_P3233273	0.0985088	0.00674897	3.16768	down		0.0577617	0.0142268	2.4772	down		0.0123518	0.000529876	4.65637	down		0	A_33_P3233273	A_33_P3233273	NM_001142928	NM_001142928	NM_001142928	Hs.647119	65999	LRRC61	leucine rich repeat containing 61	ENST00000323078	NP167700		Homo sapiens leucine rich repeat containing 61 (LRRC61), transcript variant 1, mRNA [NM_001142928]	chr7:150035004-150035063	hs|7q36.1	AGTGGAAGGAATTACTTCCTCCTGAGGCTACAGGCGAGAAAGGTAGGGATGGGCCAGCCT
A_23_P67042	0.122363	0.0148362	2.18344	down		0.0053451	0.000154963	2.42347	down		0.0130056	0.000624528	3.03632	down		0	A_23_P67042	A_23_P67042	NM_017947	NM_017947	NM_017947	Hs.405028	55034	MOCOS	molybdenum cofactor sulfurase	ENST00000588132	THC2474307	GO:0005575(cellular_component)|GO:0005829(cytosol)|GO:0006766(vitamin metabolic process)|GO:0006767(water-soluble vitamin metabolic process)|GO:0006777(Mo-molybdopterin cofactor biosynthetic process)|GO:0008265(Mo-molybdopterin cofactor sulfurase activity)|GO:0016740(transferase activity)|GO:0016829(lyase activity)|GO:0030151(molybdenum ion binding)|GO:0030170(pyridoxal phosphate binding)|GO:0032…	Homo sapiens molybdenum cofactor sulfurase (MOCOS), mRNA [NM_017947]	chr18:33840112-33846744	hs|18q12.2	ATTTCAATTGGCTCTTTGCGTTTCCAGGTTTTGGGGCCTTGTCACAGATGCCAGATGATT
A_24_P80135	0.0936633	0.00525151	2.35098	down		0.0131898	0.00110246	4.93317	down		0.00777221	0.000122923	2.58625	down		0	A_24_P80135	A_24_P80135	NM_014369	NM_014369	NM_014369	Hs.744861	26469	PTPN18	protein tyrosine phosphatase, non-receptor type 18 (brain-derived)	ENST00000175756	THC2462941	GO:0004726(non-membrane spanning protein tyrosine phosphatase activity)|GO:0005515(protein binding)|GO:0005634(nucleus)|GO:0005737(cytoplasm)|GO:0006470(protein dephosphorylation)|GO:0035335(peptidyl-tyrosine dephosphorylation)	Homo sapiens protein tyrosine phosphatase, non-receptor type 18 (brain-derived) (PTPN18), transcript variant 1, mRNA [NM_014369]	chr2:131132081-131132140	hs|2q21.1	TCCTGCTAGGATAAAACATTAAGCGGCTGTTAAAAGAAATAAAAGGAGGACACGTCTCTG
