# Supplementary material for: Time-course differential lncRNA and mRNA expressions in radioresistant hypopharyngeal cancer cells
Source: Oncotarget. 2017 Apr 21;8(25):40994–1010. doi: 10.18632/oncotarget.17343 (PMC5522212; doi:10.18632/oncotarget.17343)
Supplement: Supplementary file 4 [file oncotarget-08-40994-s004.xlsx]

## Sheet: PID
Term	Database	ID	Input number	Background number	All input number	All background number	Input frequency	Background frequency	P-Value	Corrected P-Value	Input	Hyperlink	Input gene symbols
Alpha9 beta1 integrin signaling events	PID	integrin_a9b1_pathway	7	25	511	7980	0.013698630137	0.0031328320802	0.00247107023912	0.84082272459	3772|8751|1438|7424|9564|7422|101	http://pid.nci.nih.gov/search/pathway_landing.shtml?pathway_id=integrin_a9b1_pathway&source=NCI-Nature%20curated&what=graphic&jpg=on&ppage=1	hsa:3772,KCNJ15,3772:down|hsa:8751,ADAM15,8751:down|hsa:1438,CSF2RA,1438:up|hsa:7424,VEGFC,7424:down|hsa:9564,BCAR1,9564:down|hsa:7422,VEGFA,7422:down|hsa:101,ADAM8,101:down
p73 transcription factor network	PID	p73pathway	11	79	511	7980	0.0215264187867	0.00989974937343	0.0187228283555	0.84082272459	64782|3566|54894|7490|7161|1111|8611|5054|100|9518|9540	http://pid.nci.nih.gov/search/pathway_landing.shtml?pathway_id=p73pathway&source=NCI-Nature%20curated&what=graphic&jpg=on&ppage=1	hsa:64782,AEN,64782:down|hsa:3566,IL4R,3566:down|hsa:54894,RNF43,54894:down|hsa:7490,WT1,7490:down|hsa:7161,TP73,7161:up|hsa:1111,CHEK1,1111:down|hsa:8611,PPAP2A,8611:up|hsa:5054,SERPINE1,5054:down|hsa:100,ADA,100:down|hsa:9518,GDF15,9518:down|hsa:9540,TP53I3,9540:up
IL5-mediated signaling events	PID	il5_pathway	4	14	511	7980	0.00782778864971	0.00175438596491	0.0201910696221	0.84082272459	1154|6777|6386|4067	http://pid.nci.nih.gov/search/pathway_landing.shtml?pathway_id=il5_pathway&source=NCI-Nature%20curated&what=graphic&jpg=on&ppage=1	hsa:1154,CISH,1154:down|hsa:6777,STAT5B,6777:up|hsa:6386,SDCBP,6386:down|hsa:4067,LYN,4067:down
Glypican 3 network	PID	glypican_3pathway	3	8	511	7980	0.00587084148728	0.00100250626566	0.0248704168729	0.84082272459	652|5045|5601	http://pid.nci.nih.gov/search/pathway_landing.shtml?pathway_id=glypican_3pathway&source=NCI-Nature%20curated&what=graphic&jpg=on&ppage=1	hsa:652,BMP4,652:up|hsa:5045,FURIN,5045:down|hsa:5601,MAPK9,5601:up
Validated transcriptional targets of TAp63 isoforms	PID	tap63pathway	8	54	511	7980	0.0156555772994	0.00676691729323	0.0314234745098	0.84082272459	64782|2877|1647|7421|4968|100|9518|9540	http://pid.nci.nih.gov/search/pathway_landing.shtml?pathway_id=tap63pathway&source=NCI-Nature%20curated&what=graphic&jpg=on&ppage=1	hsa:64782,AEN,64782:down|hsa:2877,GPX2,2877:down|hsa:1647,GADD45A,1647:down|hsa:7421,VDR,7421:down|hsa:4968,OGG1,4968:down|hsa:100,ADA,100:down|hsa:9518,GDF15,9518:down|hsa:9540,TP53I3,9540:up
VEGF and VEGFR signaling network	PID	vegf_vegfr_pathway	3	10	511	7980	0.00587084148728	0.00125313283208	0.0394250688591	0.860127609189	8828|7424|7422	http://pid.nci.nih.gov/search/pathway_landing.shtml?pathway_id=vegf_vegfr_pathway&source=NCI-Nature%20curated&what=graphic&jpg=on&ppage=1	hsa:8828,NRP2,8828:up|hsa:7424,VEGFC,7424:down|hsa:7422,VEGFA,7422:down
Validated transcriptional targets of deltaNp63 isoforms	PID	deltanp63pathway	7	47	511	7980	0.013698630137	0.00588972431078	0.0418245216105	0.863548337008	2877|3552|624|23682|7421|3084|100	http://pid.nci.nih.gov/search/pathway_landing.shtml?pathway_id=deltanp63pathway&source=NCI-Nature%20curated&what=graphic&jpg=on&ppage=1	hsa:2877,GPX2,2877:down|hsa:3552,IL1A,3552:down|hsa:624,BDKRB2,624:down|hsa:23682,RAB38,23682:down|hsa:7421,VDR,7421:down|hsa:3084,NRG1,3084:down|hsa:100,ADA,100:down
CD40/CD40L signaling	PID	cd40_pathway	5	31	511	7980	0.00978473581213	0.00388471177945	0.0625049129095	0.882894932943	868|329|5601|7128|958	http://pid.nci.nih.gov/search/pathway_landing.shtml?pathway_id=cd40_pathway&source=NCI-Nature%20curated&what=graphic&jpg=on&ppage=1	hsa:868,CBLB,868:up|hsa:329,BIRC2,329:up|hsa:5601,MAPK9,5601:up|hsa:7128,TNFAIP3,7128:down|hsa:958,CD40,958:up
TRAIL signaling pathway	PID	trail_pathway	4	22	511	7980	0.00782778864971	0.00275689223058	0.0677061291155	0.882894932943	6609|8837|843|8717	http://pid.nci.nih.gov/search/pathway_landing.shtml?pathway_id=trail_pathway&source=NCI-Nature%20curated&what=graphic&jpg=on&ppage=1	hsa:6609,SMPD1,6609:down|hsa:8837,CFLAR,8837:up|hsa:843,CASP10,843:up|hsa:8717,TRADD,8717:down
FAS (CD95) signaling pathway	PID	faspathway	5	32	511	7980	0.00978473581213	0.00401002506266	0.0688645451778	0.882894932943	6609|8837|329|5601|843	http://pid.nci.nih.gov/search/pathway_landing.shtml?pathway_id=faspathway&source=NCI-Nature%20curated&what=graphic&jpg=on&ppage=1	hsa:6609,SMPD1,6609:down|hsa:8837,CFLAR,8837:up|hsa:329,BIRC2,329:up|hsa:5601,MAPK9,5601:up|hsa:843,CASP10,843:up
Direct p53 effectors	PID	p53downstreampathway	14	139	511	7980	0.027397260274	0.0174185463659	0.0764808904264	0.882894932943	84883|843|2876|3663|624|7161|1647|9518|7421|3976|5054|7039|3732|9540	http://pid.nci.nih.gov/search/pathway_landing.shtml?pathway_id=p53downstreampathway&source=NCI-Nature%20curated&what=graphic&jpg=on&ppage=1	hsa:84883,AIFM2,84883:down|hsa:843,CASP10,843:up|hsa:2876,GPX1,2876:down|hsa:3663,IRF5,3663:down|hsa:624,BDKRB2,624:down|hsa:7161,TP73,7161:up|hsa:1647,GADD45A,1647:down|hsa:9518,GDF15,9518:down|hsa:7421,VDR,7421:down|hsa:3976,LIF,3976:down|hsa:5054,SERPINE1,5054:down|hsa:7039,TGFA,7039:down|hsa:3732,CD82,3732:down|hsa:9540,TP53I3,9540:up
Integrin-linked kinase signaling	PID	ilk_pathway	6	45	511	7980	0.0117416829746	0.00563909774436	0.0840762468768	0.882894932943	142|6935|55679|26472|29780|10398	http://pid.nci.nih.gov/search/pathway_landing.shtml?pathway_id=ilk_pathway&source=NCI-Nature%20curated&what=graphic&jpg=on&ppage=1	hsa:142,PARP1,142:down|hsa:6935,ZEB1,6935:up|hsa:55679,LIMS2,55679:up|hsa:26472,PPP1R14B,26472:down|hsa:29780,PARVB,29780:down|hsa:10398,MYL9,10398:up
p75(NTR)-mediated signaling	PID	p75ntrpathway	8	68	511	7980	0.0156555772994	0.00852130325815	0.0853735218037	0.882894932943	4908|4692|6610|54205|4803|5601|5045|329	http://pid.nci.nih.gov/search/pathway_landing.shtml?pathway_id=p75ntrpathway&source=NCI-Nature%20curated&what=graphic&jpg=on&ppage=1	hsa:4908,NTF3,4908:up|hsa:4692,NDN,4692:up|hsa:6610,SMPD2,6610:down|hsa:54205,CYCS,54205:down|hsa:4803,NGF,4803:down|hsa:5601,MAPK9,5601:up|hsa:5045,FURIN,5045:down|hsa:329,BIRC2,329:up
GMCSF-mediated signaling events	PID	gmcsf_pathway	5	36	511	7980	0.00978473581213	0.00451127819549	0.0976991488856	0.888547469152	1154|6777|4067|1438|5604	http://pid.nci.nih.gov/search/pathway_landing.shtml?pathway_id=gmcsf_pathway&source=NCI-Nature%20curated&what=graphic&jpg=on&ppage=1	hsa:1154,CISH,1154:down|hsa:6777,STAT5B,6777:up|hsa:4067,LYN,4067:down|hsa:1438,CSF2RA,1438:up|hsa:5604,MAP2K1,5604:down
CDC42 signaling events	PID	cdc42_pathway	8	71	511	7980	0.0156555772994	0.00889724310777	0.101416687822	0.888547469152	10095|50855|4633|9564|3985|3984|5601|100526693	http://pid.nci.nih.gov/search/pathway_landing.shtml?pathway_id=cdc42_pathway&source=NCI-Nature%20curated&what=graphic&jpg=on&ppage=1	hsa:10095,ARPC1B,10095:down|hsa:50855,PARD6A,50855:down|hsa:4633,MYL2,4633:up|hsa:9564,BCAR1,9564:down|hsa:3985,LIMK2,3985:down|hsa:3984,LIMK1,3984:down|hsa:5601,MAPK9,5601:up|hsa:100526693,ARPC4,100526693:up
Validated transcriptional targets of AP1 family members Fra1 and Fra2	PID	fra_pathway	5	37	511	7980	0.00978473581213	0.0046365914787	0.105728972612	0.888547469152	4312|5329|7056|3976|8061	http://pid.nci.nih.gov/search/pathway_landing.shtml?pathway_id=fra_pathway&source=NCI-Nature%20curated&what=graphic&jpg=on&ppage=1	hsa:4312,MMP1,4312:down|hsa:5329,PLAUR,5329:down|hsa:7056,THBD,7056:down|hsa:3976,LIF,3976:down|hsa:8061,FOSL1,8061:down
Beta2 integrin cell surface interactions	PID	integrin2_pathway	4	29	511	7980	0.00782778864971	0.00363408521303	0.134199918145	0.912133146486	7045|3689|3385|5329	http://pid.nci.nih.gov/search/pathway_landing.shtml?pathway_id=integrin2_pathway&source=NCI-Nature%20curated&what=graphic&jpg=on&ppage=1	hsa:7045,TGFBI,7045:down|hsa:3689,ITGB2,3689:down|hsa:3385,ICAM3,3385:down|hsa:5329,PLAUR,5329:down
Stabilization and expansion of the E-cadherin adherens junction	PID	ecadherin_stabilization_pathway	5	41	511	7980	0.00978473581213	0.00513784461153	0.14089180817	0.912133146486	4633|6810|60412|28964|360	http://pid.nci.nih.gov/search/pathway_landing.shtml?pathway_id=ecadherin_stabilization_pathway&source=NCI-Nature%20curated&what=graphic&jpg=on&ppage=1	hsa:4633,MYL2,4633:up|hsa:6810,STX4,6810:down|hsa:60412,EXOC4,60412:down|hsa:28964,GIT1,28964:down|hsa:360,AQP3,360:down
IL2-mediated signaling events	PID	il2_1pathway	6	55	511	7980	0.0117416829746	0.00689223057644	0.159135557883	0.912133146486	1154|6777|8660|5604|5601|8835	http://pid.nci.nih.gov/search/pathway_landing.shtml?pathway_id=il2_1pathway&source=NCI-Nature%20curated&what=graphic&jpg=on&ppage=1	hsa:1154,CISH,1154:down|hsa:6777,STAT5B,6777:up|hsa:8660,IRS2,8660:up|hsa:5604,MAP2K1,5604:down|hsa:5601,MAPK9,5601:up|hsa:8835,SOCS2,8835:down
Netrin-mediated signaling events	PID	netrin_pathway	4	32	511	7980	0.00782778864971	0.00401002506266	0.168561502313	0.912133146486	5604|9423|9564|9844	http://pid.nci.nih.gov/search/pathway_landing.shtml?pathway_id=netrin_pathway&source=NCI-Nature%20curated&what=graphic&jpg=on&ppage=1	hsa:5604,MAP2K1,5604:down|hsa:9423,NTN1,9423:up|hsa:9564,BCAR1,9564:down|hsa:9844,ELMO1,9844:down
RhoA signaling pathway	PID	rhoa_pathway	5	45	511	7980	0.00978473581213	0.00563909774436	0.180415278203	0.912133146486	3984|4633|3985|50855|6456	http://pid.nci.nih.gov/search/pathway_landing.shtml?pathway_id=rhoa_pathway&source=NCI-Nature%20curated&what=graphic&jpg=on&ppage=1	hsa:3984,LIMK1,3984:down|hsa:4633,MYL2,4633:up|hsa:3985,LIMK2,3985:down|hsa:50855,PARD6A,50855:down|hsa:6456,SH3GL2,6456:up
Plexin-D1 Signaling	PID	plexind1_pathway	2	11	511	7980	0.00391389432485	0.00137844611529	0.182199176624	0.912133146486	7422|64218	http://pid.nci.nih.gov/search/pathway_landing.shtml?pathway_id=plexind1_pathway&source=NCI-Nature%20curated&what=graphic&jpg=on&ppage=1	hsa:7422,VEGFA,7422:down|hsa:64218,SEMA4A,64218:down
TNF receptor signaling pathway	PID	tnfpathway	5	46	511	7980	0.00978473581213	0.00576441102757	0.190886912043	0.912133146486	6609|6610|329|7128|8717	http://pid.nci.nih.gov/search/pathway_landing.shtml?pathway_id=tnfpathway&source=NCI-Nature%20curated&what=graphic&jpg=on&ppage=1	hsa:6609,SMPD1,6609:down|hsa:6610,SMPD2,6610:down|hsa:329,BIRC2,329:up|hsa:7128,TNFAIP3,7128:down|hsa:8717,TRADD,8717:down
Fc-epsilon receptor I signaling in mast cells	PID	fcer1pathway	6	59	511	7980	0.0117416829746	0.00739348370927	0.195272537476	0.912133146486	868|4067|8877|5604|8611|3059	http://pid.nci.nih.gov/search/pathway_landing.shtml?pathway_id=fcer1pathway&source=NCI-Nature%20curated&what=graphic&jpg=on&ppage=1	hsa:868,CBLB,868:up|hsa:4067,LYN,4067:down|hsa:8877,SPHK1,8877:down|hsa:5604,MAP2K1,5604:down|hsa:8611,PPAP2A,8611:up|hsa:3059,HCLS1,3059:up
Canonical NF-kappaB pathway	PID	nfkappabcanonicalpathway	3	23	511	7980	0.00587084148728	0.00288220551378	0.203749236722	0.912133146486	329|7128|8915	http://pid.nci.nih.gov/search/pathway_landing.shtml?pathway_id=nfkappabcanonicalpathway&source=NCI-Nature%20curated&what=graphic&jpg=on&ppage=1	hsa:329,BIRC2,329:up|hsa:7128,TNFAIP3,7128:down|hsa:8915,BCL10,8915:down
Signaling events mediated by the Hedgehog family	PID	hedgehog_2pathway	3	23	511	7980	0.00587084148728	0.00288220551378	0.203749236722	0.912133146486	6608|2736|7042	http://pid.nci.nih.gov/search/pathway_landing.shtml?pathway_id=hedgehog_2pathway&source=NCI-Nature%20curated&what=graphic&jpg=on&ppage=1	hsa:6608,SMO,6608:down|hsa:2736,GLI2,2736:up|hsa:7042,TGFB2,7042:up
Signaling mediated by p38-gamma and p38-delta	PID	p38gammadeltapathway	2	12	511	7980	0.00391389432485	0.0015037593985	0.204566222011	0.912133146486	51776|5603	http://pid.nci.nih.gov/search/pathway_landing.shtml?pathway_id=p38gammadeltapathway&source=NCI-Nature%20curated&what=graphic&jpg=on&ppage=1	hsa:51776,ZAK,51776:down|hsa:5603,MAPK13,5603:down
Class I PI3K signaling events	PID	pi3kcipathway	4	39	511	7980	0.00782778864971	0.00488721804511	0.258176754441	0.912133146486	3636|381|375|4067	http://pid.nci.nih.gov/search/pathway_landing.shtml?pathway_id=pi3kcipathway&source=NCI-Nature%20curated&what=graphic&jpg=on&ppage=1	hsa:3636,INPPL1,3636:down|hsa:381,ARF5,381:down|hsa:375,ARF1,375:down|hsa:4067,LYN,4067:down
PDGFR-beta signaling pathway	PID	pdgfrbpathway	10	121	511	7980	0.0195694716243	0.0151629072682	0.263578287957	0.912133146486	4067|10095|6777|8877|9564|5604|5601|6876|116985|100526693	http://pid.nci.nih.gov/search/pathway_landing.shtml?pathway_id=pdgfrbpathway&source=NCI-Nature%20curated&what=graphic&jpg=on&ppage=1	hsa:4067,LYN,4067:down|hsa:10095,ARPC1B,10095:down|hsa:6777,STAT5B,6777:up|hsa:8877,SPHK1,8877:down|hsa:9564,BCAR1,9564:down|hsa:5604,MAP2K1,5604:down|hsa:5601,MAPK9,5601:up|hsa:6876,TAGLN,6876:up|hsa:116985,ARAP1,116985:down|hsa:100526693,ARPC4,100526693:up
Arf6 downstream pathway	PID	arf6downstreampathway	2	15	511	7980	0.00391389432485	0.00187969924812	0.27287027652	0.912133146486	375|5329	http://pid.nci.nih.gov/search/pathway_landing.shtml?pathway_id=arf6downstreampathway&source=NCI-Nature%20curated&what=graphic&jpg=on&ppage=1	hsa:375,ARF1,375:down|hsa:5329,PLAUR,5329:down
ErbB receptor signaling network	PID	erbb_network_pathway	2	15	511	7980	0.00391389432485	0.00187969924812	0.27287027652	0.912133146486	7039|3084	http://pid.nci.nih.gov/search/pathway_landing.shtml?pathway_id=erbb_network_pathway&source=NCI-Nature%20curated&what=graphic&jpg=on&ppage=1	hsa:7039,TGFA,7039:down|hsa:3084,NRG1,3084:down
Regulation of nuclear SMAD2/3 signaling	PID	smad2_3nuclearpathway	7	82	511	7980	0.013698630137	0.0102756892231	0.287738279311	0.912133146486	3665|864|1874|7421|5054|3312|51586	http://pid.nci.nih.gov/search/pathway_landing.shtml?pathway_id=smad2_3nuclearpathway&source=NCI-Nature%20curated&what=graphic&jpg=on&ppage=1	hsa:3665,IRF7,3665:up|hsa:864,RUNX3,864:up|hsa:1874,E2F4,1874:down|hsa:7421,VDR,7421:down|hsa:5054,SERPINE1,5054:down|hsa:3312,HSPA8,3312:down|hsa:51586,MED15,51586:down
RAC1 signaling pathway	PID	rac1_pathway	5	55	511	7980	0.00978473581213	0.00689223057644	0.292913067177	0.912133146486	3984|9564|5601|100526693|10095	http://pid.nci.nih.gov/search/pathway_landing.shtml?pathway_id=rac1_pathway&source=NCI-Nature%20curated&what=graphic&jpg=on&ppage=1	hsa:3984,LIMK1,3984:down|hsa:9564,BCAR1,9564:down|hsa:5601,MAPK9,5601:up|hsa:100526693,ARPC4,100526693:up|hsa:10095,ARPC1B,10095:down
Urokinase-type plasminogen activator (uPA) and uPAR-mediated signaling	PID	upa_upar_pathway	4	42	511	7980	0.00782778864971	0.00526315789474	0.299147973125	0.912133146486	5054|3689|9564|5329	http://pid.nci.nih.gov/search/pathway_landing.shtml?pathway_id=upa_upar_pathway&source=NCI-Nature%20curated&what=graphic&jpg=on&ppage=1	hsa:5054,SERPINE1,5054:down|hsa:3689,ITGB2,3689:down|hsa:9564,BCAR1,9564:down|hsa:5329,PLAUR,5329:down
Beta3 integrin cell surface interactions	PID	integrin3_pathway	4	43	511	7980	0.00782778864971	0.00538847117794	0.312985663653	0.912133146486	7045|7422|8877|5329	http://pid.nci.nih.gov/search/pathway_landing.shtml?pathway_id=integrin3_pathway&source=NCI-Nature%20curated&what=graphic&jpg=on&ppage=1	hsa:7045,TGFBI,7045:down|hsa:7422,VEGFA,7422:down|hsa:8877,SPHK1,8877:down|hsa:5329,PLAUR,5329:down
Syndecan-1-mediated signaling events	PID	syndecan_1_pathway	2	17	511	7980	0.00391389432485	0.00213032581454	0.318422876839	0.912133146486	4312|6386	http://pid.nci.nih.gov/search/pathway_landing.shtml?pathway_id=syndecan_1_pathway&source=NCI-Nature%20curated&what=graphic&jpg=on&ppage=1	hsa:4312,MMP1,4312:down|hsa:6386,SDCBP,6386:down
Ephrin B reverse signaling	PID	ephrinbrevpathway	3	30	511	7980	0.00587084148728	0.00375939849624	0.319282481581	0.912133146486	2050|4067|5998	http://pid.nci.nih.gov/search/pathway_landing.shtml?pathway_id=ephrinbrevpathway&source=NCI-Nature%20curated&what=graphic&jpg=on&ppage=1	hsa:2050,EPHB4,2050:down|hsa:4067,LYN,4067:down|hsa:5998,RGS3,5998:down
Regulation of CDC42 activity	PID	cdc42_reg_pathway	3	30	511	7980	0.00587084148728	0.00375939849624	0.319282481581	0.912133146486	8412|115557|28964	http://pid.nci.nih.gov/search/pathway_landing.shtml?pathway_id=cdc42_reg_pathway&source=NCI-Nature%20curated&what=graphic&jpg=on&ppage=1	hsa:8412,BCAR3,8412:down|hsa:115557,ARHGEF25,115557:up|hsa:28964,GIT1,28964:down
Notch signaling pathway	PID	notch_pathway	5	58	511	7980	0.00978473581213	0.00726817042607	0.328945825929	0.912133146486	4237|6502|5045|1272|10683	http://pid.nci.nih.gov/search/pathway_landing.shtml?pathway_id=notch_pathway&source=NCI-Nature%20curated&what=graphic&jpg=on&ppage=1	hsa:4237,MFAP2,4237:up|hsa:6502,SKP2,6502:down|hsa:5045,FURIN,5045:down|hsa:1272,CNTN1,1272:down|hsa:10683,DLL3,10683:up
Alternative NF-kappaB pathway	PID	nfkappabalternativepathway	1	6	511	7980	0.00195694716243	0.000751879699248	0.352500351569	0.912133146486	4791	http://pid.nci.nih.gov/search/pathway_landing.shtml?pathway_id=nfkappabalternativepathway&source=NCI-Nature%20curated&what=graphic&jpg=on&ppage=1	hsa:4791,NFKB2,4791:down
EphrinB-EPHB pathway	PID	ephrinb_ephbpathway	1	6	511	7980	0.00195694716243	0.000751879699248	0.352500351569	0.912133146486	2050	http://pid.nci.nih.gov/search/pathway_landing.shtml?pathway_id=ephrinb_ephbpathway&source=NCI-Nature%20curated&what=graphic&jpg=on&ppage=1	hsa:2050,EPHB4,2050:down
Regulation of RhoA activity	PID	rhoa_reg_pathway	4	46	511	7980	0.00782778864971	0.00576441102757	0.354756621876	0.912133146486	397|115557|7984|116985	http://pid.nci.nih.gov/search/pathway_landing.shtml?pathway_id=rhoa_reg_pathway&source=NCI-Nature%20curated&what=graphic&jpg=on&ppage=1	hsa:397,ARHGDIB,397:down|hsa:115557,ARHGEF25,115557:up|hsa:7984,ARHGEF5,7984:down|hsa:116985,ARAP1,116985:down
EPHA2 forward signaling	PID	epha2_fwdpathway	2	19	511	7980	0.00391389432485	0.00238095238095	0.363269601825	0.912133146486	3636|9564	http://pid.nci.nih.gov/search/pathway_landing.shtml?pathway_id=epha2_fwdpathway&source=NCI-Nature%20curated&what=graphic&jpg=on&ppage=1	hsa:3636,INPPL1,3636:down|hsa:9564,BCAR1,9564:down
IL4-mediated signaling events	PID	il4_2pathway	5	61	511	7980	0.00978473581213	0.00764411027569	0.365381033807	0.912133146486	8660|6777|3566|54625|5777	http://pid.nci.nih.gov/search/pathway_landing.shtml?pathway_id=il4_2pathway&source=NCI-Nature%20curated&what=graphic&jpg=on&ppage=1	hsa:8660,IRS2,8660:up|hsa:6777,STAT5B,6777:up|hsa:3566,IL4R,3566:down|hsa:54625,PARP14,54625:up|hsa:5777,PTPN6,5777:down
Alpha4 beta1 integrin signaling events	PID	integrin_a4b1_pathway	3	33	511	7980	0.00587084148728	0.00413533834586	0.369691965826	0.912133146486	28964|5575|9564	http://pid.nci.nih.gov/search/pathway_landing.shtml?pathway_id=integrin_a4b1_pathway&source=NCI-Nature%20curated&what=graphic&jpg=on&ppage=1	hsa:28964,GIT1,28964:down|hsa:5575,PRKAR1B,5575:down|hsa:9564,BCAR1,9564:down
Fanconi anemia pathway	PID	fanconi_pathway	4	48	511	7980	0.00782778864971	0.00601503759398	0.382630852083	0.912133146486	1111|80233|83990|5982	http://pid.nci.nih.gov/search/pathway_landing.shtml?pathway_id=fanconi_pathway&source=NCI-Nature%20curated&what=graphic&jpg=on&ppage=1	hsa:1111,CHEK1,1111:down|hsa:80233,C17orf70,80233:down|hsa:83990,BRIP1,83990:up|hsa:5982,RFC2,5982:down
IL8- and CXCR2-mediated signaling events	PID	il8cxcr2_pathway	3	34	511	7980	0.00587084148728	0.00426065162907	0.386372493813	0.912133146486	5880|4067|9844	http://pid.nci.nih.gov/search/pathway_landing.shtml?pathway_id=il8cxcr2_pathway&source=NCI-Nature%20curated&what=graphic&jpg=on&ppage=1	hsa:5880,RAC2,5880:down|hsa:4067,LYN,4067:down|hsa:9844,ELMO1,9844:down
Trk receptor signaling mediated by the MAPK pathway	PID	mapktrkpathway	3	34	511	7980	0.00587084148728	0.00426065162907	0.386372493813	0.912133146486	4908|23623|5604	http://pid.nci.nih.gov/search/pathway_landing.shtml?pathway_id=mapktrkpathway&source=NCI-Nature%20curated&what=graphic&jpg=on&ppage=1	hsa:4908,NTF3,4908:up|hsa:23623,RUSC1,23623:down|hsa:5604,MAP2K1,5604:down
HIF-2-alpha transcription factor network	PID	hif2pathway	3	34	511	7980	0.00587084148728	0.00426065162907	0.386372493813	0.912133146486	5054|7422|135	http://pid.nci.nih.gov/search/pathway_landing.shtml?pathway_id=hif2pathway&source=NCI-Nature%20curated&what=graphic&jpg=on&ppage=1	hsa:5054,SERPINE1,5054:down|hsa:7422,VEGFA,7422:down|hsa:135,ADORA2A,135:up
HIV-1 Nef: Negative effector of Fas and TNF-alpha	PID	hivnefpathway	3	35	511	7980	0.00587084148728	0.00438596491228	0.402946587529	0.912133146486	8837|54205|8717	http://pid.nci.nih.gov/search/pathway_landing.shtml?pathway_id=hivnefpathway&source=NCI-Nature%20curated&what=graphic&jpg=on&ppage=1	hsa:8837,CFLAR,8837:up|hsa:54205,CYCS,54205:down|hsa:8717,TRADD,8717:down
S1P1 pathway	PID	s1p_s1p1_pathway	2	21	511	7980	0.00391389432485	0.00263157894737	0.406954883883	0.912133146486	7422|8877	http://pid.nci.nih.gov/search/pathway_landing.shtml?pathway_id=s1p_s1p1_pathway&source=NCI-Nature%20curated&what=graphic&jpg=on&ppage=1	hsa:7422,VEGFA,7422:down|hsa:8877,SPHK1,8877:down
Sphingosine 1-phosphate (S1P) pathway	PID	s1p_meta_pathway	2	21	511	7980	0.00391389432485	0.00263157894737	0.406954883883	0.912133146486	2768|8877	http://pid.nci.nih.gov/search/pathway_landing.shtml?pathway_id=s1p_meta_pathway&source=NCI-Nature%20curated&what=graphic&jpg=on&ppage=1	hsa:2768,GNA12,2768:down|hsa:8877,SPHK1,8877:down
LPA receptor mediated events	PID	lysophospholipid_pathway	5	65	511	7980	0.00978473581213	0.00814536340852	0.414009524502	0.912133146486	23566|2768|9564|4067|7205	http://pid.nci.nih.gov/search/pathway_landing.shtml?pathway_id=lysophospholipid_pathway&source=NCI-Nature%20curated&what=graphic&jpg=on&ppage=1	hsa:23566,LPAR3,23566:down|hsa:2768,GNA12,2768:down|hsa:9564,BCAR1,9564:down|hsa:4067,LYN,4067:down|hsa:7205,TRIP6,7205:down
Signaling events mediated by Hepatocyte Growth Factor Receptor (c-Met)	PID	met_pathway	6	80	511	7980	0.0117416829746	0.0100250626566	0.41583877496	0.912133146486	57610|3636|50855|5604|9564|6456	http://pid.nci.nih.gov/search/pathway_landing.shtml?pathway_id=met_pathway&source=NCI-Nature%20curated&what=graphic&jpg=on&ppage=1	hsa:57610,RANBP10,57610:down|hsa:3636,INPPL1,3636:down|hsa:50855,PARD6A,50855:down|hsa:5604,MAP2K1,5604:down|hsa:9564,BCAR1,9564:down|hsa:6456,SH3GL2,6456:up
HIF-1-alpha transcription factor network	PID	hif1_tfpathway	5	66	511	7980	0.00978473581213	0.00827067669173	0.426099087062	0.912133146486	5054|5045|123|7422|3689	http://pid.nci.nih.gov/search/pathway_landing.shtml?pathway_id=hif1_tfpathway&source=NCI-Nature%20curated&what=graphic&jpg=on&ppage=1	hsa:5054,SERPINE1,5054:down|hsa:5045,FURIN,5045:down|hsa:123,PLIN2,123:down|hsa:7422,VEGFA,7422:down|hsa:3689,ITGB2,3689:down
Beta1 integrin cell surface interactions	PID	integrin1_pathway	5	66	511	7980	0.00978473581213	0.00827067669173	0.426099087062	0.912133146486	1292|7045|3914|7422|5329	http://pid.nci.nih.gov/search/pathway_landing.shtml?pathway_id=integrin1_pathway&source=NCI-Nature%20curated&what=graphic&jpg=on&ppage=1	hsa:1292,COL6A2,1292:up|hsa:7045,TGFBI,7045:down|hsa:3914,LAMB3,3914:down|hsa:7422,VEGFA,7422:down|hsa:5329,PLAUR,5329:down
S1P5 pathway	PID	s1p_s1p5_pathway	1	8	511	7980	0.00195694716243	0.00100250626566	0.428154820832	0.912133146486	2768	http://pid.nci.nih.gov/search/pathway_landing.shtml?pathway_id=s1p_s1p5_pathway&source=NCI-Nature%20curated&what=graphic&jpg=on&ppage=1	hsa:2768,GNA12,2768:down
TCR signaling in na&#xef;ve CD8+ T cells	PID	cd8tcrpathway	4	53	511	7980	0.00782778864971	0.00664160401003	0.451432933734	0.912133146486	83593|6786|5777|8915	http://pid.nci.nih.gov/search/pathway_landing.shtml?pathway_id=cd8tcrpathway&source=NCI-Nature%20curated&what=graphic&jpg=on&ppage=1	hsa:83593,RASSF5,83593:down|hsa:6786,STIM1,6786:down|hsa:5777,PTPN6,5777:down|hsa:8915,BCL10,8915:down
ErbB2/ErbB3 signaling events	PID	erbb2erbb3pathway	3	38	511	7980	0.00587084148728	0.0047619047619	0.451797847478	0.912133146486	5604|5601|3084	http://pid.nci.nih.gov/search/pathway_landing.shtml?pathway_id=erbb2erbb3pathway&source=NCI-Nature%20curated&what=graphic&jpg=on&ppage=1	hsa:5604,MAP2K1,5604:down|hsa:5601,MAPK9,5601:up|hsa:3084,NRG1,3084:down
Effects of Botulinum toxin	PID	botulinumtoxinpathway	1	9	511	7980	0.00195694716243	0.00112781954887	0.462605762421	0.912133146486	10497	http://pid.nci.nih.gov/search/pathway_landing.shtml?pathway_id=botulinumtoxinpathway&source=NCI-Nature%20curated&what=graphic&jpg=on&ppage=1	hsa:10497,UNC13B,10497:up
Rapid glucocorticoid signaling	PID	rapid_gr_pathway	1	9	511	7980	0.00195694716243	0.00112781954887	0.462605762421	0.912133146486	5601	http://pid.nci.nih.gov/search/pathway_landing.shtml?pathway_id=rapid_gr_pathway&source=NCI-Nature%20curated&what=graphic&jpg=on&ppage=1	hsa:5601,MAPK9,5601:up
Signaling events mediated by HDAC Class III	PID	hdac_classiii_pathway	3	39	511	7980	0.00587084148728	0.00488721804511	0.467722934994	0.912133146486	3206|8365|51547	http://pid.nci.nih.gov/search/pathway_landing.shtml?pathway_id=hdac_classiii_pathway&source=NCI-Nature%20curated&what=graphic&jpg=on&ppage=1	hsa:3206,HOXA10,3206:down|hsa:8365,HIST1H4H,8365:up|hsa:51547,SIRT7,51547:down
Endogenous TLR signaling	PID	toll_endogenous_pathway	2	24	511	7980	0.00391389432485	0.00300751879699	0.469587892721	0.912133146486	148022|114609	http://pid.nci.nih.gov/search/pathway_landing.shtml?pathway_id=toll_endogenous_pathway&source=NCI-Nature%20curated&what=graphic&jpg=on&ppage=1	hsa:148022,TICAM1,148022:down|hsa:114609,TIRAP,114609:down
amb2 Integrin signaling	PID	amb2_neutrophils_pathway	3	40	511	7980	0.00587084148728	0.00501253132832	0.483438898535	0.912133146486	3689|4067|5329	http://pid.nci.nih.gov/search/pathway_landing.shtml?pathway_id=amb2_neutrophils_pathway&source=NCI-Nature%20curated&what=graphic&jpg=on&ppage=1	hsa:3689,ITGB2,3689:down|hsa:4067,LYN,4067:down|hsa:5329,PLAUR,5329:down
Nephrin/Neph1 signaling in the kidney podocyte	PID	nephrin_neph1_pathway	2	25	511	7980	0.00391389432485	0.0031328320802	0.489576196061	0.912133146486	5601|50855	http://pid.nci.nih.gov/search/pathway_landing.shtml?pathway_id=nephrin_neph1_pathway&source=NCI-Nature%20curated&what=graphic&jpg=on&ppage=1	hsa:5601,MAPK9,5601:up|hsa:50855,PARD6A,50855:down
IL3-mediated signaling events	PID	il3_pathway	2	26	511	7980	0.00391389432485	0.00325814536341	0.509085010464	0.912133146486	1154|6777	http://pid.nci.nih.gov/search/pathway_landing.shtml?pathway_id=il3_pathway&source=NCI-Nature%20curated&what=graphic&jpg=on&ppage=1	hsa:1154,CISH,1154:down|hsa:6777,STAT5B,6777:up
FOXM1 transcription factor network	PID	foxm1pathway	3	42	511	7980	0.00587084148728	0.00526315789474	0.51418348107	0.912133146486	7039|6502|5604	http://pid.nci.nih.gov/search/pathway_landing.shtml?pathway_id=foxm1pathway&source=NCI-Nature%20curated&what=graphic&jpg=on&ppage=1	hsa:7039,TGFA,7039:down|hsa:6502,SKP2,6502:down|hsa:5604,MAP2K1,5604:down
Alpha6 beta4 integrin-ligand interactions	PID	integrin4_pathway	1	11	511	7980	0.00195694716243	0.00137844611529	0.525416933721	0.912133146486	3914	http://pid.nci.nih.gov/search/pathway_landing.shtml?pathway_id=integrin4_pathway&source=NCI-Nature%20curated&what=graphic&jpg=on&ppage=1	hsa:3914,LAMB3,3914:down
ATF-2 transcription factor network	PID	atf2_pathway	4	59	511	7980	0.00782778864971	0.00739348370927	0.530378384611	0.912133146486	1647|5601|11221|7042	http://pid.nci.nih.gov/search/pathway_landing.shtml?pathway_id=atf2_pathway&source=NCI-Nature%20curated&what=graphic&jpg=on&ppage=1	hsa:1647,GADD45A,1647:down|hsa:5601,MAPK9,5601:up|hsa:11221,DUSP10,11221:down|hsa:7042,TGFB2,7042:up
Neurotrophic factor-mediated Trk receptor signaling	PID	trkrpathway	4	59	511	7980	0.00782778864971	0.00739348370927	0.530378384611	0.912133146486	5604|4908|4803|9844	http://pid.nci.nih.gov/search/pathway_landing.shtml?pathway_id=trkrpathway&source=NCI-Nature%20curated&what=graphic&jpg=on&ppage=1	hsa:5604,MAP2K1,5604:down|hsa:4908,NTF3,4908:up|hsa:4803,NGF,4803:down|hsa:9844,ELMO1,9844:down
FOXA1 transcription factor network	PID	hnf3apathway	3	44	511	7980	0.00587084148728	0.00551378446115	0.543926887554	0.912133146486	23761|162|522	http://pid.nci.nih.gov/search/pathway_landing.shtml?pathway_id=hnf3apathway&source=NCI-Nature%20curated&what=graphic&jpg=on&ppage=1	hsa:23761,PISD,23761:down|hsa:162,AP1B1,162:down|hsa:522,ATP5J,522:down
Calcium signaling in the CD4+ TCR pathway	PID	tcrcalciumpathway	2	28	511	7980	0.00391389432485	0.00350877192982	0.546608633346	0.912133146486	55509|8061	http://pid.nci.nih.gov/search/pathway_landing.shtml?pathway_id=tcrcalciumpathway&source=NCI-Nature%20curated&what=graphic&jpg=on&ppage=1	hsa:55509,BATF3,55509:up|hsa:8061,FOSL1,8061:down
Wnt signaling network	PID	wnt_signaling_pathway	2	28	511	7980	0.00391389432485	0.00350877192982	0.546608633346	0.912133146486	11211|7476	http://pid.nci.nih.gov/search/pathway_landing.shtml?pathway_id=wnt_signaling_pathway&source=NCI-Nature%20curated&what=graphic&jpg=on&ppage=1	hsa:11211,FZD10,11211:up|hsa:7476,WNT7A,7476:down
CXCR4-mediated signaling events	PID	cxcr4_pathway	5	77	511	7980	0.00978473581213	0.00964912280702	0.553955036169	0.912133146486	3984|6777|9564|4067|5777	http://pid.nci.nih.gov/search/pathway_landing.shtml?pathway_id=cxcr4_pathway&source=NCI-Nature%20curated&what=graphic&jpg=on&ppage=1	hsa:3984,LIMK1,3984:down|hsa:6777,STAT5B,6777:up|hsa:9564,BCAR1,9564:down|hsa:4067,LYN,4067:down|hsa:5777,PTPN6,5777:down
Integrins in angiogenesis	PID	avb3_integrin_pathway	3	45	511	7980	0.00587084148728	0.00563909774436	0.558396724542	0.912133146486	9564|7422|5286	http://pid.nci.nih.gov/search/pathway_landing.shtml?pathway_id=avb3_integrin_pathway&source=NCI-Nature%20curated&what=graphic&jpg=on&ppage=1	hsa:9564,BCAR1,9564:down|hsa:7422,VEGFA,7422:down|hsa:5286,PIK3C2A,5286:up
S1P3 pathway	PID	s1p_s1p3_pathway	2	29	511	7980	0.00391389432485	0.00363408521303	0.564604064286	0.91376704386	2768|7422	http://pid.nci.nih.gov/search/pathway_landing.shtml?pathway_id=s1p_s1p3_pathway&source=NCI-Nature%20curated&what=graphic&jpg=on&ppage=1	hsa:2768,GNA12,2768:down|hsa:7422,VEGFA,7422:down
IGF1 pathway	PID	igf1_pathway	2	29	511	7980	0.00391389432485	0.00363408521303	0.564604064286	0.91376704386	8660|9564	http://pid.nci.nih.gov/search/pathway_landing.shtml?pathway_id=igf1_pathway&source=NCI-Nature%20curated&what=graphic&jpg=on&ppage=1	hsa:8660,IRS2,8660:up|hsa:9564,BCAR1,9564:down
VEGFR1 specific signals	PID	vegfr1_pathway	2	29	511	7980	0.00391389432485	0.00363408521303	0.564604064286	0.91376704386	8828|7422	http://pid.nci.nih.gov/search/pathway_landing.shtml?pathway_id=vegfr1_pathway&source=NCI-Nature%20curated&what=graphic&jpg=on&ppage=1	hsa:8828,NRP2,8828:up|hsa:7422,VEGFA,7422:down
p38 MAPK signaling pathway	PID	p38_mkk3_6pathway	2	29	511	7980	0.00391389432485	0.00363408521303	0.564604064286	0.91376704386	1647|4616	http://pid.nci.nih.gov/search/pathway_landing.shtml?pathway_id=p38_mkk3_6pathway&source=NCI-Nature%20curated&what=graphic&jpg=on&ppage=1	hsa:1647,GADD45A,1647:down|hsa:4616,GADD45B,4616:up
Endothelins	PID	endothelinpathway	4	62	511	7980	0.00782778864971	0.0077694235589	0.567706580633	0.914568069468	5604|4312|2768|9564	http://pid.nci.nih.gov/search/pathway_landing.shtml?pathway_id=endothelinpathway&source=NCI-Nature%20curated&what=graphic&jpg=on&ppage=1	hsa:5604,MAP2K1,5604:down|hsa:4312,MMP1,4312:down|hsa:2768,GNA12,2768:down|hsa:9564,BCAR1,9564:down
Signaling events mediated by focal adhesion kinase	PID	fak_pathway	4	62	511	7980	0.00782778864971	0.0077694235589	0.567706580633	0.914568069468	5604|5601|9564|9844	http://pid.nci.nih.gov/search/pathway_landing.shtml?pathway_id=fak_pathway&source=NCI-Nature%20curated&what=graphic&jpg=on&ppage=1	hsa:5604,MAP2K1,5604:down|hsa:5601,MAPK9,5601:up|hsa:9564,BCAR1,9564:down|hsa:9844,ELMO1,9844:down
Regulation of p38-alpha and p38-beta	PID	p38alphabetapathway	2	30	511	7980	0.00391389432485	0.00375939849624	0.582080548971	0.915628496992	4067|11221	http://pid.nci.nih.gov/search/pathway_landing.shtml?pathway_id=p38alphabetapathway&source=NCI-Nature%20curated&what=graphic&jpg=on&ppage=1	hsa:4067,LYN,4067:down|hsa:11221,DUSP10,11221:down
Nectin adhesion pathway	PID	nectin_pathway	2	30	511	7980	0.00391389432485	0.00375939849624	0.582080548971	0.915628496992	5818|25945	http://pid.nci.nih.gov/search/pathway_landing.shtml?pathway_id=nectin_pathway&source=NCI-Nature%20curated&what=graphic&jpg=on&ppage=1	hsa:5818,PVRL1,5818:down|hsa:25945,PVRL3,25945:up
Retinoic acid receptors-mediated signaling	PID	retinoic_acid_pathway	2	30	511	7980	0.00391389432485	0.00375939849624	0.582080548971	0.915628496992	5947|7421	http://pid.nci.nih.gov/search/pathway_landing.shtml?pathway_id=retinoic_acid_pathway&source=NCI-Nature%20curated&what=graphic&jpg=on&ppage=1	hsa:5947,RBP1,5947:up|hsa:7421,VDR,7421:down
Validated nuclear estrogen receptor alpha network	PID	era_genomic_pathway	4	64	511	7980	0.00782778864971	0.00802005012531	0.591657857094	0.91968761935	162|4350|3732|522	http://pid.nci.nih.gov/search/pathway_landing.shtml?pathway_id=era_genomic_pathway&source=NCI-Nature%20curated&what=graphic&jpg=on&ppage=1	hsa:162,AP1B1,162:down|hsa:4350,MPG,4350:down|hsa:3732,CD82,3732:down|hsa:522,ATP5J,522:down
TCR signaling in na&#xef;ve CD4+ T cells	PID	tcr_pathway	4	64	511	7980	0.00782778864971	0.00802005012531	0.591657857094	0.91968761935	83593|6786|5777|8915	http://pid.nci.nih.gov/search/pathway_landing.shtml?pathway_id=tcr_pathway&source=NCI-Nature%20curated&what=graphic&jpg=on&ppage=1	hsa:83593,RASSF5,83593:down|hsa:6786,STIM1,6786:down|hsa:5777,PTPN6,5777:down|hsa:8915,BCL10,8915:down
Syndecan-4-mediated signaling events	PID	syndecan_4_pathway	2	31	511	7980	0.00391389432485	0.00388471177945	0.599035262997	0.91968761935	2260|6386	http://pid.nci.nih.gov/search/pathway_landing.shtml?pathway_id=syndecan_4_pathway&source=NCI-Nature%20curated&what=graphic&jpg=on&ppage=1	hsa:2260,FGFR1,2260:up|hsa:6386,SDCBP,6386:down
Aurora A signaling	PID	aurora_a_pathway	2	31	511	7980	0.00391389432485	0.00388471177945	0.599035262997	0.91968761935	1647|28964	http://pid.nci.nih.gov/search/pathway_landing.shtml?pathway_id=aurora_a_pathway&source=NCI-Nature%20curated&what=graphic&jpg=on&ppage=1	hsa:1647,GADD45A,1647:down|hsa:28964,GIT1,28964:down
Calcineurin-regulated NFAT-dependent transcription in lymphocytes	PID	nfat_tfpathway	3	48	511	7980	0.00587084148728	0.00601503759398	0.600103056992	0.91968761935	868|55509|8061	http://pid.nci.nih.gov/search/pathway_landing.shtml?pathway_id=nfat_tfpathway&source=NCI-Nature%20curated&what=graphic&jpg=on&ppage=1	hsa:868,CBLB,868:up|hsa:55509,BATF3,55509:up|hsa:8061,FOSL1,8061:down
S1P4 pathway	PID	s1p_s1p4_pathway	1	14	511	7980	0.00195694716243	0.00175438596491	0.60616305678	0.91968761935	2768	http://pid.nci.nih.gov/search/pathway_landing.shtml?pathway_id=s1p_s1p4_pathway&source=NCI-Nature%20curated&what=graphic&jpg=on&ppage=1	hsa:2768,GNA12,2768:down
Ras signaling in the CD4+ TCR pathway	PID	tcrraspathway	1	14	511	7980	0.00195694716243	0.00175438596491	0.60616305678	0.91968761935	5604	http://pid.nci.nih.gov/search/pathway_landing.shtml?pathway_id=tcrraspathway&source=NCI-Nature%20curated&what=graphic&jpg=on&ppage=1	hsa:5604,MAP2K1,5604:down
Hedgehog signaling events mediated by Gli proteins	PID	hedgehog_glipathway	3	49	511	7980	0.00587084148728	0.00614035087719	0.613417681782	0.922131751351	6608|5604|2736	http://pid.nci.nih.gov/search/pathway_landing.shtml?pathway_id=hedgehog_glipathway&source=NCI-Nature%20curated&what=graphic&jpg=on&ppage=1	hsa:6608,SMO,6608:down|hsa:5604,MAP2K1,5604:down|hsa:2736,GLI2,2736:up
ErbB4 signaling events	PID	erbb4_pathway	2	32	511	7980	0.00391389432485	0.00401002506266	0.61546759673	0.922521024584	3084|6777	http://pid.nci.nih.gov/search/pathway_landing.shtml?pathway_id=erbb4_pathway&source=NCI-Nature%20curated&what=graphic&jpg=on&ppage=1	hsa:3084,NRG1,3084:down|hsa:6777,STAT5B,6777:up
Alpha-synuclein signaling	PID	alphasynuclein_pathway	2	32	511	7980	0.00391389432485	0.00401002506266	0.61546759673	0.922521024584	4067|5653	http://pid.nci.nih.gov/search/pathway_landing.shtml?pathway_id=alphasynuclein_pathway&source=NCI-Nature%20curated&what=graphic&jpg=on&ppage=1	hsa:4067,LYN,4067:down|hsa:5653,KLK6,5653:down
Regulation of retinoblastoma protein	PID	rb_1pathway	4	67	511	7980	0.00782778864971	0.00839598997494	0.626077086561	0.922521024584	6502|1874|5601|7042	http://pid.nci.nih.gov/search/pathway_landing.shtml?pathway_id=rb_1pathway&source=NCI-Nature%20curated&what=graphic&jpg=on&ppage=1	hsa:6502,SKP2,6502:down|hsa:1874,E2F4,1874:down|hsa:5601,MAPK9,5601:up|hsa:7042,TGFB2,7042:up
SHP2 signaling	PID	shp2_pathway	3	50	511	7980	0.00587084148728	0.0062656641604	0.626431335151	0.922521024584	5604|7422|3572	http://pid.nci.nih.gov/search/pathway_landing.shtml?pathway_id=shp2_pathway&source=NCI-Nature%20curated&what=graphic&jpg=on&ppage=1	hsa:5604,MAP2K1,5604:down|hsa:7422,VEGFA,7422:down|hsa:3572,IL6ST,3572:up
FoxO family signaling	PID	foxopathway	3	50	511	7980	0.00587084148728	0.0062656641604	0.626431335151	0.922521024584	6502|1647|5601	http://pid.nci.nih.gov/search/pathway_landing.shtml?pathway_id=foxopathway&source=NCI-Nature%20curated&what=graphic&jpg=on&ppage=1	hsa:6502,SKP2,6502:down|hsa:1647,GADD45A,1647:down|hsa:5601,MAPK9,5601:up
C-MYB transcription factor network	PID	cmyb_pathway	5	84	511	7980	0.00978473581213	0.0105263157895	0.62760105638	0.922521024584	2114|100|3312|2944|8900	http://pid.nci.nih.gov/search/pathway_landing.shtml?pathway_id=cmyb_pathway&source=NCI-Nature%20curated&what=graphic&jpg=on&ppage=1	hsa:2114,ETS2,2114:down|hsa:100,ADA,100:down|hsa:3312,HSPA8,3312:down|hsa:2944,GSTM1,2944:down|hsa:8900,CCNA1,8900:down
PAR4-mediated thrombin signaling events	PID	thrombin_par4_pathway	1	15	511	7980	0.00195694716243	0.00187969924812	0.629906647859	0.923054107241	4633	http://pid.nci.nih.gov/search/pathway_landing.shtml?pathway_id=thrombin_par4_pathway&source=NCI-Nature%20curated&what=graphic&jpg=on&ppage=1	hsa:4633,MYL2,4633:up
Signaling events mediated by VEGFR1 and VEGFR2	PID	vegfr1_2_pathway	4	68	511	7980	0.00782778864971	0.00852130325815	0.637132178849	0.928755258404	5604|375|7422|5777	http://pid.nci.nih.gov/search/pathway_landing.shtml?pathway_id=vegfr1_2_pathway&source=NCI-Nature%20curated&what=graphic&jpg=on&ppage=1	hsa:5604,MAP2K1,5604:down|hsa:375,ARF1,375:down|hsa:7422,VEGFA,7422:down|hsa:5777,PTPN6,5777:down
Signaling events mediated by PTP1B	PID	ptp1bpathway	3	52	511	7980	0.00587084148728	0.00651629072682	0.651545063654	0.930056058061	6777|9564|4067	http://pid.nci.nih.gov/search/pathway_landing.shtml?pathway_id=ptp1bpathway&source=NCI-Nature%20curated&what=graphic&jpg=on&ppage=1	hsa:6777,STAT5B,6777:up|hsa:9564,BCAR1,9564:down|hsa:4067,LYN,4067:down
Signaling events mediated by Stem cell factor receptor (c-Kit)	PID	kitpathway	3	52	511	7980	0.00587084148728	0.00651629072682	0.651545063654	0.930056058061	5604|4067|5777	http://pid.nci.nih.gov/search/pathway_landing.shtml?pathway_id=kitpathway&source=NCI-Nature%20curated&what=graphic&jpg=on&ppage=1	hsa:5604,MAP2K1,5604:down|hsa:4067,LYN,4067:down|hsa:5777,PTPN6,5777:down
AP-1 transcription factor network	PID	ap1_pathway	4	70	511	7980	0.00782778864971	0.00877192982456	0.658597986537	0.935294192841	4312|4097|7205|8061	http://pid.nci.nih.gov/search/pathway_landing.shtml?pathway_id=ap1_pathway&source=NCI-Nature%20curated&what=graphic&jpg=on&ppage=1	hsa:4312,MMP1,4312:down|hsa:4097,MAFG,4097:down|hsa:7205,TRIP6,7205:down|hsa:8061,FOSL1,8061:down
Circadian rhythm pathway	PID	circadianpathway	1	17	511	7980	0.00195694716243	0.00213032581454	0.673193199901	0.938241576444	1111	http://pid.nci.nih.gov/search/pathway_landing.shtml?pathway_id=circadianpathway&source=NCI-Nature%20curated&what=graphic&jpg=on&ppage=1	hsa:1111,CHEK1,1111:down
Beta5 beta6 beta7 and beta8 integrin cell surface interactions	PID	integrin5_pathway	1	17	511	7980	0.00195694716243	0.00213032581454	0.673193199901	0.938241576444	5329	http://pid.nci.nih.gov/search/pathway_landing.shtml?pathway_id=integrin5_pathway&source=NCI-Nature%20curated&what=graphic&jpg=on&ppage=1	hsa:5329,PLAUR,5329:down
Signaling events mediated by TCPTP	PID	tcptp_pathway	2	36	511	7980	0.00391389432485	0.00451127819549	0.676024770981	0.939488869602	6777|7422	http://pid.nci.nih.gov/search/pathway_landing.shtml?pathway_id=tcptp_pathway&source=NCI-Nature%20curated&what=graphic&jpg=on&ppage=1	hsa:6777,STAT5B,6777:up|hsa:7422,VEGFA,7422:down
Internalization of ErbB1	PID	erbb1_internalization_pathway	2	36	511	7980	0.00391389432485	0.00451127819549	0.676024770981	0.939488869602	868|6456	http://pid.nci.nih.gov/search/pathway_landing.shtml?pathway_id=erbb1_internalization_pathway&source=NCI-Nature%20curated&what=graphic&jpg=on&ppage=1	hsa:868,CBLB,868:up|hsa:6456,SH3GL2,6456:up
N-cadherin signaling events	PID	ncadherinpathway	2	36	511	7980	0.00391389432485	0.00451127819549	0.676024770981	0.939488869602	4633|2260	http://pid.nci.nih.gov/search/pathway_landing.shtml?pathway_id=ncadherinpathway&source=NCI-Nature%20curated&what=graphic&jpg=on&ppage=1	hsa:4633,MYL2,4633:up|hsa:2260,FGFR1,2260:up
E2F transcription factor network	PID	e2f_pathway	4	73	511	7980	0.00782778864971	0.00914786967419	0.689158753483	0.939778825851	5054|1874|7161|4998	http://pid.nci.nih.gov/search/pathway_landing.shtml?pathway_id=e2f_pathway&source=NCI-Nature%20curated&what=graphic&jpg=on&ppage=1	hsa:5054,SERPINE1,5054:down|hsa:1874,E2F4,1874:down|hsa:7161,TP73,7161:up|hsa:4998,ORC1,4998:down
CXCR3-mediated signaling events	PID	cxcr3pathway	2	37	511	7980	0.00391389432485	0.0046365914787	0.689896916737	0.940084030001	5604|3689	http://pid.nci.nih.gov/search/pathway_landing.shtml?pathway_id=cxcr3pathway&source=NCI-Nature%20curated&what=graphic&jpg=on&ppage=1	hsa:5604,MAP2K1,5604:down|hsa:3689,ITGB2,3689:down
IL23-mediated signaling events	PID	il23pathway	2	37	511	7980	0.00391389432485	0.0046365914787	0.689896916737	0.940084030001	2919|11009	http://pid.nci.nih.gov/search/pathway_landing.shtml?pathway_id=il23pathway&source=NCI-Nature%20curated&what=graphic&jpg=on&ppage=1	hsa:2919,CXCL1,2919:down|hsa:11009,IL24,11009:down
Regulation of RAC1 activity	PID	rac1_reg_pathway	2	38	511	7980	0.00391389432485	0.0047619047619	0.703276720009	0.942913620479	115557|9844	http://pid.nci.nih.gov/search/pathway_landing.shtml?pathway_id=rac1_reg_pathway&source=NCI-Nature%20curated&what=graphic&jpg=on&ppage=1	hsa:115557,ARHGEF25,115557:up|hsa:9844,ELMO1,9844:down
Signaling events regulated by Ret tyrosine kinase	PID	ret_pathway	2	39	511	7980	0.00391389432485	0.00488721804511	0.716173072446	0.946197519844	8660|9564	http://pid.nci.nih.gov/search/pathway_landing.shtml?pathway_id=ret_pathway&source=NCI-Nature%20curated&what=graphic&jpg=on&ppage=1	hsa:8660,IRS2,8660:up|hsa:9564,BCAR1,9564:down
ATR signaling pathway	PID	atr_pathway	2	39	511	7980	0.00391389432485	0.00488721804511	0.716173072446	0.946197519844	1111|5982	http://pid.nci.nih.gov/search/pathway_landing.shtml?pathway_id=atr_pathway&source=NCI-Nature%20curated&what=graphic&jpg=on&ppage=1	hsa:1111,CHEK1,1111:down|hsa:5982,RFC2,5982:down
EPHB forward signaling	PID	ephbfwdpathway	2	40	511	7980	0.00391389432485	0.00501253132832	0.728595579319	0.947409804331	2050|5604	http://pid.nci.nih.gov/search/pathway_landing.shtml?pathway_id=ephbfwdpathway&source=NCI-Nature%20curated&what=graphic&jpg=on&ppage=1	hsa:2050,EPHB4,2050:down|hsa:5604,MAP2K1,5604:down
Canonical Wnt signaling pathway	PID	wnt_canonical_pathway	1	20	511	7980	0.00195694716243	0.00250626566416	0.728833450887	0.947409804331	85409	http://pid.nci.nih.gov/search/pathway_landing.shtml?pathway_id=wnt_canonical_pathway&source=NCI-Nature%20curated&what=graphic&jpg=on&ppage=1	hsa:85409,NKD2,85409:up
Arf1 pathway	PID	arf_3pathway	1	20	511	7980	0.00195694716243	0.00250626566416	0.728833450887	0.947409804331	375	http://pid.nci.nih.gov/search/pathway_landing.shtml?pathway_id=arf_3pathway&source=NCI-Nature%20curated&what=graphic&jpg=on&ppage=1	hsa:375,ARF1,375:down
Glucocorticoid receptor regulatory network	PID	reg_gr_pathway	4	80	511	7980	0.00782778864971	0.0100250626566	0.752759546466	0.948292393489	5601|4312|5087|9970	http://pid.nci.nih.gov/search/pathway_landing.shtml?pathway_id=reg_gr_pathway&source=NCI-Nature%20curated&what=graphic&jpg=on&ppage=1	hsa:5601,MAPK9,5601:up|hsa:4312,MMP1,4312:down|hsa:5087,PBX1,5087:up|hsa:9970,NR1I3,9970:down
Cellular roles of Anthrax toxin	PID	anthraxpathway	1	22	511	7980	0.00195694716243	0.00275689223058	0.760567549386	0.949966217631	5604	http://pid.nci.nih.gov/search/pathway_landing.shtml?pathway_id=anthraxpathway&source=NCI-Nature%20curated&what=graphic&jpg=on&ppage=1	hsa:5604,MAP2K1,5604:down
PAR1-mediated thrombin signaling events	PID	thrombin_par1_pathway	2	43	511	7980	0.00391389432485	0.00538847117794	0.763124391214	0.949966217631	4633|2768	http://pid.nci.nih.gov/search/pathway_landing.shtml?pathway_id=thrombin_par1_pathway&source=NCI-Nature%20curated&what=graphic&jpg=on&ppage=1	hsa:4633,MYL2,4633:up|hsa:2768,GNA12,2768:down
IFN-gamma pathway	PID	ifngpathway	2	43	511	7980	0.00391389432485	0.00538847117794	0.763124391214	0.949966217631	5604|10379	http://pid.nci.nih.gov/search/pathway_landing.shtml?pathway_id=ifngpathway&source=NCI-Nature%20curated&what=graphic&jpg=on&ppage=1	hsa:5604,MAP2K1,5604:down|hsa:10379,IRF9,10379:up
LKB1 signaling events	PID	lkb1_pathway	2	44	511	7980	0.00391389432485	0.00551378446115	0.773757956343	0.951921394626	150094|5664	http://pid.nci.nih.gov/search/pathway_landing.shtml?pathway_id=lkb1_pathway&source=NCI-Nature%20curated&what=graphic&jpg=on&ppage=1	hsa:150094,SIK1,150094:down|hsa:5664,PSEN2,5664:down
Insulin Pathway	PID	insulin_pathway	2	44	511	7980	0.00391389432485	0.00551378446115	0.773757956343	0.951921394626	60412|50855	http://pid.nci.nih.gov/search/pathway_landing.shtml?pathway_id=insulin_pathway&source=NCI-Nature%20curated&what=graphic&jpg=on&ppage=1	hsa:60412,EXOC4,60412:down|hsa:50855,PARD6A,50855:down
Signaling events mediated by PRL	PID	prlsignalingeventspathway	1	23	511	7980	0.00195694716243	0.00288220551378	0.775016059337	0.952714152164	9564	http://pid.nci.nih.gov/search/pathway_landing.shtml?pathway_id=prlsignalingeventspathway&source=NCI-Nature%20curated&what=graphic&jpg=on&ppage=1	hsa:9564,BCAR1,9564:down
Validated targets of C-MYC transcriptional repression	PID	myc_represspathway	3	64	511	7980	0.00587084148728	0.00802005012531	0.776752965375	0.95284070794	1647|57447|8837	http://pid.nci.nih.gov/search/pathway_landing.shtml?pathway_id=myc_represspathway&source=NCI-Nature%20curated&what=graphic&jpg=on&ppage=1	hsa:1647,GADD45A,1647:down|hsa:57447,NDRG2,57447:down|hsa:8837,CFLAR,8837:up
ErbB1 downstream signaling	PID	erbb1_downstream_pathway	5	103	511	7980	0.00978473581213	0.0129072681704	0.786689015744	0.953880182643	5604|10095|5601|100526693|9610	http://pid.nci.nih.gov/search/pathway_landing.shtml?pathway_id=erbb1_downstream_pathway&source=NCI-Nature%20curated&what=graphic&jpg=on&ppage=1	hsa:5604,MAP2K1,5604:down|hsa:10095,ARPC1B,10095:down|hsa:5601,MAPK9,5601:up|hsa:100526693,ARPC4,100526693:up|hsa:9610,RIN1,9610:down
Downstream signaling in na&#xef;ve CD8+ T cells	PID	cd8tcrdownstreampathway	3	66	511	7980	0.00587084148728	0.00827067669173	0.793566700626	0.95395844941	5604|5601|8061	http://pid.nci.nih.gov/search/pathway_landing.shtml?pathway_id=cd8tcrdownstreampathway&source=NCI-Nature%20curated&what=graphic&jpg=on&ppage=1	hsa:5604,MAP2K1,5604:down|hsa:5601,MAPK9,5601:up|hsa:8061,FOSL1,8061:down
PLK1 signaling events	PID	plk1_pathway	2	46	511	7980	0.00391389432485	0.00576441102757	0.793780320336	0.954029506727	22981|147841	http://pid.nci.nih.gov/search/pathway_landing.shtml?pathway_id=plk1_pathway&source=NCI-Nature%20curated&what=graphic&jpg=on&ppage=1	hsa:22981,NINL,22981:up|hsa:147841,SPC24,147841:down
C-MYC pathway	PID	myc_pathway	1	25	511	7980	0.00195694716243	0.0031328320802	0.801354535408	0.955307120725	6502	http://pid.nci.nih.gov/search/pathway_landing.shtml?pathway_id=myc_pathway&source=NCI-Nature%20curated&what=graphic&jpg=on&ppage=1	hsa:6502,SKP2,6502:down
VEGFR3 signaling in lymphatic endothelium	PID	lymphangiogenesis_pathway	1	25	511	7980	0.00195694716243	0.0031328320802	0.801354535408	0.955307120725	7424	http://pid.nci.nih.gov/search/pathway_landing.shtml?pathway_id=lymphangiogenesis_pathway&source=NCI-Nature%20curated&what=graphic&jpg=on&ppage=1	hsa:7424,VEGFC,7424:down
Posttranslational regulation of adherens junction stability and dissassembly	PID	ajdiss_2pathway	2	48	511	7980	0.00391389432485	0.00601503759398	0.812222022603	0.956927733824	2768|5777	http://pid.nci.nih.gov/search/pathway_landing.shtml?pathway_id=ajdiss_2pathway&source=NCI-Nature%20curated&what=graphic&jpg=on&ppage=1	hsa:2768,GNA12,2768:down|hsa:5777,PTPN6,5777:down
Nongenotropic Androgen signaling	PID	ar_nongenomic_pathway	1	26	511	7980	0.00195694716243	0.00325814536341	0.813346009998	0.956927733824	5604	http://pid.nci.nih.gov/search/pathway_landing.shtml?pathway_id=ar_nongenomic_pathway&source=NCI-Nature%20curated&what=graphic&jpg=on&ppage=1	hsa:5604,MAP2K1,5604:down
RXR and RAR heterodimerization with other nuclear receptor	PID	rxr_vdr_pathway	1	26	511	7980	0.00195694716243	0.00325814536341	0.813346009998	0.956927733824	7421	http://pid.nci.nih.gov/search/pathway_landing.shtml?pathway_id=rxr_vdr_pathway&source=NCI-Nature%20curated&what=graphic&jpg=on&ppage=1	hsa:7421,VDR,7421:down
S1P2 pathway	PID	s1p_s1p2_pathway	1	26	511	7980	0.00195694716243	0.00325814536341	0.813346009998	0.956927733824	2768	http://pid.nci.nih.gov/search/pathway_landing.shtml?pathway_id=s1p_s1p2_pathway&source=NCI-Nature%20curated&what=graphic&jpg=on&ppage=1	hsa:2768,GNA12,2768:down
IL27-mediated signaling events	PID	il27pathway	1	26	511	7980	0.00195694716243	0.00325814536341	0.813346009998	0.956927733824	3572	http://pid.nci.nih.gov/search/pathway_landing.shtml?pathway_id=il27pathway&source=NCI-Nature%20curated&what=graphic&jpg=on&ppage=1	hsa:3572,IL6ST,3572:up
Integrin family cell surface interactions	PID	integrin_cs_pathway	1	26	511	7980	0.00195694716243	0.00325814536341	0.813346009998	0.956927733824	3689	http://pid.nci.nih.gov/search/pathway_landing.shtml?pathway_id=integrin_cs_pathway&source=NCI-Nature%20curated&what=graphic&jpg=on&ppage=1	hsa:3689,ITGB2,3689:down
IL8- and CXCR1-mediated signaling events	PID	il8cxcr1_pathway	1	28	511	7980	0.00195694716243	0.00350877192982	0.835204770215	0.960160235287	4067	http://pid.nci.nih.gov/search/pathway_landing.shtml?pathway_id=il8cxcr1_pathway&source=NCI-Nature%20curated&what=graphic&jpg=on&ppage=1	hsa:4067,LYN,4067:down
IL12 signaling mediated by STAT4	PID	il12_stat4pathway	1	29	511	7980	0.00195694716243	0.00363408521303	0.845156361142	0.962704852336	5601	http://pid.nci.nih.gov/search/pathway_landing.shtml?pathway_id=il12_stat4pathway&source=NCI-Nature%20curated&what=graphic&jpg=on&ppage=1	hsa:5601,MAPK9,5601:up
Insulin-mediated glucose transport	PID	insulin_glucose_pathway	1	29	511	7980	0.00195694716243	0.00363408521303	0.845156361142	0.962704852336	6810	http://pid.nci.nih.gov/search/pathway_landing.shtml?pathway_id=insulin_glucose_pathway&source=NCI-Nature%20curated&what=graphic&jpg=on&ppage=1	hsa:6810,STX4,6810:down
Reelin signaling pathway	PID	reelinpathway	1	29	511	7980	0.00195694716243	0.00363408521303	0.845156361142	0.962704852336	7804	http://pid.nci.nih.gov/search/pathway_landing.shtml?pathway_id=reelinpathway&source=NCI-Nature%20curated&what=graphic&jpg=on&ppage=1	hsa:7804,LRP8,7804:down
Osteopontin-mediated events	PID	avb3_opn_pathway	1	29	511	7980	0.00195694716243	0.00363408521303	0.845156361142	0.962704852336	9564	http://pid.nci.nih.gov/search/pathway_landing.shtml?pathway_id=avb3_opn_pathway&source=NCI-Nature%20curated&what=graphic&jpg=on&ppage=1	hsa:9564,BCAR1,9564:down
Thromboxane A2 receptor signaling	PID	txa2pathway	2	53	511	7980	0.00391389432485	0.00664160401003	0.85203476017	0.965409853326	2768|4067	http://pid.nci.nih.gov/search/pathway_landing.shtml?pathway_id=txa2pathway&source=NCI-Nature%20curated&what=graphic&jpg=on&ppage=1	hsa:2768,GNA12,2768:down|hsa:4067,LYN,4067:down
EPHA forward signaling	PID	epha_fwdpathway	1	31	511	7980	0.00195694716243	0.00388471177945	0.863296090028	0.967068656033	4067	http://pid.nci.nih.gov/search/pathway_landing.shtml?pathway_id=epha_fwdpathway&source=NCI-Nature%20curated&what=graphic&jpg=on&ppage=1	hsa:4067,LYN,4067:down
Noncanonical Wnt signaling pathway	PID	wnt_noncanonical_pathway	1	32	511	7980	0.00195694716243	0.00401002506266	0.871554240873	0.968282370038	5601	http://pid.nci.nih.gov/search/pathway_landing.shtml?pathway_id=wnt_noncanonical_pathway&source=NCI-Nature%20curated&what=graphic&jpg=on&ppage=1	hsa:5601,MAPK9,5601:up
Syndecan-2-mediated signaling events	PID	syndecan_2_pathway	1	33	511	7980	0.00195694716243	0.00413533834586	0.879314442211	0.968610141553	6386	http://pid.nci.nih.gov/search/pathway_landing.shtml?pathway_id=syndecan_2_pathway&source=NCI-Nature%20curated&what=graphic&jpg=on&ppage=1	hsa:6386,SDCBP,6386:down
Regulation of Ras family activation	PID	ras_pathway	1	33	511	7980	0.00195694716243	0.00413533834586	0.879314442211	0.968610141553	9610	http://pid.nci.nih.gov/search/pathway_landing.shtml?pathway_id=ras_pathway&source=NCI-Nature%20curated&what=graphic&jpg=on&ppage=1	hsa:9610,RIN1,9610:down
Validated targets of C-MYC transcriptional activation	PID	myc_activpathway	3	81	511	7980	0.00587084148728	0.0101503759398	0.888710531671	0.971220532176	83879|8061|84864	http://pid.nci.nih.gov/search/pathway_landing.shtml?pathway_id=myc_activpathway&source=NCI-Nature%20curated&what=graphic&jpg=on&ppage=1	hsa:83879,CDCA7,83879:down|hsa:8061,FOSL1,8061:down|hsa:84864,MINA,84864:up
Arf6 signaling events	PID	arf6_pathway	1	35	511	7980	0.00195694716243	0.00438596491228	0.893459075901	0.972576444038	28964	http://pid.nci.nih.gov/search/pathway_landing.shtml?pathway_id=arf6_pathway&source=NCI-Nature%20curated&what=graphic&jpg=on&ppage=1	hsa:28964,GIT1,28964:down
a6b1 and a6b4 Integrin signaling	PID	a6b1_a6b4_integrin_pathway	1	35	511	7980	0.00195694716243	0.00438596491228	0.893459075901	0.972576444038	3552	http://pid.nci.nih.gov/search/pathway_landing.shtml?pathway_id=a6b1_a6b4_integrin_pathway&source=NCI-Nature%20curated&what=graphic&jpg=on&ppage=1	hsa:3552,IL1A,3552:down
Signaling mediated by p38-alpha and p38-beta	PID	p38alphabetadownstreampathway	1	35	511	7980	0.00195694716243	0.00438596491228	0.893459075901	0.972576444038	8569	http://pid.nci.nih.gov/search/pathway_landing.shtml?pathway_id=p38alphabetadownstreampathway&source=NCI-Nature%20curated&what=graphic&jpg=on&ppage=1	hsa:8569,MKNK1,8569:down
IL12-mediated signaling events	PID	il12_2pathway	2	60	511	7980	0.00391389432485	0.00751879699248	0.894914591355	0.973547583849	4791|4616	http://pid.nci.nih.gov/search/pathway_landing.shtml?pathway_id=il12_2pathway&source=NCI-Nature%20curated&what=graphic&jpg=on&ppage=1	hsa:4791,NFKB2,4791:down|hsa:4616,GADD45B,4616:up
IL1-mediated signaling events	PID	il1pathway	1	36	511	7980	0.00195694716243	0.00451127819549	0.899898154814	0.974953778922	3552	http://pid.nci.nih.gov/search/pathway_landing.shtml?pathway_id=il1pathway&source=NCI-Nature%20curated&what=graphic&jpg=on&ppage=1	hsa:3552,IL1A,3552:down
Arf6 trafficking events	PID	arf6_traffickingpathway	1	36	511	7980	0.00195694716243	0.00451127819549	0.899898154814	0.974953778922	60412	http://pid.nci.nih.gov/search/pathway_landing.shtml?pathway_id=arf6_traffickingpathway&source=NCI-Nature%20curated&what=graphic&jpg=on&ppage=1	hsa:60412,EXOC4,60412:down
Trk receptor signaling mediated by PI3K and PLC-gamma	PID	pi3kplctrkpathway	1	36	511	7980	0.00195694716243	0.00451127819549	0.899898154814	0.974953778922	4803	http://pid.nci.nih.gov/search/pathway_landing.shtml?pathway_id=pi3kplctrkpathway&source=NCI-Nature%20curated&what=graphic&jpg=on&ppage=1	hsa:4803,NGF,4803:down
IL2 signaling events mediated by PI3K	PID	il2_pi3kpathway	1	37	511	7980	0.00195694716243	0.0046365914787	0.90594878681	0.976609896234	6609	http://pid.nci.nih.gov/search/pathway_landing.shtml?pathway_id=il2_pi3kpathway&source=NCI-Nature%20curated&what=graphic&jpg=on&ppage=1	hsa:6609,SMPD1,6609:down
Aurora B signaling	PID	aurora_b_pathway	1	39	511	7980	0.00195694716243	0.00488721804511	0.916976865987	0.979599975868	7431	http://pid.nci.nih.gov/search/pathway_landing.shtml?pathway_id=aurora_b_pathway&source=NCI-Nature%20curated&what=graphic&jpg=on&ppage=1	hsa:7431,VIM,7431:up
Regulation of Telomerase	PID	telomerasepathway	2	67	511	7980	0.00391389432485	0.00839598997494	0.926002222327	0.982054764999	7490|65057	http://pid.nci.nih.gov/search/pathway_landing.shtml?pathway_id=telomerasepathway&source=NCI-Nature%20curated&what=graphic&jpg=on&ppage=1	hsa:7490,WT1,7490:down|hsa:65057,ACD,65057:down
Plasma membrane estrogen receptor signaling	PID	er_nongenomic_pathway	1	41	511	7980	0.00195694716243	0.00513784461153	0.926714067692	0.982054764999	9564	http://pid.nci.nih.gov/search/pathway_landing.shtml?pathway_id=er_nongenomic_pathway&source=NCI-Nature%20curated&what=graphic&jpg=on&ppage=1	hsa:9564,BCAR1,9564:down
BMP receptor signaling	PID	bmppathway	1	42	511	7980	0.00195694716243	0.00526315789474	0.931146439737	0.983205763003	652	http://pid.nci.nih.gov/search/pathway_landing.shtml?pathway_id=bmppathway&source=NCI-Nature%20curated&what=graphic&jpg=on&ppage=1	hsa:652,BMP4,652:up
FOXA2 and FOXA3 transcription factor networks	PID	hnf3bpathway	1	44	511	7980	0.00195694716243	0.00551378446115	0.939224569806	0.986301298025	3651	http://pid.nci.nih.gov/search/pathway_landing.shtml?pathway_id=hnf3bpathway&source=NCI-Nature%20curated&what=graphic&jpg=on&ppage=1	hsa:3651,PDX1,3651:down
IL6-mediated signaling events	PID	il6_7pathway	1	47	511	7980	0.00195694716243	0.00588972431078	0.949602885962	0.989915754485	3572	http://pid.nci.nih.gov/search/pathway_landing.shtml?pathway_id=il6_7pathway&source=NCI-Nature%20curated&what=graphic&jpg=on&ppage=1	hsa:3572,IL6ST,3572:up
Notch-mediated HES/HEY network	PID	hes_heypathway	1	48	511	7980	0.00195694716243	0.00601503759398	0.952653096228	0.991155015893	142	http://pid.nci.nih.gov/search/pathway_landing.shtml?pathway_id=hes_heypathway&source=NCI-Nature%20curated&what=graphic&jpg=on&ppage=1	hsa:142,PARP1,142:down
Angiopoietin receptor Tie2-mediated signaling	PID	angiopoietinreceptor_pathway	1	49	511	7980	0.00195694716243	0.00614035087719	0.955519036506	0.991994732968	6777	http://pid.nci.nih.gov/search/pathway_landing.shtml?pathway_id=angiopoietinreceptor_pathway&source=NCI-Nature%20curated&what=graphic&jpg=on&ppage=1	hsa:6777,STAT5B,6777:up
TGF-beta receptor signaling	PID	tgfbrpathway	1	51	511	7980	0.00195694716243	0.00639097744361	0.960741884887	0.993720921511	50855	http://pid.nci.nih.gov/search/pathway_landing.shtml?pathway_id=tgfbrpathway&source=NCI-Nature%20curated&what=graphic&jpg=on&ppage=1	hsa:50855,PARD6A,50855:down
Role of Calcineurin-dependent NFAT signaling in lymphocytes	PID	nfat_3pathway	1	53	511	7980	0.00195694716243	0.00664160401003	0.965352537303	0.994751641871	5601	http://pid.nci.nih.gov/search/pathway_landing.shtml?pathway_id=nfat_3pathway&source=NCI-Nature%20curated&what=graphic&jpg=on&ppage=1	hsa:5601,MAPK9,5601:up
Signaling events mediated by HDAC Class I	PID	hdac_classi_pathway	1	71	511	7980	0.00195694716243	0.00889724310777	0.988760388639	0.999999999998	51547	http://pid.nci.nih.gov/search/pathway_landing.shtml?pathway_id=hdac_classi_pathway&source=NCI-Nature%20curated&what=graphic&jpg=on&ppage=1	hsa:51547,SIRT7,51547:down
Regulation of nuclear beta catenin signaling and target gene transcription	PID	betacatenin_nuc_pathway	1	80	511	7980	0.00195694716243	0.0100250626566	0.993604322279	0.999999999998	7089	http://pid.nci.nih.gov/search/pathway_landing.shtml?pathway_id=betacatenin_nuc_pathway&source=NCI-Nature%20curated&what=graphic&jpg=on&ppage=1	hsa:7089,TLE2,7089:up

## Sheet: Reactome
Term	Database	ID	Input number	Background number	All input number	All background number	Input frequency	Background frequency	P-Value	Corrected P-Value	Input	Hyperlink	Input gene symbols
Elastic fibre formation	Reactome	REACT_150366	9	45	4783	82029	0.00188166422747	0.000548586475515	0.00259172830229	0.84082272459	4054|84695|4015|2192|652|7042|4237|5045|10516	http://www.reactome.org/cgi-bin/eventbrowser_st_id?ST_ID=REACT_150366	hsa:4054,LTBP3,4054:down|hsa:84695,LOXL3,84695:down|hsa:4015,LOX,4015:up|hsa:2192,FBLN1,2192:up|hsa:652,BMP4,652:up|hsa:7042,TGFB2,7042:up|hsa:4237,MFAP2,4237:up|hsa:5045,FURIN,5045:down|hsa:10516,FBLN5,10516:up
Metabolism of nucleotides	Reactome	REACT_1698	12	74	4783	82029	0.00250888563663	0.000902119981958	0.00264062179989	0.84082272459	9615|3614|2876|271|2987|978|1503|7378|4860|100|3704|204	http://www.reactome.org/cgi-bin/eventbrowser_st_id?ST_ID=REACT_1698	hsa:9615,GDA,9615:up|hsa:3614,IMPDH1,3614:down|hsa:2876,GPX1,2876:down|hsa:271,AMPD2,271:down|hsa:2987,GUK1,2987:down|hsa:978,CDA,978:up|hsa:1503,CTPS1,1503:down|hsa:7378,UPP1,7378:down|hsa:4860,PNP,4860:down|hsa:100,ADA,100:down|hsa:3704,ITPA,3704:down|hsa:204,AK2,204:down
Growth hormone receptor signaling	Reactome	REACT_111133	6	22	4783	82029	0.00125444281831	0.000268197832474	0.00367468119911	0.84082272459	4067|1154|6777|8660|8835|5777	http://www.reactome.org/cgi-bin/eventbrowser_st_id?ST_ID=REACT_111133	hsa:4067,LYN,4067:down|hsa:1154,CISH,1154:down|hsa:6777,STAT5B,6777:up|hsa:8660,IRS2,8660:up|hsa:8835,SOCS2,8835:down|hsa:5777,PTPN6,5777:down
Arachidonic acid metabolism	Reactome	REACT_147851	9	50	4783	82029	0.00188166422747	0.00060954052835	0.00478743621639	0.84082272459	127281|1545|2877|2876|57834|873|5742|8529|2678	http://www.reactome.org/cgi-bin/eventbrowser_st_id?ST_ID=REACT_147851	hsa:127281,FAM213B,127281:down|hsa:1545,CYP1B1,1545:up|hsa:2877,GPX2,2877:down|hsa:2876,GPX1,2876:down|hsa:57834,CYP4F11,57834:down|hsa:873,CBR1,873:down|hsa:5742,PTGS1,5742:down|hsa:8529,CYP4F2,8529:down|hsa:2678,GGT1,2678:up
GABA synthesis, release, reuptake and degradation	Reactome	REACT_23947	5	18	4783	82029	0.00104536901526	0.000219434590206	0.00740036009606	0.84082272459	6539|5864|3312|6538|2571	http://www.reactome.org/cgi-bin/eventbrowser_st_id?ST_ID=REACT_23947	hsa:6539,SLC6A12,6539:up|hsa:5864,RAB3A,5864:down|hsa:3312,HSPA8,3312:down|hsa:6538,SLC6A11,6538:down|hsa:2571,GAD1,2571:down
Cell junction organization	Reactome	REACT_20676	12	87	4783	82029	0.00250888563663	0.00106060051933	0.00829981838214	0.84082272459	5818|3914|9069|50855|1366|55679|1364|56288|1012|29780|25945|1001	http://www.reactome.org/cgi-bin/eventbrowser_st_id?ST_ID=REACT_20676	hsa:5818,PVRL1,5818:down|hsa:3914,LAMB3,3914:down|hsa:9069,CLDN12,9069:down|hsa:50855,PARD6A,50855:down|hsa:1366,CLDN7,1366:down|hsa:55679,LIMS2,55679:up|hsa:1364,CLDN4,1364:down|hsa:56288,PARD3,56288:up|hsa:1012,CDH13,1012:down|hsa:29780,PARVB,29780:down|hsa:25945,PVRL3,25945:up|hsa:1001,CDH3,1001:down
Extracellular matrix organization	Reactome	REACT_118779	26	267	4783	82029	0.00543591887936	0.00325494642139	0.0119847739121	0.84082272459	10536|4324|2192|5054|10516|3385|340267|7077|84695|1299|652|1292|1295|9378|4312|3914|8751|7042|4237|5045|101|3689|4054|7148|4015|10491	http://www.reactome.org/cgi-bin/eventbrowser_st_id?ST_ID=REACT_118779	hsa:10536,LEPREL2,10536:up|hsa:4324,MMP15,4324:down|hsa:2192,FBLN1,2192:up|hsa:5054,SERPINE1,5054:down|hsa:10516,FBLN5,10516:up|hsa:3385,ICAM3,3385:down|hsa:340267,COL28A1,340267:up|hsa:7077,TIMP2,7077:up|hsa:84695,LOXL3,84695:down|hsa:1299,COL9A3,1299:down|hsa:652,BMP4,652:up|hsa:1292,COL6A2,1292:up|hsa:1295,COL8A1,1295:up|hsa:9378,NRXN1,9378:up|hsa:4312,MMP1,4312:down|hsa:3914,LAMB3,3914:down|h…
trans-Golgi Network Vesicle Budding	Reactome	REACT_11235	9	59	4783	82029	0.00188166422747	0.000719257823453	0.0120840309522	0.84082272459	1174|25977|6810|5286|10717|6456|3312|375|162	http://www.reactome.org/cgi-bin/eventbrowser_st_id?ST_ID=REACT_11235	hsa:1174,AP1S1,1174:down|hsa:25977,NECAP1,25977:down|hsa:6810,STX4,6810:down|hsa:5286,PIK3C2A,5286:up|hsa:10717,AP4B1,10717:down|hsa:6456,SH3GL2,6456:up|hsa:3312,HSPA8,3312:down|hsa:375,ARF1,375:down|hsa:162,AP1B1,162:down
Clathrin derived vesicle budding	Reactome	REACT_19187	9	59	4783	82029	0.00188166422747	0.000719257823453	0.0120840309522	0.84082272459	1174|25977|6810|5286|10717|6456|3312|375|162	http://www.reactome.org/cgi-bin/eventbrowser_st_id?ST_ID=REACT_19187	hsa:1174,AP1S1,1174:down|hsa:25977,NECAP1,25977:down|hsa:6810,STX4,6810:down|hsa:5286,PIK3C2A,5286:up|hsa:10717,AP4B1,10717:down|hsa:6456,SH3GL2,6456:up|hsa:3312,HSPA8,3312:down|hsa:375,ARF1,375:down|hsa:162,AP1B1,162:down
Cell-cell junction organization	Reactome	REACT_19331	9	60	4783	82029	0.00188166422747	0.00073144863402	0.0132353687811	0.84082272459	5818|9069|50855|1366|1364|56288|1012|25945|1001	http://www.reactome.org/cgi-bin/eventbrowser_st_id?ST_ID=REACT_19331	hsa:5818,PVRL1,5818:down|hsa:9069,CLDN12,9069:down|hsa:50855,PARD6A,50855:down|hsa:1366,CLDN7,1366:down|hsa:1364,CLDN4,1364:down|hsa:56288,PARD3,56288:up|hsa:1012,CDH13,1012:down|hsa:25945,PVRL3,25945:up|hsa:1001,CDH3,1001:down
Metabolism	Reactome	REACT_111217	112	1536	4783	82029	0.0234162659419	0.0187250850309	0.0139362241986	0.84082272459	66002|2788|55697|5742|7389|7378|80736|285362|6573|1545|4708|8908|1376|4860|54205|23761|1152|123|56895|3038|8877|2990|8703|5693|23165|8704|2791|375|10135|120227|271|8529|10434|2876|1717|1718|2987|6515|23171|6538|522|162417|55034|127281|4191|22901|100|5699|5575|788|51422|518|9551|2678|435|51586|3614|10411|10380|6609|3292|6539|79586|57834|978|1503|8611|50515|1468|54480|10402|8372|1594|3073|6484|5833…	http://www.reactome.org/cgi-bin/eventbrowser_st_id?ST_ID=REACT_111217	hsa:66002,CYP4F12,66002:down|hsa:2788,GNG7,2788:up|hsa:55697,VAC14,55697:down|hsa:5742,PTGS1,5742:down|hsa:7389,UROD,7389:down|hsa:7378,UPP1,7378:down|hsa:80736,SLC44A4,80736:down|hsa:285362,SUMF1,285362:up|hsa:6573,SLC19A1,6573:down|hsa:1545,CYP1B1,1545:up|hsa:4708,NDUFB2,4708:down|hsa:8908,GYG2,8908:up|hsa:1376,CPT2,1376:down|hsa:4860,PNP,4860:down|hsa:54205,CYCS,54205:down|hsa:23761,PISD,23761…
Lysosome Vesicle Biogenesis	Reactome	REACT_19287	5	22	4783	82029	0.00104536901526	0.000268197832474	0.0147970542386	0.84082272459	3312|375|162|1174|6456	http://www.reactome.org/cgi-bin/eventbrowser_st_id?ST_ID=REACT_19287	hsa:3312,HSPA8,3312:down|hsa:375,ARF1,375:down|hsa:162,AP1B1,162:down|hsa:1174,AP1S1,1174:down|hsa:6456,SH3GL2,6456:up
Glutathione conjugation	Reactome	REACT_6926	6	31	4783	82029	0.00125444281831	0.000377915127577	0.0148756710171	0.84082272459	79017|2948|4257|2678|2946|2944	http://www.reactome.org/cgi-bin/eventbrowser_st_id?ST_ID=REACT_6926	hsa:79017,GGCT,79017:down|hsa:2948,GSTM4,2948:down|hsa:4257,MGST1,4257:down|hsa:2678,GGT1,2678:up|hsa:2946,GSTM2,2946:down|hsa:2944,GSTM1,2944:down
Cytokine Signaling in Immune system	Reactome	REACT_75790	28	300	4783	82029	0.00585406648547	0.0036572431701	0.0152075586896	0.84082272459	3636|2633|23650|5604|10346|3552|3575|51191|5724|3572|57161|4599|3665|3664|3663|1154|54739|10379|4791|5777|4067|4939|6777|1438|8660|23165|8835|2537	http://www.reactome.org/cgi-bin/eventbrowser_st_id?ST_ID=REACT_75790	hsa:3636,INPPL1,3636:down|hsa:2633,GBP1,2633:up|hsa:23650,TRIM29,23650:down|hsa:5604,MAP2K1,5604:down|hsa:10346,TRIM22,10346:up|hsa:3552,IL1A,3552:down|hsa:3575,IL7R,3575:down|hsa:51191,HERC5,51191:up|hsa:5724,PTAFR,5724:down|hsa:3572,IL6ST,3572:up|hsa:57161,PELI2,57161:up|hsa:4599,MX1,4599:up|hsa:3665,IRF7,3665:up|hsa:3664,IRF6,3664:down|hsa:3663,IRF5,3663:down|hsa:1154,CISH,1154:down|hsa:54739,…
Cell-Cell communication	Reactome	REACT_111155	15	132	4783	82029	0.00313610704579	0.00160918699484	0.0159965330165	0.84082272459	5818|3914|9069|50855|5777|1366|55679|1364|56288|1012|5603|29780|9423|25945|1001	http://www.reactome.org/cgi-bin/eventbrowser_st_id?ST_ID=REACT_111155	hsa:5818,PVRL1,5818:down|hsa:3914,LAMB3,3914:down|hsa:9069,CLDN12,9069:down|hsa:50855,PARD6A,50855:down|hsa:5777,PTPN6,5777:down|hsa:1366,CLDN7,1366:down|hsa:55679,LIMS2,55679:up|hsa:1364,CLDN4,1364:down|hsa:56288,PARD3,56288:up|hsa:1012,CDH13,1012:down|hsa:5603,MAPK13,5603:down|hsa:29780,PARVB,29780:down|hsa:9423,NTN1,9423:up|hsa:25945,PVRL3,25945:up|hsa:1001,CDH3,1001:down
Golgi Associated Vesicle Biogenesis	Reactome	REACT_19400	8	52	4783	82029	0.00167259042442	0.000633922149484	0.0167495635407	0.84082272459	1174|25977|5286|10717|6456|3312|375|162	http://www.reactome.org/cgi-bin/eventbrowser_st_id?ST_ID=REACT_19400	hsa:1174,AP1S1,1174:down|hsa:25977,NECAP1,25977:down|hsa:5286,PIK3C2A,5286:up|hsa:10717,AP4B1,10717:down|hsa:6456,SH3GL2,6456:up|hsa:3312,HSPA8,3312:down|hsa:375,ARF1,375:down|hsa:162,AP1B1,162:down
Purine metabolism	Reactome	REACT_522	6	34	4783	82029	0.00125444281831	0.000414487559278	0.0213659533644	0.84082272459	9615|3614|2876|271|100|4860	http://www.reactome.org/cgi-bin/eventbrowser_st_id?ST_ID=REACT_522	hsa:9615,GDA,9615:up|hsa:3614,IMPDH1,3614:down|hsa:2876,GPX1,2876:down|hsa:271,AMPD2,271:down|hsa:100,ADA,100:down|hsa:4860,PNP,4860:down
Interferon alpha/beta signaling	Reactome	REACT_25162	9	66	4783	82029	0.00188166422747	0.000804593497422	0.0219127050731	0.84082272459	3665|3664|3663|4939|54739|10379|4599|2537|5777	http://www.reactome.org/cgi-bin/eventbrowser_st_id?ST_ID=REACT_25162	hsa:3665,IRF7,3665:up|hsa:3664,IRF6,3664:down|hsa:3663,IRF5,3663:down|hsa:4939,OAS2,4939:up|hsa:54739,XAF1,54739:up|hsa:10379,IRF9,10379:up|hsa:4599,MX1,4599:up|hsa:2537,IFI6,2537:up|hsa:5777,PTPN6,5777:down
Hyaluronan metabolism	Reactome	REACT_121083	4	16	4783	82029	0.00083629521221	0.000195052969072	0.0219320513565	0.84082272459	2990|3038|3073|8372	http://www.reactome.org/cgi-bin/eventbrowser_st_id?ST_ID=REACT_121083	hsa:2990,GUSB,2990:down|hsa:3038,HAS3,3038:down|hsa:3073,HEXA,3073:down|hsa:8372,HYAL3,8372:down
Detoxification of Reactive Oxygen Species	Reactome	REACT_264249	5	25	4783	82029	0.00104536901526	0.000304770264175	0.0228023828633	0.84082272459	54205|2877|2876|2878|475	http://www.reactome.org/cgi-bin/eventbrowser_st_id?ST_ID=REACT_264249	hsa:54205,CYCS,54205:down|hsa:2877,GPX2,2877:down|hsa:2876,GPX1,2876:down|hsa:2878,GPX3,2878:down|hsa:475,ATOX1,475:down
Urea cycle	Reactome	REACT_847	3	9	4783	82029	0.000627221409157	0.000109717295103	0.0252726703547	0.84082272459	162417|435|10166	http://www.reactome.org/cgi-bin/eventbrowser_st_id?ST_ID=REACT_847	hsa:162417,NAGS,162417:down|hsa:435,ASL,435:down|hsa:10166,SLC25A15,10166:down
EPH-Ephrin signaling	Reactome	REACT_264068	11	93	4783	82029	0.00229981183358	0.00113374538273	0.0283372259607	0.84082272459	2050|4067|1945|10398|6386|10552|5664|3984|3985|28964|100526693	http://www.reactome.org/cgi-bin/eventbrowser_st_id?ST_ID=REACT_264068	hsa:2050,EPHB4,2050:down|hsa:4067,LYN,4067:down|hsa:1945,EFNA4,1945:down|hsa:10398,MYL9,10398:up|hsa:6386,SDCBP,6386:down|hsa:10552,ARPC1A,10552:down|hsa:5664,PSEN2,5664:down|hsa:3984,LIMK1,3984:down|hsa:3985,LIMK2,3985:down|hsa:28964,GIT1,28964:down|hsa:100526693,ARPC4,100526693:up
The role of Nef in HIV-1 replication and disease pathogenesis	Reactome	REACT_6835	5	27	4783	82029	0.00104536901526	0.000329151885309	0.0294444228867	0.84082272459	9844|375|162|1174|51606	http://www.reactome.org/cgi-bin/eventbrowser_st_id?ST_ID=REACT_6835	hsa:9844,ELMO1,9844:down|hsa:375,ARF1,375:down|hsa:162,AP1B1,162:down|hsa:1174,AP1S1,1174:down|hsa:51606,ATP6V1H,51606:down
Base-free sugar-phosphate removal via the single-nucleotide replacement pathway	Reactome	REACT_1357	3	10	4783	82029	0.000627221409157	0.00012190810567	0.0315339322999	0.84082272459	4350|5423|4968	http://www.reactome.org/cgi-bin/eventbrowser_st_id?ST_ID=REACT_1357	hsa:4350,MPG,4350:down|hsa:5423,POLB,5423:down|hsa:4968,OGG1,4968:down
Molecules associated with elastic fibres	Reactome	REACT_150331	6	38	4783	82029	0.00125444281831	0.000463250801546	0.0326619362774	0.84082272459	4054|2192|652|7042|4237|10516	http://www.reactome.org/cgi-bin/eventbrowser_st_id?ST_ID=REACT_150331	hsa:4054,LTBP3,4054:down|hsa:2192,FBLN1,2192:up|hsa:652,BMP4,652:up|hsa:7042,TGFB2,7042:up|hsa:4237,MFAP2,4237:up|hsa:10516,FBLN5,10516:up
Defective SLC26A2 causes chondrodysplasias	Reactome	REACT_268059	13	121	4783	82029	0.00271795943968	0.00147508807861	0.0340578255632	0.84082272459	347734|54480|10402|3038|2990|79586|8703|3073|8704|8372|9957|50515|6484	http://www.reactome.org/cgi-bin/eventbrowser_st_id?ST_ID=REACT_268059	hsa:347734,SLC35B2,347734:down|hsa:54480,CHPF2,54480:down|hsa:10402,ST3GAL6,10402:up|hsa:3038,HAS3,3038:down|hsa:2990,GUSB,2990:down|hsa:79586,CHPF,79586:down|hsa:8703,B4GALT3,8703:down|hsa:3073,HEXA,3073:down|hsa:8704,B4GALT2,8704:down|hsa:8372,HYAL3,8372:down|hsa:9957,HS3ST1,9957:down|hsa:50515,CHST11,50515:down|hsa:6484,ST3GAL4,6484:down
Defective B4GALT7 causes EDS, progeroid type	Reactome	REACT_268749	13	121	4783	82029	0.00271795943968	0.00147508807861	0.0340578255632	0.84082272459	347734|54480|10402|3038|2990|79586|8703|3073|8704|8372|9957|50515|6484	http://www.reactome.org/cgi-bin/eventbrowser_st_id?ST_ID=REACT_268749	hsa:347734,SLC35B2,347734:down|hsa:54480,CHPF2,54480:down|hsa:10402,ST3GAL6,10402:up|hsa:3038,HAS3,3038:down|hsa:2990,GUSB,2990:down|hsa:79586,CHPF,79586:down|hsa:8703,B4GALT3,8703:down|hsa:3073,HEXA,3073:down|hsa:8704,B4GALT2,8704:down|hsa:8372,HYAL3,8372:down|hsa:9957,HS3ST1,9957:down|hsa:50515,CHST11,50515:down|hsa:6484,ST3GAL4,6484:down
MPS IIIA - Sanfilippo syndrome A	Reactome	REACT_147753	13	121	4783	82029	0.00271795943968	0.00147508807861	0.0340578255632	0.84082272459	347734|54480|10402|3038|2990|79586|8703|3073|8704|8372|9957|50515|6484	http://www.reactome.org/cgi-bin/eventbrowser_st_id?ST_ID=REACT_147753	hsa:347734,SLC35B2,347734:down|hsa:54480,CHPF2,54480:down|hsa:10402,ST3GAL6,10402:up|hsa:3038,HAS3,3038:down|hsa:2990,GUSB,2990:down|hsa:79586,CHPF,79586:down|hsa:8703,B4GALT3,8703:down|hsa:3073,HEXA,3073:down|hsa:8704,B4GALT2,8704:down|hsa:8372,HYAL3,8372:down|hsa:9957,HS3ST1,9957:down|hsa:50515,CHST11,50515:down|hsa:6484,ST3GAL4,6484:down
Mucopolysaccharidoses	Reactome	REACT_147853	13	121	4783	82029	0.00271795943968	0.00147508807861	0.0340578255632	0.84082272459	347734|54480|10402|3038|2990|79586|8703|3073|8704|8372|9957|50515|6484	http://www.reactome.org/cgi-bin/eventbrowser_st_id?ST_ID=REACT_147853	hsa:347734,SLC35B2,347734:down|hsa:54480,CHPF2,54480:down|hsa:10402,ST3GAL6,10402:up|hsa:3038,HAS3,3038:down|hsa:2990,GUSB,2990:down|hsa:79586,CHPF,79586:down|hsa:8703,B4GALT3,8703:down|hsa:3073,HEXA,3073:down|hsa:8704,B4GALT2,8704:down|hsa:8372,HYAL3,8372:down|hsa:9957,HS3ST1,9957:down|hsa:50515,CHST11,50515:down|hsa:6484,ST3GAL4,6484:down
Defective EXT1 causes exostoses 1, TRPS2 and CHDS	Reactome	REACT_267942	13	121	4783	82029	0.00271795943968	0.00147508807861	0.0340578255632	0.84082272459	347734|54480|10402|3038|2990|79586|8703|3073|8704|8372|9957|50515|6484	http://www.reactome.org/cgi-bin/eventbrowser_st_id?ST_ID=REACT_267942	hsa:347734,SLC35B2,347734:down|hsa:54480,CHPF2,54480:down|hsa:10402,ST3GAL6,10402:up|hsa:3038,HAS3,3038:down|hsa:2990,GUSB,2990:down|hsa:79586,CHPF,79586:down|hsa:8703,B4GALT3,8703:down|hsa:3073,HEXA,3073:down|hsa:8704,B4GALT2,8704:down|hsa:8372,HYAL3,8372:down|hsa:9957,HS3ST1,9957:down|hsa:50515,CHST11,50515:down|hsa:6484,ST3GAL4,6484:down
MPS IIIC - Sanfilippo syndrome C	Reactome	REACT_147860	13	121	4783	82029	0.00271795943968	0.00147508807861	0.0340578255632	0.84082272459	347734|54480|10402|3038|2990|79586|8703|3073|8704|8372|9957|50515|6484	http://www.reactome.org/cgi-bin/eventbrowser_st_id?ST_ID=REACT_147860	hsa:347734,SLC35B2,347734:down|hsa:54480,CHPF2,54480:down|hsa:10402,ST3GAL6,10402:up|hsa:3038,HAS3,3038:down|hsa:2990,GUSB,2990:down|hsa:79586,CHPF,79586:down|hsa:8703,B4GALT3,8703:down|hsa:3073,HEXA,3073:down|hsa:8704,B4GALT2,8704:down|hsa:8372,HYAL3,8372:down|hsa:9957,HS3ST1,9957:down|hsa:50515,CHST11,50515:down|hsa:6484,ST3GAL4,6484:down
Defective EXT2 causes exostoses 2	Reactome	REACT_267741	13	121	4783	82029	0.00271795943968	0.00147508807861	0.0340578255632	0.84082272459	347734|54480|10402|3038|2990|79586|8703|3073|8704|8372|9957|50515|6484	http://www.reactome.org/cgi-bin/eventbrowser_st_id?ST_ID=REACT_267741	hsa:347734,SLC35B2,347734:down|hsa:54480,CHPF2,54480:down|hsa:10402,ST3GAL6,10402:up|hsa:3038,HAS3,3038:down|hsa:2990,GUSB,2990:down|hsa:79586,CHPF,79586:down|hsa:8703,B4GALT3,8703:down|hsa:3073,HEXA,3073:down|hsa:8704,B4GALT2,8704:down|hsa:8372,HYAL3,8372:down|hsa:9957,HS3ST1,9957:down|hsa:50515,CHST11,50515:down|hsa:6484,ST3GAL4,6484:down
MPS IIID - Sanfilippo syndrome D	Reactome	REACT_147749	13	121	4783	82029	0.00271795943968	0.00147508807861	0.0340578255632	0.84082272459	347734|54480|10402|3038|2990|79586|8703|3073|8704|8372|9957|50515|6484	http://www.reactome.org/cgi-bin/eventbrowser_st_id?ST_ID=REACT_147749	hsa:347734,SLC35B2,347734:down|hsa:54480,CHPF2,54480:down|hsa:10402,ST3GAL6,10402:up|hsa:3038,HAS3,3038:down|hsa:2990,GUSB,2990:down|hsa:79586,CHPF,79586:down|hsa:8703,B4GALT3,8703:down|hsa:3073,HEXA,3073:down|hsa:8704,B4GALT2,8704:down|hsa:8372,HYAL3,8372:down|hsa:9957,HS3ST1,9957:down|hsa:50515,CHST11,50515:down|hsa:6484,ST3GAL4,6484:down
MPS I - Hurler syndrome	Reactome	REACT_147857	13	121	4783	82029	0.00271795943968	0.00147508807861	0.0340578255632	0.84082272459	347734|54480|10402|3038|2990|79586|8703|3073|8704|8372|9957|50515|6484	http://www.reactome.org/cgi-bin/eventbrowser_st_id?ST_ID=REACT_147857	hsa:347734,SLC35B2,347734:down|hsa:54480,CHPF2,54480:down|hsa:10402,ST3GAL6,10402:up|hsa:3038,HAS3,3038:down|hsa:2990,GUSB,2990:down|hsa:79586,CHPF,79586:down|hsa:8703,B4GALT3,8703:down|hsa:3073,HEXA,3073:down|hsa:8704,B4GALT2,8704:down|hsa:8372,HYAL3,8372:down|hsa:9957,HS3ST1,9957:down|hsa:50515,CHST11,50515:down|hsa:6484,ST3GAL4,6484:down
MPS IV - Morquio syndrome B	Reactome	REACT_147798	13	121	4783	82029	0.00271795943968	0.00147508807861	0.0340578255632	0.84082272459	347734|54480|10402|3038|2990|79586|8703|3073|8704|8372|9957|50515|6484	http://www.reactome.org/cgi-bin/eventbrowser_st_id?ST_ID=REACT_147798	hsa:347734,SLC35B2,347734:down|hsa:54480,CHPF2,54480:down|hsa:10402,ST3GAL6,10402:up|hsa:3038,HAS3,3038:down|hsa:2990,GUSB,2990:down|hsa:79586,CHPF,79586:down|hsa:8703,B4GALT3,8703:down|hsa:3073,HEXA,3073:down|hsa:8704,B4GALT2,8704:down|hsa:8372,HYAL3,8372:down|hsa:9957,HS3ST1,9957:down|hsa:50515,CHST11,50515:down|hsa:6484,ST3GAL4,6484:down
Defective CHST3 causes SEDCJD	Reactome	REACT_267648	13	121	4783	82029	0.00271795943968	0.00147508807861	0.0340578255632	0.84082272459	347734|54480|10402|3038|2990|79586|8703|3073|8704|8372|9957|50515|6484	http://www.reactome.org/cgi-bin/eventbrowser_st_id?ST_ID=REACT_267648	hsa:347734,SLC35B2,347734:down|hsa:54480,CHPF2,54480:down|hsa:10402,ST3GAL6,10402:up|hsa:3038,HAS3,3038:down|hsa:2990,GUSB,2990:down|hsa:79586,CHPF,79586:down|hsa:8703,B4GALT3,8703:down|hsa:3073,HEXA,3073:down|hsa:8704,B4GALT2,8704:down|hsa:8372,HYAL3,8372:down|hsa:9957,HS3ST1,9957:down|hsa:50515,CHST11,50515:down|hsa:6484,ST3GAL4,6484:down
Diseases associated with glycosaminoglycan metabolism	Reactome	REACT_268624	13	121	4783	82029	0.00271795943968	0.00147508807861	0.0340578255632	0.84082272459	347734|54480|10402|3038|2990|79586|8703|3073|8704|8372|9957|50515|6484	http://www.reactome.org/cgi-bin/eventbrowser_st_id?ST_ID=REACT_268624	hsa:347734,SLC35B2,347734:down|hsa:54480,CHPF2,54480:down|hsa:10402,ST3GAL6,10402:up|hsa:3038,HAS3,3038:down|hsa:2990,GUSB,2990:down|hsa:79586,CHPF,79586:down|hsa:8703,B4GALT3,8703:down|hsa:3073,HEXA,3073:down|hsa:8704,B4GALT2,8704:down|hsa:8372,HYAL3,8372:down|hsa:9957,HS3ST1,9957:down|hsa:50515,CHST11,50515:down|hsa:6484,ST3GAL4,6484:down
MPS IX - Natowicz syndrome	Reactome	REACT_147739	13	121	4783	82029	0.00271795943968	0.00147508807861	0.0340578255632	0.84082272459	347734|54480|10402|3038|2990|79586|8703|3073|8704|8372|9957|50515|6484	http://www.reactome.org/cgi-bin/eventbrowser_st_id?ST_ID=REACT_147739	hsa:347734,SLC35B2,347734:down|hsa:54480,CHPF2,54480:down|hsa:10402,ST3GAL6,10402:up|hsa:3038,HAS3,3038:down|hsa:2990,GUSB,2990:down|hsa:79586,CHPF,79586:down|hsa:8703,B4GALT3,8703:down|hsa:3073,HEXA,3073:down|hsa:8704,B4GALT2,8704:down|hsa:8372,HYAL3,8372:down|hsa:9957,HS3ST1,9957:down|hsa:50515,CHST11,50515:down|hsa:6484,ST3GAL4,6484:down
MPS IIIB - Sanfilippo syndrome B	Reactome	REACT_147788	13	121	4783	82029	0.00271795943968	0.00147508807861	0.0340578255632	0.84082272459	347734|54480|10402|3038|2990|79586|8703|3073|8704|8372|9957|50515|6484	http://www.reactome.org/cgi-bin/eventbrowser_st_id?ST_ID=REACT_147788	hsa:347734,SLC35B2,347734:down|hsa:54480,CHPF2,54480:down|hsa:10402,ST3GAL6,10402:up|hsa:3038,HAS3,3038:down|hsa:2990,GUSB,2990:down|hsa:79586,CHPF,79586:down|hsa:8703,B4GALT3,8703:down|hsa:3073,HEXA,3073:down|hsa:8704,B4GALT2,8704:down|hsa:8372,HYAL3,8372:down|hsa:9957,HS3ST1,9957:down|hsa:50515,CHST11,50515:down|hsa:6484,ST3GAL4,6484:down
MPS IV - Morquio syndrome A	Reactome	REACT_147825	13	121	4783	82029	0.00271795943968	0.00147508807861	0.0340578255632	0.84082272459	347734|54480|10402|3038|2990|79586|8703|3073|8704|8372|9957|50515|6484	http://www.reactome.org/cgi-bin/eventbrowser_st_id?ST_ID=REACT_147825	hsa:347734,SLC35B2,347734:down|hsa:54480,CHPF2,54480:down|hsa:10402,ST3GAL6,10402:up|hsa:3038,HAS3,3038:down|hsa:2990,GUSB,2990:down|hsa:79586,CHPF,79586:down|hsa:8703,B4GALT3,8703:down|hsa:3073,HEXA,3073:down|hsa:8704,B4GALT2,8704:down|hsa:8372,HYAL3,8372:down|hsa:9957,HS3ST1,9957:down|hsa:50515,CHST11,50515:down|hsa:6484,ST3GAL4,6484:down
Glycosaminoglycan metabolism	Reactome	REACT_121315	13	121	4783	82029	0.00271795943968	0.00147508807861	0.0340578255632	0.84082272459	347734|54480|10402|3038|2990|79586|8703|3073|8704|8372|9957|50515|6484	http://www.reactome.org/cgi-bin/eventbrowser_st_id?ST_ID=REACT_121315	hsa:347734,SLC35B2,347734:down|hsa:54480,CHPF2,54480:down|hsa:10402,ST3GAL6,10402:up|hsa:3038,HAS3,3038:down|hsa:2990,GUSB,2990:down|hsa:79586,CHPF,79586:down|hsa:8703,B4GALT3,8703:down|hsa:3073,HEXA,3073:down|hsa:8704,B4GALT2,8704:down|hsa:8372,HYAL3,8372:down|hsa:9957,HS3ST1,9957:down|hsa:50515,CHST11,50515:down|hsa:6484,ST3GAL4,6484:down
Defective CHSY1 causes TPBS	Reactome	REACT_268113	13	121	4783	82029	0.00271795943968	0.00147508807861	0.0340578255632	0.84082272459	347734|54480|10402|3038|2990|79586|8703|3073|8704|8372|9957|50515|6484	http://www.reactome.org/cgi-bin/eventbrowser_st_id?ST_ID=REACT_268113	hsa:347734,SLC35B2,347734:down|hsa:54480,CHPF2,54480:down|hsa:10402,ST3GAL6,10402:up|hsa:3038,HAS3,3038:down|hsa:2990,GUSB,2990:down|hsa:79586,CHPF,79586:down|hsa:8703,B4GALT3,8703:down|hsa:3073,HEXA,3073:down|hsa:8704,B4GALT2,8704:down|hsa:8372,HYAL3,8372:down|hsa:9957,HS3ST1,9957:down|hsa:50515,CHST11,50515:down|hsa:6484,ST3GAL4,6484:down
Defective PAPSS2 causes SEMD-PA	Reactome	REACT_268843	13	121	4783	82029	0.00271795943968	0.00147508807861	0.0340578255632	0.84082272459	347734|54480|10402|3038|2990|79586|8703|3073|8704|8372|9957|50515|6484	http://www.reactome.org/cgi-bin/eventbrowser_st_id?ST_ID=REACT_268843	hsa:347734,SLC35B2,347734:down|hsa:54480,CHPF2,54480:down|hsa:10402,ST3GAL6,10402:up|hsa:3038,HAS3,3038:down|hsa:2990,GUSB,2990:down|hsa:79586,CHPF,79586:down|hsa:8703,B4GALT3,8703:down|hsa:3073,HEXA,3073:down|hsa:8704,B4GALT2,8704:down|hsa:8372,HYAL3,8372:down|hsa:9957,HS3ST1,9957:down|hsa:50515,CHST11,50515:down|hsa:6484,ST3GAL4,6484:down
Defective CHST14 causes EDS, musculocontractural type	Reactome	REACT_267917	13	121	4783	82029	0.00271795943968	0.00147508807861	0.0340578255632	0.84082272459	347734|54480|10402|3038|2990|79586|8703|3073|8704|8372|9957|50515|6484	http://www.reactome.org/cgi-bin/eventbrowser_st_id?ST_ID=REACT_267917	hsa:347734,SLC35B2,347734:down|hsa:54480,CHPF2,54480:down|hsa:10402,ST3GAL6,10402:up|hsa:3038,HAS3,3038:down|hsa:2990,GUSB,2990:down|hsa:79586,CHPF,79586:down|hsa:8703,B4GALT3,8703:down|hsa:3073,HEXA,3073:down|hsa:8704,B4GALT2,8704:down|hsa:8372,HYAL3,8372:down|hsa:9957,HS3ST1,9957:down|hsa:50515,CHST11,50515:down|hsa:6484,ST3GAL4,6484:down
MPS VI - Maroteaux-Lamy syndrome	Reactome	REACT_147719	13	121	4783	82029	0.00271795943968	0.00147508807861	0.0340578255632	0.84082272459	347734|54480|10402|3038|2990|79586|8703|3073|8704|8372|9957|50515|6484	http://www.reactome.org/cgi-bin/eventbrowser_st_id?ST_ID=REACT_147719	hsa:347734,SLC35B2,347734:down|hsa:54480,CHPF2,54480:down|hsa:10402,ST3GAL6,10402:up|hsa:3038,HAS3,3038:down|hsa:2990,GUSB,2990:down|hsa:79586,CHPF,79586:down|hsa:8703,B4GALT3,8703:down|hsa:3073,HEXA,3073:down|hsa:8704,B4GALT2,8704:down|hsa:8372,HYAL3,8372:down|hsa:9957,HS3ST1,9957:down|hsa:50515,CHST11,50515:down|hsa:6484,ST3GAL4,6484:down
Defective B3GAT3 causes JDSSDHD	Reactome	REACT_268678	13	121	4783	82029	0.00271795943968	0.00147508807861	0.0340578255632	0.84082272459	347734|54480|10402|3038|2990|79586|8703|3073|8704|8372|9957|50515|6484	http://www.reactome.org/cgi-bin/eventbrowser_st_id?ST_ID=REACT_268678	hsa:347734,SLC35B2,347734:down|hsa:54480,CHPF2,54480:down|hsa:10402,ST3GAL6,10402:up|hsa:3038,HAS3,3038:down|hsa:2990,GUSB,2990:down|hsa:79586,CHPF,79586:down|hsa:8703,B4GALT3,8703:down|hsa:3073,HEXA,3073:down|hsa:8704,B4GALT2,8704:down|hsa:8372,HYAL3,8372:down|hsa:9957,HS3ST1,9957:down|hsa:50515,CHST11,50515:down|hsa:6484,ST3GAL4,6484:down
Defective CHST6 causes MCDC1	Reactome	REACT_268786	13	121	4783	82029	0.00271795943968	0.00147508807861	0.0340578255632	0.84082272459	347734|54480|10402|3038|2990|79586|8703|3073|8704|8372|9957|50515|6484	http://www.reactome.org/cgi-bin/eventbrowser_st_id?ST_ID=REACT_268786	hsa:347734,SLC35B2,347734:down|hsa:54480,CHPF2,54480:down|hsa:10402,ST3GAL6,10402:up|hsa:3038,HAS3,3038:down|hsa:2990,GUSB,2990:down|hsa:79586,CHPF,79586:down|hsa:8703,B4GALT3,8703:down|hsa:3073,HEXA,3073:down|hsa:8704,B4GALT2,8704:down|hsa:8372,HYAL3,8372:down|hsa:9957,HS3ST1,9957:down|hsa:50515,CHST11,50515:down|hsa:6484,ST3GAL4,6484:down
MPS II - Hunter syndrome	Reactome	REACT_147734	13	121	4783	82029	0.00271795943968	0.00147508807861	0.0340578255632	0.84082272459	347734|54480|10402|3038|2990|79586|8703|3073|8704|8372|9957|50515|6484	http://www.reactome.org/cgi-bin/eventbrowser_st_id?ST_ID=REACT_147734	hsa:347734,SLC35B2,347734:down|hsa:54480,CHPF2,54480:down|hsa:10402,ST3GAL6,10402:up|hsa:3038,HAS3,3038:down|hsa:2990,GUSB,2990:down|hsa:79586,CHPF,79586:down|hsa:8703,B4GALT3,8703:down|hsa:3073,HEXA,3073:down|hsa:8704,B4GALT2,8704:down|hsa:8372,HYAL3,8372:down|hsa:9957,HS3ST1,9957:down|hsa:50515,CHST11,50515:down|hsa:6484,ST3GAL4,6484:down
MPS VII - Sly syndrome	Reactome	REACT_147759	13	121	4783	82029	0.00271795943968	0.00147508807861	0.0340578255632	0.84082272459	347734|54480|10402|3038|2990|79586|8703|3073|8704|8372|9957|50515|6484	http://www.reactome.org/cgi-bin/eventbrowser_st_id?ST_ID=REACT_147759	hsa:347734,SLC35B2,347734:down|hsa:54480,CHPF2,54480:down|hsa:10402,ST3GAL6,10402:up|hsa:3038,HAS3,3038:down|hsa:2990,GUSB,2990:down|hsa:79586,CHPF,79586:down|hsa:8703,B4GALT3,8703:down|hsa:3073,HEXA,3073:down|hsa:8704,B4GALT2,8704:down|hsa:8372,HYAL3,8372:down|hsa:9957,HS3ST1,9957:down|hsa:50515,CHST11,50515:down|hsa:6484,ST3GAL4,6484:down
Axon guidance	Reactome	REACT_18266	29	340	4783	82029	0.00606314028852	0.00414487559278	0.0360428147127	0.855974545652	6456|5604|5880|10552|10381|5664|100526693|2050|56896|4067|1945|1299|1292|8828|28964|1272|10398|3312|9423|64218|5362|7277|56924|1808|6334|6386|3984|3985|3983	http://www.reactome.org/cgi-bin/eventbrowser_st_id?ST_ID=REACT_18266	hsa:6456,SH3GL2,6456:up|hsa:5604,MAP2K1,5604:down|hsa:5880,RAC2,5880:down|hsa:10552,ARPC1A,10552:down|hsa:10381,TUBB3,10381:down|hsa:5664,PSEN2,5664:down|hsa:100526693,ARPC4,100526693:up|hsa:2050,EPHB4,2050:down|hsa:56896,DPYSL5,56896:up|hsa:4067,LYN,4067:down|hsa:1945,EFNA4,1945:down|hsa:1299,COL9A3,1299:down|hsa:1292,COL6A2,1292:up|hsa:8828,NRP2,8828:up|hsa:28964,GIT1,28964:down|hsa:1272,CNTN1,…
Import of palmitoyl-CoA into the mitochondrial matrix	Reactome	REACT_11082	3	11	4783	82029	0.000627221409157	0.000134098916237	0.0385261072885	0.858077130159	1376|788|51422	http://www.reactome.org/cgi-bin/eventbrowser_st_id?ST_ID=REACT_11082	hsa:1376,CPT2,1376:down|hsa:788,SLC25A20,788:down|hsa:51422,PRKAG2,51422:down
Creatine metabolism	Reactome	REACT_813	3	11	4783	82029	0.000627221409157	0.000134098916237	0.0385261072885	0.858077130159	6539|6538|1152	http://www.reactome.org/cgi-bin/eventbrowser_st_id?ST_ID=REACT_813	hsa:6539,SLC6A12,6539:up|hsa:6538,SLC6A11,6538:down|hsa:1152,CKB,1152:up
Purine catabolism	Reactome	REACT_2086	3	11	4783	82029	0.000627221409157	0.000134098916237	0.0385261072885	0.858077130159	4860|9615|2876	http://www.reactome.org/cgi-bin/eventbrowser_st_id?ST_ID=REACT_2086	hsa:4860,PNP,4860:down|hsa:9615,GDA,9615:up|hsa:2876,GPX1,2876:down
Tight junction interactions	Reactome	REACT_19373	5	30	4783	82029	0.00104536901526	0.00036572431701	0.0414888082716	0.860127609189	1366|9069|1364|56288|50855	http://www.reactome.org/cgi-bin/eventbrowser_st_id?ST_ID=REACT_19373	hsa:1366,CLDN7,1366:down|hsa:9069,CLDN12,9069:down|hsa:1364,CLDN4,1364:down|hsa:56288,PARD3,56288:up|hsa:50855,PARD6A,50855:down
Neurotransmitter Release Cycle	Reactome	REACT_13723	6	41	4783	82029	0.00125444281831	0.000499823233247	0.0432824862091	0.874029766423	2571|10497|5864|3312|6538|6539	http://www.reactome.org/cgi-bin/eventbrowser_st_id?ST_ID=REACT_13723	hsa:2571,GAD1,2571:down|hsa:10497,UNC13B,10497:up|hsa:5864,RAB3A,5864:down|hsa:3312,HSPA8,3312:down|hsa:6538,SLC6A11,6538:down|hsa:6539,SLC6A12,6539:up
EPHB-mediated forward signaling	Reactome	REACT_263952	6	41	4783	82029	0.00125444281831	0.000499823233247	0.0432824862091	0.874029766423	2050|4067|10552|3984|3985|100526693	http://www.reactome.org/cgi-bin/eventbrowser_st_id?ST_ID=REACT_263952	hsa:2050,EPHB4,2050:down|hsa:4067,LYN,4067:down|hsa:10552,ARPC1A,10552:down|hsa:3984,LIMK1,3984:down|hsa:3985,LIMK2,3985:down|hsa:100526693,ARPC4,100526693:up
Metabolism of lipids and lipoproteins	Reactome	REACT_22258	43	552	4783	82029	0.00899017353126	0.00672932743298	0.044097724464	0.875576058791	23533|51805|120227|6610|55697|5742|80736|6609|231|3292|285362|1545|1717|96764|1718|873|3636|23171|8611|1376|127281|892|2877|2876|23761|5286|1594|123|22901|56895|79071|5833|8877|57834|51586|788|8529|51422|3073|51129|2678|2101|375	http://www.reactome.org/cgi-bin/eventbrowser_st_id?ST_ID=REACT_22258	hsa:23533,PIK3R5,23533:down|hsa:51805,COQ3,51805:down|hsa:120227,CYP2R1,120227:up|hsa:6610,SMPD2,6610:down|hsa:55697,VAC14,55697:down|hsa:5742,PTGS1,5742:down|hsa:80736,SLC44A4,80736:down|hsa:6609,SMPD1,6609:down|hsa:231,AKR1B1,231:down|hsa:3292,HSD17B1,3292:down|hsa:285362,SUMF1,285362:up|hsa:1545,CYP1B1,1545:up|hsa:1717,DHCR7,1717:down|hsa:96764,TGS1,96764:down|hsa:1718,DHCR24,1718:down|hsa:873…
Nef-mediates down modulation of cell surface receptors by recruiting them to clathrin adapters	Reactome	REACT_11149	4	21	4783	82029	0.00083629521221	0.000256007021907	0.0461107644134	0.876468261141	1174|375|162|51606	http://www.reactome.org/cgi-bin/eventbrowser_st_id?ST_ID=REACT_11149	hsa:1174,AP1S1,1174:down|hsa:375,ARF1,375:down|hsa:162,AP1B1,162:down|hsa:51606,ATP6V1H,51606:down
Eicosanoids	Reactome	REACT_13645	3	12	4783	82029	0.000627221409157	0.000146289726804	0.0462344059773	0.876468261141	57834|8529|66002	http://www.reactome.org/cgi-bin/eventbrowser_st_id?ST_ID=REACT_13645	hsa:57834,CYP4F11,57834:down|hsa:8529,CYP4F2,8529:down|hsa:66002,CYP4F12,66002:down
Resolution of AP sites via the single-nucleotide replacement pathway	Reactome	REACT_933	3	12	4783	82029	0.000627221409157	0.000146289726804	0.0462344059773	0.876468261141	4350|5423|4968	http://www.reactome.org/cgi-bin/eventbrowser_st_id?ST_ID=REACT_933	hsa:4350,MPG,4350:down|hsa:5423,POLB,5423:down|hsa:4968,OGG1,4968:down
Hyaluronan uptake and degradation	Reactome	REACT_120996	3	12	4783	82029	0.000627221409157	0.000146289726804	0.0462344059773	0.876468261141	2990|3073|8372	http://www.reactome.org/cgi-bin/eventbrowser_st_id?ST_ID=REACT_120996	hsa:2990,GUSB,2990:down|hsa:3073,HEXA,3073:down|hsa:8372,HYAL3,8372:down
Interferon gamma signaling	Reactome	REACT_25078	10	91	4783	82029	0.00209073803052	0.0011093637616	0.0518894915929	0.876468261141	3665|3664|3663|4939|5724|23650|2633|10379|10346|5777	http://www.reactome.org/cgi-bin/eventbrowser_st_id?ST_ID=REACT_25078	hsa:3665,IRF7,3665:up|hsa:3664,IRF6,3664:down|hsa:3663,IRF5,3663:down|hsa:4939,OAS2,4939:up|hsa:5724,PTAFR,5724:down|hsa:23650,TRIM29,23650:down|hsa:2633,GBP1,2633:up|hsa:10379,IRF9,10379:up|hsa:10346,TRIM22,10346:up|hsa:5777,PTPN6,5777:down
Transmission across Electrical Synapses	Reactome	REACT_16881	2	5	4783	82029	0.000418147606105	6.0954052835e-05	0.0529588784871	0.876468261141	56666|10052	http://www.reactome.org/cgi-bin/eventbrowser_st_id?ST_ID=REACT_16881	hsa:56666,PANX2,56666:down|hsa:10052,GJC1,10052:up
Electric Transmission Across Gap Junctions	Reactome	REACT_16970	2	5	4783	82029	0.000418147606105	6.0954052835e-05	0.0529588784871	0.876468261141	56666|10052	http://www.reactome.org/cgi-bin/eventbrowser_st_id?ST_ID=REACT_16970	hsa:56666,PANX2,56666:down|hsa:10052,GJC1,10052:up
Semaphorin interactions	Reactome	REACT_19271	8	67	4783	82029	0.00167259042442	0.000816784307989	0.0540281349004	0.876468261141	5362|56896|1808|10398|5880|3984|3985|64218	http://www.reactome.org/cgi-bin/eventbrowser_st_id?ST_ID=REACT_19271	hsa:5362,PLXNA2,5362:down|hsa:56896,DPYSL5,56896:up|hsa:1808,DPYSL2,1808:up|hsa:10398,MYL9,10398:up|hsa:5880,RAC2,5880:down|hsa:3984,LIMK1,3984:down|hsa:3985,LIMK2,3985:down|hsa:64218,SEMA4A,64218:down
Purine salvage	Reactome	REACT_1923	3	13	4783	82029	0.000627221409157	0.000158480537371	0.0546387845435	0.876468261141	271|4860|100	http://www.reactome.org/cgi-bin/eventbrowser_st_id?ST_ID=REACT_1923	hsa:271,AMPD2,271:down|hsa:4860,PNP,4860:down|hsa:100,ADA,100:down
DEx/H-box helicases activate type I IFN and inflammatory cytokines production	Reactome	REACT_163773	3	13	4783	82029	0.000627221409157	0.000158480537371	0.0546387845435	0.876468261141	3665|6288|4791	http://www.reactome.org/cgi-bin/eventbrowser_st_id?ST_ID=REACT_163773	hsa:3665,IRF7,3665:up|hsa:6288,SAA1,6288:down|hsa:4791,NFKB2,4791:down
Keratan sulfate/keratin metabolism	Reactome	REACT_121288	5	33	4783	82029	0.00104536901526	0.000402296748711	0.0561140246595	0.876468261141	8703|10402|3073|6484|8704	http://www.reactome.org/cgi-bin/eventbrowser_st_id?ST_ID=REACT_121288	hsa:8703,B4GALT3,8703:down|hsa:10402,ST3GAL6,10402:up|hsa:3073,HEXA,3073:down|hsa:6484,ST3GAL4,6484:down|hsa:8704,B4GALT2,8704:down
Negative regulators of RIG-I/MDA5 signaling	Reactome	REACT_25271	5	33	4783	82029	0.00104536901526	0.000402296748711	0.0561140246595	0.876468261141	51191|9140|9641|7128|57506	http://www.reactome.org/cgi-bin/eventbrowser_st_id?ST_ID=REACT_25271	hsa:51191,HERC5,51191:up|hsa:9140,ATG12,9140:up|hsa:9641,IKBKE,9641:down|hsa:7128,TNFAIP3,7128:down|hsa:57506,MAVS,57506:down
RIG-I/MDA5 mediated induction of IFN-alpha/beta pathways	Reactome	REACT_25359	9	80	4783	82029	0.00188166422747	0.00097526484536	0.0565211119433	0.876468261141	3665|843|7128|51191|57506|6288|9140|9641|4791	http://www.reactome.org/cgi-bin/eventbrowser_st_id?ST_ID=REACT_25359	hsa:3665,IRF7,3665:up|hsa:843,CASP10,843:up|hsa:7128,TNFAIP3,7128:down|hsa:51191,HERC5,51191:up|hsa:57506,MAVS,57506:down|hsa:6288,SAA1,6288:down|hsa:9140,ATG12,9140:up|hsa:9641,IKBKE,9641:down|hsa:4791,NFKB2,4791:down
Biological oxidations	Reactome	REACT_13433	16	173	4783	82029	0.00334518084884	0.00210901022809	0.0589756598566	0.878728646199	347734|1545|79017|1594|120227|2678|57834|8529|4257|10380|5742|4837|2948|2946|2944|66002	http://www.reactome.org/cgi-bin/eventbrowser_st_id?ST_ID=REACT_13433	hsa:347734,SLC35B2,347734:down|hsa:1545,CYP1B1,1545:up|hsa:79017,GGCT,79017:down|hsa:1594,CYP27B1,1594:down|hsa:120227,CYP2R1,120227:up|hsa:2678,GGT1,2678:up|hsa:57834,CYP4F11,57834:down|hsa:8529,CYP4F2,8529:down|hsa:4257,MGST1,4257:down|hsa:10380,BPNT1,10380:down|hsa:5742,PTGS1,5742:down|hsa:4837,NNMT,4837:up|hsa:2948,GSTM4,2948:down|hsa:2946,GSTM2,2946:down|hsa:2944,GSTM1,2944:down|hsa:66002,CY…
Phagosomal maturation (early endosomal stage)	Reactome	REACT_121256	5	34	4783	82029	0.00104536901526	0.000414487559278	0.06156854681	0.882894932943	9296|155066|533|4842|51606	http://www.reactome.org/cgi-bin/eventbrowser_st_id?ST_ID=REACT_121256	hsa:9296,ATP6V1F,9296:down|hsa:155066,ATP6V0E2,155066:down|hsa:533,ATP6V0B,533:down|hsa:4842,NOS1,4842:down|hsa:51606,ATP6V1H,51606:down
Latent infection of Homo sapiens with Mycobacterium tuberculosis	Reactome	REACT_121237	5	34	4783	82029	0.00104536901526	0.000414487559278	0.06156854681	0.882894932943	9296|155066|533|4842|51606	http://www.reactome.org/cgi-bin/eventbrowser_st_id?ST_ID=REACT_121237	hsa:9296,ATP6V1F,9296:down|hsa:155066,ATP6V0E2,155066:down|hsa:533,ATP6V0B,533:down|hsa:4842,NOS1,4842:down|hsa:51606,ATP6V1H,51606:down
TRAF3-dependent IRF activation pathway	Reactome	REACT_25026	3	14	4783	82029	0.000627221409157	0.000170671347938	0.0637148250784	0.882894932943	3665|9641|57506	http://www.reactome.org/cgi-bin/eventbrowser_st_id?ST_ID=REACT_25026	hsa:3665,IRF7,3665:up|hsa:9641,IKBKE,9641:down|hsa:57506,MAVS,57506:down
Synthesis of Prostaglandins (PG) and Thromboxanes (TX)	Reactome	REACT_150149	3	14	4783	82029	0.000627221409157	0.000170671347938	0.0637148250784	0.882894932943	127281|5742|873	http://www.reactome.org/cgi-bin/eventbrowser_st_id?ST_ID=REACT_150149	hsa:127281,FAM213B,127281:down|hsa:5742,PTGS1,5742:down|hsa:873,CBR1,873:down
Sema4D induced cell migration and growth-cone collapse	Reactome	REACT_19277	4	24	4783	82029	0.00083629521221	0.000292579453608	0.0656204951747	0.882894932943	3984|10398|5880|3985	http://www.reactome.org/cgi-bin/eventbrowser_st_id?ST_ID=REACT_19277	hsa:3984,LIMK1,3984:down|hsa:10398,MYL9,10398:up|hsa:5880,RAC2,5880:down|hsa:3985,LIMK2,3985:down
Activation of TRKA receptors	Reactome	REACT_11064	2	6	4783	82029	0.000418147606105	7.3144863402e-05	0.0680817779059	0.882894932943	4803|135	http://www.reactome.org/cgi-bin/eventbrowser_st_id?ST_ID=REACT_11064	hsa:4803,NGF,4803:down|hsa:135,ADORA2A,135:up
Assembly of the ORC complex at the origin of replication	Reactome	REACT_567	2	6	4783	82029	0.000418147606105	7.3144863402e-05	0.0680817779059	0.882894932943	5001|4998	http://www.reactome.org/cgi-bin/eventbrowser_st_id?ST_ID=REACT_567	hsa:5001,ORC5,5001:down|hsa:4998,ORC1,4998:down
Vitamins	Reactome	REACT_13450	2	6	4783	82029	0.000418147606105	7.3144863402e-05	0.0680817779059	0.882894932943	120227|1594	http://www.reactome.org/cgi-bin/eventbrowser_st_id?ST_ID=REACT_13450	hsa:120227,CYP2R1,120227:up|hsa:1594,CYP27B1,1594:down
Synthesis of 12-eicosatetraenoic acid derivatives	Reactome	REACT_150201	2	6	4783	82029	0.000418147606105	7.3144863402e-05	0.0680817779059	0.882894932943	2877|2876	http://www.reactome.org/cgi-bin/eventbrowser_st_id?ST_ID=REACT_150201	hsa:2877,GPX2,2877:down|hsa:2876,GPX1,2876:down
Synthesis of 15-eicosatetraenoic acid derivatives	Reactome	REACT_150422	2	6	4783	82029	0.000418147606105	7.3144863402e-05	0.0680817779059	0.882894932943	2877|2876	http://www.reactome.org/cgi-bin/eventbrowser_st_id?ST_ID=REACT_150422	hsa:2877,GPX2,2877:down|hsa:2876,GPX1,2876:down
Uptake and function of anthrax toxins	Reactome	REACT_264618	2	6	4783	82029	0.000418147606105	7.3144863402e-05	0.0680817779059	0.882894932943	5604|5045	http://www.reactome.org/cgi-bin/eventbrowser_st_id?ST_ID=REACT_264618	hsa:5604,MAP2K1,5604:down|hsa:5045,FURIN,5045:down
Synthesis of 5-eicosatetraenoic acids	Reactome	REACT_150209	2	6	4783	82029	0.000418147606105	7.3144863402e-05	0.0680817779059	0.882894932943	2877|2876	http://www.reactome.org/cgi-bin/eventbrowser_st_id?ST_ID=REACT_150209	hsa:2877,GPX2,2877:down|hsa:2876,GPX1,2876:down
Toll Like Receptor 4 (TLR4) Cascade	Reactome	REACT_6894	12	124	4783	82029	0.00250888563663	0.00151166051031	0.0729024532586	0.882894932943	3665|1849|6288|5604|3689|114609|148022|57161|5601|329|9641|4791	http://www.reactome.org/cgi-bin/eventbrowser_st_id?ST_ID=REACT_6894	hsa:3665,IRF7,3665:up|hsa:1849,DUSP7,1849:down|hsa:6288,SAA1,6288:down|hsa:5604,MAP2K1,5604:down|hsa:3689,ITGB2,3689:down|hsa:114609,TIRAP,114609:down|hsa:148022,TICAM1,148022:down|hsa:57161,PELI2,57161:up|hsa:5601,MAPK9,5601:up|hsa:329,BIRC2,329:up|hsa:9641,IKBKE,9641:down|hsa:4791,NFKB2,4791:down
Gamma carboxylation, hypusine formation and arylsulfatase activation	Reactome	REACT_1069	5	36	4783	82029	0.00104536901526	0.000438869180412	0.0733417560406	0.882894932943	285362|5627|5045|1802|22901	http://www.reactome.org/cgi-bin/eventbrowser_st_id?ST_ID=REACT_1069	hsa:285362,SUMF1,285362:up|hsa:5627,PROS1,5627:up|hsa:5045,FURIN,5045:down|hsa:1802,DPH2,1802:down|hsa:22901,ARSG,22901:up
N-Glycan antennae elongation	Reactome	REACT_25085	3	15	4783	82029	0.000627221409157	0.000182862158505	0.0734345208335	0.882894932943	8703|6484|8704	http://www.reactome.org/cgi-bin/eventbrowser_st_id?ST_ID=REACT_25085	hsa:8703,B4GALT3,8703:down|hsa:6484,ST3GAL4,6484:down|hsa:8704,B4GALT2,8704:down
Fatty acids	Reactome	REACT_13814	3	15	4783	82029	0.000627221409157	0.000182862158505	0.0734345208335	0.882894932943	57834|8529|66002	http://www.reactome.org/cgi-bin/eventbrowser_st_id?ST_ID=REACT_13814	hsa:57834,CYP4F11,57834:down|hsa:8529,CYP4F2,8529:down|hsa:66002,CYP4F12,66002:down
Signaling by Interleukins	Reactome	REACT_22232	11	111	4783	82029	0.00229981183358	0.00135317997294	0.0740158831102	0.882894932943	3636|4067|3575|6777|1438|3572|5604|57161|4791|5777|3552	http://www.reactome.org/cgi-bin/eventbrowser_st_id?ST_ID=REACT_22232	hsa:3636,INPPL1,3636:down|hsa:4067,LYN,4067:down|hsa:3575,IL7R,3575:down|hsa:6777,STAT5B,6777:up|hsa:1438,CSF2RA,1438:up|hsa:3572,IL6ST,3572:up|hsa:5604,MAP2K1,5604:down|hsa:57161,PELI2,57161:up|hsa:4791,NFKB2,4791:down|hsa:5777,PTPN6,5777:down|hsa:3552,IL1A,3552:down
Collagen formation	Reactome	REACT_120729	9	85	4783	82029	0.00188166422747	0.00103621889819	0.0745227044803	0.882894932943	3914|10536|340267|84695|4015|1299|1292|10491|1295	http://www.reactome.org/cgi-bin/eventbrowser_st_id?ST_ID=REACT_120729	hsa:3914,LAMB3,3914:down|hsa:10536,LEPREL2,10536:up|hsa:340267,COL28A1,340267:up|hsa:84695,LOXL3,84695:down|hsa:4015,LOX,4015:up|hsa:1299,COL9A3,1299:down|hsa:1292,COL6A2,1292:up|hsa:10491,CRTAP,10491:down|hsa:1295,COL8A1,1295:up
Developmental Biology	Reactome	REACT_111045	39	518	4783	82029	0.00815387831905	0.0063148398737	0.0764784214896	0.882894932943	6456|5604|5880|10552|10381|5664|100526693|2050|56896|4067|1945|1299|1292|9423|28964|892|6386|1272|8828|3651|7480|10398|5045|3312|3174|64218|5362|7277|6657|5087|56924|1808|6334|96764|51129|3984|3985|51586|3983	http://www.reactome.org/cgi-bin/eventbrowser_st_id?ST_ID=REACT_111045	hsa:6456,SH3GL2,6456:up|hsa:5604,MAP2K1,5604:down|hsa:5880,RAC2,5880:down|hsa:10552,ARPC1A,10552:down|hsa:10381,TUBB3,10381:down|hsa:5664,PSEN2,5664:down|hsa:100526693,ARPC4,100526693:up|hsa:2050,EPHB4,2050:down|hsa:56896,DPYSL5,56896:up|hsa:4067,LYN,4067:down|hsa:1945,EFNA4,1945:down|hsa:1299,COL9A3,1299:down|hsa:1292,COL6A2,1292:up|hsa:9423,NTN1,9423:up|hsa:28964,GIT1,28964:down|hsa:892,CCNC,89…
Activated TLR4 signalling	Reactome	REACT_6890	11	112	4783	82029	0.00229981183358	0.0013653707835	0.0774411306544	0.882894932943	3665|1849|6288|5604|114609|148022|57161|5601|329|9641|4791	http://www.reactome.org/cgi-bin/eventbrowser_st_id?ST_ID=REACT_6890	hsa:3665,IRF7,3665:up|hsa:1849,DUSP7,1849:down|hsa:6288,SAA1,6288:down|hsa:5604,MAP2K1,5604:down|hsa:114609,TIRAP,114609:down|hsa:148022,TICAM1,148022:down|hsa:57161,PELI2,57161:up|hsa:5601,MAPK9,5601:up|hsa:329,BIRC2,329:up|hsa:9641,IKBKE,9641:down|hsa:4791,NFKB2,4791:down
Immune System	Reactome	REACT_6900	80	1156	4783	82029	0.0167259042442	0.0140925770154	0.0786144639365	0.882894932943	3084|9730|9903|10411|3636|6396|10379|114609|2633|23650|5604|5601|10381|6456|9140|3572|100526693|8835|7327|6288|4067|6786|3575|1075|51191|5724|10346|340061|57161|5777|10870|10622|329|3665|3664|1174|4277|3663|5627|1154|8915|142689|3689|5603|54739|148022|3385|7128|9844|4794|9641|4791|162|3552|868|1849|4599|843|7277|81559|6502|5575|6777|27297|1604|1438|6199|8660|5693|23165|972|57506|4939|3984|10552|5…	http://www.reactome.org/cgi-bin/eventbrowser_st_id?ST_ID=REACT_6900	hsa:3084,NRG1,3084:down|hsa:9730,VPRBP,9730:down|hsa:9903,KLHL21,9903:down|hsa:10411,RAPGEF3,10411:down|hsa:3636,INPPL1,3636:down|hsa:6396,SEC13,6396:down|hsa:10379,IRF9,10379:up|hsa:114609,TIRAP,114609:down|hsa:2633,GBP1,2633:up|hsa:23650,TRIM29,23650:down|hsa:5604,MAP2K1,5604:down|hsa:5601,MAPK9,5601:up|hsa:10381,TUBB3,10381:down|hsa:6456,SH3GL2,6456:up|hsa:9140,ATG12,9140:up|hsa:3572,IL6ST,357…
Glycosphingolipid metabolism	Reactome	REACT_116105	5	37	4783	82029	0.00104536901526	0.000451059990979	0.0796556937585	0.882894932943	285362|6609|6610|3073|22901	http://www.reactome.org/cgi-bin/eventbrowser_st_id?ST_ID=REACT_116105	hsa:285362,SUMF1,285362:up|hsa:6609,SMPD1,6609:down|hsa:6610,SMPD2,6610:down|hsa:3073,HEXA,3073:down|hsa:22901,ARSG,22901:up
ZBP1(DAI) mediated induction of type I IFNs	Reactome	REACT_118764	4	26	4783	82029	0.00083629521221	0.000316961074742	0.0806521954764	0.882894932943	148022|340061|6288|4791	http://www.reactome.org/cgi-bin/eventbrowser_st_id?ST_ID=REACT_118764	hsa:148022,TICAM1,148022:down|hsa:340061,TMEM173,340061:down|hsa:6288,SAA1,6288:down|hsa:4791,NFKB2,4791:down
Insulin receptor recycling	Reactome	REACT_1109	4	26	4783	82029	0.00083629521221	0.000316961074742	0.0806521954764	0.882894932943	9296|155066|533|51606	http://www.reactome.org/cgi-bin/eventbrowser_st_id?ST_ID=REACT_1109	hsa:9296,ATP6V1F,9296:down|hsa:155066,ATP6V0E2,155066:down|hsa:533,ATP6V0B,533:down|hsa:51606,ATP6V1H,51606:down
CRMPs in Sema3A signaling	Reactome	REACT_19199	3	16	4783	82029	0.000627221409157	0.000195052969072	0.0837669749043	0.882894932943	5362|56896|1808	http://www.reactome.org/cgi-bin/eventbrowser_st_id?ST_ID=REACT_19199	hsa:5362,PLXNA2,5362:down|hsa:56896,DPYSL5,56896:up|hsa:1808,DPYSL2,1808:up
Neurofascin interactions	Reactome	REACT_22312	2	7	4783	82029	0.000418147606105	8.5335673969e-05	0.0844131593304	0.882894932943	1272|6386	http://www.reactome.org/cgi-bin/eventbrowser_st_id?ST_ID=REACT_22312	hsa:1272,CNTN1,1272:down|hsa:6386,SDCBP,6386:down
TRAIL signaling	Reactome	REACT_402	2	7	4783	82029	0.000418147606105	8.5335673969e-05	0.0844131593304	0.882894932943	8837|843	http://www.reactome.org/cgi-bin/eventbrowser_st_id?ST_ID=REACT_402	hsa:8837,CFLAR,8837:up|hsa:843,CASP10,843:up
Nectin/Necl trans heterodimerization	Reactome	REACT_19268	2	7	4783	82029	0.000418147606105	8.5335673969e-05	0.0844131593304	0.882894932943	5818|25945	http://www.reactome.org/cgi-bin/eventbrowser_st_id?ST_ID=REACT_19268	hsa:5818,PVRL1,5818:down|hsa:25945,PVRL3,25945:up
Interleukin-1 processing	Reactome	REACT_23950	2	7	4783	82029	0.000418147606105	8.5335673969e-05	0.0844131593304	0.882894932943	3552|4791	http://www.reactome.org/cgi-bin/eventbrowser_st_id?ST_ID=REACT_23950	hsa:3552,IL1A,3552:down|hsa:4791,NFKB2,4791:down
Vitamin D (calciferol) metabolism	Reactome	REACT_13523	2	7	4783	82029	0.000418147606105	8.5335673969e-05	0.0844131593304	0.882894932943	120227|1594	http://www.reactome.org/cgi-bin/eventbrowser_st_id?ST_ID=REACT_13523	hsa:120227,CYP2R1,120227:up|hsa:1594,CYP27B1,1594:down
Nuclear Receptor transcription pathway	Reactome	REACT_15525	5	38	4783	82029	0.00104536901526	0.000463250801546	0.0862499811418	0.882894932943	2103|2101|9975|3174|7421	http://www.reactome.org/cgi-bin/eventbrowser_st_id?ST_ID=REACT_15525	hsa:2103,ESRRB,2103:up|hsa:2101,ESRRA,2101:down|hsa:9975,NR1D2,9975:up|hsa:3174,HNF4G,3174:up|hsa:7421,VDR,7421:down
Sema4D in semaphorin signaling	Reactome	REACT_19259	4	27	4783	82029	0.00083629521221	0.000329151885309	0.0887505776869	0.882894932943	3984|10398|5880|3985	http://www.reactome.org/cgi-bin/eventbrowser_st_id?ST_ID=REACT_19259	hsa:3984,LIMK1,3984:down|hsa:10398,MYL9,10398:up|hsa:5880,RAC2,5880:down|hsa:3985,LIMK2,3985:down
Keratan sulfate biosynthesis	Reactome	REACT_121120	4	27	4783	82029	0.00083629521221	0.000329151885309	0.0887505776869	0.882894932943	8703|10402|6484|8704	http://www.reactome.org/cgi-bin/eventbrowser_st_id?ST_ID=REACT_121120	hsa:8703,B4GALT3,8703:down|hsa:10402,ST3GAL6,10402:up|hsa:6484,ST3GAL4,6484:down|hsa:8704,B4GALT2,8704:down
Defective MAT1A causes Methionine adenosyltransferase deficiency (MATD)	Reactome	REACT_268063	9	89	4783	82029	0.00188166422747	0.00108498214046	0.0911955327593	0.882894932943	347734|79017|2948|4257|10380|4837|2678|2946|2944	http://www.reactome.org/cgi-bin/eventbrowser_st_id?ST_ID=REACT_268063	hsa:347734,SLC35B2,347734:down|hsa:79017,GGCT,79017:down|hsa:2948,GSTM4,2948:down|hsa:4257,MGST1,4257:down|hsa:10380,BPNT1,10380:down|hsa:4837,NNMT,4837:up|hsa:2678,GGT1,2678:up|hsa:2946,GSTM2,2946:down|hsa:2944,GSTM1,2944:down
Defective TPMT causes Thiopurine S-methyltransferase deficiency (TPMT deficiency)	Reactome	REACT_268027	9	89	4783	82029	0.00188166422747	0.00108498214046	0.0911955327593	0.882894932943	347734|79017|2948|4257|10380|4837|2678|2946|2944	http://www.reactome.org/cgi-bin/eventbrowser_st_id?ST_ID=REACT_268027	hsa:347734,SLC35B2,347734:down|hsa:79017,GGCT,79017:down|hsa:2948,GSTM4,2948:down|hsa:4257,MGST1,4257:down|hsa:10380,BPNT1,10380:down|hsa:4837,NNMT,4837:up|hsa:2678,GGT1,2678:up|hsa:2946,GSTM2,2946:down|hsa:2944,GSTM1,2944:down
Defective SLC35D1 causes Schneckenbecken dysplasia (SCHBCKD)	Reactome	REACT_267818	9	89	4783	82029	0.00188166422747	0.00108498214046	0.0911955327593	0.882894932943	347734|79017|2948|4257|10380|4837|2678|2946|2944	http://www.reactome.org/cgi-bin/eventbrowser_st_id?ST_ID=REACT_267818	hsa:347734,SLC35B2,347734:down|hsa:79017,GGCT,79017:down|hsa:2948,GSTM4,2948:down|hsa:4257,MGST1,4257:down|hsa:10380,BPNT1,10380:down|hsa:4837,NNMT,4837:up|hsa:2678,GGT1,2678:up|hsa:2946,GSTM2,2946:down|hsa:2944,GSTM1,2944:down
Defective GSS causes Glutathione synthetase deficiency (GSS deficiency)	Reactome	REACT_267887	9	89	4783	82029	0.00188166422747	0.00108498214046	0.0911955327593	0.882894932943	347734|79017|2948|4257|10380|4837|2678|2946|2944	http://www.reactome.org/cgi-bin/eventbrowser_st_id?ST_ID=REACT_267887	hsa:347734,SLC35B2,347734:down|hsa:79017,GGCT,79017:down|hsa:2948,GSTM4,2948:down|hsa:4257,MGST1,4257:down|hsa:10380,BPNT1,10380:down|hsa:4837,NNMT,4837:up|hsa:2678,GGT1,2678:up|hsa:2946,GSTM2,2946:down|hsa:2944,GSTM1,2944:down
Phase II conjugation	Reactome	REACT_6959	9	89	4783	82029	0.00188166422747	0.00108498214046	0.0911955327593	0.882894932943	347734|79017|2948|4257|10380|4837|2678|2946|2944	http://www.reactome.org/cgi-bin/eventbrowser_st_id?ST_ID=REACT_6959	hsa:347734,SLC35B2,347734:down|hsa:79017,GGCT,79017:down|hsa:2948,GSTM4,2948:down|hsa:4257,MGST1,4257:down|hsa:10380,BPNT1,10380:down|hsa:4837,NNMT,4837:up|hsa:2678,GGT1,2678:up|hsa:2946,GSTM2,2946:down|hsa:2944,GSTM1,2944:down
Defective GCLC causes Hemolytic anemia due to gamma-glutamylcysteine synthetase deficiency (HAGGSD)	Reactome	REACT_268321	9	89	4783	82029	0.00188166422747	0.00108498214046	0.0911955327593	0.882894932943	347734|79017|2948|4257|10380|4837|2678|2946|2944	http://www.reactome.org/cgi-bin/eventbrowser_st_id?ST_ID=REACT_268321	hsa:347734,SLC35B2,347734:down|hsa:79017,GGCT,79017:down|hsa:2948,GSTM4,2948:down|hsa:4257,MGST1,4257:down|hsa:10380,BPNT1,10380:down|hsa:4837,NNMT,4837:up|hsa:2678,GGT1,2678:up|hsa:2946,GSTM2,2946:down|hsa:2944,GSTM1,2944:down
Defective UGT1A1 causes hyperbilirubinemia	Reactome	REACT_268058	9	89	4783	82029	0.00188166422747	0.00108498214046	0.0911955327593	0.882894932943	347734|79017|2948|4257|10380|4837|2678|2946|2944	http://www.reactome.org/cgi-bin/eventbrowser_st_id?ST_ID=REACT_268058	hsa:347734,SLC35B2,347734:down|hsa:79017,GGCT,79017:down|hsa:2948,GSTM4,2948:down|hsa:4257,MGST1,4257:down|hsa:10380,BPNT1,10380:down|hsa:4837,NNMT,4837:up|hsa:2678,GGT1,2678:up|hsa:2946,GSTM2,2946:down|hsa:2944,GSTM1,2944:down
Defective UGT1A4 causes hyperbilirubinemia	Reactome	REACT_268618	9	89	4783	82029	0.00188166422747	0.00108498214046	0.0911955327593	0.882894932943	347734|79017|2948|4257|10380|4837|2678|2946|2944	http://www.reactome.org/cgi-bin/eventbrowser_st_id?ST_ID=REACT_268618	hsa:347734,SLC35B2,347734:down|hsa:79017,GGCT,79017:down|hsa:2948,GSTM4,2948:down|hsa:4257,MGST1,4257:down|hsa:10380,BPNT1,10380:down|hsa:4837,NNMT,4837:up|hsa:2678,GGT1,2678:up|hsa:2946,GSTM2,2946:down|hsa:2944,GSTM1,2944:down
Defective AHCY causes Hypermethioninemia with S-adenosylhomocysteine hydrolase deficiency (HMAHCHD)	Reactome	REACT_268587	9	89	4783	82029	0.00188166422747	0.00108498214046	0.0911955327593	0.882894932943	347734|79017|2948|4257|10380|4837|2678|2946|2944	http://www.reactome.org/cgi-bin/eventbrowser_st_id?ST_ID=REACT_268587	hsa:347734,SLC35B2,347734:down|hsa:79017,GGCT,79017:down|hsa:2948,GSTM4,2948:down|hsa:4257,MGST1,4257:down|hsa:10380,BPNT1,10380:down|hsa:4837,NNMT,4837:up|hsa:2678,GGT1,2678:up|hsa:2946,GSTM2,2946:down|hsa:2944,GSTM1,2944:down
Defective GGT1 causes Glutathionuria (GLUTH)	Reactome	REACT_268129	9	89	4783	82029	0.00188166422747	0.00108498214046	0.0911955327593	0.882894932943	347734|79017|2948|4257|10380|4837|2678|2946|2944	http://www.reactome.org/cgi-bin/eventbrowser_st_id?ST_ID=REACT_268129	hsa:347734,SLC35B2,347734:down|hsa:79017,GGCT,79017:down|hsa:2948,GSTM4,2948:down|hsa:4257,MGST1,4257:down|hsa:10380,BPNT1,10380:down|hsa:4837,NNMT,4837:up|hsa:2678,GGT1,2678:up|hsa:2946,GSTM2,2946:down|hsa:2944,GSTM1,2944:down
Defective OPLAH causes 5-oxoprolinase deficiency (OPLAHD)	Reactome	REACT_268256	9	89	4783	82029	0.00188166422747	0.00108498214046	0.0911955327593	0.882894932943	347734|79017|2948|4257|10380|4837|2678|2946|2944	http://www.reactome.org/cgi-bin/eventbrowser_st_id?ST_ID=REACT_268256	hsa:347734,SLC35B2,347734:down|hsa:79017,GGCT,79017:down|hsa:2948,GSTM4,2948:down|hsa:4257,MGST1,4257:down|hsa:10380,BPNT1,10380:down|hsa:4837,NNMT,4837:up|hsa:2678,GGT1,2678:up|hsa:2946,GSTM2,2946:down|hsa:2944,GSTM1,2944:down
Removal of DNA patch containing abasic residue	Reactome	REACT_2192	3	17	4783	82029	0.000627221409157	0.000207243779639	0.0946790202363	0.888547469152	4350|5423|4968	http://www.reactome.org/cgi-bin/eventbrowser_st_id?ST_ID=REACT_2192	hsa:4350,MPG,4350:down|hsa:5423,POLB,5423:down|hsa:4968,OGG1,4968:down
Resolution of AP sites via the multiple-nucleotide patch replacement pathway	Reactome	REACT_1128	3	17	4783	82029	0.000627221409157	0.000207243779639	0.0946790202363	0.888547469152	4350|5423|4968	http://www.reactome.org/cgi-bin/eventbrowser_st_id?ST_ID=REACT_1128	hsa:4350,MPG,4350:down|hsa:5423,POLB,5423:down|hsa:4968,OGG1,4968:down
Synthesis of PIPs at the Golgi membrane	Reactome	REACT_120836	3	17	4783	82029	0.000627221409157	0.000207243779639	0.0946790202363	0.888547469152	55697|375|5286	http://www.reactome.org/cgi-bin/eventbrowser_st_id?ST_ID=REACT_120836	hsa:55697,VAC14,55697:down|hsa:375,ARF1,375:down|hsa:5286,PIK3C2A,5286:up
Platelet homeostasis	Reactome	REACT_23876	8	77	4783	82029	0.00167259042442	0.000938692413659	0.0963447961954	0.888547469152	7804|6786|2788|5777|2791|27345|4842|493	http://www.reactome.org/cgi-bin/eventbrowser_st_id?ST_ID=REACT_23876	hsa:7804,LRP8,7804:down|hsa:6786,STIM1,6786:down|hsa:2788,GNG7,2788:up|hsa:5777,PTPN6,5777:down|hsa:2791,GNG11,2791:down|hsa:27345,KCNMB4,27345:up|hsa:4842,NOS1,4842:down|hsa:493,ATP2B4,493:down
Base-Excision Repair, AP Site Formation	Reactome	REACT_804	2	8	4783	82029	0.000418147606105	9.7526484536e-05	0.101774012505	0.888547469152	4350|4968	http://www.reactome.org/cgi-bin/eventbrowser_st_id?ST_ID=REACT_804	hsa:4350,MPG,4350:down|hsa:4968,OGG1,4968:down
VEGF binds to VEGFR leading to receptor dimerization	Reactome	REACT_12583	2	8	4783	82029	0.000418147606105	9.7526484536e-05	0.101774012505	0.888547469152	7424|7422	http://www.reactome.org/cgi-bin/eventbrowser_st_id?ST_ID=REACT_12583	hsa:7424,VEGFC,7424:down|hsa:7422,VEGFA,7422:down
VEGF ligand-receptor interactions	Reactome	REACT_12380	2	8	4783	82029	0.000418147606105	9.7526484536e-05	0.101774012505	0.888547469152	7424|7422	http://www.reactome.org/cgi-bin/eventbrowser_st_id?ST_ID=REACT_12380	hsa:7424,VEGFC,7424:down|hsa:7422,VEGFA,7422:down
Transferrin endocytosis and recycling	Reactome	REACT_25283	4	29	4783	82029	0.00083629521221	0.000353533506443	0.106056800392	0.888547469152	9296|155066|533|51606	http://www.reactome.org/cgi-bin/eventbrowser_st_id?ST_ID=REACT_25283	hsa:9296,ATP6V1F,9296:down|hsa:155066,ATP6V0E2,155066:down|hsa:533,ATP6V0B,533:down|hsa:51606,ATP6V1H,51606:down
Pre-NOTCH Processing in Golgi	Reactome	REACT_118798	3	18	4783	82029	0.000627221409157	0.000219434590206	0.106135768193	0.888547469152	10402|5045|6484	http://www.reactome.org/cgi-bin/eventbrowser_st_id?ST_ID=REACT_118798	hsa:10402,ST3GAL6,10402:up|hsa:5045,FURIN,5045:down|hsa:6484,ST3GAL4,6484:down
Synthesis and interconversion of nucleotide di- and triphosphates	Reactome	REACT_21330	3	18	4783	82029	0.000627221409157	0.000219434590206	0.106135768193	0.888547469152	1503|2987|204	http://www.reactome.org/cgi-bin/eventbrowser_st_id?ST_ID=REACT_21330	hsa:1503,CTPS1,1503:down|hsa:2987,GUK1,2987:down|hsa:204,AK2,204:down
Ephrin signaling	Reactome	REACT_264047	3	18	4783	82029	0.000627221409157	0.000219434590206	0.106135768193	0.888547469152	2050|6386|28964	http://www.reactome.org/cgi-bin/eventbrowser_st_id?ST_ID=REACT_264047	hsa:2050,EPHB4,2050:down|hsa:6386,SDCBP,6386:down|hsa:28964,GIT1,28964:down
Activation of IRF3/IRF7 mediated by TBK1/IKK epsilon	Reactome	REACT_25148	3	18	4783	82029	0.000627221409157	0.000219434590206	0.106135768193	0.888547469152	3665|148022|9641	http://www.reactome.org/cgi-bin/eventbrowser_st_id?ST_ID=REACT_25148	hsa:3665,IRF7,3665:up|hsa:148022,TICAM1,148022:down|hsa:9641,IKBKE,9641:down
Formation of ATP by chemiosmotic coupling	Reactome	REACT_6759	3	18	4783	82029	0.000627221409157	0.000219434590206	0.106135768193	0.888547469152	9551|518|522	http://www.reactome.org/cgi-bin/eventbrowser_st_id?ST_ID=REACT_6759	hsa:9551,ATP5J2,9551:down|hsa:518,ATP5G3,518:down|hsa:522,ATP5J,522:down
Cytosolic sensors of pathogen-associated DNA	Reactome	REACT_118823	7	67	4783	82029	0.00146351662137	0.000816784307989	0.112816406469	0.907729473065	3665|6288|340061|27297|148022|10622|4791	http://www.reactome.org/cgi-bin/eventbrowser_st_id?ST_ID=REACT_118823	hsa:3665,IRF7,3665:up|hsa:6288,SAA1,6288:down|hsa:340061,TMEM173,340061:down|hsa:27297,CRCP,27297:down|hsa:148022,TICAM1,148022:down|hsa:10622,POLR3G,10622:down|hsa:4791,NFKB2,4791:down
Adherens junctions interactions	Reactome	REACT_19195	4	30	4783	82029	0.00083629521221	0.00036572431701	0.115238965683	0.912133146486	5818|25945|1012|1001	http://www.reactome.org/cgi-bin/eventbrowser_st_id?ST_ID=REACT_19195	hsa:5818,PVRL1,5818:down|hsa:25945,PVRL3,25945:up|hsa:1012,CDH13,1012:down|hsa:1001,CDH3,1001:down
Resolution of Abasic Sites (AP sites)	Reactome	REACT_1893	3	19	4783	82029	0.000627221409157	0.000231625400773	0.118101092326	0.912133146486	4350|5423|4968	http://www.reactome.org/cgi-bin/eventbrowser_st_id?ST_ID=REACT_1893	hsa:4350,MPG,4350:down|hsa:5423,POLB,5423:down|hsa:4968,OGG1,4968:down
Base Excision Repair	Reactome	REACT_1104	3	19	4783	82029	0.000627221409157	0.000231625400773	0.118101092326	0.912133146486	4350|5423|4968	http://www.reactome.org/cgi-bin/eventbrowser_st_id?ST_ID=REACT_1104	hsa:4350,MPG,4350:down|hsa:5423,POLB,5423:down|hsa:4968,OGG1,4968:down
Na+/Cl- dependent neurotransmitter transporters	Reactome	REACT_20506	3	19	4783	82029	0.000627221409157	0.000231625400773	0.118101092326	0.912133146486	6533|6538|6539	http://www.reactome.org/cgi-bin/eventbrowser_st_id?ST_ID=REACT_20506	hsa:6533,SLC6A6,6533:down|hsa:6538,SLC6A11,6538:down|hsa:6539,SLC6A12,6539:up
Chondroitin sulfate biosynthesis	Reactome	REACT_120989	3	19	4783	82029	0.000627221409157	0.000231625400773	0.118101092326	0.912133146486	54480|79586|50515	http://www.reactome.org/cgi-bin/eventbrowser_st_id?ST_ID=REACT_120989	hsa:54480,CHPF2,54480:down|hsa:79586,CHPF,79586:down|hsa:50515,CHST11,50515:down
Sphingolipid metabolism	Reactome	REACT_19323	7	68	4783	82029	0.00146351662137	0.000828975118556	0.118868140307	0.912133146486	285362|8877|6610|8611|22901|6609|3073	http://www.reactome.org/cgi-bin/eventbrowser_st_id?ST_ID=REACT_19323	hsa:285362,SUMF1,285362:up|hsa:8877,SPHK1,8877:down|hsa:6610,SMPD2,6610:down|hsa:8611,PPAP2A,8611:up|hsa:22901,ARSG,22901:up|hsa:6609,SMPD1,6609:down|hsa:3073,HEXA,3073:down
Bicarbonate transporters	Reactome	REACT_19298	2	9	4783	82029	0.000418147606105	0.000109717295103	0.120001377187	0.912133146486	9498|6522	http://www.reactome.org/cgi-bin/eventbrowser_st_id?ST_ID=REACT_19298	hsa:9498,SLC4A8,9498:up|hsa:6522,SLC4A2,6522:down
Removal of aminoterminal propeptides from gamma-carboxylated proteins	Reactome	REACT_733	2	9	4783	82029	0.000418147606105	0.000109717295103	0.120001377187	0.912133146486	5627|5045	http://www.reactome.org/cgi-bin/eventbrowser_st_id?ST_ID=REACT_733	hsa:5627,PROS1,5627:up|hsa:5045,FURIN,5045:down
Synthesis of (16-20)-hydroxyeicosatetraenoic acids (HETE)	Reactome	REACT_150134	2	9	4783	82029	0.000418147606105	0.000109717295103	0.120001377187	0.912133146486	8529|1545	http://www.reactome.org/cgi-bin/eventbrowser_st_id?ST_ID=REACT_150134	hsa:8529,CYP4F2,8529:down|hsa:1545,CYP1B1,1545:up
Displacement of DNA glycosylase by APE1	Reactome	REACT_1064	2	9	4783	82029	0.000418147606105	0.000109717295103	0.120001377187	0.912133146486	4350|4968	http://www.reactome.org/cgi-bin/eventbrowser_st_id?ST_ID=REACT_1064	hsa:4350,MPG,4350:down|hsa:4968,OGG1,4968:down
Pyrimidine salvage reactions	Reactome	REACT_655	2	9	4783	82029	0.000418147606105	0.000109717295103	0.120001377187	0.912133146486	7378|978	http://www.reactome.org/cgi-bin/eventbrowser_st_id?ST_ID=REACT_655	hsa:7378,UPP1,7378:down|hsa:978,CDA,978:up
Transport of nucleotide sugars	Reactome	REACT_22151	2	9	4783	82029	0.000418147606105	0.000109717295103	0.120001377187	0.912133146486	347734|55343	http://www.reactome.org/cgi-bin/eventbrowser_st_id?ST_ID=REACT_22151	hsa:347734,SLC35B2,347734:down|hsa:55343,SLC35C1,55343:down
Nef Mediated CD4 Down-regulation	Reactome	REACT_11166	2	9	4783	82029	0.000418147606105	0.000109717295103	0.120001377187	0.912133146486	375|51606	http://www.reactome.org/cgi-bin/eventbrowser_st_id?ST_ID=REACT_11166	hsa:375,ARF1,375:down|hsa:51606,ATP6V1H,51606:down
Iron uptake and transport	Reactome	REACT_25060	5	43	4783	82029	0.00104536901526	0.000524204854381	0.123249051742	0.912133146486	79901|155066|533|9296|51606	http://www.reactome.org/cgi-bin/eventbrowser_st_id?ST_ID=REACT_25060	hsa:79901,CYBRD1,79901:up|hsa:155066,ATP6V0E2,155066:down|hsa:533,ATP6V0B,533:down|hsa:9296,ATP6V1F,9296:down|hsa:51606,ATP6V1H,51606:down
Activation of Matrix Metalloproteinases	Reactome	REACT_118682	4	31	4783	82029	0.00083629521221	0.000377915127577	0.124755115027	0.912133146486	4312|7077|5045|4324	http://www.reactome.org/cgi-bin/eventbrowser_st_id?ST_ID=REACT_118682	hsa:4312,MMP1,4312:down|hsa:7077,TIMP2,7077:up|hsa:5045,FURIN,5045:down|hsa:4324,MMP15,4324:down
Transport of glucose and other sugars, bile salts and organic acids, metal ions and amine compounds	Reactome	REACT_19305	9	96	4783	82029	0.00188166422747	0.00117031781443	0.125195081361	0.912133146486	6515|254428|64849|6533|56606|80736|6539|6538|7781	http://www.reactome.org/cgi-bin/eventbrowser_st_id?ST_ID=REACT_19305	hsa:6515,SLC2A3,6515:up|hsa:254428,SLC41A1,254428:down|hsa:64849,SLC13A3,64849:down|hsa:6533,SLC6A6,6533:down|hsa:56606,SLC2A9,56606:down|hsa:80736,SLC44A4,80736:down|hsa:6539,SLC6A12,6539:up|hsa:6538,SLC6A11,6538:down|hsa:7781,SLC30A3,7781:up
L1CAM interactions	Reactome	REACT_22205	10	110	4783	82029	0.00209073803052	0.00134098916237	0.126132912192	0.912133146486	7277|1272|1808|6334|5604|6386|10381|6456|8828|3312	http://www.reactome.org/cgi-bin/eventbrowser_st_id?ST_ID=REACT_22205	hsa:7277,TUBA4A,7277:down|hsa:1272,CNTN1,1272:down|hsa:1808,DPYSL2,1808:up|hsa:6334,SCN8A,6334:up|hsa:5604,MAP2K1,5604:down|hsa:6386,SDCBP,6386:down|hsa:10381,TUBB3,10381:down|hsa:6456,SH3GL2,6456:up|hsa:8828,NRP2,8828:up|hsa:3312,HSPA8,3312:down
Metabolism of carbohydrates	Reactome	REACT_474	20	255	4783	82029	0.00418147606105	0.00310865669458	0.126685102534	0.912133146486	347734|54480|10402|8372|2990|79586|5631|6515|4191|8703|2026|3073|23165|8908|8704|3038|9957|50515|6484|1468	http://www.reactome.org/cgi-bin/eventbrowser_st_id?ST_ID=REACT_474	hsa:347734,SLC35B2,347734:down|hsa:54480,CHPF2,54480:down|hsa:10402,ST3GAL6,10402:up|hsa:8372,HYAL3,8372:down|hsa:2990,GUSB,2990:down|hsa:79586,CHPF,79586:down|hsa:5631,PRPS1,5631:down|hsa:6515,SLC2A3,6515:up|hsa:4191,MDH2,4191:down|hsa:8703,B4GALT3,8703:down|hsa:2026,ENO2,2026:down|hsa:3073,HEXA,3073:down|hsa:23165,NUP205,23165:down|hsa:8908,GYG2,8908:up|hsa:8704,B4GALT2,8704:down|hsa:3038,HAS3,…
Myoclonic epilepsy of Lafora	Reactome	REACT_264430	20	255	4783	82029	0.00418147606105	0.00310865669458	0.126685102534	0.912133146486	347734|54480|10402|8372|2990|79586|5631|6515|4191|8703|2026|3073|23165|8908|8704|3038|9957|50515|6484|1468	http://www.reactome.org/cgi-bin/eventbrowser_st_id?ST_ID=REACT_264430	hsa:347734,SLC35B2,347734:down|hsa:54480,CHPF2,54480:down|hsa:10402,ST3GAL6,10402:up|hsa:8372,HYAL3,8372:down|hsa:2990,GUSB,2990:down|hsa:79586,CHPF,79586:down|hsa:5631,PRPS1,5631:down|hsa:6515,SLC2A3,6515:up|hsa:4191,MDH2,4191:down|hsa:8703,B4GALT3,8703:down|hsa:2026,ENO2,2026:down|hsa:3073,HEXA,3073:down|hsa:23165,NUP205,23165:down|hsa:8908,GYG2,8908:up|hsa:8704,B4GALT2,8704:down|hsa:3038,HAS3,…
Glycogen storage diseases	Reactome	REACT_264090	20	255	4783	82029	0.00418147606105	0.00310865669458	0.126685102534	0.912133146486	347734|54480|10402|8372|2990|79586|5631|6515|4191|8703|2026|3073|23165|8908|8704|3038|9957|50515|6484|1468	http://www.reactome.org/cgi-bin/eventbrowser_st_id?ST_ID=REACT_264090	hsa:347734,SLC35B2,347734:down|hsa:54480,CHPF2,54480:down|hsa:10402,ST3GAL6,10402:up|hsa:8372,HYAL3,8372:down|hsa:2990,GUSB,2990:down|hsa:79586,CHPF,79586:down|hsa:5631,PRPS1,5631:down|hsa:6515,SLC2A3,6515:up|hsa:4191,MDH2,4191:down|hsa:8703,B4GALT3,8703:down|hsa:2026,ENO2,2026:down|hsa:3073,HEXA,3073:down|hsa:23165,NUP205,23165:down|hsa:8908,GYG2,8908:up|hsa:8704,B4GALT2,8704:down|hsa:3038,HAS3,…
N-glycan antennae elongation in the medial/trans-Golgi	Reactome	REACT_25208	3	20	4783	82029	0.000627221409157	0.00024381621134	0.130538053443	0.912133146486	8703|6484|8704	http://www.reactome.org/cgi-bin/eventbrowser_st_id?ST_ID=REACT_25208	hsa:8703,B4GALT3,8703:down|hsa:6484,ST3GAL4,6484:down|hsa:8704,B4GALT2,8704:down
Loss of Function of SMAD4 in Cancer	Reactome	REACT_169219	7	70	4783	82029	0.00146351662137	0.00085335673969	0.131460858149	0.912133146486	892|142|50855|1874|56288|5054|5045	http://www.reactome.org/cgi-bin/eventbrowser_st_id?ST_ID=REACT_169219	hsa:892,CCNC,892:down|hsa:142,PARP1,142:down|hsa:50855,PARD6A,50855:down|hsa:1874,E2F4,1874:down|hsa:56288,PARD3,56288:up|hsa:5054,SERPINE1,5054:down|hsa:5045,FURIN,5045:down
SMAD4 MH2 Domain Mutants in Cancer	Reactome	REACT_169107	7	70	4783	82029	0.00146351662137	0.00085335673969	0.131460858149	0.912133146486	892|142|50855|1874|56288|5054|5045	http://www.reactome.org/cgi-bin/eventbrowser_st_id?ST_ID=REACT_169107	hsa:892,CCNC,892:down|hsa:142,PARP1,142:down|hsa:50855,PARD6A,50855:down|hsa:1874,E2F4,1874:down|hsa:56288,PARD3,56288:up|hsa:5054,SERPINE1,5054:down|hsa:5045,FURIN,5045:down
TGFBR1 LBD Mutants in Cancer	Reactome	REACT_169445	7	70	4783	82029	0.00146351662137	0.00085335673969	0.131460858149	0.912133146486	892|142|50855|1874|56288|5054|5045	http://www.reactome.org/cgi-bin/eventbrowser_st_id?ST_ID=REACT_169445	hsa:892,CCNC,892:down|hsa:142,PARP1,142:down|hsa:50855,PARD6A,50855:down|hsa:1874,E2F4,1874:down|hsa:56288,PARD3,56288:up|hsa:5054,SERPINE1,5054:down|hsa:5045,FURIN,5045:down
TGFBR2 MSI Frameshift Mutants in Cancer	Reactome	REACT_169192	7	70	4783	82029	0.00146351662137	0.00085335673969	0.131460858149	0.912133146486	892|142|50855|1874|56288|5054|5045	http://www.reactome.org/cgi-bin/eventbrowser_st_id?ST_ID=REACT_169192	hsa:892,CCNC,892:down|hsa:142,PARP1,142:down|hsa:50855,PARD6A,50855:down|hsa:1874,E2F4,1874:down|hsa:56288,PARD3,56288:up|hsa:5054,SERPINE1,5054:down|hsa:5045,FURIN,5045:down
SMAD2/3 MH2 Domain Mutants in Cancer	Reactome	REACT_169165	7	70	4783	82029	0.00146351662137	0.00085335673969	0.131460858149	0.912133146486	892|142|50855|1874|56288|5054|5045	http://www.reactome.org/cgi-bin/eventbrowser_st_id?ST_ID=REACT_169165	hsa:892,CCNC,892:down|hsa:142,PARP1,142:down|hsa:50855,PARD6A,50855:down|hsa:1874,E2F4,1874:down|hsa:56288,PARD3,56288:up|hsa:5054,SERPINE1,5054:down|hsa:5045,FURIN,5045:down
Loss of Function of SMAD2/3 in Cancer	Reactome	REACT_169398	7	70	4783	82029	0.00146351662137	0.00085335673969	0.131460858149	0.912133146486	892|142|50855|1874|56288|5054|5045	http://www.reactome.org/cgi-bin/eventbrowser_st_id?ST_ID=REACT_169398	hsa:892,CCNC,892:down|hsa:142,PARP1,142:down|hsa:50855,PARD6A,50855:down|hsa:1874,E2F4,1874:down|hsa:56288,PARD3,56288:up|hsa:5054,SERPINE1,5054:down|hsa:5045,FURIN,5045:down
SMAD2/3 Phosphorylation Motif Mutants in Cancer	Reactome	REACT_169103	7	70	4783	82029	0.00146351662137	0.00085335673969	0.131460858149	0.912133146486	892|142|50855|1874|56288|5054|5045	http://www.reactome.org/cgi-bin/eventbrowser_st_id?ST_ID=REACT_169103	hsa:892,CCNC,892:down|hsa:142,PARP1,142:down|hsa:50855,PARD6A,50855:down|hsa:1874,E2F4,1874:down|hsa:56288,PARD3,56288:up|hsa:5054,SERPINE1,5054:down|hsa:5045,FURIN,5045:down
Signaling by TGF-beta Receptor Complex	Reactome	REACT_6844	7	70	4783	82029	0.00146351662137	0.00085335673969	0.131460858149	0.912133146486	892|142|50855|1874|56288|5054|5045	http://www.reactome.org/cgi-bin/eventbrowser_st_id?ST_ID=REACT_6844	hsa:892,CCNC,892:down|hsa:142,PARP1,142:down|hsa:50855,PARD6A,50855:down|hsa:1874,E2F4,1874:down|hsa:56288,PARD3,56288:up|hsa:5054,SERPINE1,5054:down|hsa:5045,FURIN,5045:down
TGFBR1 KD Mutants in Cancer	Reactome	REACT_169263	7	70	4783	82029	0.00146351662137	0.00085335673969	0.131460858149	0.912133146486	892|142|50855|1874|56288|5054|5045	http://www.reactome.org/cgi-bin/eventbrowser_st_id?ST_ID=REACT_169263	hsa:892,CCNC,892:down|hsa:142,PARP1,142:down|hsa:50855,PARD6A,50855:down|hsa:1874,E2F4,1874:down|hsa:56288,PARD3,56288:up|hsa:5054,SERPINE1,5054:down|hsa:5045,FURIN,5045:down
Loss of Function of TGFBR1 in Cancer	Reactome	REACT_169311	7	70	4783	82029	0.00146351662137	0.00085335673969	0.131460858149	0.912133146486	892|142|50855|1874|56288|5054|5045	http://www.reactome.org/cgi-bin/eventbrowser_st_id?ST_ID=REACT_169311	hsa:892,CCNC,892:down|hsa:142,PARP1,142:down|hsa:50855,PARD6A,50855:down|hsa:1874,E2F4,1874:down|hsa:56288,PARD3,56288:up|hsa:5054,SERPINE1,5054:down|hsa:5045,FURIN,5045:down
Loss of Function of TGFBR2 in Cancer	Reactome	REACT_169435	7	70	4783	82029	0.00146351662137	0.00085335673969	0.131460858149	0.912133146486	892|142|50855|1874|56288|5054|5045	http://www.reactome.org/cgi-bin/eventbrowser_st_id?ST_ID=REACT_169435	hsa:892,CCNC,892:down|hsa:142,PARP1,142:down|hsa:50855,PARD6A,50855:down|hsa:1874,E2F4,1874:down|hsa:56288,PARD3,56288:up|hsa:5054,SERPINE1,5054:down|hsa:5045,FURIN,5045:down
Signaling by TGF-beta Receptor Complex in Cancer	Reactome	REACT_169122	7	70	4783	82029	0.00146351662137	0.00085335673969	0.131460858149	0.912133146486	892|142|50855|1874|56288|5054|5045	http://www.reactome.org/cgi-bin/eventbrowser_st_id?ST_ID=REACT_169122	hsa:892,CCNC,892:down|hsa:142,PARP1,142:down|hsa:50855,PARD6A,50855:down|hsa:1874,E2F4,1874:down|hsa:56288,PARD3,56288:up|hsa:5054,SERPINE1,5054:down|hsa:5045,FURIN,5045:down
TGFBR2 Kinase Domain Mutants in Cancer	Reactome	REACT_169440	7	70	4783	82029	0.00146351662137	0.00085335673969	0.131460858149	0.912133146486	892|142|50855|1874|56288|5054|5045	http://www.reactome.org/cgi-bin/eventbrowser_st_id?ST_ID=REACT_169440	hsa:892,CCNC,892:down|hsa:142,PARP1,142:down|hsa:50855,PARD6A,50855:down|hsa:1874,E2F4,1874:down|hsa:56288,PARD3,56288:up|hsa:5054,SERPINE1,5054:down|hsa:5045,FURIN,5045:down
Gap junction assembly	Reactome	REACT_9509	4	32	4783	82029	0.00083629521221	0.000390105938144	0.13459019607	0.912133146486	2709|7277|10381|10052	http://www.reactome.org/cgi-bin/eventbrowser_st_id?ST_ID=REACT_9509	hsa:2709,GJB5,2709:down|hsa:7277,TUBA4A,7277:down|hsa:10381,TUBB3,10381:down|hsa:10052,GJC1,10052:up
Synthesis of PIPs at the late endosome membrane	Reactome	REACT_120918	2	10	4783	82029	0.000418147606105	0.00012190810567	0.138947118553	0.912133146486	55697|5286	http://www.reactome.org/cgi-bin/eventbrowser_st_id?ST_ID=REACT_120918	hsa:55697,VAC14,55697:down|hsa:5286,PIK3C2A,5286:up
Glutathione synthesis and recycling	Reactome	REACT_6960	2	10	4783	82029	0.000418147606105	0.00012190810567	0.138947118553	0.912133146486	2678|79017	http://www.reactome.org/cgi-bin/eventbrowser_st_id?ST_ID=REACT_6960	hsa:2678,GGT1,2678:up|hsa:79017,GGCT,79017:down
E2F-enabled inhibition of pre-replication complex formation	Reactome	REACT_1321	2	10	4783	82029	0.000418147606105	0.00012190810567	0.138947118553	0.912133146486	5001|4998	http://www.reactome.org/cgi-bin/eventbrowser_st_id?ST_ID=REACT_1321	hsa:5001,ORC5,5001:down|hsa:4998,ORC1,4998:down
Nef mediated downregulation of MHC class I complex cell surface expression	Reactome	REACT_11103	2	10	4783	82029	0.000418147606105	0.00012190810567	0.138947118553	0.912133146486	1174|162	http://www.reactome.org/cgi-bin/eventbrowser_st_id?ST_ID=REACT_11103	hsa:1174,AP1S1,1174:down|hsa:162,AP1B1,162:down
Interleukin-2 signaling	Reactome	REACT_27283	5	45	4783	82029	0.00104536901526	0.000548586475515	0.139806391898	0.912133146486	3636|5604|6777|5777|1438	http://www.reactome.org/cgi-bin/eventbrowser_st_id?ST_ID=REACT_27283	hsa:3636,INPPL1,3636:down|hsa:5604,MAP2K1,5604:down|hsa:6777,STAT5B,6777:up|hsa:5777,PTPN6,5777:down|hsa:1438,CSF2RA,1438:up
Toll Like Receptor 3 (TLR3) Cascade	Reactome	REACT_6783	9	99	4783	82029	0.00188166422747	0.00120689024613	0.141581803284	0.912133146486	3665|1849|6288|5604|148022|5601|329|9641|4791	http://www.reactome.org/cgi-bin/eventbrowser_st_id?ST_ID=REACT_6783	hsa:3665,IRF7,3665:up|hsa:1849,DUSP7,1849:down|hsa:6288,SAA1,6288:down|hsa:5604,MAP2K1,5604:down|hsa:148022,TICAM1,148022:down|hsa:5601,MAPK9,5601:up|hsa:329,BIRC2,329:up|hsa:9641,IKBKE,9641:down|hsa:4791,NFKB2,4791:down
TRIF-mediated TLR3/TLR4 signaling	Reactome	REACT_25281	9	99	4783	82029	0.00188166422747	0.00120689024613	0.141581803284	0.912133146486	3665|1849|6288|5604|148022|5601|329|9641|4791	http://www.reactome.org/cgi-bin/eventbrowser_st_id?ST_ID=REACT_25281	hsa:3665,IRF7,3665:up|hsa:1849,DUSP7,1849:down|hsa:6288,SAA1,6288:down|hsa:5604,MAP2K1,5604:down|hsa:148022,TICAM1,148022:down|hsa:5601,MAPK9,5601:up|hsa:329,BIRC2,329:up|hsa:9641,IKBKE,9641:down|hsa:4791,NFKB2,4791:down
MyD88-independent cascade	Reactome	REACT_6809	9	99	4783	82029	0.00188166422747	0.00120689024613	0.141581803284	0.912133146486	3665|1849|6288|5604|148022|5601|329|9641|4791	http://www.reactome.org/cgi-bin/eventbrowser_st_id?ST_ID=REACT_6809	hsa:3665,IRF7,3665:up|hsa:1849,DUSP7,1849:down|hsa:6288,SAA1,6288:down|hsa:5604,MAP2K1,5604:down|hsa:148022,TICAM1,148022:down|hsa:5601,MAPK9,5601:up|hsa:329,BIRC2,329:up|hsa:9641,IKBKE,9641:down|hsa:4791,NFKB2,4791:down
RIP-mediated NFkB activation via ZBP1	Reactome	REACT_118563	3	21	4783	82029	0.000627221409157	0.000256007021907	0.143409271552	0.912133146486	148022|6288|4791	http://www.reactome.org/cgi-bin/eventbrowser_st_id?ST_ID=REACT_118563	hsa:148022,TICAM1,148022:down|hsa:6288,SAA1,6288:down|hsa:4791,NFKB2,4791:down
Synthesis of Leukotrienes (LT) and Eoxins (EX)	Reactome	REACT_150420	3	21	4783	82029	0.000627221409157	0.000256007021907	0.143409271552	0.912133146486	57834|2678|8529	http://www.reactome.org/cgi-bin/eventbrowser_st_id?ST_ID=REACT_150420	hsa:57834,CYP4F11,57834:down|hsa:2678,GGT1,2678:up|hsa:8529,CYP4F2,8529:down
Toll-Like Receptors Cascades	Reactome	REACT_6966	12	142	4783	82029	0.00250888563663	0.00173109510051	0.143739920116	0.912133146486	3665|1849|6288|5604|3689|114609|148022|57161|5601|329|9641|4791	http://www.reactome.org/cgi-bin/eventbrowser_st_id?ST_ID=REACT_6966	hsa:3665,IRF7,3665:up|hsa:1849,DUSP7,1849:down|hsa:6288,SAA1,6288:down|hsa:5604,MAP2K1,5604:down|hsa:3689,ITGB2,3689:down|hsa:114609,TIRAP,114609:down|hsa:148022,TICAM1,148022:down|hsa:57161,PELI2,57161:up|hsa:5601,MAPK9,5601:up|hsa:329,BIRC2,329:up|hsa:9641,IKBKE,9641:down|hsa:4791,NFKB2,4791:down
Metabolism of steroid hormones and vitamin D	Reactome	REACT_11057	4	33	4783	82029	0.00083629521221	0.000402296748711	0.144728489108	0.912133146486	120227|1594|231|3292	http://www.reactome.org/cgi-bin/eventbrowser_st_id?ST_ID=REACT_11057	hsa:120227,CYP2R1,120227:up|hsa:1594,CYP27B1,1594:down|hsa:231,AKR1B1,231:down|hsa:3292,HSD17B1,3292:down
MHC class II antigen presentation	Reactome	REACT_121399	10	114	4783	82029	0.00209073803052	0.00138975240464	0.146733499335	0.912133146486	1174|7277|1075|6396|972|10381|6456|375|162|1512	http://www.reactome.org/cgi-bin/eventbrowser_st_id?ST_ID=REACT_121399	hsa:1174,AP1S1,1174:down|hsa:7277,TUBA4A,7277:down|hsa:1075,CTSC,1075:down|hsa:6396,SEC13,6396:down|hsa:972,CD74,972:up|hsa:10381,TUBB3,10381:down|hsa:6456,SH3GL2,6456:up|hsa:375,ARF1,375:down|hsa:162,AP1B1,162:down|hsa:1512,CTSH,1512:down
O-linked glycosylation of mucins	Reactome	REACT_115606	6	60	4783	82029	0.00125444281831	0.00073144863402	0.15535217982	0.912133146486	57452|4583|79695|146712|374378|6484	http://www.reactome.org/cgi-bin/eventbrowser_st_id?ST_ID=REACT_115606	hsa:57452,GALNT16,57452:up|hsa:4583,MUC2,4583:down|hsa:79695,GALNT12,79695:down|hsa:146712,B3GNTL1,146712:down|hsa:374378,GALNT18,374378:down|hsa:6484,ST3GAL4,6484:down
Common Pathway	Reactome	REACT_1439	3	22	4783	82029	0.000627221409157	0.000268197832474	0.156677249798	0.912133146486	5627|10544|7056	http://www.reactome.org/cgi-bin/eventbrowser_st_id?ST_ID=REACT_1439	hsa:5627,PROS1,5627:up|hsa:10544,PROCR,10544:down|hsa:7056,THBD,7056:down
Degradation of the extracellular matrix	Reactome	REACT_118572	10	116	4783	82029	0.00209073803052	0.00141413402577	0.157640498449	0.912133146486	4312|3914|7077|4324|8751|1299|1292|5045|101|1295	http://www.reactome.org/cgi-bin/eventbrowser_st_id?ST_ID=REACT_118572	hsa:4312,MMP1,4312:down|hsa:3914,LAMB3,3914:down|hsa:7077,TIMP2,7077:up|hsa:4324,MMP15,4324:down|hsa:8751,ADAM15,8751:down|hsa:1299,COL9A3,1299:down|hsa:1292,COL6A2,1292:up|hsa:5045,FURIN,5045:down|hsa:101,ADAM8,101:down|hsa:1295,COL8A1,1295:up
CDC6 association with the ORC:origin complex	Reactome	REACT_1707	2	11	4783	82029	0.000418147606105	0.000134098916237	0.158476788781	0.912133146486	5001|4998	http://www.reactome.org/cgi-bin/eventbrowser_st_id?ST_ID=REACT_1707	hsa:5001,ORC5,5001:down|hsa:4998,ORC1,4998:down
PECAM1 interactions	Reactome	REACT_12519	2	11	4783	82029	0.000418147606105	0.000134098916237	0.158476788781	0.912133146486	4067|5777	http://www.reactome.org/cgi-bin/eventbrowser_st_id?ST_ID=REACT_12519	hsa:4067,LYN,4067:down|hsa:5777,PTPN6,5777:down
Interleukin-7 signaling	Reactome	REACT_115529	2	11	4783	82029	0.000418147606105	0.000134098916237	0.158476788781	0.912133146486	3575|6777	http://www.reactome.org/cgi-bin/eventbrowser_st_id?ST_ID=REACT_115529	hsa:3575,IL7R,3575:down|hsa:6777,STAT5B,6777:up
Facilitative Na+-independent glucose transporters	Reactome	REACT_19343	2	11	4783	82029	0.000418147606105	0.000134098916237	0.158476788781	0.912133146486	6515|56606	http://www.reactome.org/cgi-bin/eventbrowser_st_id?ST_ID=REACT_19343	hsa:6515,SLC2A3,6515:up|hsa:56606,SLC2A9,56606:down
DSCAM interactions	Reactome	REACT_25299	2	11	4783	82029	0.000418147606105	0.000134098916237	0.158476788781	0.912133146486	9423|5603	http://www.reactome.org/cgi-bin/eventbrowser_st_id?ST_ID=REACT_25299	hsa:9423,NTN1,9423:up|hsa:5603,MAPK13,5603:down
Crosslinking of collagen fibrils	Reactome	REACT_150206	2	11	4783	82029	0.000418147606105	0.000134098916237	0.158476788781	0.912133146486	84695|4015	http://www.reactome.org/cgi-bin/eventbrowser_st_id?ST_ID=REACT_150206	hsa:84695,LOXL3,84695:down|hsa:4015,LOX,4015:up
Nicotinate metabolism	Reactome	REACT_11088	2	11	4783	82029	0.000418147606105	0.000134098916237	0.158476788781	0.912133146486	55191|10135	http://www.reactome.org/cgi-bin/eventbrowser_st_id?ST_ID=REACT_11088	hsa:55191,NADSYN1,55191:down|hsa:10135,NAMPT,10135:down
Gamma-carboxylation, transport, and amino-terminal cleavage of proteins	Reactome	REACT_1132	2	11	4783	82029	0.000418147606105	0.000134098916237	0.158476788781	0.912133146486	5627|5045	http://www.reactome.org/cgi-bin/eventbrowser_st_id?ST_ID=REACT_1132	hsa:5627,PROS1,5627:up|hsa:5045,FURIN,5045:down
Interferon Signaling	Reactome	REACT_25229	15	190	4783	82029	0.00313610704579	0.00231625400773	0.161910932168	0.912133146486	3665|3664|4599|3663|4939|54739|51191|5724|10346|23165|2633|10379|23650|2537|5777	http://www.reactome.org/cgi-bin/eventbrowser_st_id?ST_ID=REACT_25229	hsa:3665,IRF7,3665:up|hsa:3664,IRF6,3664:down|hsa:4599,MX1,4599:up|hsa:3663,IRF5,3663:down|hsa:4939,OAS2,4939:up|hsa:54739,XAF1,54739:up|hsa:51191,HERC5,51191:up|hsa:5724,PTAFR,5724:down|hsa:10346,TRIM22,10346:up|hsa:23165,NUP205,23165:down|hsa:2633,GBP1,2633:up|hsa:10379,IRF9,10379:up|hsa:23650,TRIM29,23650:down|hsa:2537,IFI6,2537:up|hsa:5777,PTPN6,5777:down
Cytochrome P450 - arranged by substrate type	Reactome	REACT_13567	6	61	4783	82029	0.00125444281831	0.000743639444587	0.163232957915	0.912133146486	1545|1594|120227|66002|57834|8529	http://www.reactome.org/cgi-bin/eventbrowser_st_id?ST_ID=REACT_13567	hsa:1545,CYP1B1,1545:up|hsa:1594,CYP27B1,1594:down|hsa:120227,CYP2R1,120227:up|hsa:66002,CYP4F12,66002:down|hsa:57834,CYP4F11,57834:down|hsa:8529,CYP4F2,8529:down
Interleukin-3, 5 and GM-CSF signaling	Reactome	REACT_23837	5	48	4783	82029	0.00104536901526	0.000585158907216	0.166325612063	0.912133146486	3636|6777|4067|1438|5777	http://www.reactome.org/cgi-bin/eventbrowser_st_id?ST_ID=REACT_23837	hsa:3636,INPPL1,3636:down|hsa:6777,STAT5B,6777:up|hsa:4067,LYN,4067:down|hsa:1438,CSF2RA,1438:up|hsa:5777,PTPN6,5777:down
Signaling by Leptin	Reactome	REACT_169118	3	23	4783	82029	0.000627221409157	0.000280388643041	0.170304655075	0.912133146486	8660|5604|6777	http://www.reactome.org/cgi-bin/eventbrowser_st_id?ST_ID=REACT_169118	hsa:8660,IRS2,8660:up|hsa:5604,MAP2K1,5604:down|hsa:6777,STAT5B,6777:up
Membrane Trafficking	Reactome	REACT_11123	16	207	4783	82029	0.00334518084884	0.00252349778737	0.170752718388	0.912133146486	1174|2709|7277|25977|6810|6396|10052|5286|60412|10717|10381|6456|3312|375|162|51422	http://www.reactome.org/cgi-bin/eventbrowser_st_id?ST_ID=REACT_11123	hsa:1174,AP1S1,1174:down|hsa:2709,GJB5,2709:down|hsa:7277,TUBA4A,7277:down|hsa:25977,NECAP1,25977:down|hsa:6810,STX4,6810:down|hsa:6396,SEC13,6396:down|hsa:10052,GJC1,10052:up|hsa:5286,PIK3C2A,5286:up|hsa:60412,EXOC4,60412:down|hsa:10717,AP4B1,10717:down|hsa:10381,TUBB3,10381:down|hsa:6456,SH3GL2,6456:up|hsa:3312,HSPA8,3312:down|hsa:375,ARF1,375:down|hsa:162,AP1B1,162:down|hsa:51422,PRKAG2,51422:…
Collagen degradation	Reactome	REACT_150401	6	62	4783	82029	0.00125444281831	0.000755830255154	0.171280293257	0.912133146486	4312|4324|1299|1292|5045|1295	http://www.reactome.org/cgi-bin/eventbrowser_st_id?ST_ID=REACT_150401	hsa:4312,MMP1,4312:down|hsa:4324,MMP15,4324:down|hsa:1299,COL9A3,1299:down|hsa:1292,COL6A2,1292:up|hsa:5045,FURIN,5045:down|hsa:1295,COL8A1,1295:up
SLC-mediated transmembrane transport	Reactome	REACT_19118	19	253	4783	82029	0.003972402258	0.00308427507345	0.173134874939	0.912133146486	51296|347734|28231|55343|6515|10723|254428|9498|64849|6522|23165|6533|56606|2030|80736|6539|1468|6538|7781	http://www.reactome.org/cgi-bin/eventbrowser_st_id?ST_ID=REACT_19118	hsa:51296,SLC15A3,51296:up|hsa:347734,SLC35B2,347734:down|hsa:28231,SLCO4A1,28231:down|hsa:55343,SLC35C1,55343:down|hsa:6515,SLC2A3,6515:up|hsa:10723,SLC12A7,10723:up|hsa:254428,SLC41A1,254428:down|hsa:9498,SLC4A8,9498:up|hsa:64849,SLC13A3,64849:down|hsa:6522,SLC4A2,6522:down|hsa:23165,NUP205,23165:down|hsa:6533,SLC6A6,6533:down|hsa:56606,SLC2A9,56606:down|hsa:2030,SLC29A1,2030:down|hsa:80736,SLC…
Deadenylation-dependent mRNA decay	Reactome	REACT_20639	5	49	4783	82029	0.00104536901526	0.000597349717783	0.175577513038	0.912133146486	28960|4850|10605|23644|23658	http://www.reactome.org/cgi-bin/eventbrowser_st_id?ST_ID=REACT_20639	hsa:28960,DCPS,28960:down|hsa:4850,CNOT4,4850:down|hsa:10605,PAIP1,10605:down|hsa:23644,EDC4,23644:down|hsa:23658,LSM5,23658:down
Chondroitin sulfate/dermatan sulfate metabolism	Reactome	REACT_121206	5	49	4783	82029	0.00104536901526	0.000597349717783	0.175577513038	0.912133146486	54480|50515|79586|3073|8372	http://www.reactome.org/cgi-bin/eventbrowser_st_id?ST_ID=REACT_121206	hsa:54480,CHPF2,54480:down|hsa:50515,CHST11,50515:down|hsa:79586,CHPF,79586:down|hsa:3073,HEXA,3073:down|hsa:8372,HYAL3,8372:down
Transport to the Golgi and subsequent modification	Reactome	REACT_25046	4	36	4783	82029	0.00083629521221	0.000438869180412	0.176797767961	0.912133146486	8703|6396|6484|8704	http://www.reactome.org/cgi-bin/eventbrowser_st_id?ST_ID=REACT_25046	hsa:8703,B4GALT3,8703:down|hsa:6396,SEC13,6396:down|hsa:6484,ST3GAL4,6484:down|hsa:8704,B4GALT2,8704:down
NF-kB activation through FADD/RIP-1 pathway mediated by caspase-8 and -10	Reactome	REACT_25039	2	12	4783	82029	0.000418147606105	0.000146289726804	0.17846856903	0.912133146486	843|57506	http://www.reactome.org/cgi-bin/eventbrowser_st_id?ST_ID=REACT_25039	hsa:843,CASP10,843:up|hsa:57506,MAVS,57506:down
Death Receptor Signalling	Reactome	REACT_1619	2	12	4783	82029	0.000418147606105	0.000146289726804	0.17846856903	0.912133146486	8837|843	http://www.reactome.org/cgi-bin/eventbrowser_st_id?ST_ID=REACT_1619	hsa:8837,CFLAR,8837:up|hsa:843,CASP10,843:up
Miscellaneous substrates	Reactome	REACT_13425	2	12	4783	82029	0.000418147606105	0.000146289726804	0.17846856903	0.912133146486	57834|8529	http://www.reactome.org/cgi-bin/eventbrowser_st_id?ST_ID=REACT_13425	hsa:57834,CYP4F11,57834:down|hsa:8529,CYP4F2,8529:down
Synthesis of PE	Reactome	REACT_120919	2	12	4783	82029	0.000418147606105	0.000146289726804	0.17846856903	0.912133146486	5833|23761	http://www.reactome.org/cgi-bin/eventbrowser_st_id?ST_ID=REACT_120919	hsa:5833,PCYT2,5833:down|hsa:23761,PISD,23761:down
TRAF6 mediated NF-kB activation	Reactome	REACT_24969	3	24	4783	82029	0.000627221409157	0.000292579453608	0.184254559594	0.912133146486	6288|4791|57506	http://www.reactome.org/cgi-bin/eventbrowser_st_id?ST_ID=REACT_24969	hsa:6288,SAA1,6288:down|hsa:4791,NFKB2,4791:down|hsa:57506,MAVS,57506:down
PI Metabolism	Reactome	REACT_121175	5	50	4783	82029	0.00104536901526	0.00060954052835	0.18501927644	0.912133146486	3636|23533|55697|375|5286	http://www.reactome.org/cgi-bin/eventbrowser_st_id?ST_ID=REACT_121175	hsa:3636,INPPL1,3636:down|hsa:23533,PIK3R5,23533:down|hsa:55697,VAC14,55697:down|hsa:375,ARF1,375:down|hsa:5286,PIK3C2A,5286:up
Collagen biosynthesis and modifying enzymes	Reactome	REACT_121139	6	64	4783	82029	0.00125444281831	0.000780211876288	0.187849548975	0.912133146486	10536|340267|1299|1292|10491|1295	http://www.reactome.org/cgi-bin/eventbrowser_st_id?ST_ID=REACT_121139	hsa:10536,LEPREL2,10536:up|hsa:340267,COL28A1,340267:up|hsa:1299,COL9A3,1299:down|hsa:1292,COL6A2,1292:up|hsa:10491,CRTAP,10491:down|hsa:1295,COL8A1,1295:up
Defective CYP27A1 causes Cerebrotendinous xanthomatosis (CTX)	Reactome	REACT_268413	7	78	4783	82029	0.00146351662137	0.000950883224226	0.187860760883	0.912133146486	1545|1594|120227|66002|8529|57834|5742	http://www.reactome.org/cgi-bin/eventbrowser_st_id?ST_ID=REACT_268413	hsa:1545,CYP1B1,1545:up|hsa:1594,CYP27B1,1594:down|hsa:120227,CYP2R1,120227:up|hsa:66002,CYP4F12,66002:down|hsa:8529,CYP4F2,8529:down|hsa:57834,CYP4F11,57834:down|hsa:5742,PTGS1,5742:down
Defective CYP11B1 causes Adrenal hyperplasia 4 (AH4)	Reactome	REACT_268601	7	78	4783	82029	0.00146351662137	0.000950883224226	0.187860760883	0.912133146486	1545|1594|120227|66002|8529|57834|5742	http://www.reactome.org/cgi-bin/eventbrowser_st_id?ST_ID=REACT_268601	hsa:1545,CYP1B1,1545:up|hsa:1594,CYP27B1,1594:down|hsa:120227,CYP2R1,120227:up|hsa:66002,CYP4F12,66002:down|hsa:8529,CYP4F2,8529:down|hsa:57834,CYP4F11,57834:down|hsa:5742,PTGS1,5742:down
Defective CYP17A1 causes Adrenal hyperplasia 5 (AH5)	Reactome	REACT_268217	7	78	4783	82029	0.00146351662137	0.000950883224226	0.187860760883	0.912133146486	1545|1594|120227|66002|8529|57834|5742	http://www.reactome.org/cgi-bin/eventbrowser_st_id?ST_ID=REACT_268217	hsa:1545,CYP1B1,1545:up|hsa:1594,CYP27B1,1594:down|hsa:120227,CYP2R1,120227:up|hsa:66002,CYP4F12,66002:down|hsa:8529,CYP4F2,8529:down|hsa:57834,CYP4F11,57834:down|hsa:5742,PTGS1,5742:down
Defective FMO3 causes Trimethylaminuria (TMAU)	Reactome	REACT_268486	7	78	4783	82029	0.00146351662137	0.000950883224226	0.187860760883	0.912133146486	1545|1594|120227|66002|8529|57834|5742	http://www.reactome.org/cgi-bin/eventbrowser_st_id?ST_ID=REACT_268486	hsa:1545,CYP1B1,1545:up|hsa:1594,CYP27B1,1594:down|hsa:120227,CYP2R1,120227:up|hsa:66002,CYP4F12,66002:down|hsa:8529,CYP4F2,8529:down|hsa:57834,CYP4F11,57834:down|hsa:5742,PTGS1,5742:down
Defective MAOA causes Brunner syndrome (BRUNS)	Reactome	REACT_267863	7	78	4783	82029	0.00146351662137	0.000950883224226	0.187860760883	0.912133146486	1545|1594|120227|66002|8529|57834|5742	http://www.reactome.org/cgi-bin/eventbrowser_st_id?ST_ID=REACT_267863	hsa:1545,CYP1B1,1545:up|hsa:1594,CYP27B1,1594:down|hsa:120227,CYP2R1,120227:up|hsa:66002,CYP4F12,66002:down|hsa:8529,CYP4F2,8529:down|hsa:57834,CYP4F11,57834:down|hsa:5742,PTGS1,5742:down
Defective TBXAS1 causes Ghosal hematodiaphyseal dysplasia (GHDD)	Reactome	REACT_268528	7	78	4783	82029	0.00146351662137	0.000950883224226	0.187860760883	0.912133146486	1545|1594|120227|66002|8529|57834|5742	http://www.reactome.org/cgi-bin/eventbrowser_st_id?ST_ID=REACT_268528	hsa:1545,CYP1B1,1545:up|hsa:1594,CYP27B1,1594:down|hsa:120227,CYP2R1,120227:up|hsa:66002,CYP4F12,66002:down|hsa:8529,CYP4F2,8529:down|hsa:57834,CYP4F11,57834:down|hsa:5742,PTGS1,5742:down
Defective CYP21A2 causes Adrenal hyperplasia 3 (AH3)	Reactome	REACT_267893	7	78	4783	82029	0.00146351662137	0.000950883224226	0.187860760883	0.912133146486	1545|1594|120227|66002|8529|57834|5742	http://www.reactome.org/cgi-bin/eventbrowser_st_id?ST_ID=REACT_267893	hsa:1545,CYP1B1,1545:up|hsa:1594,CYP27B1,1594:down|hsa:120227,CYP2R1,120227:up|hsa:66002,CYP4F12,66002:down|hsa:8529,CYP4F2,8529:down|hsa:57834,CYP4F11,57834:down|hsa:5742,PTGS1,5742:down
Defective CYP11A1 causes Adrenal insufficiency, congenital, with 46,XY sex reversal (AICSR)	Reactome	REACT_268767	7	78	4783	82029	0.00146351662137	0.000950883224226	0.187860760883	0.912133146486	1545|1594|120227|66002|8529|57834|5742	http://www.reactome.org/cgi-bin/eventbrowser_st_id?ST_ID=REACT_268767	hsa:1545,CYP1B1,1545:up|hsa:1594,CYP27B1,1594:down|hsa:120227,CYP2R1,120227:up|hsa:66002,CYP4F12,66002:down|hsa:8529,CYP4F2,8529:down|hsa:57834,CYP4F11,57834:down|hsa:5742,PTGS1,5742:down
Defective CYP7B1 causes Spastic paraplegia 5A, autosomal recessive (SPG5A) and Congenital bile acid synthesis defect 3 (CBAS3)	Reactome	REACT_267709	7	78	4783	82029	0.00146351662137	0.000950883224226	0.187860760883	0.912133146486	1545|1594|120227|66002|8529|57834|5742	http://www.reactome.org/cgi-bin/eventbrowser_st_id?ST_ID=REACT_267709	hsa:1545,CYP1B1,1545:up|hsa:1594,CYP27B1,1594:down|hsa:120227,CYP2R1,120227:up|hsa:66002,CYP4F12,66002:down|hsa:8529,CYP4F2,8529:down|hsa:57834,CYP4F11,57834:down|hsa:5742,PTGS1,5742:down
Defective CYP27B1 causes Rickets vitamin D-dependent 1A (VDDR1A)	Reactome	REACT_268633	7	78	4783	82029	0.00146351662137	0.000950883224226	0.187860760883	0.912133146486	1545|1594|120227|66002|8529|57834|5742	http://www.reactome.org/cgi-bin/eventbrowser_st_id?ST_ID=REACT_268633	hsa:1545,CYP1B1,1545:up|hsa:1594,CYP27B1,1594:down|hsa:120227,CYP2R1,120227:up|hsa:66002,CYP4F12,66002:down|hsa:8529,CYP4F2,8529:down|hsa:57834,CYP4F11,57834:down|hsa:5742,PTGS1,5742:down
Defective CYP11B2 causes Corticosterone methyloxidase 1 deficiency (CMO-1 deficiency)	Reactome	REACT_268761	7	78	4783	82029	0.00146351662137	0.000950883224226	0.187860760883	0.912133146486	1545|1594|120227|66002|8529|57834|5742	http://www.reactome.org/cgi-bin/eventbrowser_st_id?ST_ID=REACT_268761	hsa:1545,CYP1B1,1545:up|hsa:1594,CYP27B1,1594:down|hsa:120227,CYP2R1,120227:up|hsa:66002,CYP4F12,66002:down|hsa:8529,CYP4F2,8529:down|hsa:57834,CYP4F11,57834:down|hsa:5742,PTGS1,5742:down
Defective CYP19A1 causes Aromatase excess syndrome (AEXS)	Reactome	REACT_268478	7	78	4783	82029	0.00146351662137	0.000950883224226	0.187860760883	0.912133146486	1545|1594|120227|66002|8529|57834|5742	http://www.reactome.org/cgi-bin/eventbrowser_st_id?ST_ID=REACT_268478	hsa:1545,CYP1B1,1545:up|hsa:1594,CYP27B1,1594:down|hsa:120227,CYP2R1,120227:up|hsa:66002,CYP4F12,66002:down|hsa:8529,CYP4F2,8529:down|hsa:57834,CYP4F11,57834:down|hsa:5742,PTGS1,5742:down
Defective CYP4F22 causes Ichthyosis, congenital, autosomal recessive 5 (ARCI5)	Reactome	REACT_268441	7	78	4783	82029	0.00146351662137	0.000950883224226	0.187860760883	0.912133146486	1545|1594|120227|66002|8529|57834|5742	http://www.reactome.org/cgi-bin/eventbrowser_st_id?ST_ID=REACT_268441	hsa:1545,CYP1B1,1545:up|hsa:1594,CYP27B1,1594:down|hsa:120227,CYP2R1,120227:up|hsa:66002,CYP4F12,66002:down|hsa:8529,CYP4F2,8529:down|hsa:57834,CYP4F11,57834:down|hsa:5742,PTGS1,5742:down
Defective CYP2U1 causes Spastic paraplegia 56, autosomal recessive (SPG56)	Reactome	REACT_268326	7	78	4783	82029	0.00146351662137	0.000950883224226	0.187860760883	0.912133146486	1545|1594|120227|66002|8529|57834|5742	http://www.reactome.org/cgi-bin/eventbrowser_st_id?ST_ID=REACT_268326	hsa:1545,CYP1B1,1545:up|hsa:1594,CYP27B1,1594:down|hsa:120227,CYP2R1,120227:up|hsa:66002,CYP4F12,66002:down|hsa:8529,CYP4F2,8529:down|hsa:57834,CYP4F11,57834:down|hsa:5742,PTGS1,5742:down
Defective CYP26C1 causes Focal facial dermal dysplasia 4 (FFDD4)	Reactome	REACT_267734	7	78	4783	82029	0.00146351662137	0.000950883224226	0.187860760883	0.912133146486	1545|1594|120227|66002|8529|57834|5742	http://www.reactome.org/cgi-bin/eventbrowser_st_id?ST_ID=REACT_267734	hsa:1545,CYP1B1,1545:up|hsa:1594,CYP27B1,1594:down|hsa:120227,CYP2R1,120227:up|hsa:66002,CYP4F12,66002:down|hsa:8529,CYP4F2,8529:down|hsa:57834,CYP4F11,57834:down|hsa:5742,PTGS1,5742:down
Defective CYP26B1 causes Radiohumeral fusions with other skeletal and craniofacial anomalies (RHFCA)	Reactome	REACT_268108	7	78	4783	82029	0.00146351662137	0.000950883224226	0.187860760883	0.912133146486	1545|1594|120227|66002|8529|57834|5742	http://www.reactome.org/cgi-bin/eventbrowser_st_id?ST_ID=REACT_268108	hsa:1545,CYP1B1,1545:up|hsa:1594,CYP27B1,1594:down|hsa:120227,CYP2R1,120227:up|hsa:66002,CYP4F12,66002:down|hsa:8529,CYP4F2,8529:down|hsa:57834,CYP4F11,57834:down|hsa:5742,PTGS1,5742:down
Defective CYP2R1 causes Rickets vitamin D-dependent 1B (VDDR1B)	Reactome	REACT_268491	7	78	4783	82029	0.00146351662137	0.000950883224226	0.187860760883	0.912133146486	1545|1594|120227|66002|8529|57834|5742	http://www.reactome.org/cgi-bin/eventbrowser_st_id?ST_ID=REACT_268491	hsa:1545,CYP1B1,1545:up|hsa:1594,CYP27B1,1594:down|hsa:120227,CYP2R1,120227:up|hsa:66002,CYP4F12,66002:down|hsa:8529,CYP4F2,8529:down|hsa:57834,CYP4F11,57834:down|hsa:5742,PTGS1,5742:down
Phase 1 - Functionalization of compounds	Reactome	REACT_13705	7	78	4783	82029	0.00146351662137	0.000950883224226	0.187860760883	0.912133146486	1545|1594|120227|66002|8529|57834|5742	http://www.reactome.org/cgi-bin/eventbrowser_st_id?ST_ID=REACT_13705	hsa:1545,CYP1B1,1545:up|hsa:1594,CYP27B1,1594:down|hsa:120227,CYP2R1,120227:up|hsa:66002,CYP4F12,66002:down|hsa:8529,CYP4F2,8529:down|hsa:57834,CYP4F11,57834:down|hsa:5742,PTGS1,5742:down
Defective CYP1B1 causes Glaucoma	Reactome	REACT_268087	7	78	4783	82029	0.00146351662137	0.000950883224226	0.187860760883	0.912133146486	1545|1594|120227|66002|8529|57834|5742	http://www.reactome.org/cgi-bin/eventbrowser_st_id?ST_ID=REACT_268087	hsa:1545,CYP1B1,1545:up|hsa:1594,CYP27B1,1594:down|hsa:120227,CYP2R1,120227:up|hsa:66002,CYP4F12,66002:down|hsa:8529,CYP4F2,8529:down|hsa:57834,CYP4F11,57834:down|hsa:5742,PTGS1,5742:down
Defective CYP24A1 causes Hypercalcemia, infantile (HCAI)	Reactome	REACT_268803	7	78	4783	82029	0.00146351662137	0.000950883224226	0.187860760883	0.912133146486	1545|1594|120227|66002|8529|57834|5742	http://www.reactome.org/cgi-bin/eventbrowser_st_id?ST_ID=REACT_268803	hsa:1545,CYP1B1,1545:up|hsa:1594,CYP27B1,1594:down|hsa:120227,CYP2R1,120227:up|hsa:66002,CYP4F12,66002:down|hsa:8529,CYP4F2,8529:down|hsa:57834,CYP4F11,57834:down|hsa:5742,PTGS1,5742:down
BMAL1:CLOCK,NPAS2 activates circadian gene expression	Reactome	REACT_111118	4	37	4783	82029	0.00083629521221	0.000451059990979	0.187982201682	0.912133146486	5054|10135|56938|96764	http://www.reactome.org/cgi-bin/eventbrowser_st_id?ST_ID=REACT_111118	hsa:5054,SERPINE1,5054:down|hsa:10135,NAMPT,10135:down|hsa:56938,ARNTL2,56938:down|hsa:96764,TGS1,96764:down
Transport of vitamins, nucleosides, and related molecules	Reactome	REACT_22285	4	37	4783	82029	0.00083629521221	0.000451059990979	0.187982201682	0.912133146486	347734|55343|28231|2030	http://www.reactome.org/cgi-bin/eventbrowser_st_id?ST_ID=REACT_22285	hsa:347734,SLC35B2,347734:down|hsa:55343,SLC35C1,55343:down|hsa:28231,SLCO4A1,28231:down|hsa:2030,SLC29A1,2030:down
Activation of ATR in response to replication stress	Reactome	REACT_6769	4	37	4783	82029	0.00083629521221	0.000451059990979	0.187982201682	0.912133146486	1111|5982|5001|4998	http://www.reactome.org/cgi-bin/eventbrowser_st_id?ST_ID=REACT_6769	hsa:1111,CHEK1,1111:down|hsa:5982,RFC2,5982:down|hsa:5001,ORC5,5001:down|hsa:4998,ORC1,4998:down
Dissolution of Fibrin Clot	Reactome	REACT_641	2	13	4783	82029	0.000418147606105	0.000158480537371	0.198812286423	0.912133146486	5054|5329	http://www.reactome.org/cgi-bin/eventbrowser_st_id?ST_ID=REACT_641	hsa:5054,SERPINE1,5054:down|hsa:5329,PLAUR,5329:down
The activation of arylsulfatases	Reactome	REACT_121036	2	13	4783	82029	0.000418147606105	0.000158480537371	0.198812286423	0.912133146486	285362|22901	http://www.reactome.org/cgi-bin/eventbrowser_st_id?ST_ID=REACT_121036	hsa:285362,SUMF1,285362:up|hsa:22901,ARSG,22901:up
Retrograde neurotrophin signalling	Reactome	REACT_12435	2	13	4783	82029	0.000418147606105	0.000158480537371	0.198812286423	0.912133146486	4803|6456	http://www.reactome.org/cgi-bin/eventbrowser_st_id?ST_ID=REACT_12435	hsa:4803,NGF,4803:down|hsa:6456,SH3GL2,6456:up
Cytosolic iron-sulfur cluster assembly	Reactome	REACT_160176	2	13	4783	82029	0.000418147606105	0.000158480537371	0.198812286423	0.912133146486	83990|57019	http://www.reactome.org/cgi-bin/eventbrowser_st_id?ST_ID=REACT_160176	hsa:83990,BRIP1,83990:up|hsa:57019,CIAPIN1,57019:down
Regulation of KIT signaling	Reactome	REACT_111225	2	13	4783	82029	0.000418147606105	0.000158480537371	0.198812286423	0.912133146486	4067|5777	http://www.reactome.org/cgi-bin/eventbrowser_st_id?ST_ID=REACT_111225	hsa:4067,LYN,4067:down|hsa:5777,PTPN6,5777:down
Synthesis of PIPs at the early endosome membrane	Reactome	REACT_120756	2	13	4783	82029	0.000418147606105	0.000158480537371	0.198812286423	0.912133146486	55697|5286	http://www.reactome.org/cgi-bin/eventbrowser_st_id?ST_ID=REACT_120756	hsa:55697,VAC14,55697:down|hsa:5286,PIK3C2A,5286:up
DCC mediated attractive signaling	Reactome	REACT_22351	2	13	4783	82029	0.000418147606105	0.000158480537371	0.198812286423	0.912133146486	9423|3983	http://www.reactome.org/cgi-bin/eventbrowser_st_id?ST_ID=REACT_22351	hsa:9423,NTN1,9423:up|hsa:3983,ABLIM1,3983:down
Formation of Fibrin Clot (Clotting Cascade)	Reactome	REACT_2051	4	39	4783	82029	0.00083629521221	0.000475441612113	0.210988582846	0.912133146486	5627|10544|7056|2161	http://www.reactome.org/cgi-bin/eventbrowser_st_id?ST_ID=REACT_2051	hsa:5627,PROS1,5627:up|hsa:10544,PROCR,10544:down|hsa:7056,THBD,7056:down|hsa:2161,F12,2161:down
WNT ligand secretion is abrogated by the PORCN inhibitor LGK974	Reactome	REACT_263933	3	26	4783	82029	0.000627221409157	0.000316961074742	0.212977388885	0.912133146486	79971|7480|7476	http://www.reactome.org/cgi-bin/eventbrowser_st_id?ST_ID=REACT_263933	hsa:79971,WLS,79971:down|hsa:7480,WNT10B,7480:down|hsa:7476,WNT7A,7476:down
WNT ligand biogenesis and trafficking	Reactome	REACT_163710	3	26	4783	82029	0.000627221409157	0.000316961074742	0.212977388885	0.912133146486	79971|7480|7476	http://www.reactome.org/cgi-bin/eventbrowser_st_id?ST_ID=REACT_163710	hsa:79971,WLS,79971:down|hsa:7480,WNT10B,7480:down|hsa:7476,WNT7A,7476:down
CS/DS degradation	Reactome	REACT_120888	2	14	4783	82029	0.000418147606105	0.000170671347938	0.219408500977	0.912133146486	3073|8372	http://www.reactome.org/cgi-bin/eventbrowser_st_id?ST_ID=REACT_120888	hsa:3073,HEXA,3073:down|hsa:8372,HYAL3,8372:down
Microtubule-dependent trafficking of connexons from Golgi to the plasma membrane	Reactome	REACT_11039	2	14	4783	82029	0.000418147606105	0.000170671347938	0.219408500977	0.912133146486	7277|10381	http://www.reactome.org/cgi-bin/eventbrowser_st_id?ST_ID=REACT_11039	hsa:7277,TUBA4A,7277:down|hsa:10381,TUBB3,10381:down
Assembly of collagen fibrils and other multimeric structures	Reactome	REACT_150180	5	54	4783	82029	0.00104536901526	0.000658303770618	0.224480205562	0.912133146486	1292|3914|84695|4015|1295	http://www.reactome.org/cgi-bin/eventbrowser_st_id?ST_ID=REACT_150180	hsa:1292,COL6A2,1292:up|hsa:3914,LAMB3,3914:down|hsa:84695,LOXL3,84695:down|hsa:4015,LOX,4015:up|hsa:1295,COL8A1,1295:up
Interleukin receptor SHC signaling	Reactome	REACT_23891	3	27	4783	82029	0.000627221409157	0.000329151885309	0.227680188153	0.912133146486	3636|5777|1438	http://www.reactome.org/cgi-bin/eventbrowser_st_id?ST_ID=REACT_23891	hsa:3636,INPPL1,3636:down|hsa:5777,PTPN6,5777:down|hsa:1438,CSF2RA,1438:up
Recycling pathway of L1	Reactome	REACT_22365	4	41	4783	82029	0.00083629521221	0.000499823233247	0.23472800584	0.912133146486	1808|7277|10381|6456	http://www.reactome.org/cgi-bin/eventbrowser_st_id?ST_ID=REACT_22365	hsa:1808,DPYSL2,1808:up|hsa:7277,TUBA4A,7277:down|hsa:10381,TUBB3,10381:down|hsa:6456,SH3GL2,6456:up
Response to elevated platelet cytosolic Ca2+	Reactome	REACT_1280	7	84	4783	82029	0.00146351662137	0.00102402808763	0.235551781628	0.912133146486	7277|5627|6810|7424|7422|7042|5054	http://www.reactome.org/cgi-bin/eventbrowser_st_id?ST_ID=REACT_1280	hsa:7277,TUBA4A,7277:down|hsa:5627,PROS1,5627:up|hsa:6810,STX4,6810:down|hsa:7424,VEGFC,7424:down|hsa:7422,VEGFA,7422:down|hsa:7042,TGFB2,7042:up|hsa:5054,SERPINE1,5054:down
Platelet activation, signaling and aggregation	Reactome	REACT_798	16	221	4783	82029	0.00334518084884	0.00269416913531	0.236286693511	0.912133146486	23533|2768|4067|10411|5627|6810|2788|1438|7424|5880|9564|7422|7042|5054|2791|7277	http://www.reactome.org/cgi-bin/eventbrowser_st_id?ST_ID=REACT_798	hsa:23533,PIK3R5,23533:down|hsa:2768,GNA12,2768:down|hsa:4067,LYN,4067:down|hsa:10411,RAPGEF3,10411:down|hsa:5627,PROS1,5627:up|hsa:6810,STX4,6810:down|hsa:2788,GNG7,2788:up|hsa:1438,CSF2RA,1438:up|hsa:7424,VEGFC,7424:down|hsa:5880,RAC2,5880:down|hsa:9564,BCAR1,9564:down|hsa:7422,VEGFA,7422:down|hsa:7042,TGFB2,7042:up|hsa:5054,SERPINE1,5054:down|hsa:2791,GNG11,2791:down|hsa:7277,TUBA4A,7277:down
mRNA decay by 5' to 3' exoribonuclease	Reactome	REACT_20518	2	15	4783	82029	0.000418147606105	0.000182862158505	0.240167657764	0.912133146486	23644|23658	http://www.reactome.org/cgi-bin/eventbrowser_st_id?ST_ID=REACT_20518	hsa:23644,EDC4,23644:down|hsa:23658,LSM5,23658:down
NRIF signals cell death from the nucleus	Reactome	REACT_13643	2	15	4783	82029	0.000418147606105	0.000182862158505	0.240167657764	0.912133146486	4803|5664	http://www.reactome.org/cgi-bin/eventbrowser_st_id?ST_ID=REACT_13643	hsa:4803,NGF,4803:down|hsa:5664,PSEN2,5664:down
Transport of connexons to the plasma membrane	Reactome	REACT_11050	2	15	4783	82029	0.000418147606105	0.000182862158505	0.240167657764	0.912133146486	7277|10381	http://www.reactome.org/cgi-bin/eventbrowser_st_id?ST_ID=REACT_11050	hsa:7277,TUBA4A,7277:down|hsa:10381,TUBB3,10381:down
Association of licensing factors with the pre-replicative complex	Reactome	REACT_1181	2	15	4783	82029	0.000418147606105	0.000182862158505	0.240167657764	0.912133146486	5001|4998	http://www.reactome.org/cgi-bin/eventbrowser_st_id?ST_ID=REACT_1181	hsa:5001,ORC5,5001:down|hsa:4998,ORC1,4998:down
Transcriptional activity of SMAD2/SMAD3:SMAD4 heterotrimer	Reactome	REACT_121061	4	42	4783	82029	0.00083629521221	0.000512014043814	0.246828996386	0.912133146486	5054|892|142|1874	http://www.reactome.org/cgi-bin/eventbrowser_st_id?ST_ID=REACT_121061	hsa:5054,SERPINE1,5054:down|hsa:892,CCNC,892:down|hsa:142,PARP1,142:down|hsa:1874,E2F4,1874:down
Glucagon-like Peptide-1 (GLP1) regulates insulin secretion	Reactome	REACT_18274	4	42	4783	82029	0.00083629521221	0.000512014043814	0.246828996386	0.912133146486	5575|2791|2788|10411	http://www.reactome.org/cgi-bin/eventbrowser_st_id?ST_ID=REACT_18274	hsa:5575,PRKAR1B,5575:down|hsa:2791,GNG11,2791:down|hsa:2788,GNG7,2788:up|hsa:10411,RAPGEF3,10411:down
Gap junction trafficking	Reactome	REACT_9411	4	43	4783	82029	0.00083629521221	0.000524204854381	0.259061228587	0.912133146486	2709|7277|10381|10052	http://www.reactome.org/cgi-bin/eventbrowser_st_id?ST_ID=REACT_9411	hsa:2709,GJB5,2709:down|hsa:7277,TUBA4A,7277:down|hsa:10381,TUBB3,10381:down|hsa:10052,GJC1,10052:up
Vasopressin regulates renal water homeostasis via Aquaporins	Reactome	REACT_24023	4	43	4783	82029	0.00083629521221	0.000524204854381	0.259061228587	0.912133146486	5575|2791|2788|360	http://www.reactome.org/cgi-bin/eventbrowser_st_id?ST_ID=REACT_24023	hsa:5575,PRKAR1B,5575:down|hsa:2791,GNG11,2791:down|hsa:2788,GNG7,2788:up|hsa:360,AQP3,360:down
G2/M Checkpoints	Reactome	REACT_828	4	43	4783	82029	0.00083629521221	0.000524204854381	0.259061228587	0.912133146486	1111|5982|5001|4998	http://www.reactome.org/cgi-bin/eventbrowser_st_id?ST_ID=REACT_828	hsa:1111,CHEK1,1111:down|hsa:5982,RFC2,5982:down|hsa:5001,ORC5,5001:down|hsa:4998,ORC1,4998:down
Toll Like Receptor 7/8 (TLR7/8) Cascade	Reactome	REACT_9020	7	87	4783	82029	0.00146351662137	0.00106060051933	0.260756736141	0.912133146486	3665|1849|6288|5604|57161|5601|4791	http://www.reactome.org/cgi-bin/eventbrowser_st_id?ST_ID=REACT_9020	hsa:3665,IRF7,3665:up|hsa:1849,DUSP7,1849:down|hsa:6288,SAA1,6288:down|hsa:5604,MAP2K1,5604:down|hsa:57161,PELI2,57161:up|hsa:5601,MAPK9,5601:up|hsa:4791,NFKB2,4791:down
Class B/2 (Secretin family receptors)	Reactome	REACT_18372	7	87	4783	82029	0.00146351662137	0.00106060051933	0.260756736141	0.912133146486	2788|1604|11211|7480|6608|2791|7476	http://www.reactome.org/cgi-bin/eventbrowser_st_id?ST_ID=REACT_18372	hsa:2788,GNG7,2788:up|hsa:1604,CD55,1604:down|hsa:11211,FZD10,11211:up|hsa:7480,WNT10B,7480:down|hsa:6608,SMO,6608:down|hsa:2791,GNG11,2791:down|hsa:7476,WNT7A,7476:down
MyD88 dependent cascade initiated on endosome	Reactome	REACT_25222	7	87	4783	82029	0.00146351662137	0.00106060051933	0.260756736141	0.912133146486	3665|1849|6288|5604|57161|5601|4791	http://www.reactome.org/cgi-bin/eventbrowser_st_id?ST_ID=REACT_25222	hsa:3665,IRF7,3665:up|hsa:1849,DUSP7,1849:down|hsa:6288,SAA1,6288:down|hsa:5604,MAP2K1,5604:down|hsa:57161,PELI2,57161:up|hsa:5601,MAPK9,5601:up|hsa:4791,NFKB2,4791:down
Sema3A PAK dependent Axon repulsion	Reactome	REACT_19236	2	16	4783	82029	0.000418147606105	0.000195052969072	0.26100929988	0.912133146486	5362|3984	http://www.reactome.org/cgi-bin/eventbrowser_st_id?ST_ID=REACT_19236	hsa:5362,PLXNA2,5362:down|hsa:3984,LIMK1,3984:down
TGF-beta receptor signaling in EMT (epithelial to mesenchymal transition)	Reactome	REACT_120726	2	16	4783	82029	0.000418147606105	0.000195052969072	0.26100929988	0.912133146486	56288|50855	http://www.reactome.org/cgi-bin/eventbrowser_st_id?ST_ID=REACT_120726	hsa:56288,PARD3,56288:up|hsa:50855,PARD6A,50855:down
Acetylcholine Neurotransmitter Release Cycle	Reactome	REACT_15309	2	16	4783	82029	0.000418147606105	0.000195052969072	0.26100929988	0.912133146486	10497|5864	http://www.reactome.org/cgi-bin/eventbrowser_st_id?ST_ID=REACT_15309	hsa:10497,UNC13B,10497:up|hsa:5864,RAB3A,5864:down
Transmembrane transport of small molecules	Reactome	REACT_15518	40	613	4783	82029	0.0083629521221	0.00747296687757	0.266878828267	0.912133146486	51296|2788|9498|79901|6533|10381|7226|148229|80736|57198|6538|6539|347734|28231|6515|64801|254428|64849|1468|56606|2030|493|23165|7781|360|368|2281|54205|10723|6522|55343|23456|155066|9296|5575|96764|533|2791|1382|51606	http://www.reactome.org/cgi-bin/eventbrowser_st_id?ST_ID=REACT_15518	hsa:51296,SLC15A3,51296:up|hsa:2788,GNG7,2788:up|hsa:9498,SLC4A8,9498:up|hsa:79901,CYBRD1,79901:up|hsa:6533,SLC6A6,6533:down|hsa:10381,TUBB3,10381:down|hsa:7226,TRPM2,7226:down|hsa:148229,ATP8B3,148229:up|hsa:80736,SLC44A4,80736:down|hsa:57198,ATP8B2,57198:up|hsa:6538,SLC6A11,6538:down|hsa:6539,SLC6A12,6539:up|hsa:347734,SLC35B2,347734:down|hsa:28231,SLCO4A1,28231:down|hsa:6515,SLC2A3,6515:up|hsa…
Gap junction trafficking and regulation	Reactome	REACT_9480	4	44	4783	82029	0.00083629521221	0.000536395664948	0.271407790118	0.912133146486	2709|7277|10381|10052	http://www.reactome.org/cgi-bin/eventbrowser_st_id?ST_ID=REACT_9480	hsa:2709,GJB5,2709:down|hsa:7277,TUBA4A,7277:down|hsa:10381,TUBB3,10381:down|hsa:10052,GJC1,10052:up
SMAD2/SMAD3:SMAD4 heterotrimer regulates transcription	Reactome	REACT_120734	3	30	4783	82029	0.000627221409157	0.00036572431701	0.272755361447	0.912133146486	5054|892|1874	http://www.reactome.org/cgi-bin/eventbrowser_st_id?ST_ID=REACT_120734	hsa:5054,SERPINE1,5054:down|hsa:892,CCNC,892:down|hsa:1874,E2F4,1874:down
Dopamine Neurotransmitter Release Cycle	Reactome	REACT_15293	2	17	4783	82029	0.000418147606105	0.000207243779639	0.281861338112	0.912133146486	10497|5864	http://www.reactome.org/cgi-bin/eventbrowser_st_id?ST_ID=REACT_15293	hsa:10497,UNC13B,10497:up|hsa:5864,RAB3A,5864:down
Norepinephrine Neurotransmitter Release Cycle	Reactome	REACT_15418	2	17	4783	82029	0.000418147606105	0.000207243779639	0.281861338112	0.912133146486	10497|5864	http://www.reactome.org/cgi-bin/eventbrowser_st_id?ST_ID=REACT_15418	hsa:10497,UNC13B,10497:up|hsa:5864,RAB3A,5864:down
Platelet sensitization by LDL	Reactome	REACT_23879	2	17	4783	82029	0.000418147606105	0.000207243779639	0.281861338112	0.912133146486	7804|5777	http://www.reactome.org/cgi-bin/eventbrowser_st_id?ST_ID=REACT_23879	hsa:7804,LRP8,7804:down|hsa:5777,PTPN6,5777:down
Serotonin Neurotransmitter Release Cycle	Reactome	REACT_15425	2	17	4783	82029	0.000418147606105	0.000207243779639	0.281861338112	0.912133146486	10497|5864	http://www.reactome.org/cgi-bin/eventbrowser_st_id?ST_ID=REACT_15425	hsa:10497,UNC13B,10497:up|hsa:5864,RAB3A,5864:down
G1/S-Specific Transcription	Reactome	REACT_683	2	17	4783	82029	0.000418147606105	0.000207243779639	0.281861338112	0.912133146486	8900|4998	http://www.reactome.org/cgi-bin/eventbrowser_st_id?ST_ID=REACT_683	hsa:8900,CCNA1,8900:down|hsa:4998,ORC1,4998:down
Toll Like Receptor 9 (TLR9) Cascade	Reactome	REACT_9047	7	90	4783	82029	0.00146351662137	0.00109717295103	0.286675922531	0.912133146486	3665|1849|6288|5604|57161|5601|4791	http://www.reactome.org/cgi-bin/eventbrowser_st_id?ST_ID=REACT_9047	hsa:3665,IRF7,3665:up|hsa:1849,DUSP7,1849:down|hsa:6288,SAA1,6288:down|hsa:5604,MAP2K1,5604:down|hsa:57161,PELI2,57161:up|hsa:5601,MAPK9,5601:up|hsa:4791,NFKB2,4791:down
Signalling to RAS	Reactome	REACT_12033	3	31	4783	82029	0.000627221409157	0.000377915127577	0.287998883618	0.912133146486	5604|4803|5603	http://www.reactome.org/cgi-bin/eventbrowser_st_id?ST_ID=REACT_12033	hsa:5604,MAP2K1,5604:down|hsa:4803,NGF,4803:down|hsa:5603,MAPK13,5603:down
Thrombin signalling through proteinase activated receptors (PARs)	Reactome	REACT_21384	3	31	4783	82029	0.000627221409157	0.000377915127577	0.287998883618	0.912133146486	2791|2788|2768	http://www.reactome.org/cgi-bin/eventbrowser_st_id?ST_ID=REACT_21384	hsa:2791,GNG11,2791:down|hsa:2788,GNG7,2788:up|hsa:2768,GNA12,2768:down
Antigen activates B Cell Receptor (BCR) leading to generation of second messengers	Reactome	REACT_118700	3	31	4783	82029	0.000627221409157	0.000377915127577	0.287998883618	0.912133146486	868|4067|6786	http://www.reactome.org/cgi-bin/eventbrowser_st_id?ST_ID=REACT_118700	hsa:868,CBLB,868:up|hsa:4067,LYN,4067:down|hsa:6786,STIM1,6786:down
Gluconeogenesis	Reactome	REACT_1520	3	31	4783	82029	0.000627221409157	0.000377915127577	0.287998883618	0.912133146486	2026|1468|4191	http://www.reactome.org/cgi-bin/eventbrowser_st_id?ST_ID=REACT_1520	hsa:2026,ENO2,2026:down|hsa:1468,SLC25A10,1468:down|hsa:4191,MDH2,4191:down
NGF-independant TRKA activation	Reactome	REACT_11046	1	5	4783	82029	0.000209073803052	6.0954052835e-05	0.288259700148	0.912133146486	135	http://www.reactome.org/cgi-bin/eventbrowser_st_id?ST_ID=REACT_11046	hsa:135,ADORA2A,135:up
G2 Phase	Reactome	REACT_1915	1	5	4783	82029	0.000209073803052	6.0954052835e-05	0.288259700148	0.912133146486	8900	http://www.reactome.org/cgi-bin/eventbrowser_st_id?ST_ID=REACT_1915	hsa:8900,CCNA1,8900:down
Sulfide oxidation to sulfate	Reactome	REACT_116010	1	5	4783	82029	0.000209073803052	6.0954052835e-05	0.288259700148	0.912133146486	1468	http://www.reactome.org/cgi-bin/eventbrowser_st_id?ST_ID=REACT_116010	hsa:1468,SLC25A10,1468:down
Disinhibition of SNARE formation	Reactome	REACT_1178	1	5	4783	82029	0.000209073803052	6.0954052835e-05	0.288259700148	0.912133146486	6810	http://www.reactome.org/cgi-bin/eventbrowser_st_id?ST_ID=REACT_1178	hsa:6810,STX4,6810:down
Cytochrome c-mediated apoptotic response	Reactome	REACT_831	1	5	4783	82029	0.000209073803052	6.0954052835e-05	0.288259700148	0.912133146486	54205	http://www.reactome.org/cgi-bin/eventbrowser_st_id?ST_ID=REACT_831	hsa:54205,CYCS,54205:down
Host Interactions with Influenza Factors	Reactome	REACT_6323	1	5	4783	82029	0.000209073803052	6.0954052835e-05	0.288259700148	0.912133146486	10898	http://www.reactome.org/cgi-bin/eventbrowser_st_id?ST_ID=REACT_6323	hsa:10898,CPSF4,10898:down
Activation of caspases through apoptosome-mediated cleavage	Reactome	REACT_607	1	5	4783	82029	0.000209073803052	6.0954052835e-05	0.288259700148	0.912133146486	54205	http://www.reactome.org/cgi-bin/eventbrowser_st_id?ST_ID=REACT_607	hsa:54205,CYCS,54205:down
Abacavir metabolism	Reactome	REACT_121388	1	5	4783	82029	0.000209073803052	6.0954052835e-05	0.288259700148	0.912133146486	2987	http://www.reactome.org/cgi-bin/eventbrowser_st_id?ST_ID=REACT_121388	hsa:2987,GUK1,2987:down
AMPK inhibits chREBP transcriptional activation activity	Reactome	REACT_1988	1	5	4783	82029	0.000209073803052	6.0954052835e-05	0.288259700148	0.912133146486	51422	http://www.reactome.org/cgi-bin/eventbrowser_st_id?ST_ID=REACT_1988	hsa:51422,PRKAG2,51422:down
FasL/ CD95L signaling	Reactome	REACT_900	1	5	4783	82029	0.000209073803052	6.0954052835e-05	0.288259700148	0.912133146486	843	http://www.reactome.org/cgi-bin/eventbrowser_st_id?ST_ID=REACT_900	hsa:843,CASP10,843:up
Transport of the SLBP independent Mature mRNA	Reactome	REACT_424	1	5	4783	82029	0.000209073803052	6.0954052835e-05	0.288259700148	0.912133146486	10189	http://www.reactome.org/cgi-bin/eventbrowser_st_id?ST_ID=REACT_424	hsa:10189,ALYREF,10189:down
Chk1/Chk2(Cds1) mediated inactivation of Cyclin B:Cdk1 complex	Reactome	REACT_407	1	5	4783	82029	0.000209073803052	6.0954052835e-05	0.288259700148	0.912133146486	1111	http://www.reactome.org/cgi-bin/eventbrowser_st_id?ST_ID=REACT_407	hsa:1111,CHEK1,1111:down
Nicotinamide salvaging	Reactome	REACT_11213	1	5	4783	82029	0.000209073803052	6.0954052835e-05	0.288259700148	0.912133146486	10135	http://www.reactome.org/cgi-bin/eventbrowser_st_id?ST_ID=REACT_11213	hsa:10135,NAMPT,10135:down
Sodium-coupled sulphate, di- and tri-carboxylate transporters	Reactome	REACT_20646	1	5	4783	82029	0.000209073803052	6.0954052835e-05	0.288259700148	0.912133146486	64849	http://www.reactome.org/cgi-bin/eventbrowser_st_id?ST_ID=REACT_20646	hsa:64849,SLC13A3,64849:down
Cellular responses to stress	Reactome	REACT_120956	18	263	4783	82029	0.00376332845494	0.00320618317912	0.289039343103	0.912133146486	91582|8365|2876|85236|2114|54205|65057|2878|3006|5601|7422|8334|475|2877|3312|2077|8900|3552	http://www.reactome.org/cgi-bin/eventbrowser_st_id?ST_ID=REACT_120956	hsa:91582,RPS19BP1,91582:down|hsa:8365,HIST1H4H,8365:up|hsa:2876,GPX1,2876:down|hsa:85236,HIST1H2BK,85236:up|hsa:2114,ETS2,2114:down|hsa:54205,CYCS,54205:down|hsa:65057,ACD,65057:down|hsa:2878,GPX3,2878:down|hsa:3006,HIST1H1C,3006:up|hsa:5601,MAPK9,5601:up|hsa:7422,VEGFA,7422:down|hsa:8334,HIST1H2AC,8334:up|hsa:475,ATOX1,475:down|hsa:2877,GPX2,2877:down|hsa:3312,HSPA8,3312:down|hsa:2077,ERF,2077:…
G alpha (12/13) signalling events	Reactome	REACT_18407	6	76	4783	82029	0.00125444281831	0.000926501603092	0.29766005386	0.912133146486	2768|57449|2788|221472|5880|2791	http://www.reactome.org/cgi-bin/eventbrowser_st_id?ST_ID=REACT_18407	hsa:2768,GNA12,2768:down|hsa:57449,PLEKHG5,57449:down|hsa:2788,GNG7,2788:up|hsa:221472,FGD2,221472:up|hsa:5880,RAC2,5880:down|hsa:2791,GNG11,2791:down
Phospholipid metabolism	Reactome	REACT_120870	10	138	4783	82029	0.00209073803052	0.00168233185825	0.299481440291	0.912133146486	56895|23533|5833|3636|23761|5286|55697|23171|80736|375	http://www.reactome.org/cgi-bin/eventbrowser_st_id?ST_ID=REACT_120870	hsa:56895,AGPAT4,56895:up|hsa:23533,PIK3R5,23533:down|hsa:5833,PCYT2,5833:down|hsa:3636,INPPL1,3636:down|hsa:23761,PISD,23761:down|hsa:5286,PIK3C2A,5286:up|hsa:55697,VAC14,55697:down|hsa:23171,GPD1L,23171:down|hsa:80736,SLC44A4,80736:down|hsa:375,ARF1,375:down
Regulation of gene expression in beta cells	Reactome	REACT_13819	2	18	4783	82029	0.000418147606105	0.000219434590206	0.302659373432	0.912133146486	3174|3651	http://www.reactome.org/cgi-bin/eventbrowser_st_id?ST_ID=REACT_13819	hsa:3174,HNF4G,3174:up|hsa:3651,PDX1,3651:down
Defective ACY1 causes encephalopathy	Reactome	REACT_267633	2	18	4783	82029	0.000418147606105	0.000219434590206	0.302659373432	0.912133146486	2678|4257	http://www.reactome.org/cgi-bin/eventbrowser_st_id?ST_ID=REACT_267633	hsa:2678,GGT1,2678:up|hsa:4257,MGST1,4257:down
Cell-extracellular matrix interactions	Reactome	REACT_20649	2	18	4783	82029	0.000418147606105	0.000219434590206	0.302659373432	0.912133146486	55679|29780	http://www.reactome.org/cgi-bin/eventbrowser_st_id?ST_ID=REACT_20649	hsa:55679,LIMS2,55679:up|hsa:29780,PARVB,29780:down
Aflatoxin activation and detoxification	Reactome	REACT_264461	2	18	4783	82029	0.000418147606105	0.000219434590206	0.302659373432	0.912133146486	2678|4257	http://www.reactome.org/cgi-bin/eventbrowser_st_id?ST_ID=REACT_264461	hsa:2678,GGT1,2678:up|hsa:4257,MGST1,4257:down
Cytosolic sulfonation of small molecules	Reactome	REACT_6913	2	18	4783	82029	0.000418147606105	0.000219434590206	0.302659373432	0.912133146486	347734|10380	http://www.reactome.org/cgi-bin/eventbrowser_st_id?ST_ID=REACT_6913	hsa:347734,SLC35B2,347734:down|hsa:10380,BPNT1,10380:down
EPHA-mediated growth cone collapse	Reactome	REACT_264548	3	32	4783	82029	0.000627221409157	0.000390105938144	0.303302986923	0.912133146486	10398|4067|1945	http://www.reactome.org/cgi-bin/eventbrowser_st_id?ST_ID=REACT_264548	hsa:10398,MYL9,10398:up|hsa:4067,LYN,4067:down|hsa:1945,EFNA4,1945:down
DNA Damage/Telomere Stress Induced Senescence	Reactome	REACT_169185	6	77	4783	82029	0.00125444281831	0.000938692413659	0.307380211835	0.912133146486	8365|85236|65057|3006|8334|8900	http://www.reactome.org/cgi-bin/eventbrowser_st_id?ST_ID=REACT_169185	hsa:8365,HIST1H4H,8365:up|hsa:85236,HIST1H2BK,85236:up|hsa:65057,ACD,65057:down|hsa:3006,HIST1H1C,3006:up|hsa:8334,HIST1H2AC,8334:up|hsa:8900,CCNA1,8900:down
G beta:gamma signalling through PI3Kgamma	Reactome	REACT_19290	4	47	4783	82029	0.00083629521221	0.000572968096649	0.308969023231	0.912133146486	23533|2791|2788|1438	http://www.reactome.org/cgi-bin/eventbrowser_st_id?ST_ID=REACT_19290	hsa:23533,PIK3R5,23533:down|hsa:2791,GNG11,2791:down|hsa:2788,GNG7,2788:up|hsa:1438,CSF2RA,1438:up
Transport of inorganic cations/anions and amino acids/oligopeptides	Reactome	REACT_19397	7	93	4783	82029	0.00146351662137	0.00113374538273	0.313161533481	0.912133146486	51296|10723|9498|6522|6533|1468|6539	http://www.reactome.org/cgi-bin/eventbrowser_st_id?ST_ID=REACT_19397	hsa:51296,SLC15A3,51296:up|hsa:10723,SLC12A7,10723:up|hsa:9498,SLC4A8,9498:up|hsa:6522,SLC4A2,6522:down|hsa:6533,SLC6A6,6533:down|hsa:1468,SLC25A10,1468:down|hsa:6539,SLC6A12,6539:up
MyD88:Mal cascade initiated on plasma membrane	Reactome	REACT_6788	7	93	4783	82029	0.00146351662137	0.00113374538273	0.313161533481	0.912133146486	1849|6288|114609|5604|57161|5601|4791	http://www.reactome.org/cgi-bin/eventbrowser_st_id?ST_ID=REACT_6788	hsa:1849,DUSP7,1849:down|hsa:6288,SAA1,6288:down|hsa:114609,TIRAP,114609:down|hsa:5604,MAP2K1,5604:down|hsa:57161,PELI2,57161:up|hsa:5601,MAPK9,5601:up|hsa:4791,NFKB2,4791:down
Toll Like Receptor TLR6:TLR2 Cascade	Reactome	REACT_8006	7	93	4783	82029	0.00146351662137	0.00113374538273	0.313161533481	0.912133146486	1849|6288|114609|5604|57161|5601|4791	http://www.reactome.org/cgi-bin/eventbrowser_st_id?ST_ID=REACT_8006	hsa:1849,DUSP7,1849:down|hsa:6288,SAA1,6288:down|hsa:114609,TIRAP,114609:down|hsa:5604,MAP2K1,5604:down|hsa:57161,PELI2,57161:up|hsa:5601,MAPK9,5601:up|hsa:4791,NFKB2,4791:down
Programmed Cell Death	Reactome	REACT_268456	11	156	4783	82029	0.00229981183358	0.00190176644845	0.315186622693	0.912133146486	329|843|90427|2339|54205|5693|3006|7431|8717|8837|5699	http://www.reactome.org/cgi-bin/eventbrowser_st_id?ST_ID=REACT_268456	hsa:329,BIRC2,329:up|hsa:843,CASP10,843:up|hsa:90427,BMF,90427:up|hsa:2339,FNTA,2339:down|hsa:54205,CYCS,54205:down|hsa:5693,PSMB5,5693:down|hsa:3006,HIST1H1C,3006:up|hsa:7431,VIM,7431:up|hsa:8717,TRADD,8717:down|hsa:8837,CFLAR,8837:up|hsa:5699,PSMB10,5699:down
TRAF6 mediated IRF7 activation	Reactome	REACT_24938	3	33	4783	82029	0.000627221409157	0.000402296748711	0.318640513365	0.912133146486	3665|9641|57506	http://www.reactome.org/cgi-bin/eventbrowser_st_id?ST_ID=REACT_24938	hsa:3665,IRF7,3665:up|hsa:9641,IKBKE,9641:down|hsa:57506,MAVS,57506:down
Synthesis of PIPs at the plasma membrane	Reactome	REACT_121025	3	33	4783	82029	0.000627221409157	0.000402296748711	0.318640513365	0.912133146486	3636|23533|5286	http://www.reactome.org/cgi-bin/eventbrowser_st_id?ST_ID=REACT_121025	hsa:3636,INPPL1,3636:down|hsa:23533,PIK3R5,23533:down|hsa:5286,PIK3C2A,5286:up
Glucagon signaling in metabolic regulation	Reactome	REACT_1665	3	33	4783	82029	0.000627221409157	0.000402296748711	0.318640513365	0.912133146486	5575|2791|2788	http://www.reactome.org/cgi-bin/eventbrowser_st_id?ST_ID=REACT_1665	hsa:5575,PRKAR1B,5575:down|hsa:2791,GNG11,2791:down|hsa:2788,GNG7,2788:up
SOS-mediated signalling	Reactome	REACT_524	2	19	4783	82029	0.000418147606105	0.000231625400773	0.32334606872	0.912133146486	8660|5604	http://www.reactome.org/cgi-bin/eventbrowser_st_id?ST_ID=REACT_524	hsa:8660,IRS2,8660:up|hsa:5604,MAP2K1,5604:down
Prostacyclin signalling through prostacyclin receptor	Reactome	REACT_23946	2	19	4783	82029	0.000418147606105	0.000231625400773	0.32334606872	0.912133146486	2791|2788	http://www.reactome.org/cgi-bin/eventbrowser_st_id?ST_ID=REACT_23946	hsa:2791,GNG11,2791:down|hsa:2788,GNG7,2788:up
RNA Polymerase III Chain Elongation	Reactome	REACT_756	2	19	4783	82029	0.000418147606105	0.000231625400773	0.32334606872	0.912133146486	10622|27297	http://www.reactome.org/cgi-bin/eventbrowser_st_id?ST_ID=REACT_756	hsa:10622,POLR3G,10622:down|hsa:27297,CRCP,27297:down
Platelet calcium homeostasis	Reactome	REACT_23905	2	19	4783	82029	0.000418147606105	0.000231625400773	0.32334606872	0.912133146486	6786|493	http://www.reactome.org/cgi-bin/eventbrowser_st_id?ST_ID=REACT_23905	hsa:6786,STIM1,6786:down|hsa:493,ATP2B4,493:down
Post-chaperonin tubulin folding pathway	Reactome	REACT_16967	2	19	4783	82029	0.000418147606105	0.000231625400773	0.32334606872	0.912133146486	7277|10381	http://www.reactome.org/cgi-bin/eventbrowser_st_id?ST_ID=REACT_16967	hsa:7277,TUBA4A,7277:down|hsa:10381,TUBB3,10381:down
Other semaphorin interactions	Reactome	REACT_19200	2	19	4783	82029	0.000418147606105	0.000231625400773	0.32334606872	0.912133146486	5362|64218	http://www.reactome.org/cgi-bin/eventbrowser_st_id?ST_ID=REACT_19200	hsa:5362,PLXNA2,5362:down|hsa:64218,SEMA4A,64218:down
Citric acid cycle (TCA cycle)	Reactome	REACT_1785	2	19	4783	82029	0.000418147606105	0.000231625400773	0.32334606872	0.912133146486	4191|1743	http://www.reactome.org/cgi-bin/eventbrowser_st_id?ST_ID=REACT_1785	hsa:4191,MDH2,4191:down|hsa:1743,DLST,1743:down
Platelet degranulation	Reactome	REACT_318	6	79	4783	82029	0.00125444281831	0.000963074034793	0.326973475962	0.912133146486	7277|5627|7424|7422|7042|5054	http://www.reactome.org/cgi-bin/eventbrowser_st_id?ST_ID=REACT_318	hsa:7277,TUBA4A,7277:down|hsa:5627,PROS1,5627:up|hsa:7424,VEGFC,7424:down|hsa:7422,VEGFA,7422:down|hsa:7042,TGFB2,7042:up|hsa:5054,SERPINE1,5054:down
Transport of the SLBP Dependant Mature mRNA	Reactome	REACT_405	1	6	4783	82029	0.000209073803052	7.3144863402e-05	0.327476503759	0.912133146486	10189	http://www.reactome.org/cgi-bin/eventbrowser_st_id?ST_ID=REACT_405	hsa:10189,ALYREF,10189:down
IRS activation	Reactome	REACT_570	1	6	4783	82029	0.000209073803052	7.3144863402e-05	0.327476503759	0.912133146486	8660	http://www.reactome.org/cgi-bin/eventbrowser_st_id?ST_ID=REACT_570	hsa:8660,IRS2,8660:up
NADE modulates death signalling	Reactome	REACT_13526	1	6	4783	82029	0.000209073803052	7.3144863402e-05	0.327476503759	0.912133146486	4803	http://www.reactome.org/cgi-bin/eventbrowser_st_id?ST_ID=REACT_13526	hsa:4803,NGF,4803:down
Clearance of Nuclear Envelope Membranes from Chromatin	Reactome	REACT_160251	1	6	4783	82029	0.000209073803052	7.3144863402e-05	0.327476503759	0.912133146486	2010	http://www.reactome.org/cgi-bin/eventbrowser_st_id?ST_ID=REACT_160251	hsa:2010,EMD,2010:down
Transport and synthesis of PAPS	Reactome	REACT_6840	1	6	4783	82029	0.000209073803052	7.3144863402e-05	0.327476503759	0.912133146486	347734	http://www.reactome.org/cgi-bin/eventbrowser_st_id?ST_ID=REACT_6840	hsa:347734,SLC35B2,347734:down
p75NTR negatively regulates cell cycle via SC1	Reactome	REACT_13695	1	6	4783	82029	0.000209073803052	7.3144863402e-05	0.327476503759	0.912133146486	4803	http://www.reactome.org/cgi-bin/eventbrowser_st_id?ST_ID=REACT_13695	hsa:4803,NGF,4803:down
IRF3 mediated activation of type 1 IFN	Reactome	REACT_118811	1	6	4783	82029	0.000209073803052	7.3144863402e-05	0.327476503759	0.912133146486	340061	http://www.reactome.org/cgi-bin/eventbrowser_st_id?ST_ID=REACT_118811	hsa:340061,TMEM173,340061:down
E2F mediated regulation of DNA replication	Reactome	REACT_471	3	34	4783	82029	0.000627221409157	0.000414487559278	0.333985691976	0.912133146486	5001|8900|4998	http://www.reactome.org/cgi-bin/eventbrowser_st_id?ST_ID=REACT_471	hsa:5001,ORC5,5001:down|hsa:8900,CCNA1,8900:down|hsa:4998,ORC1,4998:down
EPH-ephrin mediated repulsion of cells	Reactome	REACT_264198	4	49	4783	82029	0.00083629521221	0.000597349717783	0.334286624131	0.912133146486	2050|1945|4067|5664	http://www.reactome.org/cgi-bin/eventbrowser_st_id?ST_ID=REACT_264198	hsa:2050,EPHB4,2050:down|hsa:1945,EFNA4,1945:down|hsa:4067,LYN,4067:down|hsa:5664,PSEN2,5664:down
Toll Like Receptor TLR1:TLR2 Cascade	Reactome	REACT_8005	7	96	4783	82029	0.00146351662137	0.00117031781443	0.340065829814	0.912133146486	1849|6288|114609|5604|57161|5601|4791	http://www.reactome.org/cgi-bin/eventbrowser_st_id?ST_ID=REACT_8005	hsa:1849,DUSP7,1849:down|hsa:6288,SAA1,6288:down|hsa:114609,TIRAP,114609:down|hsa:5604,MAP2K1,5604:down|hsa:57161,PELI2,57161:up|hsa:5601,MAPK9,5601:up|hsa:4791,NFKB2,4791:down
Toll Like Receptor 2 (TLR2) Cascade	Reactome	REACT_7980	7	96	4783	82029	0.00146351662137	0.00117031781443	0.340065829814	0.912133146486	1849|6288|114609|5604|57161|5601|4791	http://www.reactome.org/cgi-bin/eventbrowser_st_id?ST_ID=REACT_7980	hsa:1849,DUSP7,1849:down|hsa:6288,SAA1,6288:down|hsa:114609,TIRAP,114609:down|hsa:5604,MAP2K1,5604:down|hsa:57161,PELI2,57161:up|hsa:5601,MAPK9,5601:up|hsa:4791,NFKB2,4791:down
Fatty acid, triacylglycerol, and ketone body metabolism	Reactome	REACT_22279	12	176	4783	82029	0.00250888563663	0.00214558265979	0.342306348935	0.912133146486	56895|892|79071|96764|788|51422|123|23171|1376|2101|51586|51129	http://www.reactome.org/cgi-bin/eventbrowser_st_id?ST_ID=REACT_22279	hsa:56895,AGPAT4,56895:up|hsa:892,CCNC,892:down|hsa:79071,ELOVL6,79071:down|hsa:96764,TGS1,96764:down|hsa:788,SLC25A20,788:down|hsa:51422,PRKAG2,51422:down|hsa:123,PLIN2,123:down|hsa:23171,GPD1L,23171:down|hsa:1376,CPT2,1376:down|hsa:2101,ESRRA,2101:down|hsa:51586,MED15,51586:down|hsa:51129,ANGPTL4,51129:down
Glutamate Neurotransmitter Release Cycle	Reactome	REACT_12591	2	20	4783	82029	0.000418147606105	0.00024381621134	0.34387056636	0.912133146486	10497|5864	http://www.reactome.org/cgi-bin/eventbrowser_st_id?ST_ID=REACT_12591	hsa:10497,UNC13B,10497:up|hsa:5864,RAB3A,5864:down
Regulation of HSF1-mediated heat shock response	Reactome	REACT_264487	2	20	4783	82029	0.000418147606105	0.00024381621134	0.34387056636	0.912133146486	3312|91582	http://www.reactome.org/cgi-bin/eventbrowser_st_id?ST_ID=REACT_264487	hsa:3312,HSPA8,3312:down|hsa:91582,RPS19BP1,91582:down
G beta:gamma signalling through PLC beta	Reactome	REACT_19145	2	20	4783	82029	0.000418147606105	0.00024381621134	0.34387056636	0.912133146486	2791|2788	http://www.reactome.org/cgi-bin/eventbrowser_st_id?ST_ID=REACT_19145	hsa:2791,GNG11,2791:down|hsa:2788,GNG7,2788:up
Packaging Of Telomere Ends	Reactome	REACT_7963	4	50	4783	82029	0.00083629521221	0.00060954052835	0.346983353018	0.912133146486	65057|8365|8334|85236	http://www.reactome.org/cgi-bin/eventbrowser_st_id?ST_ID=REACT_7963	hsa:65057,ACD,65057:down|hsa:8365,HIST1H4H,8365:up|hsa:8334,HIST1H2AC,8334:up|hsa:85236,HIST1H2BK,85236:up
Apoptotic execution phase	Reactome	REACT_995	4	50	4783	82029	0.00083629521221	0.00060954052835	0.346983353018	0.912133146486	329|2339|3006|7431	http://www.reactome.org/cgi-bin/eventbrowser_st_id?ST_ID=REACT_995	hsa:329,BIRC2,329:up|hsa:2339,FNTA,2339:down|hsa:3006,HIST1H1C,3006:up|hsa:7431,VIM,7431:up
GPVI-mediated activation cascade	Reactome	REACT_1695	4	50	4783	82029	0.00083629521221	0.00060954052835	0.346983353018	0.912133146486	23533|5880|4067|1438	http://www.reactome.org/cgi-bin/eventbrowser_st_id?ST_ID=REACT_1695	hsa:23533,PIK3R5,23533:down|hsa:5880,RAC2,5880:down|hsa:4067,LYN,4067:down|hsa:1438,CSF2RA,1438:up
G-protein beta:gamma signalling	Reactome	REACT_19388	4	50	4783	82029	0.00083629521221	0.00060954052835	0.346983353018	0.912133146486	23533|2791|2788|1438	http://www.reactome.org/cgi-bin/eventbrowser_st_id?ST_ID=REACT_19388	hsa:23533,PIK3R5,23533:down|hsa:2791,GNG11,2791:down|hsa:2788,GNG7,2788:up|hsa:1438,CSF2RA,1438:up
Defective B4GALT1 causes B4GALT1-CDG (CDG-2d)	Reactome	REACT_268431	15	227	4783	82029	0.00313610704579	0.00276731399871	0.357141351526	0.912133146486	347734|54480|10402|8372|2990|6396|79586|8703|3038|3073|8704|3703|9957|50515|6484	http://www.reactome.org/cgi-bin/eventbrowser_st_id?ST_ID=REACT_268431	hsa:347734,SLC35B2,347734:down|hsa:54480,CHPF2,54480:down|hsa:10402,ST3GAL6,10402:up|hsa:8372,HYAL3,8372:down|hsa:2990,GUSB,2990:down|hsa:6396,SEC13,6396:down|hsa:79586,CHPF,79586:down|hsa:8703,B4GALT3,8703:down|hsa:3038,HAS3,3038:down|hsa:3073,HEXA,3073:down|hsa:8704,B4GALT2,8704:down|hsa:3703,STT3A,3703:down|hsa:9957,HS3ST1,9957:down|hsa:50515,CHST11,50515:down|hsa:6484,ST3GAL4,6484:down
Diseases of glycosylation	Reactome	REACT_268324	15	227	4783	82029	0.00313610704579	0.00276731399871	0.357141351526	0.912133146486	347734|54480|10402|8372|2990|6396|79586|8703|3038|3073|8704|3703|9957|50515|6484	http://www.reactome.org/cgi-bin/eventbrowser_st_id?ST_ID=REACT_268324	hsa:347734,SLC35B2,347734:down|hsa:54480,CHPF2,54480:down|hsa:10402,ST3GAL6,10402:up|hsa:8372,HYAL3,8372:down|hsa:2990,GUSB,2990:down|hsa:6396,SEC13,6396:down|hsa:79586,CHPF,79586:down|hsa:8703,B4GALT3,8703:down|hsa:3038,HAS3,3038:down|hsa:3073,HEXA,3073:down|hsa:8704,B4GALT2,8704:down|hsa:3703,STT3A,3703:down|hsa:9957,HS3ST1,9957:down|hsa:50515,CHST11,50515:down|hsa:6484,ST3GAL4,6484:down
Signaling by VEGF	Reactome	REACT_12529	8	114	4783	82029	0.00167259042442	0.00138975240464	0.358637548093	0.912133146486	8877|5604|7424|9564|7422|5603|9844|8828	http://www.reactome.org/cgi-bin/eventbrowser_st_id?ST_ID=REACT_12529	hsa:8877,SPHK1,8877:down|hsa:5604,MAP2K1,5604:down|hsa:7424,VEGFC,7424:down|hsa:9564,BCAR1,9564:down|hsa:7422,VEGFA,7422:down|hsa:5603,MAPK13,5603:down|hsa:9844,ELMO1,9844:down|hsa:8828,NRP2,8828:up
Aquaporin-mediated transport	Reactome	REACT_23887	4	51	4783	82029	0.00083629521221	0.000621731338917	0.359686417848	0.912133146486	5575|2791|2788|360	http://www.reactome.org/cgi-bin/eventbrowser_st_id?ST_ID=REACT_23887	hsa:5575,PRKAR1B,5575:down|hsa:2791,GNG11,2791:down|hsa:2788,GNG7,2788:up|hsa:360,AQP3,360:down
Formation of tubulin folding intermediates by CCT/TriC	Reactome	REACT_16956	2	21	4783	82029	0.000418147606105	0.000256007021907	0.364187948542	0.912133146486	7277|10381	http://www.reactome.org/cgi-bin/eventbrowser_st_id?ST_ID=REACT_16956	hsa:7277,TUBA4A,7277:down|hsa:10381,TUBB3,10381:down
Mitochondrial tRNA aminoacylation	Reactome	REACT_15302	2	21	4783	82029	0.000418147606105	0.000256007021907	0.364187948542	0.912133146486	10352|92935	http://www.reactome.org/cgi-bin/eventbrowser_st_id?ST_ID=REACT_15302	hsa:10352,WARS2,10352:down|hsa:92935,MARS2,92935:down
Presynaptic function of Kainate receptors	Reactome	REACT_21254	2	21	4783	82029	0.000418147606105	0.000256007021907	0.364187948542	0.912133146486	2791|2788	http://www.reactome.org/cgi-bin/eventbrowser_st_id?ST_ID=REACT_21254	hsa:2791,GNG11,2791:down|hsa:2788,GNG7,2788:up
Signalling to p38 via RIT and RIN	Reactome	REACT_12077	2	21	4783	82029	0.000418147606105	0.000256007021907	0.364187948542	0.912133146486	5604|4803	http://www.reactome.org/cgi-bin/eventbrowser_st_id?ST_ID=REACT_12077	hsa:5604,MAP2K1,5604:down|hsa:4803,NGF,4803:down
NOTCH2 Activation and Transmission of Signal to the Nucleus	Reactome	REACT_160205	2	21	4783	82029	0.000418147606105	0.000256007021907	0.364187948542	0.912133146486	1272|5664	http://www.reactome.org/cgi-bin/eventbrowser_st_id?ST_ID=REACT_160205	hsa:1272,CNTN1,1272:down|hsa:5664,PSEN2,5664:down
Cholesterol biosynthesis	Reactome	REACT_9405	2	21	4783	82029	0.000418147606105	0.000256007021907	0.364187948542	0.912133146486	1718|1717	http://www.reactome.org/cgi-bin/eventbrowser_st_id?ST_ID=REACT_9405	hsa:1718,DHCR24,1718:down|hsa:1717,DHCR7,1717:down
Attachment of GPI anchor to uPAR	Reactome	REACT_1830	1	7	4783	82029	0.000209073803052	8.5335673969e-05	0.364532893166	0.912133146486	5329	http://www.reactome.org/cgi-bin/eventbrowser_st_id?ST_ID=REACT_1830	hsa:5329,PLAUR,5329:down
Nef and signal transduction	Reactome	REACT_11068	1	7	4783	82029	0.000209073803052	8.5335673969e-05	0.364532893166	0.912133146486	9844	http://www.reactome.org/cgi-bin/eventbrowser_st_id?ST_ID=REACT_11068	hsa:9844,ELMO1,9844:down
Apoptotic factor-mediated response	Reactome	REACT_963	1	7	4783	82029	0.000209073803052	8.5335673969e-05	0.364532893166	0.912133146486	54205	http://www.reactome.org/cgi-bin/eventbrowser_st_id?ST_ID=REACT_963	hsa:54205,CYCS,54205:down
RAF phosphorylates MEK	Reactome	REACT_614	1	7	4783	82029	0.000209073803052	8.5335673969e-05	0.364532893166	0.912133146486	5604	http://www.reactome.org/cgi-bin/eventbrowser_st_id?ST_ID=REACT_614	hsa:5604,MAP2K1,5604:down
MEK activation	Reactome	REACT_962	1	7	4783	82029	0.000209073803052	8.5335673969e-05	0.364532893166	0.912133146486	5604	http://www.reactome.org/cgi-bin/eventbrowser_st_id?ST_ID=REACT_962	hsa:5604,MAP2K1,5604:down
Nef Mediated CD8 Down-regulation	Reactome	REACT_11200	1	7	4783	82029	0.000209073803052	8.5335673969e-05	0.364532893166	0.912133146486	51606	http://www.reactome.org/cgi-bin/eventbrowser_st_id?ST_ID=REACT_11200	hsa:51606,ATP6V1H,51606:down
Mitochondrial iron-sulfur cluster biogenesis	Reactome	REACT_150353	1	7	4783	82029	0.000209073803052	8.5335673969e-05	0.364532893166	0.912133146486	51312	http://www.reactome.org/cgi-bin/eventbrowser_st_id?ST_ID=REACT_150353	hsa:51312,SLC25A37,51312:down
Regulation of gene expression in early pancreatic precursor cells	Reactome	REACT_13778	1	7	4783	82029	0.000209073803052	8.5335673969e-05	0.364532893166	0.912133146486	3651	http://www.reactome.org/cgi-bin/eventbrowser_st_id?ST_ID=REACT_13778	hsa:3651,PDX1,3651:down
Ubiquinol biosynthesis	Reactome	REACT_160111	1	7	4783	82029	0.000209073803052	8.5335673969e-05	0.364532893166	0.912133146486	51805	http://www.reactome.org/cgi-bin/eventbrowser_st_id?ST_ID=REACT_160111	hsa:51805,COQ3,51805:down
Homologous DNA pairing and strand exchange	Reactome	REACT_1763	1	7	4783	82029	0.000209073803052	8.5335673969e-05	0.364532893166	0.912133146486	83990	http://www.reactome.org/cgi-bin/eventbrowser_st_id?ST_ID=REACT_1763	hsa:83990,BRIP1,83990:up
Zinc efflux and compartmentalization by the SLC30 family	Reactome	REACT_20582	1	7	4783	82029	0.000209073803052	8.5335673969e-05	0.364532893166	0.912133146486	7781	http://www.reactome.org/cgi-bin/eventbrowser_st_id?ST_ID=REACT_20582	hsa:7781,SLC30A3,7781:up
Formyl peptide receptors bind formyl peptides and many other ligands	Reactome	REACT_21264	1	7	4783	82029	0.000209073803052	8.5335673969e-05	0.364532893166	0.912133146486	6288	http://www.reactome.org/cgi-bin/eventbrowser_st_id?ST_ID=REACT_21264	hsa:6288,SAA1,6288:down
NrCAM interactions	Reactome	REACT_22329	1	7	4783	82029	0.000209073803052	8.5335673969e-05	0.364532893166	0.912133146486	8828	http://www.reactome.org/cgi-bin/eventbrowser_st_id?ST_ID=REACT_22329	hsa:8828,NRP2,8828:up
Transport of nucleosides and free purine and pyrimidine bases across the plasma membrane	Reactome	REACT_1206	1	7	4783	82029	0.000209073803052	8.5335673969e-05	0.364532893166	0.912133146486	2030	http://www.reactome.org/cgi-bin/eventbrowser_st_id?ST_ID=REACT_1206	hsa:2030,SLC29A1,2030:down
Cation-coupled Chloride cotransporters	Reactome	REACT_19315	1	7	4783	82029	0.000209073803052	8.5335673969e-05	0.364532893166	0.912133146486	10723	http://www.reactome.org/cgi-bin/eventbrowser_st_id?ST_ID=REACT_19315	hsa:10723,SLC12A7,10723:up
Apoptotic cleavage of cellular proteins	Reactome	REACT_107	3	36	4783	82029	0.000627221409157	0.000438869180412	0.364602894872	0.912133146486	2339|329|7431	http://www.reactome.org/cgi-bin/eventbrowser_st_id?ST_ID=REACT_107	hsa:2339,FNTA,2339:down|hsa:329,BIRC2,329:up|hsa:7431,VIM,7431:up
NOD1/2 Signaling Pathway	Reactome	REACT_75776	3	36	4783	82029	0.000627221409157	0.000438869180412	0.364602894872	0.912133146486	329|7128|5603	http://www.reactome.org/cgi-bin/eventbrowser_st_id?ST_ID=REACT_75776	hsa:329,BIRC2,329:up|hsa:7128,TNFAIP3,7128:down|hsa:5603,MAPK13,5603:down
Cell surface interactions at the vascular wall	Reactome	REACT_12051	7	100	4783	82029	0.00146351662137	0.0012190810567	0.37633879652	0.912133146486	4312|4067|5627|7056|3689|10544|5777	http://www.reactome.org/cgi-bin/eventbrowser_st_id?ST_ID=REACT_12051	hsa:4312,MMP1,4312:down|hsa:4067,LYN,4067:down|hsa:5627,PROS1,5627:up|hsa:7056,THBD,7056:down|hsa:3689,ITGB2,3689:down|hsa:10544,PROCR,10544:down|hsa:5777,PTPN6,5777:down
Toll Like Receptor 5 (TLR5) Cascade	Reactome	REACT_9061	6	84	4783	82029	0.00125444281831	0.00102402808763	0.376518603302	0.912133146486	1849|6288|5604|57161|5601|4791	http://www.reactome.org/cgi-bin/eventbrowser_st_id?ST_ID=REACT_9061	hsa:1849,DUSP7,1849:down|hsa:6288,SAA1,6288:down|hsa:5604,MAP2K1,5604:down|hsa:57161,PELI2,57161:up|hsa:5601,MAPK9,5601:up|hsa:4791,NFKB2,4791:down
Toll Like Receptor 10 (TLR10) Cascade	Reactome	REACT_9027	6	84	4783	82029	0.00125444281831	0.00102402808763	0.376518603302	0.912133146486	1849|6288|5604|57161|5601|4791	http://www.reactome.org/cgi-bin/eventbrowser_st_id?ST_ID=REACT_9027	hsa:1849,DUSP7,1849:down|hsa:6288,SAA1,6288:down|hsa:5604,MAP2K1,5604:down|hsa:57161,PELI2,57161:up|hsa:5601,MAPK9,5601:up|hsa:4791,NFKB2,4791:down
MyD88 cascade initiated on plasma membrane	Reactome	REACT_27215	6	84	4783	82029	0.00125444281831	0.00102402808763	0.376518603302	0.912133146486	1849|6288|5604|57161|5601|4791	http://www.reactome.org/cgi-bin/eventbrowser_st_id?ST_ID=REACT_27215	hsa:1849,DUSP7,1849:down|hsa:6288,SAA1,6288:down|hsa:5604,MAP2K1,5604:down|hsa:57161,PELI2,57161:up|hsa:5601,MAPK9,5601:up|hsa:4791,NFKB2,4791:down
Nuclear signaling by ERBB4	Reactome	REACT_116022	3	37	4783	82029	0.000627221409157	0.000451059990979	0.379830337594	0.912133146486	3084|6777|5664	http://www.reactome.org/cgi-bin/eventbrowser_st_id?ST_ID=REACT_116022	hsa:3084,NRG1,3084:down|hsa:6777,STAT5B,6777:up|hsa:5664,PSEN2,5664:down
ADP signalling through P2Y purinoceptor 12	Reactome	REACT_20653	2	22	4783	82029	0.000418147606105	0.000268197832474	0.38425873736	0.912133146486	2791|2788	http://www.reactome.org/cgi-bin/eventbrowser_st_id?ST_ID=REACT_20653	hsa:2791,GNG11,2791:down|hsa:2788,GNG7,2788:up
The canonical retinoid cycle in rods (twilight vision)	Reactome	REACT_160156	2	22	4783	82029	0.000418147606105	0.000268197832474	0.38425873736	0.912133146486	5947|3292	http://www.reactome.org/cgi-bin/eventbrowser_st_id?ST_ID=REACT_160156	hsa:5947,RBP1,5947:up|hsa:3292,HSD17B1,3292:down
ARMS-mediated activation	Reactome	REACT_12002	2	22	4783	82029	0.000418147606105	0.000268197832474	0.38425873736	0.912133146486	5604|4803	http://www.reactome.org/cgi-bin/eventbrowser_st_id?ST_ID=REACT_12002	hsa:5604,MAP2K1,5604:down|hsa:4803,NGF,4803:down
Termination of O-glycan biosynthesis	Reactome	REACT_115835	2	22	4783	82029	0.000418147606105	0.000268197832474	0.38425873736	0.912133146486	6484|4583	http://www.reactome.org/cgi-bin/eventbrowser_st_id?ST_ID=REACT_115835	hsa:6484,ST3GAL4,6484:down|hsa:4583,MUC2,4583:down
Uptake and actions of bacterial toxins	Reactome	REACT_264041	2	22	4783	82029	0.000418147606105	0.000268197832474	0.38425873736	0.912133146486	5604|5045	http://www.reactome.org/cgi-bin/eventbrowser_st_id?ST_ID=REACT_264041	hsa:5604,MAP2K1,5604:down|hsa:5045,FURIN,5045:down
Mitochondrial biogenesis	Reactome	REACT_264351	4	53	4783	82029	0.00083629521221	0.000646112960051	0.38505774101	0.912133146486	96764|2101|54205|51422	http://www.reactome.org/cgi-bin/eventbrowser_st_id?ST_ID=REACT_264351	hsa:96764,TGS1,96764:down|hsa:2101,ESRRA,2101:down|hsa:54205,CYCS,54205:down|hsa:51422,PRKAG2,51422:down
Muscle contraction	Reactome	REACT_17044	4	53	4783	82029	0.00083629521221	0.000646112960051	0.38505774101	0.912133146486	10398|4633|800|7431	http://www.reactome.org/cgi-bin/eventbrowser_st_id?ST_ID=REACT_17044	hsa:10398,MYL9,10398:up|hsa:4633,MYL2,4633:up|hsa:800,CALD1,800:down|hsa:7431,VIM,7431:up
TRAF6 mediated induction of NFkB and MAP kinases upon TLR7/8 or 9 activation	Reactome	REACT_25024	6	85	4783	82029	0.00125444281831	0.00103621889819	0.386469202479	0.912133146486	1849|6288|5604|57161|5601|4791	http://www.reactome.org/cgi-bin/eventbrowser_st_id?ST_ID=REACT_25024	hsa:1849,DUSP7,1849:down|hsa:6288,SAA1,6288:down|hsa:5604,MAP2K1,5604:down|hsa:57161,PELI2,57161:up|hsa:5601,MAPK9,5601:up|hsa:4791,NFKB2,4791:down
Activation of gene expression by SREBF (SREBP)	Reactome	REACT_147904	3	38	4783	82029	0.000627221409157	0.000463250801546	0.394976243061	0.912133146486	96764|1717|79071	http://www.reactome.org/cgi-bin/eventbrowser_st_id?ST_ID=REACT_147904	hsa:96764,TGS1,96764:down|hsa:1717,DHCR7,1717:down|hsa:79071,ELOVL6,79071:down
Switching of origins to a post-replicative state	Reactome	REACT_2148	5	70	4783	82029	0.00104536901526	0.00085335673969	0.397669904203	0.912133146486	5693|5001|5699|8900|4998	http://www.reactome.org/cgi-bin/eventbrowser_st_id?ST_ID=REACT_2148	hsa:5693,PSMB5,5693:down|hsa:5001,ORC5,5001:down|hsa:5699,PSMB10,5699:down|hsa:8900,CCNA1,8900:down|hsa:4998,ORC1,4998:down
Orc1 removal from chromatin	Reactome	REACT_1156	5	70	4783	82029	0.00104536901526	0.00085335673969	0.397669904203	0.912133146486	5693|5001|5699|8900|4998	http://www.reactome.org/cgi-bin/eventbrowser_st_id?ST_ID=REACT_1156	hsa:5693,PSMB5,5693:down|hsa:5001,ORC5,5001:down|hsa:5699,PSMB10,5699:down|hsa:8900,CCNA1,8900:down|hsa:4998,ORC1,4998:down
Lysine catabolism	Reactome	REACT_1298	1	8	4783	82029	0.000209073803052	9.7526484536e-05	0.399547859896	0.912133146486	1743	http://www.reactome.org/cgi-bin/eventbrowser_st_id?ST_ID=REACT_1298	hsa:1743,DLST,1743:down
Signaling by activated point mutants of FGFR1	Reactome	REACT_121153	1	8	4783	82029	0.000209073803052	9.7526484536e-05	0.399547859896	0.912133146486	2260	http://www.reactome.org/cgi-bin/eventbrowser_st_id?ST_ID=REACT_121153	hsa:2260,FGFR1,2260:up
Regulation of cytoskeletal remodeling and cell spreading by IPP complex components	Reactome	REACT_20580	1	8	4783	82029	0.000209073803052	9.7526484536e-05	0.399547859896	0.912133146486	29780	http://www.reactome.org/cgi-bin/eventbrowser_st_id?ST_ID=REACT_20580	hsa:29780,PARVB,29780:down
BH3-only proteins associate with and inactivate anti-apoptotic BCL-2 members	Reactome	REACT_330	1	8	4783	82029	0.000209073803052	9.7526484536e-05	0.399547859896	0.912133146486	90427	http://www.reactome.org/cgi-bin/eventbrowser_st_id?ST_ID=REACT_330	hsa:90427,BMF,90427:up
Transport of gamma-carboxylated protein precursors from the endoplasmic reticulum to the Golgi apparatus	Reactome	REACT_1906	1	8	4783	82029	0.000209073803052	9.7526484536e-05	0.399547859896	0.912133146486	5627	http://www.reactome.org/cgi-bin/eventbrowser_st_id?ST_ID=REACT_1906	hsa:5627,PROS1,5627:up
Synthesis of diphthamide-EEF2	Reactome	REACT_268628	1	8	4783	82029	0.000209073803052	9.7526484536e-05	0.399547859896	0.912133146486	1802	http://www.reactome.org/cgi-bin/eventbrowser_st_id?ST_ID=REACT_268628	hsa:1802,DPH2,1802:down
Dimerization of procaspase-8	Reactome	REACT_832	1	8	4783	82029	0.000209073803052	9.7526484536e-05	0.399547859896	0.912133146486	8717	http://www.reactome.org/cgi-bin/eventbrowser_st_id?ST_ID=REACT_832	hsa:8717,TRADD,8717:down
Degradation of cysteine and homocysteine	Reactome	REACT_115654	1	8	4783	82029	0.000209073803052	9.7526484536e-05	0.399547859896	0.912133146486	1468	http://www.reactome.org/cgi-bin/eventbrowser_st_id?ST_ID=REACT_115654	hsa:1468,SLC25A10,1468:down
Vitamin C (ascorbate) metabolism	Reactome	REACT_11202	1	8	4783	82029	0.000209073803052	9.7526484536e-05	0.399547859896	0.912133146486	6515	http://www.reactome.org/cgi-bin/eventbrowser_st_id?ST_ID=REACT_11202	hsa:6515,SLC2A3,6515:up
Synthesis of epoxy (EET) and dihydroxyeicosatrienoic acids (DHET)	Reactome	REACT_150417	1	8	4783	82029	0.000209073803052	9.7526484536e-05	0.399547859896	0.912133146486	1545	http://www.reactome.org/cgi-bin/eventbrowser_st_id?ST_ID=REACT_150417	hsa:1545,CYP1B1,1545:up
Regulation by c-FLIP	Reactome	REACT_164011	1	8	4783	82029	0.000209073803052	9.7526484536e-05	0.399547859896	0.912133146486	8717	http://www.reactome.org/cgi-bin/eventbrowser_st_id?ST_ID=REACT_164011	hsa:8717,TRADD,8717:down
AKT phosphorylates targets in the nucleus	Reactome	REACT_12442	1	8	4783	82029	0.000209073803052	9.7526484536e-05	0.399547859896	0.912133146486	6199	http://www.reactome.org/cgi-bin/eventbrowser_st_id?ST_ID=REACT_12442	hsa:6199,RPS6KB2,6199:down
Metabolism of folate and pterines	Reactome	REACT_11167	1	8	4783	82029	0.000209073803052	9.7526484536e-05	0.399547859896	0.912133146486	6573	http://www.reactome.org/cgi-bin/eventbrowser_st_id?ST_ID=REACT_11167	hsa:6573,SLC19A1,6573:down
G2/M DNA damage checkpoint	Reactome	REACT_897	1	8	4783	82029	0.000209073803052	9.7526484536e-05	0.399547859896	0.912133146486	1111	http://www.reactome.org/cgi-bin/eventbrowser_st_id?ST_ID=REACT_897	hsa:1111,CHEK1,1111:down
Caspase-8 activation by cleavage	Reactome	REACT_1503	1	8	4783	82029	0.000209073803052	9.7526484536e-05	0.399547859896	0.912133146486	8717	http://www.reactome.org/cgi-bin/eventbrowser_st_id?ST_ID=REACT_1503	hsa:8717,TRADD,8717:down
Organic anion transporters	Reactome	REACT_19372	1	8	4783	82029	0.000209073803052	9.7526484536e-05	0.399547859896	0.912133146486	1468	http://www.reactome.org/cgi-bin/eventbrowser_st_id?ST_ID=REACT_19372	hsa:1468,SLC25A10,1468:down
Transport of Mature mRNA Derived from an Intronless Transcript	Reactome	REACT_1835	1	8	4783	82029	0.000209073803052	9.7526484536e-05	0.399547859896	0.912133146486	10189	http://www.reactome.org/cgi-bin/eventbrowser_st_id?ST_ID=REACT_1835	hsa:10189,ALYREF,10189:down
Deadenylation of mRNA	Reactome	REACT_20514	2	23	4783	82029	0.000418147606105	0.000280388643041	0.40404843193	0.912133146486	4850|10605	http://www.reactome.org/cgi-bin/eventbrowser_st_id?ST_ID=REACT_20514	hsa:4850,CNOT4,4850:down|hsa:10605,PAIP1,10605:down
Nitric oxide stimulates guanylate cyclase	Reactome	REACT_23862	2	23	4783	82029	0.000418147606105	0.000280388643041	0.40404843193	0.912133146486	27345|4842	http://www.reactome.org/cgi-bin/eventbrowser_st_id?ST_ID=REACT_23862	hsa:27345,KCNMB4,27345:up|hsa:4842,NOS1,4842:down
Thromboxane signalling through TP receptor	Reactome	REACT_20647	2	23	4783	82029	0.000418147606105	0.000280388643041	0.40404843193	0.912133146486	2791|2788	http://www.reactome.org/cgi-bin/eventbrowser_st_id?ST_ID=REACT_20647	hsa:2791,GNG11,2791:down|hsa:2788,GNG7,2788:up
Hemostasis	Reactome	REACT_604	32	521	4783	82029	0.00669036169768	0.0063514123054	0.413234619667	0.912133146486	23533|10411|6810|5880|10381|5054|493|4067|6786|5627|7056|2788|9564|27345|4842|3665|4312|2768|4097|7804|10544|7042|5777|5329|3689|7277|5575|1438|7424|7422|2791|2161	http://www.reactome.org/cgi-bin/eventbrowser_st_id?ST_ID=REACT_604	hsa:23533,PIK3R5,23533:down|hsa:10411,RAPGEF3,10411:down|hsa:6810,STX4,6810:down|hsa:5880,RAC2,5880:down|hsa:10381,TUBB3,10381:down|hsa:5054,SERPINE1,5054:down|hsa:493,ATP2B4,493:down|hsa:4067,LYN,4067:down|hsa:6786,STIM1,6786:down|hsa:5627,PROS1,5627:up|hsa:7056,THBD,7056:down|hsa:2788,GNG7,2788:up|hsa:9564,BCAR1,9564:down|hsa:27345,KCNMB4,27345:up|hsa:4842,NOS1,4842:down|hsa:3665,IRF7,3665:up|h…
Metabolism of amino acids and derivatives	Reactome	REACT_13	12	187	4783	82029	0.00250888563663	0.00227968157603	0.416281739752	0.912133146486	6539|27034|435|5831|10166|1152|5693|1468|162417|5699|6538|1743	http://www.reactome.org/cgi-bin/eventbrowser_st_id?ST_ID=REACT_13	hsa:6539,SLC6A12,6539:up|hsa:27034,ACAD8,27034:down|hsa:435,ASL,435:down|hsa:5831,PYCR1,5831:down|hsa:10166,SLC25A15,10166:down|hsa:1152,CKB,1152:up|hsa:5693,PSMB5,5693:down|hsa:1468,SLC25A10,1468:down|hsa:162417,NAGS,162417:down|hsa:5699,PSMB10,5699:down|hsa:6538,SLC6A11,6538:down|hsa:1743,DLST,1743:down
Removal of licensing factors from origins	Reactome	REACT_207	5	72	4783	82029	0.00104536901526	0.000877738360824	0.419725754897	0.912133146486	5693|5001|5699|8900|4998	http://www.reactome.org/cgi-bin/eventbrowser_st_id?ST_ID=REACT_207	hsa:5693,PSMB5,5693:down|hsa:5001,ORC5,5001:down|hsa:5699,PSMB10,5699:down|hsa:8900,CCNA1,8900:down|hsa:4998,ORC1,4998:down
Circadian Clock	Reactome	REACT_24941	4	56	4783	82029	0.00083629521221	0.000682685391752	0.422839795082	0.912133146486	5054|10135|56938|96764	http://www.reactome.org/cgi-bin/eventbrowser_st_id?ST_ID=REACT_24941	hsa:5054,SERPINE1,5054:down|hsa:10135,NAMPT,10135:down|hsa:56938,ARNTL2,56938:down|hsa:96764,TGS1,96764:down
SCF(Skp2)-mediated degradation of p27/p21	Reactome	REACT_9003	4	56	4783	82029	0.00083629521221	0.000682685391752	0.422839795082	0.912133146486	6502|5699|8900|5693	http://www.reactome.org/cgi-bin/eventbrowser_st_id?ST_ID=REACT_9003	hsa:6502,SKP2,6502:down|hsa:5699,PSMB10,5699:down|hsa:8900,CCNA1,8900:down|hsa:5693,PSMB5,5693:down
Regulation of actin dynamics for phagocytic cup formation	Reactome	REACT_160086	4	56	4783	82029	0.00083629521221	0.000682685391752	0.422839795082	0.912133146486	3984|10552|100526693|9844	http://www.reactome.org/cgi-bin/eventbrowser_st_id?ST_ID=REACT_160086	hsa:3984,LIMK1,3984:down|hsa:10552,ARPC1A,10552:down|hsa:100526693,ARPC4,100526693:up|hsa:9844,ELMO1,9844:down
Smooth Muscle Contraction	Reactome	REACT_20558	2	24	4783	82029	0.000418147606105	0.000292579453608	0.423527080001	0.912133146486	10398|800	http://www.reactome.org/cgi-bin/eventbrowser_st_id?ST_ID=REACT_20558	hsa:10398,MYL9,10398:up|hsa:800,CALD1,800:down
ADP signalling through P2Y purinoceptor 1	Reactome	REACT_19140	2	24	4783	82029	0.000418147606105	0.000292579453608	0.423527080001	0.912133146486	2791|2788	http://www.reactome.org/cgi-bin/eventbrowser_st_id?ST_ID=REACT_19140	hsa:2791,GNG11,2791:down|hsa:2788,GNG7,2788:up
RNA Polymerase III Transcription Termination	Reactome	REACT_63	2	24	4783	82029	0.000418147606105	0.000292579453608	0.423527080001	0.912133146486	10622|27297	http://www.reactome.org/cgi-bin/eventbrowser_st_id?ST_ID=REACT_63	hsa:10622,POLR3G,10622:down|hsa:27297,CRCP,27297:down
Frs2-mediated activation	Reactome	REACT_12076	2	24	4783	82029	0.000418147606105	0.000292579453608	0.423527080001	0.912133146486	5604|4803	http://www.reactome.org/cgi-bin/eventbrowser_st_id?ST_ID=REACT_12076	hsa:5604,MAP2K1,5604:down|hsa:4803,NGF,4803:down
Recruitment of NuMA to mitotic centrosomes	Reactome	REACT_15510	2	24	4783	82029	0.000418147606105	0.000292579453608	0.423527080001	0.912133146486	7277|10381	http://www.reactome.org/cgi-bin/eventbrowser_st_id?ST_ID=REACT_15510	hsa:7277,TUBA4A,7277:down|hsa:10381,TUBB3,10381:down
Post-translational protein modification	Reactome	REACT_22161	17	272	4783	82029	0.00355425465189	0.00331590047422	0.426105391225	0.912133146486	285362|10402|57452|1802|5627|6396|79695|8703|6484|146712|8704|3703|374378|22901|5045|4583|5329	http://www.reactome.org/cgi-bin/eventbrowser_st_id?ST_ID=REACT_22161	hsa:285362,SUMF1,285362:up|hsa:10402,ST3GAL6,10402:up|hsa:57452,GALNT16,57452:up|hsa:1802,DPH2,1802:down|hsa:5627,PROS1,5627:up|hsa:6396,SEC13,6396:down|hsa:79695,GALNT12,79695:down|hsa:8703,B4GALT3,8703:down|hsa:6484,ST3GAL4,6484:down|hsa:146712,B3GNTL1,146712:down|hsa:8704,B4GALT2,8704:down|hsa:3703,STT3A,3703:down|hsa:374378,GALNT18,374378:down|hsa:22901,ARSG,22901:up|hsa:5045,FURIN,5045:down|…
Host Interactions of HIV factors	Reactome	REACT_6288	8	122	4783	82029	0.00167259042442	0.00148727888917	0.426150329562	0.912133146486	1174|5693|23165|9844|5699|375|162|51606	http://www.reactome.org/cgi-bin/eventbrowser_st_id?ST_ID=REACT_6288	hsa:1174,AP1S1,1174:down|hsa:5693,PSMB5,5693:down|hsa:23165,NUP205,23165:down|hsa:9844,ELMO1,9844:down|hsa:5699,PSMB10,5699:down|hsa:375,ARF1,375:down|hsa:162,AP1B1,162:down|hsa:51606,ATP6V1H,51606:down
ER to Golgi Transport	Reactome	REACT_11203	1	9	4783	82029	0.000209073803052	0.000109717295103	0.432633842939	0.912133146486	6396	http://www.reactome.org/cgi-bin/eventbrowser_st_id?ST_ID=REACT_11203	hsa:6396,SEC13,6396:down
Pregnenolone biosynthesis	Reactome	REACT_11038	1	9	4783	82029	0.000209073803052	0.000109717295103	0.432633842939	0.912133146486	231	http://www.reactome.org/cgi-bin/eventbrowser_st_id?ST_ID=REACT_11038	hsa:231,AKR1B1,231:down
Lysosphingolipid and LPA receptors	Reactome	REACT_18365	1	9	4783	82029	0.000209073803052	0.000109717295103	0.432633842939	0.912133146486	23566	http://www.reactome.org/cgi-bin/eventbrowser_st_id?ST_ID=REACT_18365	hsa:23566,LPAR3,23566:down
Netrin mediated repulsion signals	Reactome	REACT_22384	1	9	4783	82029	0.000209073803052	0.000109717295103	0.432633842939	0.912133146486	9423	http://www.reactome.org/cgi-bin/eventbrowser_st_id?ST_ID=REACT_22384	hsa:9423,NTN1,9423:up
Small interfering RNA (siRNA) biogenesis	Reactome	REACT_118560	1	9	4783	82029	0.000209073803052	0.000109717295103	0.432633842939	0.912133146486	7257	http://www.reactome.org/cgi-bin/eventbrowser_st_id?ST_ID=REACT_118560	hsa:7257,TSNAX,7257:down
Elevation of cytosolic Ca2+ levels	Reactome	REACT_162	1	9	4783	82029	0.000209073803052	0.000109717295103	0.432633842939	0.912133146486	6786	http://www.reactome.org/cgi-bin/eventbrowser_st_id?ST_ID=REACT_162	hsa:6786,STIM1,6786:down
Ca2+ activated K+ channels	Reactome	REACT_75896	1	9	4783	82029	0.000209073803052	0.000109717295103	0.432633842939	0.912133146486	27345	http://www.reactome.org/cgi-bin/eventbrowser_st_id?ST_ID=REACT_75896	hsa:27345,KCNMB4,27345:up
Transport of Mature mRNAs Derived from Intronless Transcripts	Reactome	REACT_338	1	9	4783	82029	0.000209073803052	0.000109717295103	0.432633842939	0.912133146486	10189	http://www.reactome.org/cgi-bin/eventbrowser_st_id?ST_ID=REACT_338	hsa:10189,ALYREF,10189:down
Regulation of gene expression by Hypoxia-inducible Factor	Reactome	REACT_121092	1	9	4783	82029	0.000209073803052	0.000109717295103	0.432633842939	0.912133146486	7422	http://www.reactome.org/cgi-bin/eventbrowser_st_id?ST_ID=REACT_121092	hsa:7422,VEGFA,7422:down
CHL1 interactions	Reactome	REACT_22292	1	9	4783	82029	0.000209073803052	0.000109717295103	0.432633842939	0.912133146486	3312	http://www.reactome.org/cgi-bin/eventbrowser_st_id?ST_ID=REACT_22292	hsa:3312,HSPA8,3312:down
COPII (Coat Protein 2) Mediated Vesicle Transport	Reactome	REACT_12507	1	9	4783	82029	0.000209073803052	0.000109717295103	0.432633842939	0.912133146486	6396	http://www.reactome.org/cgi-bin/eventbrowser_st_id?ST_ID=REACT_12507	hsa:6396,SEC13,6396:down
eNOS activation	Reactome	REACT_12477	1	9	4783	82029	0.000209073803052	0.000109717295103	0.432633842939	0.912133146486	10434	http://www.reactome.org/cgi-bin/eventbrowser_st_id?ST_ID=REACT_12477	hsa:10434,LYPLA1,10434:down
Gamma-carboxylation of protein precursors	Reactome	REACT_1050	1	9	4783	82029	0.000209073803052	0.000109717295103	0.432633842939	0.912133146486	5627	http://www.reactome.org/cgi-bin/eventbrowser_st_id?ST_ID=REACT_1050	hsa:5627,PROS1,5627:up
ERK1 activation	Reactome	REACT_1391	1	9	4783	82029	0.000209073803052	0.000109717295103	0.432633842939	0.912133146486	5604	http://www.reactome.org/cgi-bin/eventbrowser_st_id?ST_ID=REACT_1391	hsa:5604,MAP2K1,5604:down
Signalling to ERKs	Reactome	REACT_12058	3	41	4783	82029	0.000627221409157	0.000499823233247	0.439742413836	0.912133146486	5604|4803|5603	http://www.reactome.org/cgi-bin/eventbrowser_st_id?ST_ID=REACT_12058	hsa:5604,MAP2K1,5604:down|hsa:4803,NGF,4803:down|hsa:5603,MAPK13,5603:down
Triglyceride Biosynthesis	Reactome	REACT_1190	3	41	4783	82029	0.000627221409157	0.000499823233247	0.439742413836	0.912133146486	56895|23171|79071	http://www.reactome.org/cgi-bin/eventbrowser_st_id?ST_ID=REACT_1190	hsa:56895,AGPAT4,56895:up|hsa:23171,GPD1L,23171:down|hsa:79071,ELOVL6,79071:down
FCERI mediated MAPK activation	Reactome	REACT_163701	3	41	4783	82029	0.000627221409157	0.000499823233247	0.439742413836	0.912133146486	5604|5601|4067	http://www.reactome.org/cgi-bin/eventbrowser_st_id?ST_ID=REACT_163701	hsa:5604,MAP2K1,5604:down|hsa:5601,MAPK9,5601:up|hsa:4067,LYN,4067:down
ECM proteoglycans	Reactome	REACT_163906	5	74	4783	82029	0.00104536901526	0.000902119981958	0.4416360143	0.912133146486	1292|5054|1299|7148|7042	http://www.reactome.org/cgi-bin/eventbrowser_st_id?ST_ID=REACT_163906	hsa:1292,COL6A2,1292:up|hsa:5054,SERPINE1,5054:down|hsa:1299,COL9A3,1299:down|hsa:7148,TNXB,7148:up|hsa:7042,TGFB2,7042:up
Meiotic synapsis	Reactome	REACT_75792	5	74	4783	82029	0.00104536901526	0.000902119981958	0.4416360143	0.912133146486	65057|256126|8365|8334|85236	http://www.reactome.org/cgi-bin/eventbrowser_st_id?ST_ID=REACT_75792	hsa:65057,ACD,65057:down|hsa:256126,SYCE2,256126:up|hsa:8365,HIST1H4H,8365:up|hsa:8334,HIST1H2AC,8334:up|hsa:85236,HIST1H2BK,85236:up
SHC1 events in ERBB4 signaling	Reactome	REACT_116005	2	25	4783	82029	0.000418147606105	0.000304770264175	0.442668881634	0.912133146486	5604|3084	http://www.reactome.org/cgi-bin/eventbrowser_st_id?ST_ID=REACT_116005	hsa:5604,MAP2K1,5604:down|hsa:3084,NRG1,3084:down
G0 and Early G1	Reactome	REACT_111214	2	25	4783	82029	0.000418147606105	0.000304770264175	0.442668881634	0.912133146486	1874|8900	http://www.reactome.org/cgi-bin/eventbrowser_st_id?ST_ID=REACT_111214	hsa:1874,E2F4,1874:down|hsa:8900,CCNA1,8900:down
Regulation of Complement cascade	Reactome	REACT_118707	2	25	4783	82029	0.000418147606105	0.000304770264175	0.442668881634	0.912133146486	5627|1604	http://www.reactome.org/cgi-bin/eventbrowser_st_id?ST_ID=REACT_118707	hsa:5627,PROS1,5627:up|hsa:1604,CD55,1604:down
Integrin alphaIIb beta3 signaling	Reactome	REACT_15523	2	25	4783	82029	0.000418147606105	0.000304770264175	0.442668881634	0.912133146486	9564|10411	http://www.reactome.org/cgi-bin/eventbrowser_st_id?ST_ID=REACT_15523	hsa:9564,BCAR1,9564:down|hsa:10411,RAPGEF3,10411:down
Inhibition of voltage gated Ca2+ channels via Gbeta/gamma subunits	Reactome	REACT_25004	2	25	4783	82029	0.000418147606105	0.000304770264175	0.442668881634	0.912133146486	3772|2788	http://www.reactome.org/cgi-bin/eventbrowser_st_id?ST_ID=REACT_25004	hsa:3772,KCNJ15,3772:down|hsa:2788,GNG7,2788:up
Signaling by FGFR1 mutants	Reactome	REACT_120999	2	25	4783	82029	0.000418147606105	0.000304770264175	0.442668881634	0.912133146486	2260|6777	http://www.reactome.org/cgi-bin/eventbrowser_st_id?ST_ID=REACT_120999	hsa:2260,FGFR1,2260:up|hsa:6777,STAT5B,6777:up
IKK complex recruitment mediated by RIP1	Reactome	REACT_25374	2	25	4783	82029	0.000418147606105	0.000304770264175	0.442668881634	0.912133146486	148022|329	http://www.reactome.org/cgi-bin/eventbrowser_st_id?ST_ID=REACT_25374	hsa:148022,TICAM1,148022:down|hsa:329,BIRC2,329:up
Activation of G protein gated Potassium channels	Reactome	REACT_75831	2	25	4783	82029	0.000418147606105	0.000304770264175	0.442668881634	0.912133146486	3772|2788	http://www.reactome.org/cgi-bin/eventbrowser_st_id?ST_ID=REACT_75831	hsa:3772,KCNJ15,3772:down|hsa:2788,GNG7,2788:up
G protein gated Potassium channels	Reactome	REACT_75780	2	25	4783	82029	0.000418147606105	0.000304770264175	0.442668881634	0.912133146486	3772|2788	http://www.reactome.org/cgi-bin/eventbrowser_st_id?ST_ID=REACT_75780	hsa:3772,KCNJ15,3772:down|hsa:2788,GNG7,2788:up
Metal ion SLC transporters	Reactome	REACT_20547	2	25	4783	82029	0.000418147606105	0.000304770264175	0.442668881634	0.912133146486	7781|254428	http://www.reactome.org/cgi-bin/eventbrowser_st_id?ST_ID=REACT_20547	hsa:7781,SLC30A3,7781:up|hsa:254428,SLC41A1,254428:down
CDT1 association with the CDC6:ORC:origin complex	Reactome	REACT_1949	4	58	4783	82029	0.00083629521221	0.000707067012886	0.447711051352	0.912133146486	5693|5001|5699|4998	http://www.reactome.org/cgi-bin/eventbrowser_st_id?ST_ID=REACT_1949	hsa:5693,PSMB5,5693:down|hsa:5001,ORC5,5001:down|hsa:5699,PSMB10,5699:down|hsa:4998,ORC1,4998:down
PPARA activates gene expression	Reactome	REACT_116145	7	108	4783	82029	0.00146351662137	0.00131660754124	0.449036831039	0.912133146486	892|96764|51129|1376|123|51586|2101	http://www.reactome.org/cgi-bin/eventbrowser_st_id?ST_ID=REACT_116145	hsa:892,CCNC,892:down|hsa:96764,TGS1,96764:down|hsa:51129,ANGPTL4,51129:down|hsa:1376,CPT2,1376:down|hsa:123,PLIN2,123:down|hsa:51586,MED15,51586:down|hsa:2101,ESRRA,2101:down
Signaling by NOTCH	Reactome	REACT_299	7	108	4783	82029	0.00146351662137	0.00131660754124	0.449036831039	0.912133146486	892|7089|1272|10402|5664|5045|6484	http://www.reactome.org/cgi-bin/eventbrowser_st_id?ST_ID=REACT_299	hsa:892,CCNC,892:down|hsa:7089,TLE2,7089:up|hsa:1272,CNTN1,1272:down|hsa:10402,ST3GAL6,10402:up|hsa:5664,PSEN2,5664:down|hsa:5045,FURIN,5045:down|hsa:6484,ST3GAL4,6484:down
Signaling by Insulin receptor	Reactome	REACT_498	7	108	4783	82029	0.00146351662137	0.00131660754124	0.449036831039	0.912133146486	9296|51422|8660|5604|533|155066|51606	http://www.reactome.org/cgi-bin/eventbrowser_st_id?ST_ID=REACT_498	hsa:9296,ATP6V1F,9296:down|hsa:51422,PRKAG2,51422:down|hsa:8660,IRS2,8660:up|hsa:5604,MAP2K1,5604:down|hsa:533,ATP6V0B,533:down|hsa:155066,ATP6V0E2,155066:down|hsa:51606,ATP6V1H,51606:down
Regulation of DNA replication	Reactome	REACT_829	5	75	4783	82029	0.00104536901526	0.000914310792525	0.452517813086	0.912133146486	5693|5001|5699|8900|4998	http://www.reactome.org/cgi-bin/eventbrowser_st_id?ST_ID=REACT_829	hsa:5693,PSMB5,5693:down|hsa:5001,ORC5,5001:down|hsa:5699,PSMB10,5699:down|hsa:8900,CCNA1,8900:down|hsa:4998,ORC1,4998:down
Prolonged ERK activation events	Reactome	REACT_12005	2	26	4783	82029	0.000418147606105	0.000316961074742	0.461451822735	0.912133146486	5604|4803	http://www.reactome.org/cgi-bin/eventbrowser_st_id?ST_ID=REACT_12005	hsa:5604,MAP2K1,5604:down|hsa:4803,NGF,4803:down
Regulation of Rheb GTPase activity by AMPK	Reactome	REACT_21393	1	10	4783	82029	0.000209073803052	0.00012190810567	0.463897089514	0.912133146486	51422	http://www.reactome.org/cgi-bin/eventbrowser_st_id?ST_ID=REACT_21393	hsa:51422,PRKAG2,51422:down
Methylation	Reactome	REACT_6946	1	10	4783	82029	0.000209073803052	0.00012190810567	0.463897089514	0.912133146486	4837	http://www.reactome.org/cgi-bin/eventbrowser_st_id?ST_ID=REACT_6946	hsa:4837,NNMT,4837:up
Regulated proteolysis of p75NTR	Reactome	REACT_13443	1	10	4783	82029	0.000209073803052	0.00012190810567	0.463897089514	0.912133146486	5664	http://www.reactome.org/cgi-bin/eventbrowser_st_id?ST_ID=REACT_13443	hsa:5664,PSEN2,5664:down
Interleukin-6 signaling	Reactome	REACT_27307	1	10	4783	82029	0.000209073803052	0.00012190810567	0.463897089514	0.912133146486	3572	http://www.reactome.org/cgi-bin/eventbrowser_st_id?ST_ID=REACT_27307	hsa:3572,IL6ST,3572:up
Nuclear Envelope Reassembly	Reactome	REACT_160113	1	10	4783	82029	0.000209073803052	0.00012190810567	0.463897089514	0.912133146486	2010	http://www.reactome.org/cgi-bin/eventbrowser_st_id?ST_ID=REACT_160113	hsa:2010,EMD,2010:down
COPI Mediated Transport	Reactome	REACT_11096	1	10	4783	82029	0.000209073803052	0.00012190810567	0.463897089514	0.912133146486	375	http://www.reactome.org/cgi-bin/eventbrowser_st_id?ST_ID=REACT_11096	hsa:375,ARF1,375:down
FCGR activation	Reactome	REACT_160274	1	10	4783	82029	0.000209073803052	0.00012190810567	0.463897089514	0.912133146486	4067	http://www.reactome.org/cgi-bin/eventbrowser_st_id?ST_ID=REACT_160274	hsa:4067,LYN,4067:down
Role of second messengers in netrin-1 signaling	Reactome	REACT_22228	1	10	4783	82029	0.000209073803052	0.00012190810567	0.463897089514	0.912133146486	9423	http://www.reactome.org/cgi-bin/eventbrowser_st_id?ST_ID=REACT_22228	hsa:9423,NTN1,9423:up
Activation of SMO	Reactome	REACT_267753	1	10	4783	82029	0.000209073803052	0.00012190810567	0.463897089514	0.912133146486	6608	http://www.reactome.org/cgi-bin/eventbrowser_st_id?ST_ID=REACT_267753	hsa:6608,SMO,6608:down
Activation of PPARGC1A (PGC-1alpha) by phosphorylation	Reactome	REACT_264544	1	10	4783	82029	0.000209073803052	0.00012190810567	0.463897089514	0.912133146486	51422	http://www.reactome.org/cgi-bin/eventbrowser_st_id?ST_ID=REACT_264544	hsa:51422,PRKAG2,51422:down
Initiation of Nuclear Envelope Reformation	Reactome	REACT_160242	1	10	4783	82029	0.000209073803052	0.00012190810567	0.463897089514	0.912133146486	2010	http://www.reactome.org/cgi-bin/eventbrowser_st_id?ST_ID=REACT_160242	hsa:2010,EMD,2010:down
Abacavir transport and metabolism	Reactome	REACT_121189	1	10	4783	82029	0.000209073803052	0.00012190810567	0.463897089514	0.912133146486	2987	http://www.reactome.org/cgi-bin/eventbrowser_st_id?ST_ID=REACT_121189	hsa:2987,GUK1,2987:down
Reduction of cytosolic Ca++ levels	Reactome	REACT_23765	1	10	4783	82029	0.000209073803052	0.00012190810567	0.463897089514	0.912133146486	493	http://www.reactome.org/cgi-bin/eventbrowser_st_id?ST_ID=REACT_23765	hsa:493,ATP2B4,493:down
Activation of the AP-1 family of transcription factors	Reactome	REACT_21326	1	10	4783	82029	0.000209073803052	0.00012190810567	0.463897089514	0.912133146486	5601	http://www.reactome.org/cgi-bin/eventbrowser_st_id?ST_ID=REACT_21326	hsa:5601,MAPK9,5601:up
p75NTR regulates axonogenesis	Reactome	REACT_13620	1	10	4783	82029	0.000209073803052	0.00012190810567	0.463897089514	0.912133146486	4803	http://www.reactome.org/cgi-bin/eventbrowser_st_id?ST_ID=REACT_13620	hsa:4803,NGF,4803:down
Transport of organic anions	Reactome	REACT_23988	1	10	4783	82029	0.000209073803052	0.00012190810567	0.463897089514	0.912133146486	28231	http://www.reactome.org/cgi-bin/eventbrowser_st_id?ST_ID=REACT_23988	hsa:28231,SLCO4A1,28231:down
Golgi to ER Retrograde Transport	Reactome	REACT_11208	1	10	4783	82029	0.000209073803052	0.00012190810567	0.463897089514	0.912133146486	375	http://www.reactome.org/cgi-bin/eventbrowser_st_id?ST_ID=REACT_11208	hsa:375,ARF1,375:down
Regulation of lipid metabolism by Peroxisome proliferator-activated receptor alpha (PPARalpha)	Reactome	REACT_19241	7	110	4783	82029	0.00146351662137	0.00134098916237	0.467022990871	0.912133146486	892|96764|51129|1376|123|51586|2101	http://www.reactome.org/cgi-bin/eventbrowser_st_id?ST_ID=REACT_19241	hsa:892,CCNC,892:down|hsa:96764,TGS1,96764:down|hsa:51129,ANGPTL4,51129:down|hsa:1376,CPT2,1376:down|hsa:123,PLIN2,123:down|hsa:51586,MED15,51586:down|hsa:2101,ESRRA,2101:down
Signaling by SCF-KIT	Reactome	REACT_111040	8	127	4783	82029	0.00167259042442	0.00154823294201	0.468114940722	0.912133146486	1111|4067|6777|8660|5604|3084|6199|5777	http://www.reactome.org/cgi-bin/eventbrowser_st_id?ST_ID=REACT_111040	hsa:1111,CHEK1,1111:down|hsa:4067,LYN,4067:down|hsa:6777,STAT5B,6777:up|hsa:8660,IRS2,8660:up|hsa:5604,MAP2K1,5604:down|hsa:3084,NRG1,3084:down|hsa:6199,RPS6KB2,6199:down|hsa:5777,PTPN6,5777:down
Transcriptional regulation of white adipocyte differentiation	Reactome	REACT_27161	5	77	4783	82029	0.00104536901526	0.000938692413659	0.474099840623	0.912133146486	892|96764|51586|51129|7480	http://www.reactome.org/cgi-bin/eventbrowser_st_id?ST_ID=REACT_27161	hsa:892,CCNC,892:down|hsa:96764,TGS1,96764:down|hsa:51586,MED15,51586:down|hsa:51129,ANGPTL4,51129:down|hsa:7480,WNT10B,7480:down
Translocation of GLUT4 to the plasma membrane	Reactome	REACT_147867	5	77	4783	82029	0.00104536901526	0.000938692413659	0.474099840623	0.912133146486	6810|60412|7277|10381|51422	http://www.reactome.org/cgi-bin/eventbrowser_st_id?ST_ID=REACT_147867	hsa:6810,STX4,6810:down|hsa:60412,EXOC4,60412:down|hsa:7277,TUBA4A,7277:down|hsa:10381,TUBB3,10381:down|hsa:51422,PRKAG2,51422:down
HDACs deacetylate histones	Reactome	REACT_263923	6	94	4783	82029	0.00125444281831	0.0011459361933	0.475237404863	0.912133146486	25855|8365|85236|92815|440689|8334	http://www.reactome.org/cgi-bin/eventbrowser_st_id?ST_ID=REACT_263923	hsa:25855,BRMS1,25855:down|hsa:8365,HIST1H4H,8365:up|hsa:85236,HIST1H2BK,85236:up|hsa:92815,HIST3H2A,92815:down|hsa:440689,HIST2H2BF,440689:up|hsa:8334,HIST1H2AC,8334:up
RNA Polymerase III Transcription Initiation From Type 2 Promoter	Reactome	REACT_1036	2	27	4783	82029	0.000418147606105	0.000329151885309	0.479857336353	0.912133146486	10622|27297	http://www.reactome.org/cgi-bin/eventbrowser_st_id?ST_ID=REACT_1036	hsa:10622,POLR3G,10622:down|hsa:27297,CRCP,27297:down
GRB2 events in ERBB2 signaling	Reactome	REACT_115854	2	27	4783	82029	0.000418147606105	0.000329151885309	0.479857336353	0.912133146486	5604|3084	http://www.reactome.org/cgi-bin/eventbrowser_st_id?ST_ID=REACT_115854	hsa:5604,MAP2K1,5604:down|hsa:3084,NRG1,3084:down
Prefoldin mediated transfer of substrate to CCT/TriC	Reactome	REACT_16936	2	27	4783	82029	0.000418147606105	0.000329151885309	0.479857336353	0.912133146486	7277|10381	http://www.reactome.org/cgi-bin/eventbrowser_st_id?ST_ID=REACT_16936	hsa:7277,TUBA4A,7277:down|hsa:10381,TUBB3,10381:down
Synthesis of IP3 and IP4 in the cytosol	Reactome	REACT_150312	2	27	4783	82029	0.000418147606105	0.000329151885309	0.479857336353	0.912133146486	3636|3707	http://www.reactome.org/cgi-bin/eventbrowser_st_id?ST_ID=REACT_150312	hsa:3636,INPPL1,3636:down|hsa:3707,ITPKB,3707:down
Extrinsic Pathway	Reactome	REACT_1059	2	27	4783	82029	0.000418147606105	0.000329151885309	0.479857336353	0.912133146486	8837|843	http://www.reactome.org/cgi-bin/eventbrowser_st_id?ST_ID=REACT_1059	hsa:8837,CFLAR,8837:up|hsa:843,CASP10,843:up
Ion transport by P-type ATPases	Reactome	REACT_25149	3	44	4783	82029	0.000627221409157	0.000536395664948	0.483171984082	0.912133146486	148229|57198|493	http://www.reactome.org/cgi-bin/eventbrowser_st_id?ST_ID=REACT_25149	hsa:148229,ATP8B3,148229:up|hsa:57198,ATP8B2,57198:up|hsa:493,ATP2B4,493:down
Transcriptional activation of mitochondrial biogenesis	Reactome	REACT_264212	3	44	4783	82029	0.000627221409157	0.000536395664948	0.483171984082	0.912133146486	2101|54205|96764	http://www.reactome.org/cgi-bin/eventbrowser_st_id?ST_ID=REACT_264212	hsa:2101,ESRRA,2101:down|hsa:54205,CYCS,54205:down|hsa:96764,TGS1,96764:down
Interleukin-1 signaling	Reactome	REACT_22442	3	44	4783	82029	0.000627221409157	0.000536395664948	0.483171984082	0.912133146486	5604|57161|3552	http://www.reactome.org/cgi-bin/eventbrowser_st_id?ST_ID=REACT_22442	hsa:5604,MAP2K1,5604:down|hsa:57161,PELI2,57161:up|hsa:3552,IL1A,3552:down
Hedgehog 'off' state	Reactome	REACT_268323	7	112	4783	82029	0.00146351662137	0.0013653707835	0.484865156303	0.912133146486	2736|7277|5575|5693|10381|6608|5699	http://www.reactome.org/cgi-bin/eventbrowser_st_id?ST_ID=REACT_268323	hsa:2736,GLI2,2736:up|hsa:7277,TUBA4A,7277:down|hsa:5575,PRKAR1B,5575:down|hsa:5693,PSMB5,5693:down|hsa:10381,TUBB3,10381:down|hsa:6608,SMO,6608:down|hsa:5699,PSMB10,5699:down
ERK activation	Reactome	REACT_1482	1	11	4783	82029	0.000209073803052	0.000134098916237	0.493437995965	0.912133146486	5604	http://www.reactome.org/cgi-bin/eventbrowser_st_id?ST_ID=REACT_1482	hsa:5604,MAP2K1,5604:down
Purine ribonucleoside monophosphate biosynthesis	Reactome	REACT_1776	1	11	4783	82029	0.000209073803052	0.000134098916237	0.493437995965	0.912133146486	3614	http://www.reactome.org/cgi-bin/eventbrowser_st_id?ST_ID=REACT_1776	hsa:3614,IMPDH1,3614:down
Type I hemidesmosome assembly	Reactome	REACT_20537	1	11	4783	82029	0.000209073803052	0.000134098916237	0.493437995965	0.912133146486	3914	http://www.reactome.org/cgi-bin/eventbrowser_st_id?ST_ID=REACT_20537	hsa:3914,LAMB3,3914:down
Signaling by NOTCH3	Reactome	REACT_118862	1	11	4783	82029	0.000209073803052	0.000134098916237	0.493437995965	0.912133146486	5664	http://www.reactome.org/cgi-bin/eventbrowser_st_id?ST_ID=REACT_118862	hsa:5664,PSEN2,5664:down
Pyrimidine catabolism	Reactome	REACT_1023	1	11	4783	82029	0.000209073803052	0.000134098916237	0.493437995965	0.912133146486	7378	http://www.reactome.org/cgi-bin/eventbrowser_st_id?ST_ID=REACT_1023	hsa:7378,UPP1,7378:down
Heme biosynthesis	Reactome	REACT_9465	1	11	4783	82029	0.000209073803052	0.000134098916237	0.493437995965	0.912133146486	7389	http://www.reactome.org/cgi-bin/eventbrowser_st_id?ST_ID=REACT_9465	hsa:7389,UROD,7389:down
Signaling by NOTCH4	Reactome	REACT_118636	1	11	4783	82029	0.000209073803052	0.000134098916237	0.493437995965	0.912133146486	5664	http://www.reactome.org/cgi-bin/eventbrowser_st_id?ST_ID=REACT_118636	hsa:5664,PSEN2,5664:down
TRIF-mediated programmed cell death	Reactome	REACT_150361	1	11	4783	82029	0.000209073803052	0.000134098916237	0.493437995965	0.912133146486	148022	http://www.reactome.org/cgi-bin/eventbrowser_st_id?ST_ID=REACT_150361	hsa:148022,TICAM1,148022:down
Fcgamma receptor (FCGR) dependent phagocytosis	Reactome	REACT_160123	5	79	4783	82029	0.00104536901526	0.000963074034793	0.495396695139	0.912133146486	3984|9844|10552|100526693|4067	http://www.reactome.org/cgi-bin/eventbrowser_st_id?ST_ID=REACT_160123	hsa:3984,LIMK1,3984:down|hsa:9844,ELMO1,9844:down|hsa:10552,ARPC1A,10552:down|hsa:100526693,ARPC4,100526693:up|hsa:4067,LYN,4067:down
Telomere Maintenance	Reactome	REACT_7970	5	79	4783	82029	0.00104536901526	0.000963074034793	0.495396695139	0.912133146486	5982|65057|8365|8334|85236	http://www.reactome.org/cgi-bin/eventbrowser_st_id?ST_ID=REACT_7970	hsa:5982,RFC2,5982:down|hsa:65057,ACD,65057:down|hsa:8365,HIST1H4H,8365:up|hsa:8334,HIST1H2AC,8334:up|hsa:85236,HIST1H2BK,85236:up
Cell death signalling via NRAGE, NRIF and NADE	Reactome	REACT_13720	4	62	4783	82029	0.00083629521221	0.000755830255154	0.496335609389	0.912133146486	4803|57449|221472|5664	http://www.reactome.org/cgi-bin/eventbrowser_st_id?ST_ID=REACT_13720	hsa:4803,NGF,4803:down|hsa:57449,PLEKHG5,57449:down|hsa:221472,FGD2,221472:up|hsa:5664,PSEN2,5664:down
Pre-NOTCH Expression and Processing	Reactome	REACT_118744	3	45	4783	82029	0.000627221409157	0.000548586475515	0.497289597013	0.912133146486	10402|5045|6484	http://www.reactome.org/cgi-bin/eventbrowser_st_id?ST_ID=REACT_118744	hsa:10402,ST3GAL6,10402:up|hsa:5045,FURIN,5045:down|hsa:6484,ST3GAL4,6484:down
Cooperation of Prefoldin and TriC/CCT in actin and tubulin folding	Reactome	REACT_17029	2	28	4783	82029	0.000418147606105	0.000341342695876	0.497869989796	0.912133146486	7277|10381	http://www.reactome.org/cgi-bin/eventbrowser_st_id?ST_ID=REACT_17029	hsa:7277,TUBA4A,7277:down|hsa:10381,TUBB3,10381:down
G-protein activation	Reactome	REACT_15457	2	28	4783	82029	0.000418147606105	0.000341342695876	0.497869989796	0.912133146486	2791|2788	http://www.reactome.org/cgi-bin/eventbrowser_st_id?ST_ID=REACT_15457	hsa:2791,GNG11,2791:down|hsa:2788,GNG7,2788:up
SHC1 events in ERBB2 signaling	Reactome	REACT_115993	2	28	4783	82029	0.000418147606105	0.000341342695876	0.497869989796	0.912133146486	5604|3084	http://www.reactome.org/cgi-bin/eventbrowser_st_id?ST_ID=REACT_115993	hsa:5604,MAP2K1,5604:down|hsa:3084,NRG1,3084:down
Adrenaline,noradrenaline inhibits insulin secretion	Reactome	REACT_18339	2	28	4783	82029	0.000418147606105	0.000341342695876	0.497869989796	0.912133146486	2791|2788	http://www.reactome.org/cgi-bin/eventbrowser_st_id?ST_ID=REACT_18339	hsa:2791,GNG11,2791:down|hsa:2788,GNG7,2788:up
Synthesis of DNA	Reactome	REACT_2014	6	97	4783	82029	0.00125444281831	0.001182508625	0.504079652599	0.912133146486	5001|5982|5693|5699|8900|4998	http://www.reactome.org/cgi-bin/eventbrowser_st_id?ST_ID=REACT_2014	hsa:5001,ORC5,5001:down|hsa:5982,RFC2,5982:down|hsa:5693,PSMB5,5693:down|hsa:5699,PSMB10,5699:down|hsa:8900,CCNA1,8900:down|hsa:4998,ORC1,4998:down
Amyloids	Reactome	REACT_75925	5	80	4783	82029	0.00104536901526	0.00097526484536	0.505923146337	0.912133146486	7045|6288|8365|8334|85236	http://www.reactome.org/cgi-bin/eventbrowser_st_id?ST_ID=REACT_75925	hsa:7045,TGFBI,7045:down|hsa:6288,SAA1,6288:down|hsa:8365,HIST1H4H,8365:up|hsa:8334,HIST1H2AC,8334:up|hsa:85236,HIST1H2BK,85236:up
G alpha (z) signalling events	Reactome	REACT_19333	3	46	4783	82029	0.000627221409157	0.000560777286082	0.511209436079	0.912133146486	2791|8601|2788	http://www.reactome.org/cgi-bin/eventbrowser_st_id?ST_ID=REACT_19333	hsa:2791,GNG11,2791:down|hsa:8601,RGS20,8601:down|hsa:2788,GNG7,2788:up
NRAGE signals death through JNK	Reactome	REACT_13638	3	46	4783	82029	0.000627221409157	0.000560777286082	0.511209436079	0.912133146486	4803|57449|221472	http://www.reactome.org/cgi-bin/eventbrowser_st_id?ST_ID=REACT_13638	hsa:4803,NGF,4803:down|hsa:57449,PLEKHG5,57449:down|hsa:221472,FGD2,221472:up
DNA Repair	Reactome	REACT_216	7	115	4783	82029	0.00146351662137	0.0014019432152	0.511291129124	0.912133146486	80233|5982|5423|6917|83990|4968|4350	http://www.reactome.org/cgi-bin/eventbrowser_st_id?ST_ID=REACT_216	hsa:80233,C17orf70,80233:down|hsa:5982,RFC2,5982:down|hsa:5423,POLB,5423:down|hsa:6917,TCEA1,6917:down|hsa:83990,BRIP1,83990:up|hsa:4968,OGG1,4968:down|hsa:4350,MPG,4350:down
O-linked glycosylation	Reactome	REACT_263902	6	98	4783	82029	0.00125444281831	0.00119469943557	0.513568096726	0.912133146486	57452|4583|79695|146712|374378|6484	http://www.reactome.org/cgi-bin/eventbrowser_st_id?ST_ID=REACT_263902	hsa:57452,GALNT16,57452:up|hsa:4583,MUC2,4583:down|hsa:79695,GALNT12,79695:down|hsa:146712,B3GNTL1,146712:down|hsa:374378,GALNT18,374378:down|hsa:6484,ST3GAL4,6484:down
Regulation of beta-cell development	Reactome	REACT_13698	2	29	4783	82029	0.000418147606105	0.000353533506443	0.515477195744	0.912133146486	3174|3651	http://www.reactome.org/cgi-bin/eventbrowser_st_id?ST_ID=REACT_13698	hsa:3174,HNF4G,3174:up|hsa:3651,PDX1,3651:down
Synthesis of PA	Reactome	REACT_120906	2	29	4783	82029	0.000418147606105	0.000353533506443	0.515477195744	0.912133146486	56895|23171	http://www.reactome.org/cgi-bin/eventbrowser_st_id?ST_ID=REACT_120906	hsa:56895,AGPAT4,56895:up|hsa:23171,GPD1L,23171:down
ERKs are inactivated	Reactome	REACT_12436	1	12	4783	82029	0.000209073803052	0.000146289726804	0.521351429897	0.912133146486	1849	http://www.reactome.org/cgi-bin/eventbrowser_st_id?ST_ID=REACT_12436	hsa:1849,DUSP7,1849:down
Depolarization of the Presynaptic Terminal Triggers the Opening of Calcium Channels	Reactome	REACT_13606	1	12	4783	82029	0.000209073803052	0.000146289726804	0.521351429897	0.912133146486	27092	http://www.reactome.org/cgi-bin/eventbrowser_st_id?ST_ID=REACT_13606	hsa:27092,CACNG4,27092:up
p38MAPK events	Reactome	REACT_12065	1	12	4783	82029	0.000209073803052	0.000146289726804	0.521351429897	0.912133146486	5603	http://www.reactome.org/cgi-bin/eventbrowser_st_id?ST_ID=REACT_12065	hsa:5603,MAPK13,5603:down
Downregulation of ERBB2:ERBB3 signaling	Reactome	REACT_115662	1	12	4783	82029	0.000209073803052	0.000146289726804	0.521351429897	0.912133146486	3084	http://www.reactome.org/cgi-bin/eventbrowser_st_id?ST_ID=REACT_115662	hsa:3084,NRG1,3084:down
Keratan sulfate degradation	Reactome	REACT_121313	1	12	4783	82029	0.000209073803052	0.000146289726804	0.521351429897	0.912133146486	3073	http://www.reactome.org/cgi-bin/eventbrowser_st_id?ST_ID=REACT_121313	hsa:3073,HEXA,3073:down
Passive transport by Aquaporins	Reactome	REACT_23826	1	12	4783	82029	0.000209073803052	0.000146289726804	0.521351429897	0.912133146486	360	http://www.reactome.org/cgi-bin/eventbrowser_st_id?ST_ID=REACT_23826	hsa:360,AQP3,360:down
Spry regulation of FGF signaling	Reactome	REACT_111080	1	12	4783	82029	0.000209073803052	0.000146289726804	0.521351429897	0.912133146486	8569	http://www.reactome.org/cgi-bin/eventbrowser_st_id?ST_ID=REACT_111080	hsa:8569,MKNK1,8569:down
Regulation of IFNG signaling	Reactome	REACT_24980	1	12	4783	82029	0.000209073803052	0.000146289726804	0.521351429897	0.912133146486	5777	http://www.reactome.org/cgi-bin/eventbrowser_st_id?ST_ID=REACT_24980	hsa:5777,PTPN6,5777:down
Caspase-mediated cleavage of cytoskeletal proteins	Reactome	REACT_13541	1	12	4783	82029	0.000209073803052	0.000146289726804	0.521351429897	0.912133146486	7431	http://www.reactome.org/cgi-bin/eventbrowser_st_id?ST_ID=REACT_13541	hsa:7431,VIM,7431:up
Innate Immune System	Reactome	REACT_6802	33	566	4783	82029	0.00689943550073	0.00689999878092	0.525539567831	0.912133146486	340061|5604|5601|5603|9140|100526693|6288|4067|5627|51191|114609|57161|3084|10622|329|3665|3689|148022|7128|9844|9641|4791|1849|843|5575|27297|1604|8660|57506|8915|3984|10552|6199	http://www.reactome.org/cgi-bin/eventbrowser_st_id?ST_ID=REACT_6802	hsa:340061,TMEM173,340061:down|hsa:5604,MAP2K1,5604:down|hsa:5601,MAPK9,5601:up|hsa:5603,MAPK13,5603:down|hsa:9140,ATG12,9140:up|hsa:100526693,ARPC4,100526693:up|hsa:6288,SAA1,6288:down|hsa:4067,LYN,4067:down|hsa:5627,PROS1,5627:up|hsa:51191,HERC5,51191:up|hsa:114609,TIRAP,114609:down|hsa:57161,PELI2,57161:up|hsa:3084,NRG1,3084:down|hsa:10622,POLR3G,10622:down|hsa:329,BIRC2,329:up|hsa:3665,IRF7,3…
Cyclin E associated events during G1/S transition	Reactome	REACT_1574	4	65	4783	82029	0.00083629521221	0.000792402686855	0.531563833599	0.912133146486	6502|5699|8900|5693	http://www.reactome.org/cgi-bin/eventbrowser_st_id?ST_ID=REACT_1574	hsa:6502,SKP2,6502:down|hsa:5699,PSMB10,5699:down|hsa:8900,CCNA1,8900:down|hsa:5693,PSMB5,5693:down
Oncogene Induced Senescence	Reactome	REACT_169325	2	30	4783	82029	0.000418147606105	0.00036572431701	0.532668945673	0.912133146486	2114|2077	http://www.reactome.org/cgi-bin/eventbrowser_st_id?ST_ID=REACT_169325	hsa:2114,ETS2,2114:down|hsa:2077,ERF,2077:down
FCERI mediated NF-kB activation	Reactome	REACT_163994	2	30	4783	82029	0.000418147606105	0.00036572431701	0.532668945673	0.912133146486	4067|8915	http://www.reactome.org/cgi-bin/eventbrowser_st_id?ST_ID=REACT_163994	hsa:4067,LYN,4067:down|hsa:8915,BCL10,8915:down
Amino acid transport across the plasma membrane	Reactome	REACT_13796	2	30	4783	82029	0.000418147606105	0.00036572431701	0.532668945673	0.912133146486	6533|6539	http://www.reactome.org/cgi-bin/eventbrowser_st_id?ST_ID=REACT_13796	hsa:6533,SLC6A6,6533:down|hsa:6539,SLC6A12,6539:up
MAPK targets/ Nuclear events mediated by MAP kinases	Reactome	REACT_21328	2	30	4783	82029	0.000418147606105	0.00036572431701	0.532668945673	0.912133146486	1849|5601	http://www.reactome.org/cgi-bin/eventbrowser_st_id?ST_ID=REACT_21328	hsa:1849,DUSP7,1849:down|hsa:5601,MAPK9,5601:up
Activation of the pre-replicative complex	Reactome	REACT_1095	2	30	4783	82029	0.000418147606105	0.00036572431701	0.532668945673	0.912133146486	5001|4998	http://www.reactome.org/cgi-bin/eventbrowser_st_id?ST_ID=REACT_1095	hsa:5001,ORC5,5001:down|hsa:4998,ORC1,4998:down
TAK1 activates NFkB by phosphorylation and activation of IKKs complex	Reactome	REACT_21281	2	30	4783	82029	0.000418147606105	0.00036572431701	0.532668945673	0.912133146486	6288|4791	http://www.reactome.org/cgi-bin/eventbrowser_st_id?ST_ID=REACT_21281	hsa:6288,SAA1,6288:down|hsa:4791,NFKB2,4791:down
Activated NOTCH1 Transmits Signal to the Nucleus	Reactome	REACT_118614	2	30	4783	82029	0.000418147606105	0.00036572431701	0.532668945673	0.912133146486	1272|5664	http://www.reactome.org/cgi-bin/eventbrowser_st_id?ST_ID=REACT_118614	hsa:1272,CNTN1,1272:down|hsa:5664,PSEN2,5664:down
Glucagon-type ligand receptors	Reactome	REACT_18377	2	30	4783	82029	0.000418147606105	0.00036572431701	0.532668945673	0.912133146486	2791|2788	http://www.reactome.org/cgi-bin/eventbrowser_st_id?ST_ID=REACT_18377	hsa:2791,GNG11,2791:down|hsa:2788,GNG7,2788:up
Defective MUT causes methylmalonic aciduria mut type	Reactome	REACT_169313	5	83	4783	82029	0.00104536901526	0.00101183727706	0.536949551268	0.912133146486	55191|10135|55034|6515|6573	http://www.reactome.org/cgi-bin/eventbrowser_st_id?ST_ID=REACT_169313	hsa:55191,NADSYN1,55191:down|hsa:10135,NAMPT,10135:down|hsa:55034,MOCOS,55034:down|hsa:6515,SLC2A3,6515:up|hsa:6573,SLC19A1,6573:down
Defective BTD causes biotidinase deficiency	Reactome	REACT_169403	5	83	4783	82029	0.00104536901526	0.00101183727706	0.536949551268	0.912133146486	55191|10135|55034|6515|6573	http://www.reactome.org/cgi-bin/eventbrowser_st_id?ST_ID=REACT_169403	hsa:55191,NADSYN1,55191:down|hsa:10135,NAMPT,10135:down|hsa:55034,MOCOS,55034:down|hsa:6515,SLC2A3,6515:up|hsa:6573,SLC19A1,6573:down
Metabolism of water-soluble vitamins and cofactors	Reactome	REACT_11238	5	83	4783	82029	0.00104536901526	0.00101183727706	0.536949551268	0.912133146486	55191|10135|55034|6515|6573	http://www.reactome.org/cgi-bin/eventbrowser_st_id?ST_ID=REACT_11238	hsa:55191,NADSYN1,55191:down|hsa:10135,NAMPT,10135:down|hsa:55034,MOCOS,55034:down|hsa:6515,SLC2A3,6515:up|hsa:6573,SLC19A1,6573:down
Defective MMAA causes methylmalonic aciduria type cblA	Reactome	REACT_169316	5	83	4783	82029	0.00104536901526	0.00101183727706	0.536949551268	0.912133146486	55191|10135|55034|6515|6573	http://www.reactome.org/cgi-bin/eventbrowser_st_id?ST_ID=REACT_169316	hsa:55191,NADSYN1,55191:down|hsa:10135,NAMPT,10135:down|hsa:55034,MOCOS,55034:down|hsa:6515,SLC2A3,6515:up|hsa:6573,SLC19A1,6573:down
Defective CUBN causes hereditary megaloblastic anemia 1	Reactome	REACT_169132	5	83	4783	82029	0.00104536901526	0.00101183727706	0.536949551268	0.912133146486	55191|10135|55034|6515|6573	http://www.reactome.org/cgi-bin/eventbrowser_st_id?ST_ID=REACT_169132	hsa:55191,NADSYN1,55191:down|hsa:10135,NAMPT,10135:down|hsa:55034,MOCOS,55034:down|hsa:6515,SLC2A3,6515:up|hsa:6573,SLC19A1,6573:down
Defective CD320 causes methylmalonic aciduria	Reactome	REACT_169178	5	83	4783	82029	0.00104536901526	0.00101183727706	0.536949551268	0.912133146486	55191|10135|55034|6515|6573	http://www.reactome.org/cgi-bin/eventbrowser_st_id?ST_ID=REACT_169178	hsa:55191,NADSYN1,55191:down|hsa:10135,NAMPT,10135:down|hsa:55034,MOCOS,55034:down|hsa:6515,SLC2A3,6515:up|hsa:6573,SLC19A1,6573:down
Defective MTR causes methylmalonic aciduria and homocystinuria type cblG	Reactome	REACT_169149	5	83	4783	82029	0.00104536901526	0.00101183727706	0.536949551268	0.912133146486	55191|10135|55034|6515|6573	http://www.reactome.org/cgi-bin/eventbrowser_st_id?ST_ID=REACT_169149	hsa:55191,NADSYN1,55191:down|hsa:10135,NAMPT,10135:down|hsa:55034,MOCOS,55034:down|hsa:6515,SLC2A3,6515:up|hsa:6573,SLC19A1,6573:down
Defects in biotin (Btn) metabolism	Reactome	REACT_169238	5	83	4783	82029	0.00104536901526	0.00101183727706	0.536949551268	0.912133146486	55191|10135|55034|6515|6573	http://www.reactome.org/cgi-bin/eventbrowser_st_id?ST_ID=REACT_169238	hsa:55191,NADSYN1,55191:down|hsa:10135,NAMPT,10135:down|hsa:55034,MOCOS,55034:down|hsa:6515,SLC2A3,6515:up|hsa:6573,SLC19A1,6573:down
Defective TCN2 causes hereditary megaloblastic anemia	Reactome	REACT_169120	5	83	4783	82029	0.00104536901526	0.00101183727706	0.536949551268	0.912133146486	55191|10135|55034|6515|6573	http://www.reactome.org/cgi-bin/eventbrowser_st_id?ST_ID=REACT_169120	hsa:55191,NADSYN1,55191:down|hsa:10135,NAMPT,10135:down|hsa:55034,MOCOS,55034:down|hsa:6515,SLC2A3,6515:up|hsa:6573,SLC19A1,6573:down
Defects in vitamin and cofactor metabolism	Reactome	REACT_169385	5	83	4783	82029	0.00104536901526	0.00101183727706	0.536949551268	0.912133146486	55191|10135|55034|6515|6573	http://www.reactome.org/cgi-bin/eventbrowser_st_id?ST_ID=REACT_169385	hsa:55191,NADSYN1,55191:down|hsa:10135,NAMPT,10135:down|hsa:55034,MOCOS,55034:down|hsa:6515,SLC2A3,6515:up|hsa:6573,SLC19A1,6573:down
Defects in cobalamin (B12) metabolism	Reactome	REACT_169429	5	83	4783	82029	0.00104536901526	0.00101183727706	0.536949551268	0.912133146486	55191|10135|55034|6515|6573	http://www.reactome.org/cgi-bin/eventbrowser_st_id?ST_ID=REACT_169429	hsa:55191,NADSYN1,55191:down|hsa:10135,NAMPT,10135:down|hsa:55034,MOCOS,55034:down|hsa:6515,SLC2A3,6515:up|hsa:6573,SLC19A1,6573:down
Defective LMBRD1 causes methylmalonic aciduria and homocystinuria type cblF	Reactome	REACT_169363	5	83	4783	82029	0.00104536901526	0.00101183727706	0.536949551268	0.912133146486	55191|10135|55034|6515|6573	http://www.reactome.org/cgi-bin/eventbrowser_st_id?ST_ID=REACT_169363	hsa:55191,NADSYN1,55191:down|hsa:10135,NAMPT,10135:down|hsa:55034,MOCOS,55034:down|hsa:6515,SLC2A3,6515:up|hsa:6573,SLC19A1,6573:down
Defective MMADHC causes methylmalonic aciduria and homocystinuria type cblD	Reactome	REACT_169256	5	83	4783	82029	0.00104536901526	0.00101183727706	0.536949551268	0.912133146486	55191|10135|55034|6515|6573	http://www.reactome.org/cgi-bin/eventbrowser_st_id?ST_ID=REACT_169256	hsa:55191,NADSYN1,55191:down|hsa:10135,NAMPT,10135:down|hsa:55034,MOCOS,55034:down|hsa:6515,SLC2A3,6515:up|hsa:6573,SLC19A1,6573:down
Defective MMAB causes methylmalonic aciduria type cblB	Reactome	REACT_169318	5	83	4783	82029	0.00104536901526	0.00101183727706	0.536949551268	0.912133146486	55191|10135|55034|6515|6573	http://www.reactome.org/cgi-bin/eventbrowser_st_id?ST_ID=REACT_169318	hsa:55191,NADSYN1,55191:down|hsa:10135,NAMPT,10135:down|hsa:55034,MOCOS,55034:down|hsa:6515,SLC2A3,6515:up|hsa:6573,SLC19A1,6573:down
Defective MMACHC causes methylmalonic aciduria and homocystinuria type cblC	Reactome	REACT_169169	5	83	4783	82029	0.00104536901526	0.00101183727706	0.536949551268	0.912133146486	55191|10135|55034|6515|6573	http://www.reactome.org/cgi-bin/eventbrowser_st_id?ST_ID=REACT_169169	hsa:55191,NADSYN1,55191:down|hsa:10135,NAMPT,10135:down|hsa:55034,MOCOS,55034:down|hsa:6515,SLC2A3,6515:up|hsa:6573,SLC19A1,6573:down
Defective AMN causes hereditary megaloblastic anemia 1	Reactome	REACT_169280	5	83	4783	82029	0.00104536901526	0.00101183727706	0.536949551268	0.912133146486	55191|10135|55034|6515|6573	http://www.reactome.org/cgi-bin/eventbrowser_st_id?ST_ID=REACT_169280	hsa:55191,NADSYN1,55191:down|hsa:10135,NAMPT,10135:down|hsa:55034,MOCOS,55034:down|hsa:6515,SLC2A3,6515:up|hsa:6573,SLC19A1,6573:down
Defective MTRR causes methylmalonic aciduria and homocystinuria type cblE	Reactome	REACT_169439	5	83	4783	82029	0.00104536901526	0.00101183727706	0.536949551268	0.912133146486	55191|10135|55034|6515|6573	http://www.reactome.org/cgi-bin/eventbrowser_st_id?ST_ID=REACT_169439	hsa:55191,NADSYN1,55191:down|hsa:10135,NAMPT,10135:down|hsa:55034,MOCOS,55034:down|hsa:6515,SLC2A3,6515:up|hsa:6573,SLC19A1,6573:down
Metabolism of vitamins and cofactors	Reactome	REACT_11193	5	83	4783	82029	0.00104536901526	0.00101183727706	0.536949551268	0.912133146486	55191|10135|55034|6515|6573	http://www.reactome.org/cgi-bin/eventbrowser_st_id?ST_ID=REACT_11193	hsa:55191,NADSYN1,55191:down|hsa:10135,NAMPT,10135:down|hsa:55034,MOCOS,55034:down|hsa:6515,SLC2A3,6515:up|hsa:6573,SLC19A1,6573:down
Defective HLCS causes multiple carboxylase deficiency	Reactome	REACT_169312	5	83	4783	82029	0.00104536901526	0.00101183727706	0.536949551268	0.912133146486	55191|10135|55034|6515|6573	http://www.reactome.org/cgi-bin/eventbrowser_st_id?ST_ID=REACT_169312	hsa:55191,NADSYN1,55191:down|hsa:10135,NAMPT,10135:down|hsa:55034,MOCOS,55034:down|hsa:6515,SLC2A3,6515:up|hsa:6573,SLC19A1,6573:down
Defective GIF causes intrinsic factor deficiency	Reactome	REACT_169415	5	83	4783	82029	0.00104536901526	0.00101183727706	0.536949551268	0.912133146486	55191|10135|55034|6515|6573	http://www.reactome.org/cgi-bin/eventbrowser_st_id?ST_ID=REACT_169415	hsa:55191,NADSYN1,55191:down|hsa:10135,NAMPT,10135:down|hsa:55034,MOCOS,55034:down|hsa:6515,SLC2A3,6515:up|hsa:6573,SLC19A1,6573:down
Chaperonin-mediated protein folding	Reactome	REACT_17004	3	48	4783	82029	0.000627221409157	0.000585158907216	0.538419162278	0.912133146486	8877|7277|10381	http://www.reactome.org/cgi-bin/eventbrowser_st_id?ST_ID=REACT_17004	hsa:8877,SPHK1,8877:down|hsa:7277,TUBA4A,7277:down|hsa:10381,TUBB3,10381:down
Formation of the ternary complex, and subsequently, the 43S complex	Reactome	REACT_1079	3	48	4783	82029	0.000627221409157	0.000585158907216	0.538419162278	0.912133146486	8668|6224|6193	http://www.reactome.org/cgi-bin/eventbrowser_st_id?ST_ID=REACT_1079	hsa:8668,EIF3I,8668:down|hsa:6224,RPS20,6224:down|hsa:6193,RPS5,6193:down
Activation of NF-kappaB in B cells	Reactome	REACT_118656	4	66	4783	82029	0.00083629521221	0.000804593497422	0.543032940314	0.912133146486	4794|5693|5699|8915	http://www.reactome.org/cgi-bin/eventbrowser_st_id?ST_ID=REACT_118656	hsa:4794,NFKBIE,4794:down|hsa:5693,PSMB5,5693:down|hsa:5699,PSMB10,5699:down|hsa:8915,BCL10,8915:down
Cyclin A:Cdk2-associated events at S phase entry	Reactome	REACT_9029	4	66	4783	82029	0.00083629521221	0.000804593497422	0.543032940314	0.912133146486	6502|5699|8900|5693	http://www.reactome.org/cgi-bin/eventbrowser_st_id?ST_ID=REACT_9029	hsa:6502,SKP2,6502:down|hsa:5699,PSMB10,5699:down|hsa:8900,CCNA1,8900:down|hsa:5693,PSMB5,5693:down
p75 NTR receptor-mediated signalling	Reactome	REACT_13776	5	84	4783	82029	0.00104536901526	0.00102402808763	0.547091014482	0.912133146486	6610|4803|57449|221472|5664	http://www.reactome.org/cgi-bin/eventbrowser_st_id?ST_ID=REACT_13776	hsa:6610,SMPD2,6610:down|hsa:4803,NGF,4803:down|hsa:57449,PLEKHG5,57449:down|hsa:221472,FGD2,221472:up|hsa:5664,PSEN2,5664:down
Integrin cell surface interactions	Reactome	REACT_13552	5	84	4783	82029	0.00104536901526	0.00102402808763	0.547091014482	0.912133146486	1292|3689|1299|3385|1295	http://www.reactome.org/cgi-bin/eventbrowser_st_id?ST_ID=REACT_13552	hsa:1292,COL6A2,1292:up|hsa:3689,ITGB2,3689:down|hsa:1299,COL9A3,1299:down|hsa:3385,ICAM3,3385:down|hsa:1295,COL8A1,1295:up
Assembly Of The HIV Virion	Reactome	REACT_6818	1	13	4783	82029	0.000209073803052	0.000158480537371	0.547727034579	0.912133146486	5045	http://www.reactome.org/cgi-bin/eventbrowser_st_id?ST_ID=REACT_6818	hsa:5045,FURIN,5045:down
NF-kB is activated and signals survival	Reactome	REACT_13696	1	13	4783	82029	0.000209073803052	0.000158480537371	0.547727034579	0.912133146486	4803	http://www.reactome.org/cgi-bin/eventbrowser_st_id?ST_ID=REACT_13696	hsa:4803,NGF,4803:down
IRF3-mediated induction of type I IFN	Reactome	REACT_163993	1	13	4783	82029	0.000209073803052	0.000158480537371	0.547727034579	0.912133146486	340061	http://www.reactome.org/cgi-bin/eventbrowser_st_id?ST_ID=REACT_163993	hsa:340061,TMEM173,340061:down
repression of WNT target genes	Reactome	REACT_264567	1	13	4783	82029	0.000209073803052	0.000158480537371	0.547727034579	0.912133146486	7089	http://www.reactome.org/cgi-bin/eventbrowser_st_id?ST_ID=REACT_264567	hsa:7089,TLE2,7089:up
Depolymerisation of the Nuclear Lamina	Reactome	REACT_263908	1	13	4783	82029	0.000209073803052	0.000158480537371	0.547727034579	0.912133146486	2010	http://www.reactome.org/cgi-bin/eventbrowser_st_id?ST_ID=REACT_263908	hsa:2010,EMD,2010:down
Apoptosis induced DNA fragmentation	Reactome	REACT_1213	1	13	4783	82029	0.000209073803052	0.000158480537371	0.547727034579	0.912133146486	3006	http://www.reactome.org/cgi-bin/eventbrowser_st_id?ST_ID=REACT_1213	hsa:3006,HIST1H1C,3006:up
Signal attenuation	Reactome	REACT_508	1	13	4783	82029	0.000209073803052	0.000158480537371	0.547727034579	0.912133146486	8660	http://www.reactome.org/cgi-bin/eventbrowser_st_id?ST_ID=REACT_508	hsa:8660,IRS2,8660:up
p75NTR recruits signalling complexes	Reactome	REACT_13415	1	13	4783	82029	0.000209073803052	0.000158480537371	0.547727034579	0.912133146486	4803	http://www.reactome.org/cgi-bin/eventbrowser_st_id?ST_ID=REACT_13415	hsa:4803,NGF,4803:down
Activation of DNA fragmentation factor	Reactome	REACT_13462	1	13	4783	82029	0.000209073803052	0.000158480537371	0.547727034579	0.912133146486	3006	http://www.reactome.org/cgi-bin/eventbrowser_st_id?ST_ID=REACT_13462	hsa:3006,HIST1H1C,3006:up
Advanced glycosylation endproduct receptor signaling	Reactome	REACT_25195	1	13	4783	82029	0.000209073803052	0.000158480537371	0.547727034579	0.912133146486	6288	http://www.reactome.org/cgi-bin/eventbrowser_st_id?ST_ID=REACT_25195	hsa:6288,SAA1,6288:down
Transcriptional regulation of pluripotent stem cells	Reactome	REACT_263856	2	31	4783	82029	0.000418147606105	0.000377915127577	0.54943756401	0.912133146486	6657|5087	http://www.reactome.org/cgi-bin/eventbrowser_st_id?ST_ID=REACT_263856	hsa:6657,SOX2,6657:up|hsa:5087,PBX1,5087:up
Sphingolipid de novo biosynthesis	Reactome	REACT_115810	2	31	4783	82029	0.000418147606105	0.000377915127577	0.54943756401	0.912133146486	8611|8877	http://www.reactome.org/cgi-bin/eventbrowser_st_id?ST_ID=REACT_115810	hsa:8611,PPAP2A,8611:up|hsa:8877,SPHK1,8877:down
Inwardly rectifying K+ channels	Reactome	REACT_75918	2	31	4783	82029	0.000418147606105	0.000377915127577	0.54943756401	0.912133146486	3772|2788	http://www.reactome.org/cgi-bin/eventbrowser_st_id?ST_ID=REACT_75918	hsa:3772,KCNJ15,3772:down|hsa:2788,GNG7,2788:up
VEGFR2 mediated cell proliferation	Reactome	REACT_264273	2	31	4783	82029	0.000418147606105	0.000377915127577	0.54943756401	0.912133146486	5604|8877	http://www.reactome.org/cgi-bin/eventbrowser_st_id?ST_ID=REACT_264273	hsa:5604,MAP2K1,5604:down|hsa:8877,SPHK1,8877:down
Signal amplification	Reactome	REACT_20524	2	31	4783	82029	0.000418147606105	0.000377915127577	0.54943756401	0.912133146486	2791|2788	http://www.reactome.org/cgi-bin/eventbrowser_st_id?ST_ID=REACT_20524	hsa:2791,GNG11,2791:down|hsa:2788,GNG7,2788:up
Immunoregulatory interactions between a Lymphoid and a non-Lymphoid cell	Reactome	REACT_11152	4	67	4783	82029	0.00083629521221	0.000816784307989	0.55435541206	0.912133146486	10870|3689|3385|4277	http://www.reactome.org/cgi-bin/eventbrowser_st_id?ST_ID=REACT_11152	hsa:10870,HCST,10870:up|hsa:3689,ITGB2,3689:down|hsa:3385,ICAM3,3385:down|hsa:4277,MICB,4277:down
Assembly of the pre-replicative complex	Reactome	REACT_2243	4	67	4783	82029	0.00083629521221	0.000816784307989	0.55435541206	0.912133146486	5693|5001|5699|4998	http://www.reactome.org/cgi-bin/eventbrowser_st_id?ST_ID=REACT_2243	hsa:5693,PSMB5,5693:down|hsa:5001,ORC5,5001:down|hsa:5699,PSMB10,5699:down|hsa:4998,ORC1,4998:down
Metabolic disorders of biological oxidation enzymes	Reactome	REACT_267615	35	610	4783	82029	0.00731758310684	0.00743639444587	0.561551517006	0.91376704386	623|3274|624|120227|2920|2948|5742|135|10380|6608|2946|2944|347734|1545|6288|4828|2788|5724|51083|7476|66002|2919|2852|4257|1594|11211|7480|8529|23566|79017|57834|1604|4837|2678|2791	http://www.reactome.org/cgi-bin/eventbrowser_st_id?ST_ID=REACT_267615	hsa:623,BDKRB1,623:down|hsa:3274,HRH2,3274:down|hsa:624,BDKRB2,624:down|hsa:120227,CYP2R1,120227:up|hsa:2920,CXCL2,2920:down|hsa:2948,GSTM4,2948:down|hsa:5742,PTGS1,5742:down|hsa:135,ADORA2A,135:up|hsa:10380,BPNT1,10380:down|hsa:6608,SMO,6608:down|hsa:2946,GSTM2,2946:down|hsa:2944,GSTM1,2944:down|hsa:347734,SLC35B2,347734:down|hsa:1545,CYP1B1,1545:up|hsa:6288,SAA1,6288:down|hsa:4828,NMB,4828:down…
Signaling by PDGF	Reactome	REACT_16888	10	174	4783	82029	0.00209073803052	0.00212120103866	0.563310607061	0.91376704386	5575|6777|8660|5604|1299|9564|1292|3084|5045|6199	http://www.reactome.org/cgi-bin/eventbrowser_st_id?ST_ID=REACT_16888	hsa:5575,PRKAR1B,5575:down|hsa:6777,STAT5B,6777:up|hsa:8660,IRS2,8660:up|hsa:5604,MAP2K1,5604:down|hsa:1299,COL9A3,1299:down|hsa:9564,BCAR1,9564:down|hsa:1292,COL6A2,1292:up|hsa:3084,NRG1,3084:down|hsa:5045,FURIN,5045:down|hsa:6199,RPS6KB2,6199:down
Signaling by NOTCH2	Reactome	REACT_118721	2	32	4783	82029	0.000418147606105	0.000390105938144	0.565777481534	0.91376704386	1272|5664	http://www.reactome.org/cgi-bin/eventbrowser_st_id?ST_ID=REACT_118721	hsa:1272,CNTN1,1272:down|hsa:5664,PSEN2,5664:down
Activation of Kainate Receptors upon glutamate binding	Reactome	REACT_21312	2	32	4783	82029	0.000418147606105	0.000390105938144	0.565777481534	0.91376704386	2791|2788	http://www.reactome.org/cgi-bin/eventbrowser_st_id?ST_ID=REACT_21312	hsa:2791,GNG11,2791:down|hsa:2788,GNG7,2788:up
Attenuation phase	Reactome	REACT_264075	1	14	4783	82029	0.000209073803052	0.000170671347938	0.572649516591	0.915628496992	3312	http://www.reactome.org/cgi-bin/eventbrowser_st_id?ST_ID=REACT_264075	hsa:3312,HSPA8,3312:down
Leading Strand Synthesis	Reactome	REACT_1838	1	14	4783	82029	0.000209073803052	0.000170671347938	0.572649516591	0.915628496992	5982	http://www.reactome.org/cgi-bin/eventbrowser_st_id?ST_ID=REACT_1838	hsa:5982,RFC2,5982:down
Retinoid cycle disease events	Reactome	REACT_160130	1	14	4783	82029	0.000209073803052	0.000170671347938	0.572649516591	0.915628496992	5947	http://www.reactome.org/cgi-bin/eventbrowser_st_id?ST_ID=REACT_160130	hsa:5947,RBP1,5947:up
Regulation of AMPK activity via LKB1	Reactome	REACT_21285	1	14	4783	82029	0.000209073803052	0.000170671347938	0.572649516591	0.915628496992	51422	http://www.reactome.org/cgi-bin/eventbrowser_st_id?ST_ID=REACT_21285	hsa:51422,PRKAG2,51422:down
p130Cas linkage to MAPK signaling for integrins	Reactome	REACT_15381	1	14	4783	82029	0.000209073803052	0.000170671347938	0.572649516591	0.915628496992	9564	http://www.reactome.org/cgi-bin/eventbrowser_st_id?ST_ID=REACT_15381	hsa:9564,BCAR1,9564:down
Amino acid synthesis and interconversion (transamination)	Reactome	REACT_238	1	14	4783	82029	0.000209073803052	0.000170671347938	0.572649516591	0.915628496992	5831	http://www.reactome.org/cgi-bin/eventbrowser_st_id?ST_ID=REACT_238	hsa:5831,PYCR1,5831:down
Prolactin receptor signaling	Reactome	REACT_115697	1	14	4783	82029	0.000209073803052	0.000170671347938	0.572649516591	0.915628496992	6777	http://www.reactome.org/cgi-bin/eventbrowser_st_id?ST_ID=REACT_115697	hsa:6777,STAT5B,6777:up
Activation of Rac	Reactome	REACT_19226	1	14	4783	82029	0.000209073803052	0.000170671347938	0.572649516591	0.915628496992	56924	http://www.reactome.org/cgi-bin/eventbrowser_st_id?ST_ID=REACT_19226	hsa:56924,PAK6,56924:down
Polymerase switching	Reactome	REACT_1792	1	14	4783	82029	0.000209073803052	0.000170671347938	0.572649516591	0.915628496992	5982	http://www.reactome.org/cgi-bin/eventbrowser_st_id?ST_ID=REACT_1792	hsa:5982,RFC2,5982:down
Signal regulatory protein (SIRP) family interactions	Reactome	REACT_23916	1	14	4783	82029	0.000209073803052	0.000170671347938	0.572649516591	0.915628496992	5777	http://www.reactome.org/cgi-bin/eventbrowser_st_id?ST_ID=REACT_23916	hsa:5777,PTPN6,5777:down
Polymerase switching on the C-strand of the telomere	Reactome	REACT_7987	1	14	4783	82029	0.000209073803052	0.000170671347938	0.572649516591	0.915628496992	5982	http://www.reactome.org/cgi-bin/eventbrowser_st_id?ST_ID=REACT_7987	hsa:5982,RFC2,5982:down
SEMA3A-Plexin repulsion signaling by inhibiting Integrin adhesion	Reactome	REACT_19279	1	14	4783	82029	0.000209073803052	0.000170671347938	0.572649516591	0.915628496992	5362	http://www.reactome.org/cgi-bin/eventbrowser_st_id?ST_ID=REACT_19279	hsa:5362,PLXNA2,5362:down
Glucose metabolism	Reactome	REACT_723	4	69	4783	82029	0.00083629521221	0.000841165929123	0.576540197317	0.915628496992	1468|2026|8908|4191	http://www.reactome.org/cgi-bin/eventbrowser_st_id?ST_ID=REACT_723	hsa:1468,SLC25A10,1468:down|hsa:2026,ENO2,2026:down|hsa:8908,GYG2,8908:up|hsa:4191,MDH2,4191:down
Ubiquitin Mediated Degradation of Phosphorylated Cdc25A	Reactome	REACT_1614	3	51	4783	82029	0.000627221409157	0.000621731338917	0.577546637222	0.915628496992	1111|5693|5699	http://www.reactome.org/cgi-bin/eventbrowser_st_id?ST_ID=REACT_1614	hsa:1111,CHEK1,1111:down|hsa:5693,PSMB5,5693:down|hsa:5699,PSMB10,5699:down
p53-Independent G1/S DNA damage checkpoint	Reactome	REACT_1208	3	51	4783	82029	0.000627221409157	0.000621731338917	0.577546637222	0.915628496992	1111|5693|5699	http://www.reactome.org/cgi-bin/eventbrowser_st_id?ST_ID=REACT_1208	hsa:1111,CHEK1,1111:down|hsa:5693,PSMB5,5693:down|hsa:5699,PSMB10,5699:down
Regulation of cholesterol biosynthesis by SREBP (SREBF)	Reactome	REACT_147797	3	51	4783	82029	0.000627221409157	0.000621731338917	0.577546637222	0.915628496992	96764|1717|79071	http://www.reactome.org/cgi-bin/eventbrowser_st_id?ST_ID=REACT_147797	hsa:96764,TGS1,96764:down|hsa:1717,DHCR7,1717:down|hsa:79071,ELOVL6,79071:down
p53-Independent DNA Damage Response	Reactome	REACT_2160	3	51	4783	82029	0.000627221409157	0.000621731338917	0.577546637222	0.915628496992	1111|5693|5699	http://www.reactome.org/cgi-bin/eventbrowser_st_id?ST_ID=REACT_2160	hsa:1111,CHEK1,1111:down|hsa:5693,PSMB5,5693:down|hsa:5699,PSMB10,5699:down
DNA Replication	Reactome	REACT_383	6	105	4783	82029	0.00125444281831	0.00128003510953	0.577819009167	0.915628496992	5001|5982|5693|5699|8900|4998	http://www.reactome.org/cgi-bin/eventbrowser_st_id?ST_ID=REACT_383	hsa:5001,ORC5,5001:down|hsa:5982,RFC2,5982:down|hsa:5693,PSMB5,5693:down|hsa:5699,PSMB10,5699:down|hsa:8900,CCNA1,8900:down|hsa:4998,ORC1,4998:down
Sialic acid metabolism	Reactome	REACT_264366	2	33	4783	82029	0.000418147606105	0.000402296748711	0.581685026662	0.915628496992	10402|6484	http://www.reactome.org/cgi-bin/eventbrowser_st_id?ST_ID=REACT_264366	hsa:10402,ST3GAL6,10402:up|hsa:6484,ST3GAL4,6484:down
Striated Muscle Contraction	Reactome	REACT_16969	2	33	4783	82029	0.000418147606105	0.000402296748711	0.581685026662	0.915628496992	4633|7431	http://www.reactome.org/cgi-bin/eventbrowser_st_id?ST_ID=REACT_16969	hsa:4633,MYL2,4633:up|hsa:7431,VIM,7431:up
deactivation of the beta-catenin transactivating complex	Reactome	REACT_264178	2	33	4783	82029	0.000418147606105	0.000402296748711	0.581685026662	0.915628496992	7089|283149	http://www.reactome.org/cgi-bin/eventbrowser_st_id?ST_ID=REACT_264178	hsa:7089,TLE2,7089:up|hsa:283149,BCL9L,283149:down
formation of the beta-catenin:TCF transactivating complex	Reactome	REACT_264242	5	88	4783	82029	0.00104536901526	0.0010727913299	0.586539837796	0.916454571941	7089|283149|8365|8334|85236	http://www.reactome.org/cgi-bin/eventbrowser_st_id?ST_ID=REACT_264242	hsa:7089,TLE2,7089:up|hsa:283149,BCL9L,283149:down|hsa:8365,HIST1H4H,8365:up|hsa:8334,HIST1H2AC,8334:up|hsa:85236,HIST1H2BK,85236:up
S Phase	Reactome	REACT_899	7	124	4783	82029	0.00146351662137	0.00151166051031	0.587300468397	0.916454571941	5001|5982|6502|5693|5699|8900|4998	http://www.reactome.org/cgi-bin/eventbrowser_st_id?ST_ID=REACT_899	hsa:5001,ORC5,5001:down|hsa:5982,RFC2,5982:down|hsa:6502,SKP2,6502:down|hsa:5693,PSMB5,5693:down|hsa:5699,PSMB10,5699:down|hsa:8900,CCNA1,8900:down|hsa:4998,ORC1,4998:down
Signaling by NOTCH1 in Cancer	Reactome	REACT_160214	4	70	4783	82029	0.00083629521221	0.00085335673969	0.587393512111	0.916454571941	7089|892|1272|5664	http://www.reactome.org/cgi-bin/eventbrowser_st_id?ST_ID=REACT_160214	hsa:7089,TLE2,7089:up|hsa:892,CCNC,892:down|hsa:1272,CNTN1,1272:down|hsa:5664,PSEN2,5664:down
Signaling by NOTCH1 HD Domain Mutants in Cancer	Reactome	REACT_160133	4	70	4783	82029	0.00083629521221	0.00085335673969	0.587393512111	0.916454571941	7089|892|1272|5664	http://www.reactome.org/cgi-bin/eventbrowser_st_id?ST_ID=REACT_160133	hsa:7089,TLE2,7089:up|hsa:892,CCNC,892:down|hsa:1272,CNTN1,1272:down|hsa:5664,PSEN2,5664:down
Signaling by NOTCH1 PEST Domain Mutants in Cancer	Reactome	REACT_160301	4	70	4783	82029	0.00083629521221	0.00085335673969	0.587393512111	0.916454571941	7089|892|1272|5664	http://www.reactome.org/cgi-bin/eventbrowser_st_id?ST_ID=REACT_160301	hsa:7089,TLE2,7089:up|hsa:892,CCNC,892:down|hsa:1272,CNTN1,1272:down|hsa:5664,PSEN2,5664:down
Signaling by NOTCH1	Reactome	REACT_118859	4	70	4783	82029	0.00083629521221	0.00085335673969	0.587393512111	0.916454571941	7089|892|1272|5664	http://www.reactome.org/cgi-bin/eventbrowser_st_id?ST_ID=REACT_118859	hsa:7089,TLE2,7089:up|hsa:892,CCNC,892:down|hsa:1272,CNTN1,1272:down|hsa:5664,PSEN2,5664:down
Signaling by NOTCH1 t(7;9)(NOTCH1:M1580_K2555) Translocation Mutant	Reactome	REACT_160082	4	70	4783	82029	0.00083629521221	0.00085335673969	0.587393512111	0.916454571941	7089|892|1272|5664	http://www.reactome.org/cgi-bin/eventbrowser_st_id?ST_ID=REACT_160082	hsa:7089,TLE2,7089:up|hsa:892,CCNC,892:down|hsa:1272,CNTN1,1272:down|hsa:5664,PSEN2,5664:down
Signaling by NOTCH1 HD+PEST Domain Mutants in Cancer	Reactome	REACT_160248	4	70	4783	82029	0.00083629521221	0.00085335673969	0.587393512111	0.916454571941	7089|892|1272|5664	http://www.reactome.org/cgi-bin/eventbrowser_st_id?ST_ID=REACT_160248	hsa:7089,TLE2,7089:up|hsa:892,CCNC,892:down|hsa:1272,CNTN1,1272:down|hsa:5664,PSEN2,5664:down
FBXW7 Mutants and NOTCH1 in Cancer	Reactome	REACT_160099	4	70	4783	82029	0.00083629521221	0.00085335673969	0.587393512111	0.916454571941	7089|892|1272|5664	http://www.reactome.org/cgi-bin/eventbrowser_st_id?ST_ID=REACT_160099	hsa:7089,TLE2,7089:up|hsa:892,CCNC,892:down|hsa:1272,CNTN1,1272:down|hsa:5664,PSEN2,5664:down
Nucleotide-binding domain, leucine rich repeat containing receptor (NLR) signaling pathways	Reactome	REACT_75913	3	52	4783	82029	0.000627221409157	0.000633922149484	0.590115496032	0.918565413103	329|7128|5603	http://www.reactome.org/cgi-bin/eventbrowser_st_id?ST_ID=REACT_75913	hsa:329,BIRC2,329:up|hsa:7128,TNFAIP3,7128:down|hsa:5603,MAPK13,5603:down
Chromosome Maintenance	Reactome	REACT_22172	6	107	4783	82029	0.00125444281831	0.00130441673067	0.595378111815	0.91968761935	8365|85236|5982|65057|8334|201254	http://www.reactome.org/cgi-bin/eventbrowser_st_id?ST_ID=REACT_22172	hsa:8365,HIST1H4H,8365:up|hsa:85236,HIST1H2BK,85236:up|hsa:5982,RFC2,5982:down|hsa:65057,ACD,65057:down|hsa:8334,HIST1H2AC,8334:up|hsa:201254,STRA13,201254:down
Respiratory electron transport, ATP synthesis by chemiosmotic coupling, and heat production by uncoupling proteins.	Reactome	REACT_6305	6	107	4783	82029	0.00125444281831	0.00130441673067	0.595378111815	0.91968761935	522|54205|4708|518|29796|9551	http://www.reactome.org/cgi-bin/eventbrowser_st_id?ST_ID=REACT_6305	hsa:522,ATP5J,522:down|hsa:54205,CYCS,54205:down|hsa:4708,NDUFB2,4708:down|hsa:518,ATP5G3,518:down|hsa:29796,UQCR10,29796:down|hsa:9551,ATP5J2,9551:down
Glycerophospholipid biosynthesis	Reactome	REACT_121401	5	89	4783	82029	0.00104536901526	0.00108498214046	0.596104594085	0.91968761935	56895|80736|23171|5833|23761	http://www.reactome.org/cgi-bin/eventbrowser_st_id?ST_ID=REACT_121401	hsa:56895,AGPAT4,56895:up|hsa:80736,SLC44A4,80736:down|hsa:23171,GPD1L,23171:down|hsa:5833,PCYT2,5833:down|hsa:23761,PISD,23761:down
Repair synthesis of patch ~27-30 bases long by DNA polymerase	Reactome	REACT_378	1	15	4783	82029	0.000209073803052	0.000182862158505	0.596198917632	0.91968761935	5982	http://www.reactome.org/cgi-bin/eventbrowser_st_id?ST_ID=REACT_378	hsa:5982,RFC2,5982:down
Rap1 signalling	Reactome	REACT_23898	1	15	4783	82029	0.000209073803052	0.000182862158505	0.596198917632	0.91968761935	10411	http://www.reactome.org/cgi-bin/eventbrowser_st_id?ST_ID=REACT_23898	hsa:10411,RAPGEF3,10411:down
IRAK1 recruits IKK complex	Reactome	REACT_24918	1	15	4783	82029	0.000209073803052	0.000182862158505	0.596198917632	0.91968761935	57161	http://www.reactome.org/cgi-bin/eventbrowser_st_id?ST_ID=REACT_24918	hsa:57161,PELI2,57161:up
Repair synthesis for gap-filling by DNA polymerase in TC-NER	Reactome	REACT_1993	1	15	4783	82029	0.000209073803052	0.000182862158505	0.596198917632	0.91968761935	5982	http://www.reactome.org/cgi-bin/eventbrowser_st_id?ST_ID=REACT_1993	hsa:5982,RFC2,5982:down
IRAK1 recruits IKK complex upon TLR7/8 or 9 stimulation	Reactome	REACT_25354	1	15	4783	82029	0.000209073803052	0.000182862158505	0.596198917632	0.91968761935	57161	http://www.reactome.org/cgi-bin/eventbrowser_st_id?ST_ID=REACT_25354	hsa:57161,PELI2,57161:up
Platelet Adhesion to exposed collagen	Reactome	REACT_1230	1	15	4783	82029	0.000209073803052	0.000182862158505	0.596198917632	0.91968761935	4067	http://www.reactome.org/cgi-bin/eventbrowser_st_id?ST_ID=REACT_1230	hsa:4067,LYN,4067:down
Regulation of innate immune responses to cytosolic DNA	Reactome	REACT_163977	1	15	4783	82029	0.000209073803052	0.000182862158505	0.596198917632	0.91968761935	340061	http://www.reactome.org/cgi-bin/eventbrowser_st_id?ST_ID=REACT_163977	hsa:340061,TMEM173,340061:down
Anchoring fibril formation	Reactome	REACT_150268	1	15	4783	82029	0.000209073803052	0.000182862158505	0.596198917632	0.91968761935	3914	http://www.reactome.org/cgi-bin/eventbrowser_st_id?ST_ID=REACT_150268	hsa:3914,LAMB3,3914:down
Glycogen synthesis	Reactome	REACT_169208	1	15	4783	82029	0.000209073803052	0.000182862158505	0.596198917632	0.91968761935	8908	http://www.reactome.org/cgi-bin/eventbrowser_st_id?ST_ID=REACT_169208	hsa:8908,GYG2,8908:up
Condensation of Prophase Chromosomes	Reactome	REACT_264303	4	71	4783	82029	0.00083629521221	0.000865547550257	0.598082166078	0.91968761935	23310|8365|8334|85236	http://www.reactome.org/cgi-bin/eventbrowser_st_id?ST_ID=REACT_264303	hsa:23310,NCAPD3,23310:down|hsa:8365,HIST1H4H,8365:up|hsa:8334,HIST1H2AC,8334:up|hsa:85236,HIST1H2BK,85236:up
Nucleosome assembly	Reactome	REACT_22344	4	72	4783	82029	0.00083629521221	0.000877738360824	0.608602723215	0.920533373427	8365|8334|201254|85236	http://www.reactome.org/cgi-bin/eventbrowser_st_id?ST_ID=REACT_22344	hsa:8365,HIST1H4H,8365:up|hsa:8334,HIST1H2AC,8334:up|hsa:201254,STRA13,201254:down|hsa:85236,HIST1H2BK,85236:up
Deposition of new CENPA-containing nucleosomes at the centromere	Reactome	REACT_22186	4	72	4783	82029	0.00083629521221	0.000877738360824	0.608602723215	0.920533373427	8365|8334|201254|85236	http://www.reactome.org/cgi-bin/eventbrowser_st_id?ST_ID=REACT_22186	hsa:8365,HIST1H4H,8365:up|hsa:8334,HIST1H2AC,8334:up|hsa:201254,STRA13,201254:down|hsa:85236,HIST1H2BK,85236:up
Signaling by the B Cell Receptor (BCR)	Reactome	REACT_118773	10	181	4783	82029	0.00209073803052	0.00220653671263	0.610896505314	0.920889160584	868|4067|6786|8660|5693|8915|4794|3084|5699|6199	http://www.reactome.org/cgi-bin/eventbrowser_st_id?ST_ID=REACT_118773	hsa:868,CBLB,868:up|hsa:4067,LYN,4067:down|hsa:6786,STIM1,6786:down|hsa:8660,IRS2,8660:up|hsa:5693,PSMB5,5693:down|hsa:8915,BCL10,8915:down|hsa:4794,NFKBIE,4794:down|hsa:3084,NRG1,3084:down|hsa:5699,PSMB10,5699:down|hsa:6199,RPS6KB2,6199:down
Platelet Aggregation (Plug Formation)	Reactome	REACT_278	2	35	4783	82029	0.000418147606105	0.000426678369845	0.612196664261	0.921818342946	9564|10411	http://www.reactome.org/cgi-bin/eventbrowser_st_id?ST_ID=REACT_278	hsa:9564,BCAR1,9564:down|hsa:10411,RAPGEF3,10411:down
PLC-gamma1 signalling	Reactome	REACT_12079	2	35	4783	82029	0.000418147606105	0.000426678369845	0.612196664261	0.921818342946	5575|4803	http://www.reactome.org/cgi-bin/eventbrowser_st_id?ST_ID=REACT_12079	hsa:5575,PRKAR1B,5575:down|hsa:4803,NGF,4803:down
Protein folding	Reactome	REACT_16952	3	54	4783	82029	0.000627221409157	0.000658303770618	0.614516813542	0.922521024584	8877|7277|10381	http://www.reactome.org/cgi-bin/eventbrowser_st_id?ST_ID=REACT_16952	hsa:8877,SPHK1,8877:down|hsa:7277,TUBA4A,7277:down|hsa:10381,TUBB3,10381:down
AUF1 (hnRNP D0) destabilizes mRNA	Reactome	REACT_25325	3	54	4783	82029	0.000627221409157	0.000658303770618	0.614516813542	0.922521024584	5693|5699|3312	http://www.reactome.org/cgi-bin/eventbrowser_st_id?ST_ID=REACT_25325	hsa:5693,PSMB5,5693:down|hsa:5699,PSMB10,5699:down|hsa:3312,HSPA8,3312:down
PCP/CE pathway	Reactome	REACT_264199	5	91	4783	82029	0.00104536901526	0.0011093637616	0.614855419691	0.922521024584	5693|5881|5699|5880|50855	http://www.reactome.org/cgi-bin/eventbrowser_st_id?ST_ID=REACT_264199	hsa:5693,PSMB5,5693:down|hsa:5881,RAC3,5881:down|hsa:5699,PSMB10,5699:down|hsa:5880,RAC2,5880:down|hsa:50855,PARD6A,50855:down
The citric acid (TCA) cycle and respiratory electron transport	Reactome	REACT_111083	8	146	4783	82029	0.00167259042442	0.00177985834278	0.618085380191	0.922521024584	29796|54205|4191|518|522|9551|4708|1743	http://www.reactome.org/cgi-bin/eventbrowser_st_id?ST_ID=REACT_111083	hsa:29796,UQCR10,29796:down|hsa:54205,CYCS,54205:down|hsa:4191,MDH2,4191:down|hsa:518,ATP5G3,518:down|hsa:522,ATP5J,522:down|hsa:9551,ATP5J2,9551:down|hsa:4708,NDUFB2,4708:down|hsa:1743,DLST,1743:down
Nucleotide-like (purinergic) receptors	Reactome	REACT_18342	1	16	4783	82029	0.000209073803052	0.000195052969072	0.618450871373	0.922521024584	135	http://www.reactome.org/cgi-bin/eventbrowser_st_id?ST_ID=REACT_18342	hsa:135,ADORA2A,135:up
TRAF6 mediated induction of TAK1 complex	Reactome	REACT_25351	1	16	4783	82029	0.000209073803052	0.000195052969072	0.618450871373	0.922521024584	148022	http://www.reactome.org/cgi-bin/eventbrowser_st_id?ST_ID=REACT_25351	hsa:148022,TICAM1,148022:down
TRAF6 mediated IRF7 activation in TLR7/8 or 9 signaling	Reactome	REACT_25120	1	16	4783	82029	0.000209073803052	0.000195052969072	0.618450871373	0.922521024584	3665	http://www.reactome.org/cgi-bin/eventbrowser_st_id?ST_ID=REACT_25120	hsa:3665,IRF7,3665:up
PKA activation	Reactome	REACT_15530	1	16	4783	82029	0.000209073803052	0.000195052969072	0.618450871373	0.922521024584	5575	http://www.reactome.org/cgi-bin/eventbrowser_st_id?ST_ID=REACT_15530	hsa:5575,PRKAR1B,5575:down
STING mediated induction of host immune responses	Reactome	REACT_147841	1	16	4783	82029	0.000209073803052	0.000195052969072	0.618450871373	0.922521024584	340061	http://www.reactome.org/cgi-bin/eventbrowser_st_id?ST_ID=REACT_147841	hsa:340061,TMEM173,340061:down
RAF/MAP kinase cascade	Reactome	REACT_634	1	16	4783	82029	0.000209073803052	0.000195052969072	0.618450871373	0.922521024584	5604	http://www.reactome.org/cgi-bin/eventbrowser_st_id?ST_ID=REACT_634	hsa:5604,MAP2K1,5604:down
Formation of Senescence-Associated Heterochromatin Foci (SAHF)	Reactome	REACT_169121	1	16	4783	82029	0.000209073803052	0.000195052969072	0.618450871373	0.922521024584	3006	http://www.reactome.org/cgi-bin/eventbrowser_st_id?ST_ID=REACT_169121	hsa:3006,HIST1H1C,3006:up
Glycogen breakdown (glycogenolysis)	Reactome	REACT_1008	1	16	4783	82029	0.000209073803052	0.000195052969072	0.618450871373	0.922521024584	8908	http://www.reactome.org/cgi-bin/eventbrowser_st_id?ST_ID=REACT_1008	hsa:8908,GYG2,8908:up
p75NTR signals via NF-kB	Reactome	REACT_13537	1	16	4783	82029	0.000209073803052	0.000195052969072	0.618450871373	0.922521024584	4803	http://www.reactome.org/cgi-bin/eventbrowser_st_id?ST_ID=REACT_13537	hsa:4803,NGF,4803:down
Beta-catenin phosphorylation cascade	Reactome	REACT_11065	1	16	4783	82029	0.000209073803052	0.000195052969072	0.618450871373	0.922521024584	23401	http://www.reactome.org/cgi-bin/eventbrowser_st_id?ST_ID=REACT_11065	hsa:23401,FRAT2,23401:down
Synthesis of very long-chain fatty acyl-CoAs	Reactome	REACT_380	1	16	4783	82029	0.000209073803052	0.000195052969072	0.618450871373	0.922521024584	79071	http://www.reactome.org/cgi-bin/eventbrowser_st_id?ST_ID=REACT_380	hsa:79071,ELOVL6,79071:down
G1/S Transition	Reactome	REACT_1783	6	110	4783	82029	0.00125444281831	0.00134098916237	0.620967875083	0.922521024584	5001|6502|5693|5699|8900|4998	http://www.reactome.org/cgi-bin/eventbrowser_st_id?ST_ID=REACT_1783	hsa:5001,ORC5,5001:down|hsa:6502,SKP2,6502:down|hsa:5693,PSMB5,5693:down|hsa:5699,PSMB10,5699:down|hsa:8900,CCNA1,8900:down|hsa:4998,ORC1,4998:down
Signalling by NGF	Reactome	REACT_11061	15	273	4783	82029	0.00313610704579	0.00332809128479	0.625388039951	0.922521024584	1849|4803|135|5575|6456|57449|221472|8660|5604|6610|5603|5664|3084|5045|6199	http://www.reactome.org/cgi-bin/eventbrowser_st_id?ST_ID=REACT_11061	hsa:1849,DUSP7,1849:down|hsa:4803,NGF,4803:down|hsa:135,ADORA2A,135:up|hsa:5575,PRKAR1B,5575:down|hsa:6456,SH3GL2,6456:up|hsa:57449,PLEKHG5,57449:down|hsa:221472,FGD2,221472:up|hsa:8660,IRS2,8660:up|hsa:5604,MAP2K1,5604:down|hsa:6610,SMPD2,6610:down|hsa:5603,MAPK13,5603:down|hsa:5664,PSEN2,5664:down|hsa:3084,NRG1,3084:down|hsa:5045,FURIN,5045:down|hsa:6199,RPS6KB2,6199:down
Translation initiation complex formation	Reactome	REACT_1979	3	55	4783	82029	0.000627221409157	0.000670494581185	0.626343163066	0.922521024584	8668|6224|6193	http://www.reactome.org/cgi-bin/eventbrowser_st_id?ST_ID=REACT_1979	hsa:8668,EIF3I,8668:down|hsa:6224,RPS20,6224:down|hsa:6193,RPS5,6193:down
Ribosomal scanning and start codon recognition	Reactome	REACT_931	3	55	4783	82029	0.000627221409157	0.000670494581185	0.626343163066	0.922521024584	8668|6224|6193	http://www.reactome.org/cgi-bin/eventbrowser_st_id?ST_ID=REACT_931	hsa:8668,EIF3I,8668:down|hsa:6224,RPS20,6224:down|hsa:6193,RPS5,6193:down
RNA Polymerase III Transcription Initiation	Reactome	REACT_281	2	36	4783	82029	0.000418147606105	0.000438869180412	0.62680124857	0.922521024584	10622|27297	http://www.reactome.org/cgi-bin/eventbrowser_st_id?ST_ID=REACT_281	hsa:10622,POLR3G,10622:down|hsa:27297,CRCP,27297:down
ABC-family proteins mediated transport	Reactome	REACT_15480	2	36	4783	82029	0.000418147606105	0.000438869180412	0.62680124857	0.922521024584	368|23456	http://www.reactome.org/cgi-bin/eventbrowser_st_id?ST_ID=REACT_15480	hsa:368,ABCC6,368:up|hsa:23456,ABCB10,23456:down
Activation of the mRNA upon binding of the cap-binding complex and eIFs, and subsequent binding to 43S	Reactome	REACT_1258	3	56	4783	82029	0.000627221409157	0.000682685391752	0.63791699832	0.928755258404	8668|6224|6193	http://www.reactome.org/cgi-bin/eventbrowser_st_id?ST_ID=REACT_1258	hsa:8668,EIF3I,8668:down|hsa:6224,RPS20,6224:down|hsa:6193,RPS5,6193:down
RMTs methylate histone arginines	Reactome	REACT_264545	4	75	4783	82029	0.00083629521221	0.000914310792525	0.639127341797	0.928755258404	92815|54496|8365|8334	http://www.reactome.org/cgi-bin/eventbrowser_st_id?ST_ID=REACT_264545	hsa:92815,HIST3H2A,92815:down|hsa:54496,PRMT7,54496:down|hsa:8365,HIST1H4H,8365:up|hsa:8334,HIST1H2AC,8334:up
Gap-filling DNA repair synthesis and ligation in TC-NER	Reactome	REACT_74	1	17	4783	82029	0.000209073803052	0.000207243779639	0.639476846167	0.928755258404	5982	http://www.reactome.org/cgi-bin/eventbrowser_st_id?ST_ID=REACT_74	hsa:5982,RFC2,5982:down
Energy dependent regulation of mTOR by LKB1-AMPK	Reactome	REACT_21387	1	17	4783	82029	0.000209073803052	0.000207243779639	0.639476846167	0.928755258404	51422	http://www.reactome.org/cgi-bin/eventbrowser_st_id?ST_ID=REACT_21387	hsa:51422,PRKAG2,51422:down
Signaling by FGFR1 fusion mutants	Reactome	REACT_121141	1	17	4783	82029	0.000209073803052	0.000207243779639	0.639476846167	0.928755258404	6777	http://www.reactome.org/cgi-bin/eventbrowser_st_id?ST_ID=REACT_121141	hsa:6777,STAT5B,6777:up
cGMP effects	Reactome	REACT_23767	1	17	4783	82029	0.000209073803052	0.000207243779639	0.639476846167	0.928755258404	27345	http://www.reactome.org/cgi-bin/eventbrowser_st_id?ST_ID=REACT_23767	hsa:27345,KCNMB4,27345:up
Branched-chain amino acid catabolism	Reactome	REACT_197	1	17	4783	82029	0.000209073803052	0.000207243779639	0.639476846167	0.928755258404	27034	http://www.reactome.org/cgi-bin/eventbrowser_st_id?ST_ID=REACT_197	hsa:27034,ACAD8,27034:down
Zinc transporters	Reactome	REACT_20530	1	17	4783	82029	0.000209073803052	0.000207243779639	0.639476846167	0.928755258404	7781	http://www.reactome.org/cgi-bin/eventbrowser_st_id?ST_ID=REACT_20530	hsa:7781,SLC30A3,7781:up
PKA-mediated phosphorylation of CREB	Reactome	REACT_15497	1	17	4783	82029	0.000209073803052	0.000207243779639	0.639476846167	0.928755258404	5575	http://www.reactome.org/cgi-bin/eventbrowser_st_id?ST_ID=REACT_15497	hsa:5575,PRKAR1B,5575:down
Homologous recombination repair of replication-independent double-strand breaks	Reactome	REACT_1587	1	17	4783	82029	0.000209073803052	0.000207243779639	0.639476846167	0.928755258404	83990	http://www.reactome.org/cgi-bin/eventbrowser_st_id?ST_ID=REACT_1587	hsa:83990,BRIP1,83990:up
Homologous Recombination Repair	Reactome	REACT_1874	1	17	4783	82029	0.000209073803052	0.000207243779639	0.639476846167	0.928755258404	83990	http://www.reactome.org/cgi-bin/eventbrowser_st_id?ST_ID=REACT_1874	hsa:83990,BRIP1,83990:up
PKA activation in glucagon signalling	Reactome	REACT_1946	1	17	4783	82029	0.000209073803052	0.000207243779639	0.639476846167	0.928755258404	5575	http://www.reactome.org/cgi-bin/eventbrowser_st_id?ST_ID=REACT_1946	hsa:5575,PRKAR1B,5575:down
Metabolism of porphyrins	Reactome	REACT_9431	1	17	4783	82029	0.000209073803052	0.000207243779639	0.639476846167	0.928755258404	7389	http://www.reactome.org/cgi-bin/eventbrowser_st_id?ST_ID=REACT_9431	hsa:7389,UROD,7389:down
Gap-filling DNA repair synthesis and ligation in GG-NER	Reactome	REACT_1998	1	17	4783	82029	0.000209073803052	0.000207243779639	0.639476846167	0.928755258404	5982	http://www.reactome.org/cgi-bin/eventbrowser_st_id?ST_ID=REACT_1998	hsa:5982,RFC2,5982:down
Glucose transport	Reactome	REACT_212	2	37	4783	82029	0.000418147606105	0.000451059990979	0.640974132554	0.928755258404	23165|6515	http://www.reactome.org/cgi-bin/eventbrowser_st_id?ST_ID=REACT_212	hsa:23165,NUP205,23165:down|hsa:6515,SLC2A3,6515:up
Cellular Senescence	Reactome	REACT_169274	10	187	4783	82029	0.00209073803052	0.00227968157603	0.649538774702	0.928755258404	8365|3552|85236|2114|65057|3006|5601|8334|2077|8900	http://www.reactome.org/cgi-bin/eventbrowser_st_id?ST_ID=REACT_169274	hsa:8365,HIST1H4H,8365:up|hsa:3552,IL1A,3552:down|hsa:85236,HIST1H2BK,85236:up|hsa:2114,ETS2,2114:down|hsa:65057,ACD,65057:down|hsa:3006,HIST1H1C,3006:up|hsa:5601,MAPK9,5601:up|hsa:8334,HIST1H2AC,8334:up|hsa:2077,ERF,2077:down|hsa:8900,CCNA1,8900:down
Complement cascade	Reactome	REACT_6932	2	38	4783	82029	0.000418147606105	0.000463250801546	0.654718542815	0.932796436792	5627|1604	http://www.reactome.org/cgi-bin/eventbrowser_st_id?ST_ID=REACT_6932	hsa:5627,PROS1,5627:up|hsa:1604,CD55,1604:down
Intrinsic Pathway for Apoptosis	Reactome	REACT_964	2	38	4783	82029	0.000418147606105	0.000463250801546	0.654718542815	0.932796436792	54205|90427	http://www.reactome.org/cgi-bin/eventbrowser_st_id?ST_ID=REACT_964	hsa:54205,CYCS,54205:down|hsa:90427,BMF,90427:up
Cellular response to heat stress	Reactome	REACT_263897	2	38	4783	82029	0.000418147606105	0.000463250801546	0.654718542815	0.932796436792	3312|91582	http://www.reactome.org/cgi-bin/eventbrowser_st_id?ST_ID=REACT_263897	hsa:3312,HSPA8,3312:down|hsa:91582,RPS19BP1,91582:down
Regulation of insulin secretion	Reactome	REACT_18325	4	77	4783	82029	0.00083629521221	0.000938692413659	0.65859084809	0.935294192841	5575|2791|2788|10411	http://www.reactome.org/cgi-bin/eventbrowser_st_id?ST_ID=REACT_18325	hsa:5575,PRKAR1B,5575:down|hsa:2791,GNG11,2791:down|hsa:2788,GNG7,2788:up|hsa:10411,RAPGEF3,10411:down
Signaling by Wnt	Reactome	REACT_11045	17	317	4783	82029	0.00355425465189	0.00386448694974	0.665819542731	0.936419555583	283149|2791|8365|85236|7089|54894|2788|50855|5693|5881|5880|7480|8334|23401|79971|5699|7476	http://www.reactome.org/cgi-bin/eventbrowser_st_id?ST_ID=REACT_11045	hsa:283149,BCL9L,283149:down|hsa:2791,GNG11,2791:down|hsa:8365,HIST1H4H,8365:up|hsa:85236,HIST1H2BK,85236:up|hsa:7089,TLE2,7089:up|hsa:54894,RNF43,54894:down|hsa:2788,GNG7,2788:up|hsa:50855,PARD6A,50855:down|hsa:5693,PSMB5,5693:down|hsa:5881,RAC3,5881:down|hsa:5880,RAC2,5880:down|hsa:7480,WNT10B,7480:down|hsa:8334,HIST1H2AC,8334:up|hsa:23401,FRAT2,23401:down|hsa:79971,WLS,79971:down|hsa:5699,PSMB…
Kinesins	Reactome	REACT_25201	2	39	4783	82029	0.000418147606105	0.000475441612113	0.668038660751	0.936419555583	7277|10381	http://www.reactome.org/cgi-bin/eventbrowser_st_id?ST_ID=REACT_25201	hsa:7277,TUBA4A,7277:down|hsa:10381,TUBB3,10381:down
G1 Phase	Reactome	REACT_1590	2	39	4783	82029	0.000418147606105	0.000475441612113	0.668038660751	0.936419555583	6502|1874	http://www.reactome.org/cgi-bin/eventbrowser_st_id?ST_ID=REACT_1590	hsa:6502,SKP2,6502:down|hsa:1874,E2F4,1874:down
Cyclin D associated events in G1	Reactome	REACT_821	2	39	4783	82029	0.000418147606105	0.000475441612113	0.668038660751	0.936419555583	6502|1874	http://www.reactome.org/cgi-bin/eventbrowser_st_id?ST_ID=REACT_821	hsa:6502,SKP2,6502:down|hsa:1874,E2F4,1874:down
GABA B receptor activation	Reactome	REACT_25031	2	39	4783	82029	0.000418147606105	0.000475441612113	0.668038660751	0.936419555583	3772|2788	http://www.reactome.org/cgi-bin/eventbrowser_st_id?ST_ID=REACT_25031	hsa:3772,KCNJ15,3772:down|hsa:2788,GNG7,2788:up
Activation of GABAB receptors	Reactome	REACT_25330	2	39	4783	82029	0.000418147606105	0.000475441612113	0.668038660751	0.936419555583	3772|2788	http://www.reactome.org/cgi-bin/eventbrowser_st_id?ST_ID=REACT_25330	hsa:3772,KCNJ15,3772:down|hsa:2788,GNG7,2788:up
MAP kinase activation in TLR cascade	Reactome	REACT_21308	3	59	4783	82029	0.000627221409157	0.000719257823453	0.671111516756	0.936630599396	5604|1849|5601	http://www.reactome.org/cgi-bin/eventbrowser_st_id?ST_ID=REACT_21308	hsa:5604,MAP2K1,5604:down|hsa:1849,DUSP7,1849:down|hsa:5601,MAPK9,5601:up
Degradation of GLI2 by the proteasome	Reactome	REACT_267700	3	59	4783	82029	0.000627221409157	0.000719257823453	0.671111516756	0.936630599396	5693|2736|5699	http://www.reactome.org/cgi-bin/eventbrowser_st_id?ST_ID=REACT_267700	hsa:5693,PSMB5,5693:down|hsa:2736,GLI2,2736:up|hsa:5699,PSMB10,5699:down
G1/S DNA Damage Checkpoints	Reactome	REACT_2254	3	59	4783	82029	0.000627221409157	0.000719257823453	0.671111516756	0.936630599396	1111|5693|5699	http://www.reactome.org/cgi-bin/eventbrowser_st_id?ST_ID=REACT_2254	hsa:1111,CHEK1,1111:down|hsa:5693,PSMB5,5693:down|hsa:5699,PSMB10,5699:down
Adaptive Immune System	Reactome	REACT_75774	33	606	4783	82029	0.00689943550073	0.0073876312036	0.673964418849	0.938732300252	9730|10411|10381|6456|7327|4067|6786|1075|5777|10870|1174|4277|142689|81559|3385|3084|4794|162|7277|868|3689|9903|6502|6396|8660|5693|972|8915|5699|375|6199|9690|1512	http://www.reactome.org/cgi-bin/eventbrowser_st_id?ST_ID=REACT_75774	hsa:9730,VPRBP,9730:down|hsa:10411,RAPGEF3,10411:down|hsa:10381,TUBB3,10381:down|hsa:6456,SH3GL2,6456:up|hsa:7327,UBE2G2,7327:down|hsa:4067,LYN,4067:down|hsa:6786,STIM1,6786:down|hsa:1075,CTSC,1075:down|hsa:5777,PTPN6,5777:down|hsa:10870,HCST,10870:up|hsa:1174,AP1S1,1174:down|hsa:4277,MICB,4277:down|hsa:142689,ASB12,142689:up|hsa:81559,TRIM11,81559:down|hsa:3385,ICAM3,3385:down|hsa:3084,NRG1,3084…
NGF signalling via TRKA from the plasma membrane	Reactome	REACT_12056	10	191	4783	82029	0.00209073803052	0.0023284448183	0.674072876407	0.938732300252	1849|4803|135|5575|8660|5604|5603|6456|3084|6199	http://www.reactome.org/cgi-bin/eventbrowser_st_id?ST_ID=REACT_12056	hsa:1849,DUSP7,1849:down|hsa:4803,NGF,4803:down|hsa:135,ADORA2A,135:up|hsa:5575,PRKAR1B,5575:down|hsa:8660,IRS2,8660:up|hsa:5604,MAP2K1,5604:down|hsa:5603,MAPK13,5603:down|hsa:6456,SH3GL2,6456:up|hsa:3084,NRG1,3084:down|hsa:6199,RPS6KB2,6199:down
Cell Cycle Checkpoints	Reactome	REACT_1538	6	117	4783	82029	0.00125444281831	0.00142632483634	0.676906341527	0.939488869602	5001|5982|1111|5693|5699|4998	http://www.reactome.org/cgi-bin/eventbrowser_st_id?ST_ID=REACT_1538	hsa:5001,ORC5,5001:down|hsa:5982,RFC2,5982:down|hsa:1111,CHEK1,1111:down|hsa:5693,PSMB5,5693:down|hsa:5699,PSMB10,5699:down|hsa:4998,ORC1,4998:down
GRB2 events in EGFR signaling	Reactome	REACT_12606	1	19	4783	82029	0.000209073803052	0.000231625400773	0.67811726918	0.939488869602	5604	http://www.reactome.org/cgi-bin/eventbrowser_st_id?ST_ID=REACT_12606	hsa:5604,MAP2K1,5604:down
eNOS activation and regulation	Reactome	REACT_12389	1	19	4783	82029	0.000209073803052	0.000231625400773	0.67811726918	0.939488869602	10434	http://www.reactome.org/cgi-bin/eventbrowser_st_id?ST_ID=REACT_12389	hsa:10434,LYPLA1,10434:down
Signaling by NODAL	Reactome	REACT_111057	1	19	4783	82029	0.000209073803052	0.000231625400773	0.67811726918	0.939488869602	5045	http://www.reactome.org/cgi-bin/eventbrowser_st_id?ST_ID=REACT_111057	hsa:5045,FURIN,5045:down
Metabolism of nitric oxide	Reactome	REACT_12508	1	19	4783	82029	0.000209073803052	0.000231625400773	0.67811726918	0.939488869602	10434	http://www.reactome.org/cgi-bin/eventbrowser_st_id?ST_ID=REACT_12508	hsa:10434,LYPLA1,10434:down
Synthesis of PC	Reactome	REACT_121238	1	19	4783	82029	0.000209073803052	0.000231625400773	0.67811726918	0.939488869602	80736	http://www.reactome.org/cgi-bin/eventbrowser_st_id?ST_ID=REACT_121238	hsa:80736,SLC44A4,80736:down
Mitotic G1-G1/S phases	Reactome	REACT_21267	7	136	4783	82029	0.00146351662137	0.00165795023711	0.678501679833	0.939488869602	5001|6502|5693|1874|5699|8900|4998	http://www.reactome.org/cgi-bin/eventbrowser_st_id?ST_ID=REACT_21267	hsa:5001,ORC5,5001:down|hsa:6502,SKP2,6502:down|hsa:5693,PSMB5,5693:down|hsa:1874,E2F4,1874:down|hsa:5699,PSMB10,5699:down|hsa:8900,CCNA1,8900:down|hsa:4998,ORC1,4998:down
Signaling by FGFR mutants	Reactome	REACT_121398	2	40	4783	82029	0.000418147606105	0.00048763242268	0.680939507593	0.939488869602	2260|6777	http://www.reactome.org/cgi-bin/eventbrowser_st_id?ST_ID=REACT_121398	hsa:2260,FGFR1,2260:up|hsa:6777,STAT5B,6777:up
Retinoid metabolism and transport	Reactome	REACT_24968	2	40	4783	82029	0.000418147606105	0.00048763242268	0.680939507593	0.939488869602	5947|7804	http://www.reactome.org/cgi-bin/eventbrowser_st_id?ST_ID=REACT_24968	hsa:5947,RBP1,5947:up|hsa:7804,LRP8,7804:down
Defective ALG14 causes congenital myasthenic syndrome (ALG14-CMS)	Reactome	REACT_268645	6	118	4783	82029	0.00125444281831	0.00143851564691	0.684445203613	0.939488869602	10402|6396|8703|8704|3703|6484	http://www.reactome.org/cgi-bin/eventbrowser_st_id?ST_ID=REACT_268645	hsa:10402,ST3GAL6,10402:up|hsa:6396,SEC13,6396:down|hsa:8703,B4GALT3,8703:down|hsa:8704,B4GALT2,8704:down|hsa:3703,STT3A,3703:down|hsa:6484,ST3GAL4,6484:down
Defective ALG3 causes ALG3-CDG (CDG-1d)	Reactome	REACT_268185	6	118	4783	82029	0.00125444281831	0.00143851564691	0.684445203613	0.939488869602	10402|6396|8703|8704|3703|6484	http://www.reactome.org/cgi-bin/eventbrowser_st_id?ST_ID=REACT_268185	hsa:10402,ST3GAL6,10402:up|hsa:6396,SEC13,6396:down|hsa:8703,B4GALT3,8703:down|hsa:8704,B4GALT2,8704:down|hsa:3703,STT3A,3703:down|hsa:6484,ST3GAL4,6484:down
Defective ALG12 causes ALG12-CDG (CDG-1g)	Reactome	REACT_267773	6	118	4783	82029	0.00125444281831	0.00143851564691	0.684445203613	0.939488869602	10402|6396|8703|8704|3703|6484	http://www.reactome.org/cgi-bin/eventbrowser_st_id?ST_ID=REACT_267773	hsa:10402,ST3GAL6,10402:up|hsa:6396,SEC13,6396:down|hsa:8703,B4GALT3,8703:down|hsa:8704,B4GALT2,8704:down|hsa:3703,STT3A,3703:down|hsa:6484,ST3GAL4,6484:down
Defective ALG2 causes ALG2-CDG (CDG-1i)	Reactome	REACT_268833	6	118	4783	82029	0.00125444281831	0.00143851564691	0.684445203613	0.939488869602	10402|6396|8703|8704|3703|6484	http://www.reactome.org/cgi-bin/eventbrowser_st_id?ST_ID=REACT_268833	hsa:10402,ST3GAL6,10402:up|hsa:6396,SEC13,6396:down|hsa:8703,B4GALT3,8703:down|hsa:8704,B4GALT2,8704:down|hsa:3703,STT3A,3703:down|hsa:6484,ST3GAL4,6484:down
Defective MGAT2 causes MGAT2-CDG (CDG-2a)	Reactome	REACT_268600	6	118	4783	82029	0.00125444281831	0.00143851564691	0.684445203613	0.939488869602	10402|6396|8703|8704|3703|6484	http://www.reactome.org/cgi-bin/eventbrowser_st_id?ST_ID=REACT_268600	hsa:10402,ST3GAL6,10402:up|hsa:6396,SEC13,6396:down|hsa:8703,B4GALT3,8703:down|hsa:8704,B4GALT2,8704:down|hsa:3703,STT3A,3703:down|hsa:6484,ST3GAL4,6484:down
Defective ALG9 causes ALG9-CDG (CDG-1l)	Reactome	REACT_268015	6	118	4783	82029	0.00125444281831	0.00143851564691	0.684445203613	0.939488869602	10402|6396|8703|8704|3703|6484	http://www.reactome.org/cgi-bin/eventbrowser_st_id?ST_ID=REACT_268015	hsa:10402,ST3GAL6,10402:up|hsa:6396,SEC13,6396:down|hsa:8703,B4GALT3,8703:down|hsa:8704,B4GALT2,8704:down|hsa:3703,STT3A,3703:down|hsa:6484,ST3GAL4,6484:down
Defective MPDU1 causes MPDU1-CDG (CDG-1f)	Reactome	REACT_268619	6	118	4783	82029	0.00125444281831	0.00143851564691	0.684445203613	0.939488869602	10402|6396|8703|8704|3703|6484	http://www.reactome.org/cgi-bin/eventbrowser_st_id?ST_ID=REACT_268619	hsa:10402,ST3GAL6,10402:up|hsa:6396,SEC13,6396:down|hsa:8703,B4GALT3,8703:down|hsa:8704,B4GALT2,8704:down|hsa:3703,STT3A,3703:down|hsa:6484,ST3GAL4,6484:down
Defective ALG6 causes ALG6-CDG (CDG-1c)	Reactome	REACT_267765	6	118	4783	82029	0.00125444281831	0.00143851564691	0.684445203613	0.939488869602	10402|6396|8703|8704|3703|6484	http://www.reactome.org/cgi-bin/eventbrowser_st_id?ST_ID=REACT_267765	hsa:10402,ST3GAL6,10402:up|hsa:6396,SEC13,6396:down|hsa:8703,B4GALT3,8703:down|hsa:8704,B4GALT2,8704:down|hsa:3703,STT3A,3703:down|hsa:6484,ST3GAL4,6484:down
Defective MAN1B1 causes MRT15	Reactome	REACT_268813	6	118	4783	82029	0.00125444281831	0.00143851564691	0.684445203613	0.939488869602	10402|6396|8703|8704|3703|6484	http://www.reactome.org/cgi-bin/eventbrowser_st_id?ST_ID=REACT_268813	hsa:10402,ST3GAL6,10402:up|hsa:6396,SEC13,6396:down|hsa:8703,B4GALT3,8703:down|hsa:8704,B4GALT2,8704:down|hsa:3703,STT3A,3703:down|hsa:6484,ST3GAL4,6484:down
Defective MOGS causes MOGS-CDG (CDG-2b)	Reactome	REACT_267905	6	118	4783	82029	0.00125444281831	0.00143851564691	0.684445203613	0.939488869602	10402|6396|8703|8704|3703|6484	http://www.reactome.org/cgi-bin/eventbrowser_st_id?ST_ID=REACT_267905	hsa:10402,ST3GAL6,10402:up|hsa:6396,SEC13,6396:down|hsa:8703,B4GALT3,8703:down|hsa:8704,B4GALT2,8704:down|hsa:3703,STT3A,3703:down|hsa:6484,ST3GAL4,6484:down
Diseases associated with N-glycosylation of proteins	Reactome	REACT_267875	6	118	4783	82029	0.00125444281831	0.00143851564691	0.684445203613	0.939488869602	10402|6396|8703|8704|3703|6484	http://www.reactome.org/cgi-bin/eventbrowser_st_id?ST_ID=REACT_267875	hsa:10402,ST3GAL6,10402:up|hsa:6396,SEC13,6396:down|hsa:8703,B4GALT3,8703:down|hsa:8704,B4GALT2,8704:down|hsa:3703,STT3A,3703:down|hsa:6484,ST3GAL4,6484:down
Defective ALG8 causes ALG8-CDG (CDG-1h)	Reactome	REACT_268459	6	118	4783	82029	0.00125444281831	0.00143851564691	0.684445203613	0.939488869602	10402|6396|8703|8704|3703|6484	http://www.reactome.org/cgi-bin/eventbrowser_st_id?ST_ID=REACT_268459	hsa:10402,ST3GAL6,10402:up|hsa:6396,SEC13,6396:down|hsa:8703,B4GALT3,8703:down|hsa:8704,B4GALT2,8704:down|hsa:3703,STT3A,3703:down|hsa:6484,ST3GAL4,6484:down
Defective ALG1 causes ALG1-CDG (CDG-1k)	Reactome	REACT_268144	6	118	4783	82029	0.00125444281831	0.00143851564691	0.684445203613	0.939488869602	10402|6396|8703|8704|3703|6484	http://www.reactome.org/cgi-bin/eventbrowser_st_id?ST_ID=REACT_268144	hsa:10402,ST3GAL6,10402:up|hsa:6396,SEC13,6396:down|hsa:8703,B4GALT3,8703:down|hsa:8704,B4GALT2,8704:down|hsa:3703,STT3A,3703:down|hsa:6484,ST3GAL4,6484:down
Asparagine N-linked glycosylation	Reactome	REACT_22426	6	118	4783	82029	0.00125444281831	0.00143851564691	0.684445203613	0.939488869602	10402|6396|8703|8704|3703|6484	http://www.reactome.org/cgi-bin/eventbrowser_st_id?ST_ID=REACT_22426	hsa:10402,ST3GAL6,10402:up|hsa:6396,SEC13,6396:down|hsa:8703,B4GALT3,8703:down|hsa:8704,B4GALT2,8704:down|hsa:3703,STT3A,3703:down|hsa:6484,ST3GAL4,6484:down
Defective ALG11 causes ALG11-CDG (CDG-1p)	Reactome	REACT_268132	6	118	4783	82029	0.00125444281831	0.00143851564691	0.684445203613	0.939488869602	10402|6396|8703|8704|3703|6484	http://www.reactome.org/cgi-bin/eventbrowser_st_id?ST_ID=REACT_268132	hsa:10402,ST3GAL6,10402:up|hsa:6396,SEC13,6396:down|hsa:8703,B4GALT3,8703:down|hsa:8704,B4GALT2,8704:down|hsa:3703,STT3A,3703:down|hsa:6484,ST3GAL4,6484:down
Defective DPAGT1 causes DPAGT1-CDG (CDG-1j) and CMSTA2	Reactome	REACT_268849	6	118	4783	82029	0.00125444281831	0.00143851564691	0.684445203613	0.939488869602	10402|6396|8703|8704|3703|6484	http://www.reactome.org/cgi-bin/eventbrowser_st_id?ST_ID=REACT_268849	hsa:10402,ST3GAL6,10402:up|hsa:6396,SEC13,6396:down|hsa:8703,B4GALT3,8703:down|hsa:8704,B4GALT2,8704:down|hsa:3703,STT3A,3703:down|hsa:6484,ST3GAL4,6484:down
Defective RFT1 causes RFT1-CDG (CDG-1n)	Reactome	REACT_268458	6	118	4783	82029	0.00125444281831	0.00143851564691	0.684445203613	0.939488869602	10402|6396|8703|8704|3703|6484	http://www.reactome.org/cgi-bin/eventbrowser_st_id?ST_ID=REACT_268458	hsa:10402,ST3GAL6,10402:up|hsa:6396,SEC13,6396:down|hsa:8703,B4GALT3,8703:down|hsa:8704,B4GALT2,8704:down|hsa:3703,STT3A,3703:down|hsa:6484,ST3GAL4,6484:down
RNA Polymerase I Promoter Opening	Reactome	REACT_2232	3	61	4783	82029	0.000627221409157	0.000743639444587	0.691966018897	0.941487005813	8365|8334|85236	http://www.reactome.org/cgi-bin/eventbrowser_st_id?ST_ID=REACT_2232	hsa:8365,HIST1H4H,8365:up|hsa:8334,HIST1H2AC,8334:up|hsa:85236,HIST1H2BK,85236:up
RNA Polymerase III Abortive And Retractive Initiation	Reactome	REACT_22339	2	41	4783	82029	0.000418147606105	0.000499823233247	0.693426839208	0.941487005813	10622|27297	http://www.reactome.org/cgi-bin/eventbrowser_st_id?ST_ID=REACT_22339	hsa:10622,POLR3G,10622:down|hsa:27297,CRCP,27297:down
Signaling by Retinoic Acid	Reactome	REACT_267785	2	41	4783	82029	0.000418147606105	0.000499823233247	0.693426839208	0.941487005813	1382|220	http://www.reactome.org/cgi-bin/eventbrowser_st_id?ST_ID=REACT_267785	hsa:1382,CRABP2,1382:up|hsa:220,ALDH1A3,220:up
Netrin-1 signaling	Reactome	REACT_22237	2	41	4783	82029	0.000418147606105	0.000499823233247	0.693426839208	0.941487005813	9423|3983	http://www.reactome.org/cgi-bin/eventbrowser_st_id?ST_ID=REACT_22237	hsa:9423,NTN1,9423:up|hsa:3983,ABLIM1,3983:down
RNA Polymerase III Transcription	Reactome	REACT_1371	2	41	4783	82029	0.000418147606105	0.000499823233247	0.693426839208	0.941487005813	10622|27297	http://www.reactome.org/cgi-bin/eventbrowser_st_id?ST_ID=REACT_1371	hsa:10622,POLR3G,10622:down|hsa:27297,CRCP,27297:down
S45 mutants of beta-catenin aren't phosphorylated	Reactome	REACT_264295	4	81	4783	82029	0.00083629521221	0.000987455655927	0.695341699958	0.941487005813	7089|5693|5699|23401	http://www.reactome.org/cgi-bin/eventbrowser_st_id?ST_ID=REACT_264295	hsa:7089,TLE2,7089:up|hsa:5693,PSMB5,5693:down|hsa:5699,PSMB10,5699:down|hsa:23401,FRAT2,23401:down
AXIN mutants destabilize the destruction complex, activating WNT signaling	Reactome	REACT_264496	4	81	4783	82029	0.00083629521221	0.000987455655927	0.695341699958	0.941487005813	7089|5693|5699|23401	http://www.reactome.org/cgi-bin/eventbrowser_st_id?ST_ID=REACT_264496	hsa:7089,TLE2,7089:up|hsa:5693,PSMB5,5693:down|hsa:5699,PSMB10,5699:down|hsa:23401,FRAT2,23401:down
deletions in the AXIN genes in hepatocellular carcinoma result in elevated WNT signaling	Reactome	REACT_264286	4	81	4783	82029	0.00083629521221	0.000987455655927	0.695341699958	0.941487005813	7089|5693|5699|23401	http://www.reactome.org/cgi-bin/eventbrowser_st_id?ST_ID=REACT_264286	hsa:7089,TLE2,7089:up|hsa:5693,PSMB5,5693:down|hsa:5699,PSMB10,5699:down|hsa:23401,FRAT2,23401:down
truncations of AMER1 destabilize the destruction complex	Reactome	REACT_263893	4	81	4783	82029	0.00083629521221	0.000987455655927	0.695341699958	0.941487005813	7089|5693|5699|23401	http://www.reactome.org/cgi-bin/eventbrowser_st_id?ST_ID=REACT_263893	hsa:7089,TLE2,7089:up|hsa:5693,PSMB5,5693:down|hsa:5699,PSMB10,5699:down|hsa:23401,FRAT2,23401:down
phosphorylation site mutants of CTNNB1 are not targeted to the proteasome by the destruction complex	Reactome	REACT_263863	4	81	4783	82029	0.00083629521221	0.000987455655927	0.695341699958	0.941487005813	7089|5693|5699|23401	http://www.reactome.org/cgi-bin/eventbrowser_st_id?ST_ID=REACT_263863	hsa:7089,TLE2,7089:up|hsa:5693,PSMB5,5693:down|hsa:5699,PSMB10,5699:down|hsa:23401,FRAT2,23401:down
truncated APC mutants destabilize the destruction complex	Reactome	REACT_264621	4	81	4783	82029	0.00083629521221	0.000987455655927	0.695341699958	0.941487005813	7089|5693|5699|23401	http://www.reactome.org/cgi-bin/eventbrowser_st_id?ST_ID=REACT_264621	hsa:7089,TLE2,7089:up|hsa:5693,PSMB5,5693:down|hsa:5699,PSMB10,5699:down|hsa:23401,FRAT2,23401:down
APC truncation mutants have impaired AXIN binding	Reactome	REACT_263992	4	81	4783	82029	0.00083629521221	0.000987455655927	0.695341699958	0.941487005813	7089|5693|5699|23401	http://www.reactome.org/cgi-bin/eventbrowser_st_id?ST_ID=REACT_263992	hsa:7089,TLE2,7089:up|hsa:5693,PSMB5,5693:down|hsa:5699,PSMB10,5699:down|hsa:23401,FRAT2,23401:down
S37 mutants of beta-catenin aren't phosphorylated	Reactome	REACT_264636	4	81	4783	82029	0.00083629521221	0.000987455655927	0.695341699958	0.941487005813	7089|5693|5699|23401	http://www.reactome.org/cgi-bin/eventbrowser_st_id?ST_ID=REACT_264636	hsa:7089,TLE2,7089:up|hsa:5693,PSMB5,5693:down|hsa:5699,PSMB10,5699:down|hsa:23401,FRAT2,23401:down
AMER1 mutants destabilize the destruction complex	Reactome	REACT_264511	4	81	4783	82029	0.00083629521221	0.000987455655927	0.695341699958	0.941487005813	7089|5693|5699|23401	http://www.reactome.org/cgi-bin/eventbrowser_st_id?ST_ID=REACT_264511	hsa:7089,TLE2,7089:up|hsa:5693,PSMB5,5693:down|hsa:5699,PSMB10,5699:down|hsa:23401,FRAT2,23401:down
APC truncation mutants are not K63 polyubiquitinated	Reactome	REACT_263859	4	81	4783	82029	0.00083629521221	0.000987455655927	0.695341699958	0.941487005813	7089|5693|5699|23401	http://www.reactome.org/cgi-bin/eventbrowser_st_id?ST_ID=REACT_263859	hsa:7089,TLE2,7089:up|hsa:5693,PSMB5,5693:down|hsa:5699,PSMB10,5699:down|hsa:23401,FRAT2,23401:down
TCF7L2 mutants don't bind CTBP	Reactome	REACT_264499	4	81	4783	82029	0.00083629521221	0.000987455655927	0.695341699958	0.941487005813	7089|5693|5699|23401	http://www.reactome.org/cgi-bin/eventbrowser_st_id?ST_ID=REACT_264499	hsa:7089,TLE2,7089:up|hsa:5693,PSMB5,5693:down|hsa:5699,PSMB10,5699:down|hsa:23401,FRAT2,23401:down
deletions in the AMER1 gene destabilize the destruction complex	Reactome	REACT_263937	4	81	4783	82029	0.00083629521221	0.000987455655927	0.695341699958	0.941487005813	7089|5693|5699|23401	http://www.reactome.org/cgi-bin/eventbrowser_st_id?ST_ID=REACT_263937	hsa:7089,TLE2,7089:up|hsa:5693,PSMB5,5693:down|hsa:5699,PSMB10,5699:down|hsa:23401,FRAT2,23401:down
Degradation of beta-catenin by the destruction complex	Reactome	REACT_11063	4	81	4783	82029	0.00083629521221	0.000987455655927	0.695341699958	0.941487005813	7089|5693|5699|23401	http://www.reactome.org/cgi-bin/eventbrowser_st_id?ST_ID=REACT_11063	hsa:7089,TLE2,7089:up|hsa:5693,PSMB5,5693:down|hsa:5699,PSMB10,5699:down|hsa:23401,FRAT2,23401:down
S33 mutants of beta-catenin aren't phosphorylated	Reactome	REACT_264581	4	81	4783	82029	0.00083629521221	0.000987455655927	0.695341699958	0.941487005813	7089|5693|5699|23401	http://www.reactome.org/cgi-bin/eventbrowser_st_id?ST_ID=REACT_264581	hsa:7089,TLE2,7089:up|hsa:5693,PSMB5,5693:down|hsa:5699,PSMB10,5699:down|hsa:23401,FRAT2,23401:down
misspliced GSK3beta mutants stabilize beta-catenin	Reactome	REACT_264092	4	81	4783	82029	0.00083629521221	0.000987455655927	0.695341699958	0.941487005813	7089|5693|5699|23401	http://www.reactome.org/cgi-bin/eventbrowser_st_id?ST_ID=REACT_264092	hsa:7089,TLE2,7089:up|hsa:5693,PSMB5,5693:down|hsa:5699,PSMB10,5699:down|hsa:23401,FRAT2,23401:down
AXIN missense mutants destabilize the destruction complex	Reactome	REACT_264030	4	81	4783	82029	0.00083629521221	0.000987455655927	0.695341699958	0.941487005813	7089|5693|5699|23401	http://www.reactome.org/cgi-bin/eventbrowser_st_id?ST_ID=REACT_264030	hsa:7089,TLE2,7089:up|hsa:5693,PSMB5,5693:down|hsa:5699,PSMB10,5699:down|hsa:23401,FRAT2,23401:down
T41 mutants of beta-catenin aren't phosphorylated	Reactome	REACT_264127	4	81	4783	82029	0.00083629521221	0.000987455655927	0.695341699958	0.941487005813	7089|5693|5699|23401	http://www.reactome.org/cgi-bin/eventbrowser_st_id?ST_ID=REACT_264127	hsa:7089,TLE2,7089:up|hsa:5693,PSMB5,5693:down|hsa:5699,PSMB10,5699:down|hsa:23401,FRAT2,23401:down
Signal transduction by L1	Reactome	REACT_22272	1	20	4783	82029	0.000209073803052	0.00024381621134	0.695855829203	0.941487005813	5604	http://www.reactome.org/cgi-bin/eventbrowser_st_id?ST_ID=REACT_22272	hsa:5604,MAP2K1,5604:down
JNK (c-Jun kinases) phosphorylation and activation mediated by activated human TAK1	Reactome	REACT_21368	1	20	4783	82029	0.000209073803052	0.00024381621134	0.695855829203	0.941487005813	5601	http://www.reactome.org/cgi-bin/eventbrowser_st_id?ST_ID=REACT_21368	hsa:5601,MAPK9,5601:up
Fatty Acyl-CoA Biosynthesis	Reactome	REACT_1319	1	20	4783	82029	0.000209073803052	0.00024381621134	0.695855829203	0.941487005813	79071	http://www.reactome.org/cgi-bin/eventbrowser_st_id?ST_ID=REACT_1319	hsa:79071,ELOVL6,79071:down
SHC1 events in EGFR signaling	Reactome	REACT_12579	1	20	4783	82029	0.000209073803052	0.00024381621134	0.695855829203	0.941487005813	5604	http://www.reactome.org/cgi-bin/eventbrowser_st_id?ST_ID=REACT_12579	hsa:5604,MAP2K1,5604:down
SHC-mediated signalling	Reactome	REACT_661	1	20	4783	82029	0.000209073803052	0.00024381621134	0.695855829203	0.941487005813	5604	http://www.reactome.org/cgi-bin/eventbrowser_st_id?ST_ID=REACT_661	hsa:5604,MAP2K1,5604:down
Signaling by Rho GTPases	Reactome	REACT_11044	6	120	4783	82029	0.00125444281831	0.00146289726804	0.699173865037	0.942913620479	57449|221472|5881|5880|397|116985	http://www.reactome.org/cgi-bin/eventbrowser_st_id?ST_ID=REACT_11044	hsa:57449,PLEKHG5,57449:down|hsa:221472,FGD2,221472:up|hsa:5881,RAC3,5881:down|hsa:5880,RAC2,5880:down|hsa:397,ARHGDIB,397:down|hsa:116985,ARAP1,116985:down
Rho GTPase cycle	Reactome	REACT_11051	6	120	4783	82029	0.00125444281831	0.00146289726804	0.699173865037	0.942913620479	57449|221472|5881|5880|397|116985	http://www.reactome.org/cgi-bin/eventbrowser_st_id?ST_ID=REACT_11051	hsa:57449,PLEKHG5,57449:down|hsa:221472,FGD2,221472:up|hsa:5881,RAC3,5881:down|hsa:5880,RAC2,5880:down|hsa:397,ARHGDIB,397:down|hsa:116985,ARAP1,116985:down
M/G1 Transition	Reactome	REACT_1725	4	82	4783	82029	0.00083629521221	0.000999646466494	0.704072472822	0.942913620479	5693|5001|5699|4998	http://www.reactome.org/cgi-bin/eventbrowser_st_id?ST_ID=REACT_1725	hsa:5693,PSMB5,5693:down|hsa:5001,ORC5,5001:down|hsa:5699,PSMB10,5699:down|hsa:4998,ORC1,4998:down
DNA Replication Pre-Initiation	Reactome	REACT_734	4	82	4783	82029	0.00083629521221	0.000999646466494	0.704072472822	0.942913620479	5693|5001|5699|4998	http://www.reactome.org/cgi-bin/eventbrowser_st_id?ST_ID=REACT_734	hsa:5693,PSMB5,5693:down|hsa:5001,ORC5,5001:down|hsa:5699,PSMB10,5699:down|hsa:4998,ORC1,4998:down
Hedgehog 'on' state	Reactome	REACT_268718	4	82	4783	82029	0.00083629521221	0.000999646466494	0.704072472822	0.942913620479	6608|5693|2736|5699	http://www.reactome.org/cgi-bin/eventbrowser_st_id?ST_ID=REACT_268718	hsa:6608,SMO,6608:down|hsa:5693,PSMB5,5693:down|hsa:2736,GLI2,2736:up|hsa:5699,PSMB10,5699:down
Hexose transport	Reactome	REACT_9441	2	42	4783	82029	0.000418147606105	0.000512014043814	0.70550704994	0.942913620479	23165|6515	http://www.reactome.org/cgi-bin/eventbrowser_st_id?ST_ID=REACT_9441	hsa:23165,NUP205,23165:down|hsa:6515,SLC2A3,6515:up
NCAM1 interactions	Reactome	REACT_18312	2	42	4783	82029	0.000418147606105	0.000512014043814	0.70550704994	0.942913620479	1292|1299	http://www.reactome.org/cgi-bin/eventbrowser_st_id?ST_ID=REACT_18312	hsa:1292,COL6A2,1292:up|hsa:1299,COL9A3,1299:down
tRNA Aminoacylation	Reactome	REACT_15482	2	42	4783	82029	0.000418147606105	0.000512014043814	0.70550704994	0.942913620479	10352|92935	http://www.reactome.org/cgi-bin/eventbrowser_st_id?ST_ID=REACT_15482	hsa:10352,WARS2,10352:down|hsa:92935,MARS2,92935:down
G alpha (i) signalling events	Reactome	REACT_19231	12	234	4783	82029	0.00250888563663	0.00285264967268	0.707557119618	0.942913620479	623|2852|6288|624|2920|8601|2788|23566|51083|2919|10636|2791	http://www.reactome.org/cgi-bin/eventbrowser_st_id?ST_ID=REACT_19231	hsa:623,BDKRB1,623:down|hsa:2852,GPER1,2852:down|hsa:6288,SAA1,6288:down|hsa:624,BDKRB2,624:down|hsa:2920,CXCL2,2920:down|hsa:8601,RGS20,8601:down|hsa:2788,GNG7,2788:up|hsa:23566,LPAR3,23566:down|hsa:51083,GAL,51083:down|hsa:2919,CXCL1,2919:down|hsa:10636,RGS14,10636:down|hsa:2791,GNG11,2791:down
Asymmetric localization of PCP proteins	Reactome	REACT_264478	3	63	4783	82029	0.000627221409157	0.000768021065721	0.711806506399	0.943097832069	5693|5699|50855	http://www.reactome.org/cgi-bin/eventbrowser_st_id?ST_ID=REACT_264478	hsa:5693,PSMB5,5693:down|hsa:5699,PSMB10,5699:down|hsa:50855,PARD6A,50855:down
DNA methylation	Reactome	REACT_268237	3	63	4783	82029	0.000627221409157	0.000768021065721	0.711806506399	0.943097832069	8365|8334|85236	http://www.reactome.org/cgi-bin/eventbrowser_st_id?ST_ID=REACT_268237	hsa:8365,HIST1H4H,8365:up|hsa:8334,HIST1H2AC,8334:up|hsa:85236,HIST1H2BK,85236:up
CTLA4 inhibitory signaling	Reactome	REACT_19405	1	21	4783	82029	0.000209073803052	0.000256007021907	0.712617032195	0.943097832069	4067	http://www.reactome.org/cgi-bin/eventbrowser_st_id?ST_ID=REACT_19405	hsa:4067,LYN,4067:down
Lagging Strand Synthesis	Reactome	REACT_312	1	21	4783	82029	0.000209073803052	0.000256007021907	0.712617032195	0.943097832069	5982	http://www.reactome.org/cgi-bin/eventbrowser_st_id?ST_ID=REACT_312	hsa:5982,RFC2,5982:down
ERK/MAPK targets	Reactome	REACT_12599	1	21	4783	82029	0.000209073803052	0.000256007021907	0.712617032195	0.943097832069	1849	http://www.reactome.org/cgi-bin/eventbrowser_st_id?ST_ID=REACT_12599	hsa:1849,DUSP7,1849:down
Regulation of Insulin-like Growth Factor (IGF) transport and uptake by Insulin-like Growth Factor Binding Proteins (IGFBPs)	Reactome	REACT_15428	1	21	4783	82029	0.000209073803052	0.000256007021907	0.712617032195	0.943097832069	4312	http://www.reactome.org/cgi-bin/eventbrowser_st_id?ST_ID=REACT_15428	hsa:4312,MMP1,4312:down
Regulation of signaling by CBL	Reactome	REACT_23787	1	21	4783	82029	0.000209073803052	0.000256007021907	0.712617032195	0.943097832069	4067	http://www.reactome.org/cgi-bin/eventbrowser_st_id?ST_ID=REACT_23787	hsa:4067,LYN,4067:down
VxPx cargo-targeting to cilium	Reactome	REACT_268299	1	21	4783	82029	0.000209073803052	0.000256007021907	0.712617032195	0.943097832069	60412	http://www.reactome.org/cgi-bin/eventbrowser_st_id?ST_ID=REACT_268299	hsa:60412,EXOC4,60412:down
regulation of FZD by ubiquitination	Reactome	REACT_264580	1	21	4783	82029	0.000209073803052	0.000256007021907	0.712617032195	0.943097832069	54894	http://www.reactome.org/cgi-bin/eventbrowser_st_id?ST_ID=REACT_264580	hsa:54894,RNF43,54894:down
POU5F1 (OCT4), SOX2, NANOG activate genes related to proliferation	Reactome	REACT_264617	1	21	4783	82029	0.000209073803052	0.000256007021907	0.712617032195	0.943097832069	6657	http://www.reactome.org/cgi-bin/eventbrowser_st_id?ST_ID=REACT_264617	hsa:6657,SOX2,6657:up
RA biosynthesis pathway	Reactome	REACT_268561	1	21	4783	82029	0.000209073803052	0.000256007021907	0.712617032195	0.943097832069	220	http://www.reactome.org/cgi-bin/eventbrowser_st_id?ST_ID=REACT_268561	hsa:220,ALDH1A3,220:up
Mitochondrial translation elongation	Reactome	REACT_268133	4	83	4783	82029	0.00083629521221	0.00101183727706	0.712620320839	0.943097832069	29088|85476|128308|51253	http://www.reactome.org/cgi-bin/eventbrowser_st_id?ST_ID=REACT_268133	hsa:29088,MRPL15,29088:down|hsa:85476,GFM1,85476:down|hsa:128308,MRPL55,128308:down|hsa:51253,MRPL37,51253:down
APC/C-mediated degradation of cell cycle proteins	Reactome	REACT_6828	4	83	4783	82029	0.00083629521221	0.00101183727706	0.712620320839	0.943097832069	6502|5699|8900|5693	http://www.reactome.org/cgi-bin/eventbrowser_st_id?ST_ID=REACT_6828	hsa:6502,SKP2,6502:down|hsa:5699,PSMB10,5699:down|hsa:8900,CCNA1,8900:down|hsa:5693,PSMB5,5693:down
Regulation of mitotic cell cycle	Reactome	REACT_21279	4	83	4783	82029	0.00083629521221	0.00101183727706	0.712620320839	0.943097832069	6502|5699|8900|5693	http://www.reactome.org/cgi-bin/eventbrowser_st_id?ST_ID=REACT_21279	hsa:6502,SKP2,6502:down|hsa:5699,PSMB10,5699:down|hsa:8900,CCNA1,8900:down|hsa:5693,PSMB5,5693:down
Integration of energy metabolism	Reactome	REACT_1505	5	103	4783	82029	0.00104536901526	0.0012556534884	0.71593134228	0.946197519844	5575|2791|2788|10411|51422	http://www.reactome.org/cgi-bin/eventbrowser_st_id?ST_ID=REACT_1505	hsa:5575,PRKAR1B,5575:down|hsa:2791,GNG11,2791:down|hsa:2788,GNG7,2788:up|hsa:10411,RAPGEF3,10411:down|hsa:51422,PRKAG2,51422:down
Pyruvate metabolism and Citric Acid (TCA) cycle	Reactome	REACT_1046	2	43	4783	82029	0.000418147606105	0.000524204854381	0.717187084815	0.946197519844	4191|1743	http://www.reactome.org/cgi-bin/eventbrowser_st_id?ST_ID=REACT_1046	hsa:4191,MDH2,4191:down|hsa:1743,DLST,1743:down
Transmission across Chemical Synapses	Reactome	REACT_13477	10	199	4783	82029	0.00209073803052	0.00242597130283	0.719971648968	0.946197519844	3772|3312|2788|2571|27092|10497|5864|2791|6538|6539	http://www.reactome.org/cgi-bin/eventbrowser_st_id?ST_ID=REACT_13477	hsa:3772,KCNJ15,3772:down|hsa:3312,HSPA8,3312:down|hsa:2788,GNG7,2788:up|hsa:2571,GAD1,2571:down|hsa:27092,CACNG4,27092:up|hsa:10497,UNC13B,10497:up|hsa:5864,RAB3A,5864:down|hsa:2791,GNG11,2791:down|hsa:6538,SLC6A11,6538:down|hsa:6539,SLC6A12,6539:up
Signaling by FGFR in disease	Reactome	REACT_120736	8	162	4783	82029	0.00167259042442	0.00197491131185	0.724686374252	0.946740226973	5575|6777|8660|5604|3084|2260|6199|8569	http://www.reactome.org/cgi-bin/eventbrowser_st_id?ST_ID=REACT_120736	hsa:5575,PRKAR1B,5575:down|hsa:6777,STAT5B,6777:up|hsa:8660,IRS2,8660:up|hsa:5604,MAP2K1,5604:down|hsa:3084,NRG1,3084:down|hsa:2260,FGFR1,2260:up|hsa:6199,RPS6KB2,6199:down|hsa:8569,MKNK1,8569:down
Cyclin A/B1 associated events during G2/M transition	Reactome	REACT_1857	1	22	4783	82029	0.000209073803052	0.000268197832474	0.728454717816	0.947409804331	8900	http://www.reactome.org/cgi-bin/eventbrowser_st_id?ST_ID=REACT_1857	hsa:8900,CCNA1,8900:down
HS-GAG degradation	Reactome	REACT_120752	1	22	4783	82029	0.000209073803052	0.000268197832474	0.728454717816	0.947409804331	2990	http://www.reactome.org/cgi-bin/eventbrowser_st_id?ST_ID=REACT_120752	hsa:2990,GUSB,2990:down
HSF1-dependent transactivation	Reactome	REACT_264164	1	22	4783	82029	0.000209073803052	0.000268197832474	0.728454717816	0.947409804331	3312	http://www.reactome.org/cgi-bin/eventbrowser_st_id?ST_ID=REACT_264164	hsa:3312,HSPA8,3312:down
Intrinsic Pathway	Reactome	REACT_326	1	22	4783	82029	0.000209073803052	0.000268197832474	0.728454717816	0.947409804331	2161	http://www.reactome.org/cgi-bin/eventbrowser_st_id?ST_ID=REACT_326	hsa:2161,F12,2161:down
Nuclear Envelope Breakdown	Reactome	REACT_160255	2	44	4783	82029	0.000418147606105	0.000536395664948	0.728474359477	0.947409804331	23165|2010	http://www.reactome.org/cgi-bin/eventbrowser_st_id?ST_ID=REACT_160255	hsa:23165,NUP205,23165:down|hsa:2010,EMD,2010:down
VEGFA-VEGFR2 Pathway	Reactome	REACT_264464	5	105	4783	82029	0.00104536901526	0.00128003510953	0.730792472246	0.947409804331	5604|9564|8877|5603|9844	http://www.reactome.org/cgi-bin/eventbrowser_st_id?ST_ID=REACT_264464	hsa:5604,MAP2K1,5604:down|hsa:9564,BCAR1,9564:down|hsa:8877,SPHK1,8877:down|hsa:5603,MAPK13,5603:down|hsa:9844,ELMO1,9844:down
beta-catenin independent WNT signaling	Reactome	REACT_264224	7	144	4783	82029	0.00146351662137	0.00175547672165	0.731681247894	0.947409804331	5699|2788|50855|5693|5881|5880|2791	http://www.reactome.org/cgi-bin/eventbrowser_st_id?ST_ID=REACT_264224	hsa:5699,PSMB10,5699:down|hsa:2788,GNG7,2788:up|hsa:50855,PARD6A,50855:down|hsa:5693,PSMB5,5693:down|hsa:5881,RAC3,5881:down|hsa:5880,RAC2,5880:down|hsa:2791,GNG11,2791:down
Senescence-Associated Secretory Phenotype (SASP)	Reactome	REACT_169168	5	106	4783	82029	0.00104536901526	0.0012922259201	0.738008201636	0.947409804331	8900|8365|3552|8334|85236	http://www.reactome.org/cgi-bin/eventbrowser_st_id?ST_ID=REACT_169168	hsa:8900,CCNA1,8900:down|hsa:8365,HIST1H4H,8365:up|hsa:3552,IL1A,3552:down|hsa:8334,HIST1H2AC,8334:up|hsa:85236,HIST1H2BK,85236:up
NOTCH1 Intracellular Domain Regulates Transcription	Reactome	REACT_118780	2	45	4783	82029	0.000418147606105	0.000548586475515	0.739376687273	0.947409804331	7089|892	http://www.reactome.org/cgi-bin/eventbrowser_st_id?ST_ID=REACT_118780	hsa:7089,TLE2,7089:up|hsa:892,CCNC,892:down
SIRT1 negatively regulates rRNA Expression	Reactome	REACT_264541	3	66	4783	82029	0.000627221409157	0.000804593497422	0.739694528951	0.947409804331	8365|8334|85236	http://www.reactome.org/cgi-bin/eventbrowser_st_id?ST_ID=REACT_264541	hsa:8365,HIST1H4H,8365:up|hsa:8334,HIST1H2AC,8334:up|hsa:85236,HIST1H2BK,85236:up
Neuronal System	Reactome	REACT_13685	14	278	4783	82029	0.00292703324273	0.00338904533762	0.740032086185	0.947409804331	56666|2788|3312|3749|3772|10052|2571|27092|10497|5864|2791|27345|6538|6539	http://www.reactome.org/cgi-bin/eventbrowser_st_id?ST_ID=REACT_13685	hsa:56666,PANX2,56666:down|hsa:2788,GNG7,2788:up|hsa:3312,HSPA8,3312:down|hsa:3749,KCNC4,3749:down|hsa:3772,KCNJ15,3772:down|hsa:10052,GJC1,10052:up|hsa:2571,GAD1,2571:down|hsa:27092,CACNG4,27092:up|hsa:10497,UNC13B,10497:up|hsa:5864,RAB3A,5864:down|hsa:2791,GNG11,2791:down|hsa:27345,KCNMB4,27345:up|hsa:6538,SLC6A11,6538:down|hsa:6539,SLC6A12,6539:up
SHC-related events	Reactome	REACT_999	1	23	4783	82029	0.000209073803052	0.000280388643041	0.743419760444	0.947409804331	5604	http://www.reactome.org/cgi-bin/eventbrowser_st_id?ST_ID=REACT_999	hsa:5604,MAP2K1,5604:down
Signaling by BMP	Reactome	REACT_12034	1	23	4783	82029	0.000209073803052	0.000280388643041	0.743419760444	0.947409804331	11167	http://www.reactome.org/cgi-bin/eventbrowser_st_id?ST_ID=REACT_12034	hsa:11167,FSTL1,11167:up
SHC-related events triggered by IGF1R	Reactome	REACT_150139	1	23	4783	82029	0.000209073803052	0.000280388643041	0.743419760444	0.947409804331	5604	http://www.reactome.org/cgi-bin/eventbrowser_st_id?ST_ID=REACT_150139	hsa:5604,MAP2K1,5604:down
Metabolism of non-coding RNA	Reactome	REACT_11052	1	23	4783	82029	0.000209073803052	0.000280388643041	0.743419760444	0.947409804331	96764	http://www.reactome.org/cgi-bin/eventbrowser_st_id?ST_ID=REACT_11052	hsa:96764,TGS1,96764:down
Double-Strand Break Repair	Reactome	REACT_2054	1	23	4783	82029	0.000209073803052	0.000280388643041	0.743419760444	0.947409804331	83990	http://www.reactome.org/cgi-bin/eventbrowser_st_id?ST_ID=REACT_2054	hsa:83990,BRIP1,83990:up
snRNP Assembly	Reactome	REACT_11066	1	23	4783	82029	0.000209073803052	0.000280388643041	0.743419760444	0.947409804331	96764	http://www.reactome.org/cgi-bin/eventbrowser_st_id?ST_ID=REACT_11066	hsa:96764,TGS1,96764:down
BBSome-mediated cargo-targeting to cilium	Reactome	REACT_267948	1	23	4783	82029	0.000209073803052	0.000280388643041	0.743419760444	0.947409804331	6608	http://www.reactome.org/cgi-bin/eventbrowser_st_id?ST_ID=REACT_267948	hsa:6608,SMO,6608:down
PD-1 signaling	Reactome	REACT_19324	1	23	4783	82029	0.000209073803052	0.000280388643041	0.743419760444	0.947409804331	5777	http://www.reactome.org/cgi-bin/eventbrowser_st_id?ST_ID=REACT_19324	hsa:5777,PTPN6,5777:down
Telomere C-strand (Lagging Strand) Synthesis	Reactome	REACT_7961	1	23	4783	82029	0.000209073803052	0.000280388643041	0.743419760444	0.947409804331	5982	http://www.reactome.org/cgi-bin/eventbrowser_st_id?ST_ID=REACT_7961	hsa:5982,RFC2,5982:down
Endogenous sterols	Reactome	REACT_13812	1	23	4783	82029	0.000209073803052	0.000280388643041	0.743419760444	0.947409804331	1545	http://www.reactome.org/cgi-bin/eventbrowser_st_id?ST_ID=REACT_13812	hsa:1545,CYP1B1,1545:up
Downstream signal transduction	Reactome	REACT_17025	7	146	4783	82029	0.00146351662137	0.00177985834278	0.74397315182	0.947956722539	5575|6777|8660|5604|9564|3084|6199	http://www.reactome.org/cgi-bin/eventbrowser_st_id?ST_ID=REACT_17025	hsa:5575,PRKAR1B,5575:down|hsa:6777,STAT5B,6777:up|hsa:8660,IRS2,8660:up|hsa:5604,MAP2K1,5604:down|hsa:9564,BCAR1,9564:down|hsa:3084,NRG1,3084:down|hsa:6199,RPS6KB2,6199:down
G alpha (q) signalling events	Reactome	REACT_18283	9	185	4783	82029	0.00188166422747	0.00225529995489	0.746825487539	0.948292393489	623|115557|23566|6288|4828|624|2788|5724|2791	http://www.reactome.org/cgi-bin/eventbrowser_st_id?ST_ID=REACT_18283	hsa:623,BDKRB1,623:down|hsa:115557,ARHGEF25,115557:up|hsa:23566,LPAR3,23566:down|hsa:6288,SAA1,6288:down|hsa:4828,NMB,4828:down|hsa:624,BDKRB2,624:down|hsa:2788,GNG7,2788:up|hsa:5724,PTAFR,5724:down|hsa:2791,GNG11,2791:down
Signaling by WNT in cancer	Reactome	REACT_264125	12	242	4783	82029	0.00250888563663	0.00295017615721	0.747034149561	0.948292393489	283149|8365|85236|7089|54894|5693|7480|8334|23401|79971|5699|7476	http://www.reactome.org/cgi-bin/eventbrowser_st_id?ST_ID=REACT_264125	hsa:283149,BCL9L,283149:down|hsa:8365,HIST1H4H,8365:up|hsa:85236,HIST1H2BK,85236:up|hsa:7089,TLE2,7089:up|hsa:54894,RNF43,54894:down|hsa:5693,PSMB5,5693:down|hsa:7480,WNT10B,7480:down|hsa:8334,HIST1H2AC,8334:up|hsa:23401,FRAT2,23401:down|hsa:79971,WLS,79971:down|hsa:5699,PSMB10,5699:down|hsa:7476,WNT7A,7476:down
ISG15 antiviral mechanism	Reactome	REACT_115831	3	67	4783	82029	0.000627221409157	0.000816784307989	0.748500271726	0.948292393489	51191|4599|23165	http://www.reactome.org/cgi-bin/eventbrowser_st_id?ST_ID=REACT_115831	hsa:51191,HERC5,51191:up|hsa:4599,MX1,4599:up|hsa:23165,NUP205,23165:down
Antiviral mechanism by IFN-stimulated genes	Reactome	REACT_115676	3	67	4783	82029	0.000627221409157	0.000816784307989	0.748500271726	0.948292393489	51191|4599|23165	http://www.reactome.org/cgi-bin/eventbrowser_st_id?ST_ID=REACT_115676	hsa:51191,HERC5,51191:up|hsa:4599,MX1,4599:up|hsa:23165,NUP205,23165:down
Transcription-coupled NER (TC-NER)	Reactome	REACT_1628	2	46	4783	82029	0.000418147606105	0.000560777286082	0.749902212936	0.948292393489	5982|6917	http://www.reactome.org/cgi-bin/eventbrowser_st_id?ST_ID=REACT_1628	hsa:5982,RFC2,5982:down|hsa:6917,TCEA1,6917:down
Inositol phosphate metabolism	Reactome	REACT_150154	2	46	4783	82029	0.000418147606105	0.000560777286082	0.749902212936	0.948292393489	3636|3707	http://www.reactome.org/cgi-bin/eventbrowser_st_id?ST_ID=REACT_150154	hsa:3636,INPPL1,3636:down|hsa:3707,ITPKB,3707:down
Signaling by Hedgehog	Reactome	REACT_264508	7	147	4783	82029	0.00146351662137	0.00179204915335	0.749967807612	0.948292393489	2736|7277|5575|5693|10381|6608|5699	http://www.reactome.org/cgi-bin/eventbrowser_st_id?ST_ID=REACT_264508	hsa:2736,GLI2,2736:up|hsa:7277,TUBA4A,7277:down|hsa:5575,PRKAR1B,5575:down|hsa:5693,PSMB5,5693:down|hsa:10381,TUBB3,10381:down|hsa:6608,SMO,6608:down|hsa:5699,PSMB10,5699:down
PI3K/AKT activation	Reactome	REACT_12464	4	88	4783	82029	0.00083629521221	0.0010727913299	0.752635464394	0.948292393489	8660|3084|4803|6199	http://www.reactome.org/cgi-bin/eventbrowser_st_id?ST_ID=REACT_12464	hsa:8660,IRS2,8660:up|hsa:3084,NRG1,3084:down|hsa:4803,NGF,4803:down|hsa:6199,RPS6KB2,6199:down
Post-translational modification: synthesis of GPI-anchored proteins	Reactome	REACT_1853	1	24	4783	82029	0.000209073803052	0.000292579453608	0.757560232466	0.949749432386	5329	http://www.reactome.org/cgi-bin/eventbrowser_st_id?ST_ID=REACT_1853	hsa:5329,PLAUR,5329:down
Nuclear Events (kinase and transcription factor activation)	Reactome	REACT_12433	1	24	4783	82029	0.000209073803052	0.000292579453608	0.757560232466	0.949749432386	1849	http://www.reactome.org/cgi-bin/eventbrowser_st_id?ST_ID=REACT_12433	hsa:1849,DUSP7,1849:down
Regulation of IFNA signaling	Reactome	REACT_25216	1	24	4783	82029	0.000209073803052	0.000292579453608	0.757560232466	0.949749432386	5777	http://www.reactome.org/cgi-bin/eventbrowser_st_id?ST_ID=REACT_25216	hsa:5777,PTPN6,5777:down
Sulfur amino acid metabolism	Reactome	REACT_115639	1	24	4783	82029	0.000209073803052	0.000292579453608	0.757560232466	0.949749432386	1468	http://www.reactome.org/cgi-bin/eventbrowser_st_id?ST_ID=REACT_115639	hsa:1468,SLC25A10,1468:down
Downregulation of SMAD2/3:SMAD4 transcriptional activity	Reactome	REACT_121111	1	24	4783	82029	0.000209073803052	0.000292579453608	0.757560232466	0.949749432386	142	http://www.reactome.org/cgi-bin/eventbrowser_st_id?ST_ID=REACT_121111	hsa:142,PARP1,142:down
Transport of Mature mRNA derived from an Intron-Containing Transcript	Reactome	REACT_1597	1	24	4783	82029	0.000209073803052	0.000292579453608	0.757560232466	0.949749432386	10189	http://www.reactome.org/cgi-bin/eventbrowser_st_id?ST_ID=REACT_1597	hsa:10189,ALYREF,10189:down
REV-ERBA represses gene expression	Reactome	REACT_118789	1	24	4783	82029	0.000209073803052	0.000292579453608	0.757560232466	0.949749432386	96764	http://www.reactome.org/cgi-bin/eventbrowser_st_id?ST_ID=REACT_118789	hsa:96764,TGS1,96764:down
Mitotic Prophase	Reactome	REACT_765	6	129	4783	82029	0.00125444281831	0.00157261456314	0.759620097181	0.949966217631	8365|85236|23165|8334|23310|2010	http://www.reactome.org/cgi-bin/eventbrowser_st_id?ST_ID=REACT_765	hsa:8365,HIST1H4H,8365:up|hsa:85236,HIST1H2BK,85236:up|hsa:23165,NUP205,23165:down|hsa:8334,HIST1H2AC,8334:up|hsa:23310,NCAPD3,23310:down|hsa:2010,EMD,2010:down
Mitochondrial translation	Reactome	REACT_268551	4	89	4783	82029	0.00083629521221	0.00108498214046	0.760100436376	0.949966217631	29088|85476|128308|51253	http://www.reactome.org/cgi-bin/eventbrowser_st_id?ST_ID=REACT_268551	hsa:29088,MRPL15,29088:down|hsa:85476,GFM1,85476:down|hsa:128308,MRPL55,128308:down|hsa:51253,MRPL37,51253:down
Cdc20:Phospho-APC/C mediated degradation of Cyclin A	Reactome	REACT_6850	3	69	4783	82029	0.000627221409157	0.000841165929123	0.765393286767	0.949966217631	5693|5699|8900	http://www.reactome.org/cgi-bin/eventbrowser_st_id?ST_ID=REACT_6850	hsa:5693,PSMB5,5693:down|hsa:5699,PSMB10,5699:down|hsa:8900,CCNA1,8900:down
APC/C:Cdh1 mediated degradation of Cdc20 and other APC/C:Cdh1 targeted proteins in late mitosis/early G1	Reactome	REACT_6761	3	69	4783	82029	0.000627221409157	0.000841165929123	0.765393286767	0.949966217631	6502|5699|5693	http://www.reactome.org/cgi-bin/eventbrowser_st_id?ST_ID=REACT_6761	hsa:6502,SKP2,6502:down|hsa:5699,PSMB10,5699:down|hsa:5693,PSMB5,5693:down
Antigen Presentation: Folding, assembly and peptide loading of class I MHC	Reactome	REACT_75795	1	25	4783	82029	0.000209073803052	0.000304770264175	0.770921558564	0.951442010643	6396	http://www.reactome.org/cgi-bin/eventbrowser_st_id?ST_ID=REACT_75795	hsa:6396,SEC13,6396:down
EGFR downregulation	Reactome	REACT_12484	1	25	4783	82029	0.000209073803052	0.000304770264175	0.770921558564	0.951442010643	6456	http://www.reactome.org/cgi-bin/eventbrowser_st_id?ST_ID=REACT_12484	hsa:6456,SH3GL2,6456:up
TRP channels	Reactome	REACT_169333	1	25	4783	82029	0.000209073803052	0.000304770264175	0.770921558564	0.951442010643	7226	http://www.reactome.org/cgi-bin/eventbrowser_st_id?ST_ID=REACT_169333	hsa:7226,TRPM2,7226:down
Regulation of Hypoxia-inducible Factor (HIF) by oxygen	Reactome	REACT_120815	1	25	4783	82029	0.000209073803052	0.000304770264175	0.770921558564	0.951442010643	7422	http://www.reactome.org/cgi-bin/eventbrowser_st_id?ST_ID=REACT_120815	hsa:7422,VEGFA,7422:down
Cellular response to hypoxia	Reactome	REACT_121311	1	25	4783	82029	0.000209073803052	0.000304770264175	0.770921558564	0.951442010643	7422	http://www.reactome.org/cgi-bin/eventbrowser_st_id?ST_ID=REACT_121311	hsa:7422,VEGFA,7422:down
Activation of BH3-only proteins	Reactome	REACT_697	1	25	4783	82029	0.000209073803052	0.000304770264175	0.770921558564	0.951442010643	90427	http://www.reactome.org/cgi-bin/eventbrowser_st_id?ST_ID=REACT_697	hsa:90427,BMF,90427:up
RORA activates circadian gene expression	Reactome	REACT_118659	1	25	4783	82029	0.000209073803052	0.000304770264175	0.770921558564	0.951442010643	96764	http://www.reactome.org/cgi-bin/eventbrowser_st_id?ST_ID=REACT_118659	hsa:96764,TGS1,96764:down
APC:Cdc20 mediated degradation of cell cycle proteins prior to satisfation of the cell cycle checkpoint	Reactome	REACT_267701	3	70	4783	82029	0.000627221409157	0.00085335673969	0.7734869906	0.951921394626	5693|5699|8900	http://www.reactome.org/cgi-bin/eventbrowser_st_id?ST_ID=REACT_267701	hsa:5693,PSMB5,5693:down|hsa:5699,PSMB10,5699:down|hsa:8900,CCNA1,8900:down
Orphan transporters	Reactome	REACT_268444	5	112	4783	82029	0.00104536901526	0.0013653707835	0.77832638051	0.95284070794	54205|1382|64801|10381|96764	http://www.reactome.org/cgi-bin/eventbrowser_st_id?ST_ID=REACT_268444	hsa:54205,CYCS,54205:down|hsa:1382,CRABP2,1382:up|hsa:64801,ARV1,64801:down|hsa:10381,TUBB3,10381:down|hsa:96764,TGS1,96764:down
Cross-presentation of soluble exogenous antigens (endosomes)	Reactome	REACT_111056	2	49	4783	82029	0.000418147606105	0.000597349717783	0.779303169755	0.95284070794	5693|5699	http://www.reactome.org/cgi-bin/eventbrowser_st_id?ST_ID=REACT_111056	hsa:5693,PSMB5,5693:down|hsa:5699,PSMB10,5699:down
Regulation of activated PAK-2p34 by proteasome mediated degradation	Reactome	REACT_13464	2	49	4783	82029	0.000418147606105	0.000597349717783	0.779303169755	0.95284070794	5693|5699	http://www.reactome.org/cgi-bin/eventbrowser_st_id?ST_ID=REACT_13464	hsa:5693,PSMB5,5693:down|hsa:5699,PSMB10,5699:down
Gastrin-CREB signalling pathway via PKC and MAPK	Reactome	REACT_120966	10	211	4783	82029	0.00209073803052	0.00257226102964	0.780509451734	0.95284070794	623|115557|23566|6288|4828|624|2788|5724|5604|2791	http://www.reactome.org/cgi-bin/eventbrowser_st_id?ST_ID=REACT_120966	hsa:623,BDKRB1,623:down|hsa:115557,ARHGEF25,115557:up|hsa:23566,LPAR3,23566:down|hsa:6288,SAA1,6288:down|hsa:4828,NMB,4828:down|hsa:624,BDKRB2,624:down|hsa:2788,GNG7,2788:up|hsa:5724,PTAFR,5724:down|hsa:5604,MAP2K1,5604:down|hsa:2791,GNG11,2791:down
NCAM signaling for neurite out-growth	Reactome	REACT_18334	3	71	4783	82029	0.000627221409157	0.000865547550257	0.781350095325	0.95284070794	1292|5604|1299	http://www.reactome.org/cgi-bin/eventbrowser_st_id?ST_ID=REACT_18334	hsa:1292,COL6A2,1292:up|hsa:5604,MAP2K1,5604:down|hsa:1299,COL9A3,1299:down
PRC2 methylates histones and DNA	Reactome	REACT_264352	3	71	4783	82029	0.000627221409157	0.000865547550257	0.781350095325	0.95284070794	8365|8334|85236	http://www.reactome.org/cgi-bin/eventbrowser_st_id?ST_ID=REACT_264352	hsa:8365,HIST1H4H,8365:up|hsa:8334,HIST1H2AC,8334:up|hsa:85236,HIST1H2BK,85236:up
Glutamate Binding, Activation of AMPA Receptors and Synaptic Plasticity	Reactome	REACT_18347	1	26	4783	82029	0.000209073803052	0.000316961074742	0.783546661523	0.95284070794	27092	http://www.reactome.org/cgi-bin/eventbrowser_st_id?ST_ID=REACT_18347	hsa:27092,CACNG4,27092:up
Trafficking of AMPA receptors	Reactome	REACT_18307	1	26	4783	82029	0.000209073803052	0.000316961074742	0.783546661523	0.95284070794	27092	http://www.reactome.org/cgi-bin/eventbrowser_st_id?ST_ID=REACT_18307	hsa:27092,CACNG4,27092:up
Insulin processing	Reactome	REACT_15550	1	26	4783	82029	0.000209073803052	0.000316961074742	0.783546661523	0.95284070794	60412	http://www.reactome.org/cgi-bin/eventbrowser_st_id?ST_ID=REACT_15550	hsa:60412,EXOC4,60412:down
Basigin interactions	Reactome	REACT_12560	1	26	4783	82029	0.000209073803052	0.000316961074742	0.783546661523	0.95284070794	4312	http://www.reactome.org/cgi-bin/eventbrowser_st_id?ST_ID=REACT_12560	hsa:4312,MMP1,4312:down
DARPP-32 events	Reactome	REACT_15334	1	26	4783	82029	0.000209073803052	0.000316961074742	0.783546661523	0.95284070794	5575	http://www.reactome.org/cgi-bin/eventbrowser_st_id?ST_ID=REACT_15334	hsa:5575,PRKAR1B,5575:down
Regulation of Glucokinase by Glucokinase Regulatory Protein	Reactome	REACT_6804	1	26	4783	82029	0.000209073803052	0.000316961074742	0.783546661523	0.95284070794	23165	http://www.reactome.org/cgi-bin/eventbrowser_st_id?ST_ID=REACT_6804	hsa:23165,NUP205,23165:down
Diseases associated with visual transduction	Reactome	REACT_160102	4	93	4783	82029	0.00083629521221	0.00113374538273	0.788214661579	0.953880182643	2339|7804|3292|5947	http://www.reactome.org/cgi-bin/eventbrowser_st_id?ST_ID=REACT_160102	hsa:2339,FNTA,2339:down|hsa:7804,LRP8,7804:down|hsa:3292,HSD17B1,3292:down|hsa:5947,RBP1,5947:up
Role of LAT2/NTAL/LAB on calcium mobilization	Reactome	REACT_163769	4	93	4783	82029	0.00083629521221	0.00113374538273	0.788214661579	0.953880182643	8660|3084|4067|6199	http://www.reactome.org/cgi-bin/eventbrowser_st_id?ST_ID=REACT_163769	hsa:8660,IRS2,8660:up|hsa:3084,NRG1,3084:down|hsa:4067,LYN,4067:down|hsa:6199,RPS6KB2,6199:down
Visual phototransduction	Reactome	REACT_160125	4	93	4783	82029	0.00083629521221	0.00113374538273	0.788214661579	0.953880182643	2339|7804|3292|5947	http://www.reactome.org/cgi-bin/eventbrowser_st_id?ST_ID=REACT_160125	hsa:2339,FNTA,2339:down|hsa:7804,LRP8,7804:down|hsa:3292,HSD17B1,3292:down|hsa:5947,RBP1,5947:up
Ubiquitin-dependent degradation of Cyclin D1	Reactome	REACT_4	2	50	4783	82029	0.000418147606105	0.00060954052835	0.788407569627	0.953880182643	5693|5699	http://www.reactome.org/cgi-bin/eventbrowser_st_id?ST_ID=REACT_4	hsa:5693,PSMB5,5693:down|hsa:5699,PSMB10,5699:down
Regulation of Apoptosis	Reactome	REACT_13648	2	50	4783	82029	0.000418147606105	0.00060954052835	0.788407569627	0.953880182643	5693|5699	http://www.reactome.org/cgi-bin/eventbrowser_st_id?ST_ID=REACT_13648	hsa:5693,PSMB5,5693:down|hsa:5699,PSMB10,5699:down
CDK-mediated phosphorylation and removal of Cdc6	Reactome	REACT_1221	2	50	4783	82029	0.000418147606105	0.00060954052835	0.788407569627	0.953880182643	5693|5699	http://www.reactome.org/cgi-bin/eventbrowser_st_id?ST_ID=REACT_1221	hsa:5693,PSMB5,5693:down|hsa:5699,PSMB10,5699:down
Ubiquitin-dependent degradation of Cyclin D	Reactome	REACT_938	2	50	4783	82029	0.000418147606105	0.00060954052835	0.788407569627	0.953880182643	5693|5699	http://www.reactome.org/cgi-bin/eventbrowser_st_id?ST_ID=REACT_938	hsa:5693,PSMB5,5693:down|hsa:5699,PSMB10,5699:down
Regulation of ornithine decarboxylase (ODC)	Reactome	REACT_13565	2	50	4783	82029	0.000418147606105	0.00060954052835	0.788407569627	0.953880182643	5693|5699	http://www.reactome.org/cgi-bin/eventbrowser_st_id?ST_ID=REACT_13565	hsa:5693,PSMB5,5693:down|hsa:5699,PSMB10,5699:down
APC/C:Cdc20 mediated degradation of mitotic proteins	Reactome	REACT_6781	3	72	4783	82029	0.000627221409157	0.000877738360824	0.788986259044	0.953880182643	5693|5699|8900	http://www.reactome.org/cgi-bin/eventbrowser_st_id?ST_ID=REACT_6781	hsa:5693,PSMB5,5693:down|hsa:5699,PSMB10,5699:down|hsa:8900,CCNA1,8900:down
Antigen processing: Ubiquitination & Proteasome degradation	Reactome	REACT_75842	10	213	4783	82029	0.00209073803052	0.00259664265077	0.789617491098	0.953880182643	868|7327|9903|9730|6502|142689|5693|81559|5699|9690	http://www.reactome.org/cgi-bin/eventbrowser_st_id?ST_ID=REACT_75842	hsa:868,CBLB,868:up|hsa:7327,UBE2G2,7327:down|hsa:9903,KLHL21,9903:down|hsa:9730,VPRBP,9730:down|hsa:6502,SKP2,6502:down|hsa:142689,ASB12,142689:up|hsa:5693,PSMB5,5693:down|hsa:81559,TRIM11,81559:down|hsa:5699,PSMB10,5699:down|hsa:9690,UBE3C,9690:down
HIV Infection	Reactome	REACT_6185	10	213	4783	82029	0.00209073803052	0.00259664265077	0.789617491098	0.953880182643	1174|5693|6917|23165|9844|5045|5699|375|162|51606	http://www.reactome.org/cgi-bin/eventbrowser_st_id?ST_ID=REACT_6185	hsa:1174,AP1S1,1174:down|hsa:5693,PSMB5,5693:down|hsa:6917,TCEA1,6917:down|hsa:23165,NUP205,23165:down|hsa:9844,ELMO1,9844:down|hsa:5045,FURIN,5045:down|hsa:5699,PSMB10,5699:down|hsa:375,ARF1,375:down|hsa:162,AP1B1,162:down|hsa:51606,ATP6V1H,51606:down
Meiosis	Reactome	REACT_111183	5	114	4783	82029	0.00104536901526	0.00138975240464	0.79065178844	0.953880182643	65057|256126|8365|8334|85236	http://www.reactome.org/cgi-bin/eventbrowser_st_id?ST_ID=REACT_111183	hsa:65057,ACD,65057:down|hsa:256126,SYCE2,256126:up|hsa:8365,HIST1H4H,8365:up|hsa:8334,HIST1H2AC,8334:up|hsa:85236,HIST1H2BK,85236:up
Downstream signaling events of B Cell Receptor (BCR)	Reactome	REACT_118638	7	155	4783	82029	0.00146351662137	0.00188957563788	0.794320930854	0.954029506727	8660|5693|8915|4794|3084|5699|6199	http://www.reactome.org/cgi-bin/eventbrowser_st_id?ST_ID=REACT_118638	hsa:8660,IRS2,8660:up|hsa:5693,PSMB5,5693:down|hsa:8915,BCL10,8915:down|hsa:4794,NFKBIE,4794:down|hsa:3084,NRG1,3084:down|hsa:5699,PSMB10,5699:down|hsa:6199,RPS6KB2,6199:down
Constitutive PI3K/AKT Signaling in Cancer	Reactome	REACT_147727	3	73	4783	82029	0.000627221409157	0.000889929171391	0.796399281064	0.955307120725	8660|3084|6199	http://www.reactome.org/cgi-bin/eventbrowser_st_id?ST_ID=REACT_147727	hsa:8660,IRS2,8660:up|hsa:3084,NRG1,3084:down|hsa:6199,RPS6KB2,6199:down
Activation of APC/C and APC/C:Cdc20 mediated degradation of mitotic proteins	Reactome	REACT_6954	3	73	4783	82029	0.000627221409157	0.000889929171391	0.796399281064	0.955307120725	5693|5699|8900	http://www.reactome.org/cgi-bin/eventbrowser_st_id?ST_ID=REACT_6954	hsa:5693,PSMB5,5693:down|hsa:5699,PSMB10,5699:down|hsa:8900,CCNA1,8900:down
Cargo trafficking to the periciliary membrane	Reactome	REACT_267624	2	51	4783	82029	0.000418147606105	0.000621731338917	0.797178942323	0.955307120725	6608|60412	http://www.reactome.org/cgi-bin/eventbrowser_st_id?ST_ID=REACT_267624	hsa:6608,SMO,6608:down|hsa:60412,EXOC4,60412:down
Autodegradation of the E3 ubiquitin ligase COP1	Reactome	REACT_20549	2	51	4783	82029	0.000418147606105	0.000621731338917	0.797178942323	0.955307120725	5693|5699	http://www.reactome.org/cgi-bin/eventbrowser_st_id?ST_ID=REACT_20549	hsa:5693,PSMB5,5693:down|hsa:5699,PSMB10,5699:down
Nucleotide Excision Repair	Reactome	REACT_1826	2	51	4783	82029	0.000418147606105	0.000621731338917	0.797178942323	0.955307120725	5982|6917	http://www.reactome.org/cgi-bin/eventbrowser_st_id?ST_ID=REACT_1826	hsa:5982,RFC2,5982:down|hsa:6917,TCEA1,6917:down
Vpu mediated degradation of CD4	Reactome	REACT_9031	2	51	4783	82029	0.000418147606105	0.000621731338917	0.797178942323	0.955307120725	5693|5699	http://www.reactome.org/cgi-bin/eventbrowser_st_id?ST_ID=REACT_9031	hsa:5693,PSMB5,5693:down|hsa:5699,PSMB10,5699:down
Formation of a pool of free 40S subunits	Reactome	REACT_1797	4	95	4783	82029	0.00083629521221	0.00115812700386	0.801250396452	0.955307120725	8668|6193|6224|6144	http://www.reactome.org/cgi-bin/eventbrowser_st_id?ST_ID=REACT_1797	hsa:8668,EIF3I,8668:down|hsa:6193,RPS5,6193:down|hsa:6224,RPS20,6224:down|hsa:6144,RPL21,6144:down
Signaling by ERBB4	Reactome	REACT_115596	6	137	4783	82029	0.00125444281831	0.00167014104768	0.805405040879	0.955307120725	6777|8660|5604|5664|3084|6199	http://www.reactome.org/cgi-bin/eventbrowser_st_id?ST_ID=REACT_115596	hsa:6777,STAT5B,6777:up|hsa:8660,IRS2,8660:up|hsa:5604,MAP2K1,5604:down|hsa:5664,PSEN2,5664:down|hsa:3084,NRG1,3084:down|hsa:6199,RPS6KB2,6199:down
Vif-mediated degradation of APOBEC3G	Reactome	REACT_9453	2	52	4783	82029	0.000418147606105	0.000633922149484	0.805626338674	0.955307120725	5693|5699	http://www.reactome.org/cgi-bin/eventbrowser_st_id?ST_ID=REACT_9453	hsa:5693,PSMB5,5693:down|hsa:5699,PSMB10,5699:down
Stabilization of p53	Reactome	REACT_309	2	52	4783	82029	0.000418147606105	0.000633922149484	0.805626338674	0.955307120725	5693|5699	http://www.reactome.org/cgi-bin/eventbrowser_st_id?ST_ID=REACT_309	hsa:5693,PSMB5,5693:down|hsa:5699,PSMB10,5699:down
Synthesis of substrates in N-glycan biosythesis	Reactome	REACT_22387	2	52	4783	82029	0.000418147606105	0.000633922149484	0.805626338674	0.955307120725	10402|6484	http://www.reactome.org/cgi-bin/eventbrowser_st_id?ST_ID=REACT_22387	hsa:10402,ST3GAL6,10402:up|hsa:6484,ST3GAL4,6484:down
mTOR signalling	Reactome	REACT_6838	1	28	4783	82029	0.000209073803052	0.000341342695876	0.806748198698	0.955420883387	51422	http://www.reactome.org/cgi-bin/eventbrowser_st_id?ST_ID=REACT_6838	hsa:51422,PRKAG2,51422:down
Calmodulin induced events	Reactome	REACT_9000	1	28	4783	82029	0.000209073803052	0.000341342695876	0.806748198698	0.955420883387	5575	http://www.reactome.org/cgi-bin/eventbrowser_st_id?ST_ID=REACT_9000	hsa:5575,PRKAR1B,5575:down
Association of TriC/CCT with target proteins during biosynthesis	Reactome	REACT_16907	1	28	4783	82029	0.000209073803052	0.000341342695876	0.806748198698	0.955420883387	8877	http://www.reactome.org/cgi-bin/eventbrowser_st_id?ST_ID=REACT_16907	hsa:8877,SPHK1,8877:down
CaM pathway	Reactome	REACT_9053	1	28	4783	82029	0.000209073803052	0.000341342695876	0.806748198698	0.955420883387	5575	http://www.reactome.org/cgi-bin/eventbrowser_st_id?ST_ID=REACT_9053	hsa:5575,PRKAR1B,5575:down
Transport of Mature Transcript to Cytoplasm	Reactome	REACT_1281	1	28	4783	82029	0.000209073803052	0.000341342695876	0.806748198698	0.955420883387	10189	http://www.reactome.org/cgi-bin/eventbrowser_st_id?ST_ID=REACT_1281	hsa:10189,ALYREF,10189:down
Vpr-mediated nuclear import of PICs	Reactome	REACT_7991	1	28	4783	82029	0.000209073803052	0.000341342695876	0.806748198698	0.955420883387	23165	http://www.reactome.org/cgi-bin/eventbrowser_st_id?ST_ID=REACT_7991	hsa:23165,NUP205,23165:down
Nuclear import of Rev protein	Reactome	REACT_9395	1	28	4783	82029	0.000209073803052	0.000341342695876	0.806748198698	0.955420883387	23165	http://www.reactome.org/cgi-bin/eventbrowser_st_id?ST_ID=REACT_9395	hsa:23165,NUP205,23165:down
Extension of Telomeres	Reactome	REACT_8030	1	29	4783	82029	0.000209073803052	0.000353533506443	0.817399171419	0.957283655976	5982	http://www.reactome.org/cgi-bin/eventbrowser_st_id?ST_ID=REACT_8030	hsa:5982,RFC2,5982:down
Formation of transcription-coupled NER (TC-NER) repair complex	Reactome	REACT_1941	1	29	4783	82029	0.000209073803052	0.000353533506443	0.817399171419	0.957283655976	6917	http://www.reactome.org/cgi-bin/eventbrowser_st_id?ST_ID=REACT_1941	hsa:6917,TCEA1,6917:down
Dual incision reaction in TC-NER	Reactome	REACT_2222	1	29	4783	82029	0.000209073803052	0.000353533506443	0.817399171419	0.957283655976	6917	http://www.reactome.org/cgi-bin/eventbrowser_st_id?ST_ID=REACT_2222	hsa:6917,TCEA1,6917:down
FCERI mediated Ca+2 mobilization	Reactome	REACT_163834	1	29	4783	82029	0.000209073803052	0.000353533506443	0.817399171419	0.957283655976	4067	http://www.reactome.org/cgi-bin/eventbrowser_st_id?ST_ID=REACT_163834	hsa:4067,LYN,4067:down
Rev-mediated nuclear export of HIV RNA	Reactome	REACT_6190	1	29	4783	82029	0.000209073803052	0.000353533506443	0.817399171419	0.957283655976	23165	http://www.reactome.org/cgi-bin/eventbrowser_st_id?ST_ID=REACT_6190	hsa:23165,NUP205,23165:down
PKB-mediated events	Reactome	REACT_456	1	29	4783	82029	0.000209073803052	0.000353533506443	0.817399171419	0.957283655976	51422	http://www.reactome.org/cgi-bin/eventbrowser_st_id?ST_ID=REACT_456	hsa:51422,PRKAG2,51422:down
YAP1- and WWTR1 (TAZ)-stimulated gene expression	Reactome	REACT_118713	1	29	4783	82029	0.000209073803052	0.000353533506443	0.817399171419	0.957283655976	96764	http://www.reactome.org/cgi-bin/eventbrowser_st_id?ST_ID=REACT_118713	hsa:96764,TGS1,96764:down
Intraflagellar transport	Reactome	REACT_268024	2	54	4783	82029	0.000418147606105	0.000658303770618	0.821585445637	0.957283655976	7277|10381	http://www.reactome.org/cgi-bin/eventbrowser_st_id?ST_ID=REACT_268024	hsa:7277,TUBA4A,7277:down|hsa:10381,TUBB3,10381:down
degradation of AXIN	Reactome	REACT_263873	2	54	4783	82029	0.000418147606105	0.000658303770618	0.821585445637	0.957283655976	5693|5699	http://www.reactome.org/cgi-bin/eventbrowser_st_id?ST_ID=REACT_263873	hsa:5693,PSMB5,5693:down|hsa:5699,PSMB10,5699:down
SCF-beta-TrCP mediated degradation of Emi1	Reactome	REACT_6821	2	54	4783	82029	0.000418147606105	0.000658303770618	0.821585445637	0.957283655976	5693|5699	http://www.reactome.org/cgi-bin/eventbrowser_st_id?ST_ID=REACT_6821	hsa:5693,PSMB5,5693:down|hsa:5699,PSMB10,5699:down
Regulation of APC/C activators between G1/S and early anaphase	Reactome	REACT_6837	3	77	4783	82029	0.000627221409157	0.000938692413659	0.823899898853	0.957283655976	5693|5699|8900	http://www.reactome.org/cgi-bin/eventbrowser_st_id?ST_ID=REACT_6837	hsa:5693,PSMB5,5693:down|hsa:5699,PSMB10,5699:down|hsa:8900,CCNA1,8900:down
IRS-mediated signalling	Reactome	REACT_332	3	77	4783	82029	0.000627221409157	0.000938692413659	0.823899898853	0.957283655976	8660|5604|51422	http://www.reactome.org/cgi-bin/eventbrowser_st_id?ST_ID=REACT_332	hsa:8660,IRS2,8660:up|hsa:5604,MAP2K1,5604:down|hsa:51422,PRKAG2,51422:down
Transcriptional regulation by small RNAs	Reactome	REACT_268530	4	99	4783	82029	0.00083629521221	0.00120689024613	0.825365303044	0.957283655976	23165|8365|8334|85236	http://www.reactome.org/cgi-bin/eventbrowser_st_id?ST_ID=REACT_268530	hsa:23165,NUP205,23165:down|hsa:8365,HIST1H4H,8365:up|hsa:8334,HIST1H2AC,8334:up|hsa:85236,HIST1H2BK,85236:up
Potassium Channels	Reactome	REACT_75908	4	99	4783	82029	0.00083629521221	0.00120689024613	0.825365303044	0.957283655976	3772|27345|2788|3749	http://www.reactome.org/cgi-bin/eventbrowser_st_id?ST_ID=REACT_75908	hsa:3772,KCNJ15,3772:down|hsa:27345,KCNMB4,27345:up|hsa:2788,GNG7,2788:up|hsa:3749,KCNC4,3749:down
Ca-dependent events	Reactome	REACT_15307	1	30	4783	82029	0.000209073803052	0.00036572431701	0.827463237275	0.957283655976	5575	http://www.reactome.org/cgi-bin/eventbrowser_st_id?ST_ID=REACT_15307	hsa:5575,PRKAR1B,5575:down
Pausing and recovery of Tat-mediated HIV elongation	Reactome	REACT_6143	1	30	4783	82029	0.000209073803052	0.00036572431701	0.827463237275	0.957283655976	6917	http://www.reactome.org/cgi-bin/eventbrowser_st_id?ST_ID=REACT_6143	hsa:6917,TCEA1,6917:down
CD28 co-stimulation	Reactome	REACT_19183	1	30	4783	82029	0.000209073803052	0.00036572431701	0.827463237275	0.957283655976	4067	http://www.reactome.org/cgi-bin/eventbrowser_st_id?ST_ID=REACT_19183	hsa:4067,LYN,4067:down
Tat-mediated HIV elongation arrest and recovery	Reactome	REACT_6344	1	30	4783	82029	0.000209073803052	0.00036572431701	0.827463237275	0.957283655976	6917	http://www.reactome.org/cgi-bin/eventbrowser_st_id?ST_ID=REACT_6344	hsa:6917,TCEA1,6917:down
Nuclear Pore Complex (NPC) Disassembly	Reactome	REACT_163931	1	30	4783	82029	0.000209073803052	0.00036572431701	0.827463237275	0.957283655976	23165	http://www.reactome.org/cgi-bin/eventbrowser_st_id?ST_ID=REACT_163931	hsa:23165,NUP205,23165:down
Laminin interactions	Reactome	REACT_169262	1	30	4783	82029	0.000209073803052	0.00036572431701	0.827463237275	0.957283655976	3914	http://www.reactome.org/cgi-bin/eventbrowser_st_id?ST_ID=REACT_169262	hsa:3914,LAMB3,3914:down
GABA receptor activation	Reactome	REACT_25199	2	55	4783	82029	0.000418147606105	0.000670494581185	0.829115214077	0.957880395205	3772|2788	http://www.reactome.org/cgi-bin/eventbrowser_st_id?ST_ID=REACT_25199	hsa:3772,KCNJ15,3772:down|hsa:2788,GNG7,2788:up
Heparan sulfate/heparin (HS-GAG) metabolism	Reactome	REACT_121314	2	55	4783	82029	0.000418147606105	0.000670494581185	0.829115214077	0.957880395205	2990|9957	http://www.reactome.org/cgi-bin/eventbrowser_st_id?ST_ID=REACT_121314	hsa:2990,GUSB,2990:down|hsa:9957,HS3ST1,9957:down
degradation of DVL	Reactome	REACT_264438	2	56	4783	82029	0.000418147606105	0.000682685391752	0.836357073041	0.960160235287	5693|5699	http://www.reactome.org/cgi-bin/eventbrowser_st_id?ST_ID=REACT_264438	hsa:5693,PSMB5,5693:down|hsa:5699,PSMB10,5699:down
Constitutive Signaling by NOTCH1 PEST Domain Mutants	Reactome	REACT_160243	2	56	4783	82029	0.000418147606105	0.000682685391752	0.836357073041	0.960160235287	892|5664	http://www.reactome.org/cgi-bin/eventbrowser_st_id?ST_ID=REACT_160243	hsa:892,CCNC,892:down|hsa:5664,PSEN2,5664:down
Constitutive Signaling by NOTCH1 HD+PEST Domain Mutants	Reactome	REACT_160254	2	56	4783	82029	0.000418147606105	0.000682685391752	0.836357073041	0.960160235287	892|5664	http://www.reactome.org/cgi-bin/eventbrowser_st_id?ST_ID=REACT_160254	hsa:892,CCNC,892:down|hsa:5664,PSEN2,5664:down
Interaction between L1 and Ankyrins	Reactome	REACT_22266	1	31	4783	82029	0.000209073803052	0.000377915127577	0.836972730552	0.960160235287	6334	http://www.reactome.org/cgi-bin/eventbrowser_st_id?ST_ID=REACT_22266	hsa:6334,SCN8A,6334:up
Inactivation, recovery and regulation of the phototransduction cascade	Reactome	REACT_163919	1	31	4783	82029	0.000209073803052	0.000377915127577	0.836972730552	0.960160235287	2339	http://www.reactome.org/cgi-bin/eventbrowser_st_id?ST_ID=REACT_163919	hsa:2339,FNTA,2339:down
Negative regulation of FGFR signaling	Reactome	REACT_111184	1	31	4783	82029	0.000209073803052	0.000377915127577	0.836972730552	0.960160235287	8569	http://www.reactome.org/cgi-bin/eventbrowser_st_id?ST_ID=REACT_111184	hsa:8569,MKNK1,8569:down
HS-GAG biosynthesis	Reactome	REACT_121248	1	31	4783	82029	0.000209073803052	0.000377915127577	0.836972730552	0.960160235287	9957	http://www.reactome.org/cgi-bin/eventbrowser_st_id?ST_ID=REACT_121248	hsa:9957,HS3ST1,9957:down
Pausing and recovery of HIV elongation	Reactome	REACT_6244	1	31	4783	82029	0.000209073803052	0.000377915127577	0.836972730552	0.960160235287	6917	http://www.reactome.org/cgi-bin/eventbrowser_st_id?ST_ID=REACT_6244	hsa:6917,TCEA1,6917:down
Signaling by Robo receptor	Reactome	REACT_19351	1	31	4783	82029	0.000209073803052	0.000377915127577	0.836972730552	0.960160235287	56924	http://www.reactome.org/cgi-bin/eventbrowser_st_id?ST_ID=REACT_19351	hsa:56924,PAK6,56924:down
TGF-beta receptor signaling activates SMADs	Reactome	REACT_120850	1	31	4783	82029	0.000209073803052	0.000377915127577	0.836972730552	0.960160235287	5045	http://www.reactome.org/cgi-bin/eventbrowser_st_id?ST_ID=REACT_120850	hsa:5045,FURIN,5045:down
HIV elongation arrest and recovery	Reactome	REACT_6259	1	31	4783	82029	0.000209073803052	0.000377915127577	0.836972730552	0.960160235287	6917	http://www.reactome.org/cgi-bin/eventbrowser_st_id?ST_ID=REACT_6259	hsa:6917,TCEA1,6917:down
disassembly of the destruction complex and recruitment of AXIN to the membrane	Reactome	REACT_264034	1	31	4783	82029	0.000209073803052	0.000377915127577	0.836972730552	0.960160235287	23401	http://www.reactome.org/cgi-bin/eventbrowser_st_id?ST_ID=REACT_264034	hsa:23401,FRAT2,23401:down
Interactions of Rev with host cellular proteins	Reactome	REACT_6916	1	31	4783	82029	0.000209073803052	0.000377915127577	0.836972730552	0.960160235287	23165	http://www.reactome.org/cgi-bin/eventbrowser_st_id?ST_ID=REACT_6916	hsa:23165,NUP205,23165:down
Interactions of Vpr with host cellular proteins	Reactome	REACT_6757	1	31	4783	82029	0.000209073803052	0.000377915127577	0.836972730552	0.960160235287	23165	http://www.reactome.org/cgi-bin/eventbrowser_st_id?ST_ID=REACT_6757	hsa:23165,NUP205,23165:down
IRS-related events	Reactome	REACT_762	3	80	4783	82029	0.000627221409157	0.00097526484536	0.842383405025	0.962704852336	8660|5604|51422	http://www.reactome.org/cgi-bin/eventbrowser_st_id?ST_ID=REACT_762	hsa:8660,IRS2,8660:up|hsa:5604,MAP2K1,5604:down|hsa:51422,PRKAG2,51422:down
Recruitment of mitotic centrosome proteins and complexes	Reactome	REACT_15296	3	80	4783	82029	0.000627221409157	0.00097526484536	0.842383405025	0.962704852336	22981|7277|10381	http://www.reactome.org/cgi-bin/eventbrowser_st_id?ST_ID=REACT_15296	hsa:22981,NINL,22981:up|hsa:7277,TUBA4A,7277:down|hsa:10381,TUBB3,10381:down
Centrosome maturation	Reactome	REACT_15479	3	80	4783	82029	0.000627221409157	0.00097526484536	0.842383405025	0.962704852336	22981|7277|10381	http://www.reactome.org/cgi-bin/eventbrowser_st_id?ST_ID=REACT_15479	hsa:22981,NINL,22981:up|hsa:7277,TUBA4A,7277:down|hsa:10381,TUBB3,10381:down
p53-Dependent G1/S DNA damage checkpoint	Reactome	REACT_85	2	57	4783	82029	0.000418147606105	0.000694876202319	0.843319882681	0.962704852336	5693|5699	http://www.reactome.org/cgi-bin/eventbrowser_st_id?ST_ID=REACT_85	hsa:5693,PSMB5,5693:down|hsa:5699,PSMB10,5699:down
Chemokine receptors bind chemokines	Reactome	REACT_15344	2	57	4783	82029	0.000418147606105	0.000694876202319	0.843319882681	0.962704852336	2920|2919	http://www.reactome.org/cgi-bin/eventbrowser_st_id?ST_ID=REACT_15344	hsa:2920,CXCL2,2920:down|hsa:2919,CXCL1,2919:down
p53-Dependent G1 DNA Damage Response	Reactome	REACT_1625	2	57	4783	82029	0.000418147606105	0.000694876202319	0.843319882681	0.962704852336	5693|5699	http://www.reactome.org/cgi-bin/eventbrowser_st_id?ST_ID=REACT_1625	hsa:5693,PSMB5,5693:down|hsa:5699,PSMB10,5699:down
Fc epsilon receptor (FCERI) signaling	Reactome	REACT_163936	7	166	4783	82029	0.00146351662137	0.00202367455412	0.845213460729	0.962704852336	4067|8660|5604|5601|8915|3084|6199	http://www.reactome.org/cgi-bin/eventbrowser_st_id?ST_ID=REACT_163936	hsa:4067,LYN,4067:down|hsa:8660,IRS2,8660:up|hsa:5604,MAP2K1,5604:down|hsa:5601,MAPK9,5601:up|hsa:8915,BCL10,8915:down|hsa:3084,NRG1,3084:down|hsa:6199,RPS6KB2,6199:down
DNA strand elongation	Reactome	REACT_932	1	32	4783	82029	0.000209073803052	0.000390105938144	0.845958204507	0.962717565241	5982	http://www.reactome.org/cgi-bin/eventbrowser_st_id?ST_ID=REACT_932	hsa:5982,RFC2,5982:down
The phototransduction cascade	Reactome	REACT_163722	1	32	4783	82029	0.000209073803052	0.000390105938144	0.845958204507	0.962717565241	2339	http://www.reactome.org/cgi-bin/eventbrowser_st_id?ST_ID=REACT_163722	hsa:2339,FNTA,2339:down
IRS-related events triggered by IGF1R	Reactome	REACT_150203	3	81	4783	82029	0.000627221409157	0.000987455655927	0.848159535372	0.963813323526	8660|5604|51422	http://www.reactome.org/cgi-bin/eventbrowser_st_id?ST_ID=REACT_150203	hsa:8660,IRS2,8660:up|hsa:5604,MAP2K1,5604:down|hsa:51422,PRKAG2,51422:down
Hh ligand biogenesis disease	Reactome	REACT_263883	2	58	4783	82029	0.000418147606105	0.000707067012886	0.85001240101	0.964926866935	5693|5699	http://www.reactome.org/cgi-bin/eventbrowser_st_id?ST_ID=REACT_263883	hsa:5693,PSMB5,5693:down|hsa:5699,PSMB10,5699:down
Opioid Signalling	Reactome	REACT_15295	3	82	4783	82029	0.000627221409157	0.000999646466494	0.853750431789	0.965409853326	5575|2791|2788	http://www.reactome.org/cgi-bin/eventbrowser_st_id?ST_ID=REACT_15295	hsa:5575,PRKAR1B,5575:down|hsa:2791,GNG11,2791:down|hsa:2788,GNG7,2788:up
DAG and IP3 signaling	Reactome	REACT_111064	1	33	4783	82029	0.000209073803052	0.000402296748711	0.854448529445	0.965409853326	5575	http://www.reactome.org/cgi-bin/eventbrowser_st_id?ST_ID=REACT_111064	hsa:5575,PRKAR1B,5575:down
GLI3 is processed to GLI3R by the proteasome	Reactome	REACT_268366	2	59	4783	82029	0.000418147606105	0.000719257823453	0.856443268271	0.96562516016	5693|5699	http://www.reactome.org/cgi-bin/eventbrowser_st_id?ST_ID=REACT_268366	hsa:5693,PSMB5,5693:down|hsa:5699,PSMB10,5699:down
Degradation of GLI1 by the proteasome	Reactome	REACT_268156	2	59	4783	82029	0.000418147606105	0.000719257823453	0.856443268271	0.96562516016	5693|5699	http://www.reactome.org/cgi-bin/eventbrowser_st_id?ST_ID=REACT_268156	hsa:5693,PSMB5,5693:down|hsa:5699,PSMB10,5699:down
Non-integrin membrane-ECM interactions	Reactome	REACT_163874	2	59	4783	82029	0.000418147606105	0.000719257823453	0.856443268271	0.96562516016	9378|3914	http://www.reactome.org/cgi-bin/eventbrowser_st_id?ST_ID=REACT_163874	hsa:9378,NRXN1,9378:up|hsa:3914,LAMB3,3914:down
L13a-mediated translational silencing of Ceruloplasmin expression	Reactome	REACT_79	4	105	4783	82029	0.00083629521221	0.00128003510953	0.856941963351	0.96562516016	8668|6193|6224|6144	http://www.reactome.org/cgi-bin/eventbrowser_st_id?ST_ID=REACT_79	hsa:8668,EIF3I,8668:down|hsa:6193,RPS5,6193:down|hsa:6224,RPS20,6224:down|hsa:6144,RPL21,6144:down
Peptide ligand-binding receptors	Reactome	REACT_14819	8	190	4783	82029	0.00167259042442	0.00231625400773	0.858452748027	0.966392172225	623|6288|4828|624|2920|2852|51083|2919	http://www.reactome.org/cgi-bin/eventbrowser_st_id?ST_ID=REACT_14819	hsa:623,BDKRB1,623:down|hsa:6288,SAA1,6288:down|hsa:4828,NMB,4828:down|hsa:624,BDKRB2,624:down|hsa:2920,CXCL2,2920:down|hsa:2852,GPER1,2852:down|hsa:51083,GAL,51083:down|hsa:2919,CXCL1,2919:down
Mitochondrial translation initiation	Reactome	REACT_267634	3	83	4783	82029	0.000627221409157	0.00101183727706	0.859160478499	0.966567348481	29088|51253|128308	http://www.reactome.org/cgi-bin/eventbrowser_st_id?ST_ID=REACT_267634	hsa:29088,MRPL15,29088:down|hsa:51253,MRPL37,51253:down|hsa:128308,MRPL55,128308:down
Mitochondrial translation termination	Reactome	REACT_268261	3	83	4783	82029	0.000627221409157	0.00101183727706	0.859160478499	0.966567348481	29088|51253|128308	http://www.reactome.org/cgi-bin/eventbrowser_st_id?ST_ID=REACT_268261	hsa:29088,MRPL15,29088:down|hsa:51253,MRPL37,51253:down|hsa:128308,MRPL55,128308:down
GTP hydrolysis and joining of the 60S ribosomal subunit	Reactome	REACT_2085	4	106	4783	82029	0.00083629521221	0.0012922259201	0.861702321506	0.966567348481	8668|6193|6224|6144	http://www.reactome.org/cgi-bin/eventbrowser_st_id?ST_ID=REACT_2085	hsa:8668,EIF3I,8668:down|hsa:6193,RPS5,6193:down|hsa:6224,RPS20,6224:down|hsa:6144,RPL21,6144:down
Regulatory RNA pathways	Reactome	REACT_12472	5	128	4783	82029	0.00104536901526	0.00156042375258	0.862424434745	0.966567348481	23165|7257|8365|8334|85236	http://www.reactome.org/cgi-bin/eventbrowser_st_id?ST_ID=REACT_12472	hsa:23165,NUP205,23165:down|hsa:7257,TSNAX,7257:down|hsa:8365,HIST1H4H,8365:up|hsa:8334,HIST1H2AC,8334:up|hsa:85236,HIST1H2BK,85236:up
mRNA 3'-end processing	Reactome	REACT_1849	1	34	4783	82029	0.000209073803052	0.000414487559278	0.86247098541	0.966567348481	10189	http://www.reactome.org/cgi-bin/eventbrowser_st_id?ST_ID=REACT_1849	hsa:10189,ALYREF,10189:down
Autodegradation of Cdh1 by Cdh1:APC/C	Reactome	REACT_6785	2	60	4783	82029	0.000418147606105	0.00073144863402	0.862620993321	0.966567348481	5693|5699	http://www.reactome.org/cgi-bin/eventbrowser_st_id?ST_ID=REACT_6785	hsa:5693,PSMB5,5693:down|hsa:5699,PSMB10,5699:down
Insulin receptor signalling cascade	Reactome	REACT_1195	3	84	4783	82029	0.000627221409157	0.00102402808763	0.864394055558	0.967860345984	8660|5604|51422	http://www.reactome.org/cgi-bin/eventbrowser_st_id?ST_ID=REACT_1195	hsa:8660,IRS2,8660:up|hsa:5604,MAP2K1,5604:down|hsa:51422,PRKAG2,51422:down
Signaling by Type 1 Insulin-like Growth Factor 1 Receptor (IGF1R)	Reactome	REACT_150359	3	84	4783	82029	0.000627221409157	0.00102402808763	0.864394055558	0.967860345984	8660|5604|51422	http://www.reactome.org/cgi-bin/eventbrowser_st_id?ST_ID=REACT_150359	hsa:8660,IRS2,8660:up|hsa:5604,MAP2K1,5604:down|hsa:51422,PRKAG2,51422:down
IGF1R signaling cascade	Reactome	REACT_150210	3	84	4783	82029	0.000627221409157	0.00102402808763	0.864394055558	0.967860345984	8660|5604|51422	http://www.reactome.org/cgi-bin/eventbrowser_st_id?ST_ID=REACT_150210	hsa:8660,IRS2,8660:up|hsa:5604,MAP2K1,5604:down|hsa:51422,PRKAG2,51422:down
PI3K Cascade	Reactome	REACT_976	2	61	4783	82029	0.000418147606105	0.000743639444587	0.868553941886	0.967860345984	8660|51422	http://www.reactome.org/cgi-bin/eventbrowser_st_id?ST_ID=REACT_976	hsa:8660,IRS2,8660:up|hsa:51422,PRKAG2,51422:down
Loss of proteins required for interphase microtubule organization from the centrosome	Reactome	REACT_15451	2	61	4783	82029	0.000418147606105	0.000743639444587	0.868553941886	0.967860345984	22981|7277	http://www.reactome.org/cgi-bin/eventbrowser_st_id?ST_ID=REACT_15451	hsa:22981,NINL,22981:up|hsa:7277,TUBA4A,7277:down
Loss of Nlp from mitotic centrosomes	Reactome	REACT_15364	2	61	4783	82029	0.000418147606105	0.000743639444587	0.868553941886	0.967860345984	22981|7277	http://www.reactome.org/cgi-bin/eventbrowser_st_id?ST_ID=REACT_15364	hsa:22981,NINL,22981:up|hsa:7277,TUBA4A,7277:down
Ca2+ pathway	Reactome	REACT_263982	2	61	4783	82029	0.000418147606105	0.000743639444587	0.868553941886	0.967860345984	2791|2788	http://www.reactome.org/cgi-bin/eventbrowser_st_id?ST_ID=REACT_263982	hsa:2791,GNG11,2791:down|hsa:2788,GNG7,2788:up
Meiotic recombination	Reactome	REACT_27271	3	85	4783	82029	0.000627221409157	0.00103621889819	0.869455530616	0.967860345984	8365|8334|85236	http://www.reactome.org/cgi-bin/eventbrowser_st_id?ST_ID=REACT_27271	hsa:8365,HIST1H4H,8365:up|hsa:8334,HIST1H2AC,8334:up|hsa:85236,HIST1H2BK,85236:up
Viral mRNA Translation	Reactome	REACT_9491	3	85	4783	82029	0.000627221409157	0.00103621889819	0.869455530616	0.967860345984	6193|6224|6144	http://www.reactome.org/cgi-bin/eventbrowser_st_id?ST_ID=REACT_9491	hsa:6193,RPS5,6193:down|hsa:6224,RPS20,6224:down|hsa:6144,RPL21,6144:down
PI-3K cascade	Reactome	REACT_21270	3	85	4783	82029	0.000627221409157	0.00103621889819	0.869455530616	0.967860345984	8660|3084|6199	http://www.reactome.org/cgi-bin/eventbrowser_st_id?ST_ID=REACT_21270	hsa:8660,IRS2,8660:up|hsa:3084,NRG1,3084:down|hsa:6199,RPS6KB2,6199:down
PIP3 activates AKT signaling	Reactome	REACT_75829	3	85	4783	82029	0.000627221409157	0.00103621889819	0.869455530616	0.967860345984	8660|3084|6199	http://www.reactome.org/cgi-bin/eventbrowser_st_id?ST_ID=REACT_75829	hsa:8660,IRS2,8660:up|hsa:3084,NRG1,3084:down|hsa:6199,RPS6KB2,6199:down
Eukaryotic Translation Termination	Reactome	REACT_1986	3	85	4783	82029	0.000627221409157	0.00103621889819	0.869455530616	0.967860345984	6193|6224|6144	http://www.reactome.org/cgi-bin/eventbrowser_st_id?ST_ID=REACT_1986	hsa:6193,RPS5,6193:down|hsa:6224,RPS20,6224:down|hsa:6144,RPL21,6144:down
Peptide chain elongation	Reactome	REACT_1404	3	85	4783	82029	0.000627221409157	0.00103621889819	0.869455530616	0.967860345984	6193|6224|6144	http://www.reactome.org/cgi-bin/eventbrowser_st_id?ST_ID=REACT_1404	hsa:6193,RPS5,6193:down|hsa:6224,RPS20,6224:down|hsa:6144,RPL21,6144:down
PI3K events in ERBB2 signaling	Reactome	REACT_116008	3	85	4783	82029	0.000627221409157	0.00103621889819	0.869455530616	0.967860345984	8660|3084|6199	http://www.reactome.org/cgi-bin/eventbrowser_st_id?ST_ID=REACT_116008	hsa:8660,IRS2,8660:up|hsa:3084,NRG1,3084:down|hsa:6199,RPS6KB2,6199:down
PI3K events in ERBB4 signaling	Reactome	REACT_115961	3	85	4783	82029	0.000627221409157	0.00103621889819	0.869455530616	0.967860345984	8660|3084|6199	http://www.reactome.org/cgi-bin/eventbrowser_st_id?ST_ID=REACT_115961	hsa:8660,IRS2,8660:up|hsa:3084,NRG1,3084:down|hsa:6199,RPS6KB2,6199:down
PI3K/AKT Signaling in Cancer	Reactome	REACT_147723	3	85	4783	82029	0.000627221409157	0.00103621889819	0.869455530616	0.967860345984	8660|3084|6199	http://www.reactome.org/cgi-bin/eventbrowser_st_id?ST_ID=REACT_147723	hsa:8660,IRS2,8660:up|hsa:3084,NRG1,3084:down|hsa:6199,RPS6KB2,6199:down
EGFR interacts with phospholipase C-gamma	Reactome	REACT_12478	1	35	4783	82029	0.000209073803052	0.000426678369845	0.870051349755	0.967860345984	5575	http://www.reactome.org/cgi-bin/eventbrowser_st_id?ST_ID=REACT_12478	hsa:5575,PRKAR1B,5575:down
FRS2-mediated cascade	Reactome	REACT_21247	1	35	4783	82029	0.000209073803052	0.000426678369845	0.870051349755	0.967860345984	5604	http://www.reactome.org/cgi-bin/eventbrowser_st_id?ST_ID=REACT_21247	hsa:5604,MAP2K1,5604:down
Global Genomic NER (GG-NER)	Reactome	REACT_2253	1	35	4783	82029	0.000209073803052	0.000426678369845	0.870051349755	0.967860345984	5982	http://www.reactome.org/cgi-bin/eventbrowser_st_id?ST_ID=REACT_2253	hsa:5982,RFC2,5982:down
SRP-dependent cotranslational protein targeting to membrane	Reactome	REACT_115902	4	108	4783	82029	0.00083629521221	0.00131660754124	0.870816965178	0.9681379381	6193|6734|6224|6144	http://www.reactome.org/cgi-bin/eventbrowser_st_id?ST_ID=REACT_115902	hsa:6193,RPS5,6193:down|hsa:6734,SRPR,6734:down|hsa:6224,RPS20,6224:down|hsa:6144,RPL21,6144:down
Regulation of mRNA stability by proteins that bind AU-rich elements	Reactome	REACT_24994	3	86	4783	82029	0.000627221409157	0.00104840970876	0.874349251336	0.968282370038	5693|5699|3312	http://www.reactome.org/cgi-bin/eventbrowser_st_id?ST_ID=REACT_24994	hsa:5693,PSMB5,5693:down|hsa:5699,PSMB10,5699:down|hsa:3312,HSPA8,3312:down
Respiratory electron transport	Reactome	REACT_22393	3	86	4783	82029	0.000627221409157	0.00104840970876	0.874349251336	0.968282370038	54205|29796|4708	http://www.reactome.org/cgi-bin/eventbrowser_st_id?ST_ID=REACT_22393	hsa:54205,CYCS,54205:down|hsa:29796,UQCR10,29796:down|hsa:4708,NDUFB2,4708:down
PLCG1 events in ERBB2 signaling	Reactome	REACT_115720	1	36	4783	82029	0.000209073803052	0.000438869180412	0.877213979907	0.968282370038	5575	http://www.reactome.org/cgi-bin/eventbrowser_st_id?ST_ID=REACT_115720	hsa:5575,PRKAR1B,5575:down
Class I MHC mediated antigen processing & presentation	Reactome	REACT_75820	11	258	4783	82029	0.00229981183358	0.00314522912628	0.879907107034	0.969085586965	868|7327|9903|9730|6502|6396|142689|5693|81559|5699|9690	http://www.reactome.org/cgi-bin/eventbrowser_st_id?ST_ID=REACT_75820	hsa:868,CBLB,868:up|hsa:7327,UBE2G2,7327:down|hsa:9903,KLHL21,9903:down|hsa:9730,VPRBP,9730:down|hsa:6502,SKP2,6502:down|hsa:6396,SEC13,6396:down|hsa:142689,ASB12,142689:up|hsa:5693,PSMB5,5693:down|hsa:81559,TRIM11,81559:down|hsa:5699,PSMB10,5699:down|hsa:9690,UBE3C,9690:down
GAB1 signalosome	Reactome	REACT_12578	3	88	4783	82029	0.000627221409157	0.0010727913299	0.883650679408	0.969380179704	8660|3084|6199	http://www.reactome.org/cgi-bin/eventbrowser_st_id?ST_ID=REACT_12578	hsa:8660,IRS2,8660:up|hsa:3084,NRG1,3084:down|hsa:6199,RPS6KB2,6199:down
RNA Polymerase I Chain Elongation	Reactome	REACT_2204	3	88	4783	82029	0.000627221409157	0.0010727913299	0.883650679408	0.969380179704	8365|8334|85236	http://www.reactome.org/cgi-bin/eventbrowser_st_id?ST_ID=REACT_2204	hsa:8365,HIST1H4H,8365:up|hsa:8334,HIST1H2AC,8334:up|hsa:85236,HIST1H2BK,85236:up
Generic Transcription Pathway	Reactome	REACT_12627	21	458	4783	82029	0.0043905498641	0.00558339123968	0.884465610633	0.969380179704	892|23619|142|7421|55900|197320|96764|5054|1874|146540|79027|147929|84626|80139|84911|2103|2101|9975|51586|3174|27153	http://www.reactome.org/cgi-bin/eventbrowser_st_id?ST_ID=REACT_12627	hsa:892,CCNC,892:down|hsa:23619,ZIM2,23619:up|hsa:142,PARP1,142:down|hsa:7421,VDR,7421:down|hsa:55900,ZNF302,55900:up|hsa:197320,ZNF778,197320:up|hsa:96764,TGS1,96764:down|hsa:5054,SERPINE1,5054:down|hsa:1874,E2F4,1874:down|hsa:146540,ZNF785,146540:down|hsa:79027,ZNF655,79027:down|hsa:147929,ZNF565,147929:up|hsa:84626,KRBA1,84626:down|hsa:80139,ZNF703,80139:down|hsa:84911,ZNF382,84911:up|hsa:2103…
APC/C:Cdc20 mediated degradation of Securin	Reactome	REACT_6871	2	64	4783	82029	0.000418147606105	0.000780211876288	0.884965438346	0.969380179704	5693|5699	http://www.reactome.org/cgi-bin/eventbrowser_st_id?ST_ID=REACT_6871	hsa:5693,PSMB5,5693:down|hsa:5699,PSMB10,5699:down
ER-Phagosome pathway	Reactome	REACT_111178	2	64	4783	82029	0.000418147606105	0.000780211876288	0.884965438346	0.969380179704	5693|5699	http://www.reactome.org/cgi-bin/eventbrowser_st_id?ST_ID=REACT_111178	hsa:5693,PSMB5,5693:down|hsa:5699,PSMB10,5699:down
Hedgehog ligand biogenesis	Reactome	REACT_264605	2	64	4783	82029	0.000418147606105	0.000780211876288	0.884965438346	0.969380179704	5693|5699	http://www.reactome.org/cgi-bin/eventbrowser_st_id?ST_ID=REACT_264605	hsa:5693,PSMB5,5693:down|hsa:5699,PSMB10,5699:down
Processing-defective Hh variants abrogate ligand secretion	Reactome	REACT_264623	2	64	4783	82029	0.000418147606105	0.000780211876288	0.884965438346	0.969380179704	5693|5699	http://www.reactome.org/cgi-bin/eventbrowser_st_id?ST_ID=REACT_264623	hsa:5693,PSMB5,5693:down|hsa:5699,PSMB10,5699:down
Downstream signaling of activated FGFR	Reactome	REACT_21272	5	134	4783	82029	0.00104536901526	0.00163356861598	0.886172123244	0.970026942354	8660|5604|5575|6199|3084	http://www.reactome.org/cgi-bin/eventbrowser_st_id?ST_ID=REACT_21272	hsa:8660,IRS2,8660:up|hsa:5604,MAP2K1,5604:down|hsa:5575,PRKAR1B,5575:down|hsa:6199,RPS6KB2,6199:down|hsa:3084,NRG1,3084:down
Resolution of Sister Chromatid Cohesion	Reactome	REACT_150425	4	112	4783	82029	0.00083629521221	0.0013653707835	0.887499499578	0.971209565953	6396|7277|10381|147841	http://www.reactome.org/cgi-bin/eventbrowser_st_id?ST_ID=REACT_150425	hsa:6396,SEC13,6396:down|hsa:7277,TUBA4A,7277:down|hsa:10381,TUBB3,10381:down|hsa:147841,SPC24,147841:down
Eukaryotic Translation Elongation	Reactome	REACT_1477	3	89	4783	82029	0.000627221409157	0.00108498214046	0.888066922611	0.971220532176	6193|6224|6144	http://www.reactome.org/cgi-bin/eventbrowser_st_id?ST_ID=REACT_1477	hsa:6193,RPS5,6193:down|hsa:6224,RPS20,6224:down|hsa:6144,RPL21,6144:down
misspliced LRP5 mutants have enhanced beta-catenin-dependent signaling	Reactome	REACT_264594	9	220	4783	82029	0.00188166422747	0.00268197832474	0.888527335416	0.971220532176	283149|8365|85236|7089|54894|5693|8334|23401|5699	http://www.reactome.org/cgi-bin/eventbrowser_st_id?ST_ID=REACT_264594	hsa:283149,BCL9L,283149:down|hsa:8365,HIST1H4H,8365:up|hsa:85236,HIST1H2BK,85236:up|hsa:7089,TLE2,7089:up|hsa:54894,RNF43,54894:down|hsa:5693,PSMB5,5693:down|hsa:8334,HIST1H2AC,8334:up|hsa:23401,FRAT2,23401:down|hsa:5699,PSMB10,5699:down
RNF mutants show enhanced WNT signaling and proliferation	Reactome	REACT_264378	9	220	4783	82029	0.00188166422747	0.00268197832474	0.888527335416	0.971220532176	283149|8365|85236|7089|54894|5693|8334|23401|5699	http://www.reactome.org/cgi-bin/eventbrowser_st_id?ST_ID=REACT_264378	hsa:283149,BCL9L,283149:down|hsa:8365,HIST1H4H,8365:up|hsa:85236,HIST1H2BK,85236:up|hsa:7089,TLE2,7089:up|hsa:54894,RNF43,54894:down|hsa:5693,PSMB5,5693:down|hsa:8334,HIST1H2AC,8334:up|hsa:23401,FRAT2,23401:down|hsa:5699,PSMB10,5699:down
TCF dependent signaling in response to WNT	Reactome	REACT_264596	9	220	4783	82029	0.00188166422747	0.00268197832474	0.888527335416	0.971220532176	283149|8365|85236|7089|54894|5693|8334|23401|5699	http://www.reactome.org/cgi-bin/eventbrowser_st_id?ST_ID=REACT_264596	hsa:283149,BCL9L,283149:down|hsa:8365,HIST1H4H,8365:up|hsa:85236,HIST1H2BK,85236:up|hsa:7089,TLE2,7089:up|hsa:54894,RNF43,54894:down|hsa:5693,PSMB5,5693:down|hsa:8334,HIST1H2AC,8334:up|hsa:23401,FRAT2,23401:down|hsa:5699,PSMB10,5699:down
XAV939 inhibits tankyrase, stabilizing AXIN	Reactome	REACT_264356	9	220	4783	82029	0.00188166422747	0.00268197832474	0.888527335416	0.971220532176	283149|8365|85236|7089|54894|5693|8334|23401|5699	http://www.reactome.org/cgi-bin/eventbrowser_st_id?ST_ID=REACT_264356	hsa:283149,BCL9L,283149:down|hsa:8365,HIST1H4H,8365:up|hsa:85236,HIST1H2BK,85236:up|hsa:7089,TLE2,7089:up|hsa:54894,RNF43,54894:down|hsa:5693,PSMB5,5693:down|hsa:8334,HIST1H2AC,8334:up|hsa:23401,FRAT2,23401:down|hsa:5699,PSMB10,5699:down
Viral Messenger RNA Synthesis	Reactome	REACT_6354	1	38	4783	82029	0.000209073803052	0.000463250801546	0.890376832592	0.971534457153	23165	http://www.reactome.org/cgi-bin/eventbrowser_st_id?ST_ID=REACT_6354	hsa:23165,NUP205,23165:down
Eukaryotic Translation Initiation	Reactome	REACT_2159	4	113	4783	82029	0.00083629521221	0.00137756159407	0.891364034767	0.971534457153	8668|6193|6224|6144	http://www.reactome.org/cgi-bin/eventbrowser_st_id?ST_ID=REACT_2159	hsa:8668,EIF3I,8668:down|hsa:6193,RPS5,6193:down|hsa:6224,RPS20,6224:down|hsa:6144,RPL21,6144:down
Cap-dependent Translation Initiation	Reactome	REACT_2099	4	113	4783	82029	0.00083629521221	0.00137756159407	0.891364034767	0.971534457153	8668|6193|6224|6144	http://www.reactome.org/cgi-bin/eventbrowser_st_id?ST_ID=REACT_2099	hsa:8668,EIF3I,8668:down|hsa:6193,RPS5,6193:down|hsa:6224,RPS20,6224:down|hsa:6144,RPL21,6144:down
Nonsense Mediated Decay (NMD) independent of the Exon Junction Complex (EJC)	Reactome	REACT_75768	3	90	4783	82029	0.000627221409157	0.00109717295103	0.892332472152	0.972082224697	6193|6224|6144	http://www.reactome.org/cgi-bin/eventbrowser_st_id?ST_ID=REACT_75768	hsa:6193,RPS5,6193:down|hsa:6224,RPS20,6224:down|hsa:6144,RPL21,6144:down
Costimulation by the CD28 family	Reactome	REACT_19344	2	66	4783	82029	0.000418147606105	0.000804593497422	0.894828675737	0.973547583849	4067|5777	http://www.reactome.org/cgi-bin/eventbrowser_st_id?ST_ID=REACT_19344	hsa:4067,LYN,4067:down|hsa:5777,PTPN6,5777:down
Binding and Uptake of Ligands by Scavenger Receptors	Reactome	REACT_160300	1	39	4783	82029	0.000209073803052	0.000475441612113	0.896419352843	0.974107883474	6288	http://www.reactome.org/cgi-bin/eventbrowser_st_id?ST_ID=REACT_160300	hsa:6288,SAA1,6288:down
Mitotic Anaphase	Reactome	REACT_1275	7	181	4783	82029	0.00146351662137	0.00220653671263	0.897738848729	0.974195423425	7277|6396|2010|5693|10381|5699|147841	http://www.reactome.org/cgi-bin/eventbrowser_st_id?ST_ID=REACT_1275	hsa:7277,TUBA4A,7277:down|hsa:6396,SEC13,6396:down|hsa:2010,EMD,2010:down|hsa:5693,PSMB5,5693:down|hsa:10381,TUBB3,10381:down|hsa:5699,PSMB10,5699:down|hsa:147841,SPC24,147841:down
Biosynthesis of the N-glycan precursor (dolichol lipid-linked oligosaccharide, LLO) and transfer to a nascent protein	Reactome	REACT_22433	2	67	4783	82029	0.000418147606105	0.000816784307989	0.899459545791	0.974953778922	10402|6484	http://www.reactome.org/cgi-bin/eventbrowser_st_id?ST_ID=REACT_22433	hsa:10402,ST3GAL6,10402:up|hsa:6484,ST3GAL4,6484:down
Influenza Infection	Reactome	REACT_6167	5	138	4783	82029	0.00104536901526	0.00168233185825	0.899972260589	0.974953778922	10898|6193|23165|6224|6144	http://www.reactome.org/cgi-bin/eventbrowser_st_id?ST_ID=REACT_6167	hsa:10898,CPSF4,10898:down|hsa:6193,RPS5,6193:down|hsa:23165,NUP205,23165:down|hsa:6224,RPS20,6224:down|hsa:6144,RPL21,6144:down
Mitotic Metaphase and Anaphase	Reactome	REACT_150314	7	182	4783	82029	0.00146351662137	0.00221872752319	0.900628094052	0.974953778922	7277|6396|2010|5693|10381|5699|147841	http://www.reactome.org/cgi-bin/eventbrowser_st_id?ST_ID=REACT_150314	hsa:7277,TUBA4A,7277:down|hsa:6396,SEC13,6396:down|hsa:2010,EMD,2010:down|hsa:5693,PSMB5,5693:down|hsa:10381,TUBB3,10381:down|hsa:5699,PSMB10,5699:down|hsa:147841,SPC24,147841:down
HATs acetylate histones	Reactome	REACT_264245	5	139	4783	82029	0.00104536901526	0.00169452266881	0.903186425931	0.974953778922	92815|440689|8365|8334|85236	http://www.reactome.org/cgi-bin/eventbrowser_st_id?ST_ID=REACT_264245	hsa:92815,HIST3H2A,92815:down|hsa:440689,HIST2H2BF,440689:up|hsa:8365,HIST1H4H,8365:up|hsa:8334,HIST1H2AC,8334:up|hsa:85236,HIST1H2BK,85236:up
Amine ligand-binding receptors	Reactome	REACT_16983	1	41	4783	82029	0.000209073803052	0.000499823233247	0.907523732646	0.976742531553	3274	http://www.reactome.org/cgi-bin/eventbrowser_st_id?ST_ID=REACT_16983	hsa:3274,HRH2,3274:down
Signaling by Overexpressed Wild-Type EGFR in Cancer	Reactome	REACT_268546	6	164	4783	82029	0.00125444281831	0.00199929293299	0.91126898749	0.978487406754	5575|8660|5604|6456|3084|6199	http://www.reactome.org/cgi-bin/eventbrowser_st_id?ST_ID=REACT_268546	hsa:5575,PRKAR1B,5575:down|hsa:8660,IRS2,8660:up|hsa:5604,MAP2K1,5604:down|hsa:6456,SH3GL2,6456:up|hsa:3084,NRG1,3084:down|hsa:6199,RPS6KB2,6199:down
Signaling by EGFR	Reactome	REACT_9417	6	164	4783	82029	0.00125444281831	0.00199929293299	0.91126898749	0.978487406754	5575|8660|5604|6456|3084|6199	http://www.reactome.org/cgi-bin/eventbrowser_st_id?ST_ID=REACT_9417	hsa:5575,PRKAR1B,5575:down|hsa:8660,IRS2,8660:up|hsa:5604,MAP2K1,5604:down|hsa:6456,SH3GL2,6456:up|hsa:3084,NRG1,3084:down|hsa:6199,RPS6KB2,6199:down
Formation of HIV-1 elongation complex containing HIV-1 Tat	Reactome	REACT_6346	1	42	4783	82029	0.000209073803052	0.000512014043814	0.912621277728	0.978684396297	6917	http://www.reactome.org/cgi-bin/eventbrowser_st_id?ST_ID=REACT_6346	hsa:6917,TCEA1,6917:down
Tat-mediated elongation of the HIV-1 transcript	Reactome	REACT_6162	1	42	4783	82029	0.000209073803052	0.000512014043814	0.912621277728	0.978684396297	6917	http://www.reactome.org/cgi-bin/eventbrowser_st_id?ST_ID=REACT_6162	hsa:6917,TCEA1,6917:down
HIV Transcription Elongation	Reactome	REACT_6274	1	42	4783	82029	0.000209073803052	0.000512014043814	0.912621277728	0.978684396297	6917	http://www.reactome.org/cgi-bin/eventbrowser_st_id?ST_ID=REACT_6274	hsa:6917,TCEA1,6917:down
Mitotic Prometaphase	Reactome	REACT_682	4	120	4783	82029	0.00083629521221	0.00146289726804	0.915292663445	0.979377670658	6396|7277|10381|147841	http://www.reactome.org/cgi-bin/eventbrowser_st_id?ST_ID=REACT_682	hsa:6396,SEC13,6396:down|hsa:7277,TUBA4A,7277:down|hsa:10381,TUBB3,10381:down|hsa:147841,SPC24,147841:down
Oxidative Stress Induced Senescence	Reactome	REACT_169436	4	120	4783	82029	0.00083629521221	0.00146289726804	0.915292663445	0.979377670658	5601|8365|8334|85236	http://www.reactome.org/cgi-bin/eventbrowser_st_id?ST_ID=REACT_169436	hsa:5601,MAPK9,5601:up|hsa:8365,HIST1H4H,8365:up|hsa:8334,HIST1H2AC,8334:up|hsa:85236,HIST1H2BK,85236:up
Signaling by EGFR in Cancer	Reactome	REACT_115871	6	166	4783	82029	0.00125444281831	0.00202367455412	0.916613298631	0.979599975868	5575|8660|5604|6456|3084|6199	http://www.reactome.org/cgi-bin/eventbrowser_st_id?ST_ID=REACT_115871	hsa:5575,PRKAR1B,5575:down|hsa:8660,IRS2,8660:up|hsa:5604,MAP2K1,5604:down|hsa:6456,SH3GL2,6456:up|hsa:3084,NRG1,3084:down|hsa:6199,RPS6KB2,6199:down
Signaling by EGFRvIII in Cancer	Reactome	REACT_268269	6	166	4783	82029	0.00125444281831	0.00202367455412	0.916613298631	0.979599975868	5575|8660|5604|6456|3084|6199	http://www.reactome.org/cgi-bin/eventbrowser_st_id?ST_ID=REACT_268269	hsa:5575,PRKAR1B,5575:down|hsa:8660,IRS2,8660:up|hsa:5604,MAP2K1,5604:down|hsa:6456,SH3GL2,6456:up|hsa:3084,NRG1,3084:down|hsa:6199,RPS6KB2,6199:down
Signaling by Ligand-Responsive EGFR Variants in Cancer	Reactome	REACT_268006	6	166	4783	82029	0.00125444281831	0.00202367455412	0.916613298631	0.979599975868	5575|8660|5604|6456|3084|6199	http://www.reactome.org/cgi-bin/eventbrowser_st_id?ST_ID=REACT_268006	hsa:5575,PRKAR1B,5575:down|hsa:8660,IRS2,8660:up|hsa:5604,MAP2K1,5604:down|hsa:6456,SH3GL2,6456:up|hsa:3084,NRG1,3084:down|hsa:6199,RPS6KB2,6199:down
Formation of RNA Pol II elongation complex	Reactome	REACT_1845	1	43	4783	82029	0.000209073803052	0.000524204854381	0.917437887677	0.979599975868	6917	http://www.reactome.org/cgi-bin/eventbrowser_st_id?ST_ID=REACT_1845	hsa:6917,TCEA1,6917:down
RNA Polymerase II Transcription Termination	Reactome	REACT_894	1	43	4783	82029	0.000209073803052	0.000524204854381	0.917437887677	0.979599975868	10189	http://www.reactome.org/cgi-bin/eventbrowser_st_id?ST_ID=REACT_894	hsa:10189,ALYREF,10189:down
Cleavage of Growing Transcript in the Termination Region	Reactome	REACT_387	1	43	4783	82029	0.000209073803052	0.000524204854381	0.917437887677	0.979599975868	10189	http://www.reactome.org/cgi-bin/eventbrowser_st_id?ST_ID=REACT_387	hsa:10189,ALYREF,10189:down
RNA Polymerase II Transcription Elongation	Reactome	REACT_833	1	43	4783	82029	0.000209073803052	0.000524204854381	0.917437887677	0.979599975868	6917	http://www.reactome.org/cgi-bin/eventbrowser_st_id?ST_ID=REACT_833	hsa:6917,TCEA1,6917:down
Voltage gated Potassium channels	Reactome	REACT_75770	1	43	4783	82029	0.000209073803052	0.000524204854381	0.917437887677	0.979599975868	3749	http://www.reactome.org/cgi-bin/eventbrowser_st_id?ST_ID=REACT_75770	hsa:3749,KCNC4,3749:down
Formation of HIV elongation complex in the absence of HIV Tat	Reactome	REACT_22201	1	43	4783	82029	0.000209073803052	0.000524204854381	0.917437887677	0.979599975868	6917	http://www.reactome.org/cgi-bin/eventbrowser_st_id?ST_ID=REACT_22201	hsa:6917,TCEA1,6917:down
G2/M Transition	Reactome	REACT_2203	4	121	4783	82029	0.00083629521221	0.00147508807861	0.918296750543	0.979599975868	22981|7277|10381|8900	http://www.reactome.org/cgi-bin/eventbrowser_st_id?ST_ID=REACT_2203	hsa:22981,NINL,22981:up|hsa:7277,TUBA4A,7277:down|hsa:10381,TUBB3,10381:down|hsa:8900,CCNA1,8900:down
Defective ACTH causes Obesity and Pro-opiomelanocortinin deficiency (POMCD)	Reactome	REACT_267874	19	438	4783	82029	0.003972402258	0.00533957502834	0.920015644219	0.979599975868	623|23566|6288|4828|624|2920|2852|1604|5724|2788|3274|11211|51083|7480|135|2919|6608|2791|7476	http://www.reactome.org/cgi-bin/eventbrowser_st_id?ST_ID=REACT_267874	hsa:623,BDKRB1,623:down|hsa:23566,LPAR3,23566:down|hsa:6288,SAA1,6288:down|hsa:4828,NMB,4828:down|hsa:624,BDKRB2,624:down|hsa:2920,CXCL2,2920:down|hsa:2852,GPER1,2852:down|hsa:1604,CD55,1604:down|hsa:5724,PTAFR,5724:down|hsa:2788,GNG7,2788:up|hsa:3274,HRH2,3274:down|hsa:11211,FZD10,11211:up|hsa:51083,GAL,51083:down|hsa:7480,WNT10B,7480:down|hsa:135,ADORA2A,135:up|hsa:2919,CXCL1,2919:down|hsa:6608…
GPCR ligand binding	Reactome	REACT_21340	19	438	4783	82029	0.003972402258	0.00533957502834	0.920015644219	0.979599975868	623|23566|6288|4828|624|2920|2852|1604|5724|2788|3274|11211|51083|7480|135|2919|6608|2791|7476	http://www.reactome.org/cgi-bin/eventbrowser_st_id?ST_ID=REACT_21340	hsa:623,BDKRB1,623:down|hsa:23566,LPAR3,23566:down|hsa:6288,SAA1,6288:down|hsa:4828,NMB,4828:down|hsa:624,BDKRB2,624:down|hsa:2920,CXCL2,2920:down|hsa:2852,GPER1,2852:down|hsa:1604,CD55,1604:down|hsa:5724,PTAFR,5724:down|hsa:2788,GNG7,2788:up|hsa:3274,HRH2,3274:down|hsa:11211,FZD10,11211:up|hsa:51083,GAL,51083:down|hsa:7480,WNT10B,7480:down|hsa:135,ADORA2A,135:up|hsa:2919,CXCL1,2919:down|hsa:6608…
Translation	Reactome	REACT_1014	5	146	4783	82029	0.00104536901526	0.00177985834278	0.923261545665	0.981232524341	8668|6193|6734|6224|6144	http://www.reactome.org/cgi-bin/eventbrowser_st_id?ST_ID=REACT_1014	hsa:8668,EIF3I,8668:down|hsa:6193,RPS5,6193:down|hsa:6734,SRPR,6734:down|hsa:6224,RPS20,6224:down|hsa:6144,RPL21,6144:down
RNA Polymerase I, RNA Polymerase III, and Mitochondrial Transcription	Reactome	REACT_21352	5	146	4783	82029	0.00104536901526	0.00177985834278	0.923261545665	0.981232524341	27297|10622|8365|8334|85236	http://www.reactome.org/cgi-bin/eventbrowser_st_id?ST_ID=REACT_21352	hsa:27297,CRCP,27297:down|hsa:10622,POLR3G,10622:down|hsa:8365,HIST1H4H,8365:up|hsa:8334,HIST1H2AC,8334:up|hsa:85236,HIST1H2BK,85236:up
Mitotic G2-G2/M phases	Reactome	REACT_21391	4	123	4783	82029	0.00083629521221	0.00149946969974	0.924019984756	0.981243852815	22981|7277|10381|8900	http://www.reactome.org/cgi-bin/eventbrowser_st_id?ST_ID=REACT_21391	hsa:22981,NINL,22981:up|hsa:7277,TUBA4A,7277:down|hsa:10381,TUBB3,10381:down|hsa:8900,CCNA1,8900:down
PLC beta mediated events	Reactome	REACT_15426	1	45	4783	82029	0.000209073803052	0.000548586475515	0.926289368572	0.982054764999	5575	http://www.reactome.org/cgi-bin/eventbrowser_st_id?ST_ID=REACT_15426	hsa:5575,PRKAR1B,5575:down
Influenza Viral RNA Transcription and Replication	Reactome	REACT_6152	4	125	4783	82029	0.00083629521221	0.00152385132087	0.929379816279	0.982935449543	6193|23165|6224|6144	http://www.reactome.org/cgi-bin/eventbrowser_st_id?ST_ID=REACT_6152	hsa:6193,RPS5,6193:down|hsa:23165,NUP205,23165:down|hsa:6224,RPS20,6224:down|hsa:6144,RPL21,6144:down
G alpha (s) signalling events	Reactome	REACT_19327	4	125	4783	82029	0.00083629521221	0.00152385132087	0.929379816279	0.982935449543	3274|2791|2788|135	http://www.reactome.org/cgi-bin/eventbrowser_st_id?ST_ID=REACT_19327	hsa:3274,HRH2,3274:down|hsa:2791,GNG11,2791:down|hsa:2788,GNG7,2788:up|hsa:135,ADORA2A,135:up
G-protein mediated events	Reactome	REACT_15526	1	46	4783	82029	0.000209073803052	0.000560777286082	0.93035268773	0.983205763003	5575	http://www.reactome.org/cgi-bin/eventbrowser_st_id?ST_ID=REACT_15526	hsa:5575,PRKAR1B,5575:down
Downstream TCR signaling	Reactome	REACT_12555	1	46	4783	82029	0.000209073803052	0.000560777286082	0.93035268773	0.983205763003	8915	http://www.reactome.org/cgi-bin/eventbrowser_st_id?ST_ID=REACT_12555	hsa:8915,BCL10,8915:down
DAP12 signaling	Reactome	REACT_147814	5	149	4783	82029	0.00104536901526	0.00181643077448	0.930670554517	0.983205763003	8660|5604|5575|6199|3084	http://www.reactome.org/cgi-bin/eventbrowser_st_id?ST_ID=REACT_147814	hsa:8660,IRS2,8660:up|hsa:5604,MAP2K1,5604:down|hsa:5575,PRKAR1B,5575:down|hsa:6199,RPS6KB2,6199:down|hsa:3084,NRG1,3084:down
Signaling by ERBB2	Reactome	REACT_115755	5	149	4783	82029	0.00104536901526	0.00181643077448	0.930670554517	0.983205763003	8660|5604|5575|6199|3084	http://www.reactome.org/cgi-bin/eventbrowser_st_id?ST_ID=REACT_115755	hsa:8660,IRS2,8660:up|hsa:5604,MAP2K1,5604:down|hsa:5575,PRKAR1B,5575:down|hsa:6199,RPS6KB2,6199:down|hsa:3084,NRG1,3084:down
M Phase	Reactome	REACT_910	12	303	4783	82029	0.00250888563663	0.0036938156018	0.933049028218	0.984071066684	8334|8365|7277|85236|6396|147841|5693|23165|10381|23310|5699|2010	http://www.reactome.org/cgi-bin/eventbrowser_st_id?ST_ID=REACT_910	hsa:8334,HIST1H2AC,8334:up|hsa:8365,HIST1H4H,8365:up|hsa:7277,TUBA4A,7277:down|hsa:85236,HIST1H2BK,85236:up|hsa:6396,SEC13,6396:down|hsa:147841,SPC24,147841:down|hsa:5693,PSMB5,5693:down|hsa:23165,NUP205,23165:down|hsa:10381,TUBB3,10381:down|hsa:23310,NCAPD3,23310:down|hsa:5699,PSMB10,5699:down|hsa:2010,EMD,2010:down
Separation of Sister Chromatids	Reactome	REACT_150471	6	173	4783	82029	0.00125444281831	0.00210901022809	0.933165285039	0.984071066684	7277|6396|5693|10381|5699|147841	http://www.reactome.org/cgi-bin/eventbrowser_st_id?ST_ID=REACT_150471	hsa:7277,TUBA4A,7277:down|hsa:6396,SEC13,6396:down|hsa:5693,PSMB5,5693:down|hsa:10381,TUBB3,10381:down|hsa:5699,PSMB10,5699:down|hsa:147841,SPC24,147841:down
HDMs demethylate histones	Reactome	REACT_263961	1	47	4783	82029	0.000209073803052	0.000572968096649	0.934192059534	0.984502194407	8365	http://www.reactome.org/cgi-bin/eventbrowser_st_id?ST_ID=REACT_263961	hsa:8365,HIST1H4H,8365:up
Factors involved in megakaryocyte development and platelet production	Reactome	REACT_24970	5	151	4783	82029	0.00104536901526	0.00184081239562	0.935248270994	0.984923969581	3665|5575|4097|7277|10381	http://www.reactome.org/cgi-bin/eventbrowser_st_id?ST_ID=REACT_24970	hsa:3665,IRF7,3665:up|hsa:5575,PRKAR1B,5575:down|hsa:4097,MAFG,4097:down|hsa:7277,TUBA4A,7277:down|hsa:10381,TUBB3,10381:down
XBP1(S) activates chaperone genes	Reactome	REACT_18273	1	48	4783	82029	0.000209073803052	0.000585158907216	0.937819824267	0.986270598972	6734	http://www.reactome.org/cgi-bin/eventbrowser_st_id?ST_ID=REACT_18273	hsa:6734,SRPR,6734:down
NoRC negatively regulates rRNA expression	Reactome	REACT_263965	3	104	4783	82029	0.000627221409157	0.00126784429897	0.938443570555	0.986301298025	8365|8334|85236	http://www.reactome.org/cgi-bin/eventbrowser_st_id?ST_ID=REACT_263965	hsa:8365,HIST1H4H,8365:up|hsa:8334,HIST1H2AC,8334:up|hsa:85236,HIST1H2BK,85236:up
Regulation of PLK1 Activity at G2/M Transition	Reactome	REACT_160315	2	78	4783	82029	0.000418147606105	0.000950883224226	0.93924094909	0.986301298025	22981|7277	http://www.reactome.org/cgi-bin/eventbrowser_st_id?ST_ID=REACT_160315	hsa:22981,NINL,22981:up|hsa:7277,TUBA4A,7277:down
Organelle biogenesis and maintenance	Reactome	REACT_264135	13	329	4783	82029	0.00271795943968	0.00401077667654	0.940796107167	0.987143146256	22981|7277|51253|85476|54205|51422|29088|60412|96764|10381|6608|2101|128308	http://www.reactome.org/cgi-bin/eventbrowser_st_id?ST_ID=REACT_264135	hsa:22981,NINL,22981:up|hsa:7277,TUBA4A,7277:down|hsa:51253,MRPL37,51253:down|hsa:85476,GFM1,85476:down|hsa:54205,CYCS,54205:down|hsa:51422,PRKAG2,51422:down|hsa:29088,MRPL15,29088:down|hsa:60412,EXOC4,60412:down|hsa:96764,TGS1,96764:down|hsa:10381,TUBB3,10381:down|hsa:6608,SMO,6608:down|hsa:2101,ESRRA,2101:down|hsa:128308,MRPL55,128308:down
Phospholipase C-mediated cascade	Reactome	REACT_21310	1	49	4783	82029	0.000209073803052	0.000597349717783	0.941247642352	0.987412110916	5575	http://www.reactome.org/cgi-bin/eventbrowser_st_id?ST_ID=REACT_21310	hsa:5575,PRKAR1B,5575:down
IRE1alpha activates chaperones	Reactome	REACT_18368	1	50	4783	82029	0.000209073803052	0.00060954052835	0.944486531804	0.987973739882	6734	http://www.reactome.org/cgi-bin/eventbrowser_st_id?ST_ID=REACT_18368	hsa:6734,SRPR,6734:down
Negative epigenetic regulation of rRNA expression	Reactome	REACT_264000	3	107	4783	82029	0.000627221409157	0.00130441673067	0.945576153915	0.987973739882	8365|8334|85236	http://www.reactome.org/cgi-bin/eventbrowser_st_id?ST_ID=REACT_264000	hsa:8365,HIST1H4H,8365:up|hsa:8334,HIST1H2AC,8334:up|hsa:85236,HIST1H2BK,85236:up
Nonsense Mediated Decay (NMD) enhanced by the Exon Junction Complex (EJC)	Reactome	REACT_75822	3	107	4783	82029	0.000627221409157	0.00130441673067	0.945576153915	0.987973739882	6193|6224|6144	http://www.reactome.org/cgi-bin/eventbrowser_st_id?ST_ID=REACT_75822	hsa:6193,RPS5,6193:down|hsa:6224,RPS20,6224:down|hsa:6144,RPL21,6144:down
Nonsense-Mediated Decay (NMD)	Reactome	REACT_75886	3	107	4783	82029	0.000627221409157	0.00130441673067	0.945576153915	0.987973739882	6193|6224|6144	http://www.reactome.org/cgi-bin/eventbrowser_st_id?ST_ID=REACT_75886	hsa:6193,RPS5,6193:down|hsa:6224,RPS20,6224:down|hsa:6144,RPL21,6144:down
RNA Polymerase I Promoter Clearance	Reactome	REACT_1974	3	107	4783	82029	0.000627221409157	0.00130441673067	0.945576153915	0.987973739882	8365|8334|85236	http://www.reactome.org/cgi-bin/eventbrowser_st_id?ST_ID=REACT_1974	hsa:8365,HIST1H4H,8365:up|hsa:8334,HIST1H2AC,8334:up|hsa:85236,HIST1H2BK,85236:up
Antigen processing-Cross presentation	Reactome	REACT_111119	2	81	4783	82029	0.000418147606105	0.000987455655927	0.947164415027	0.988625424641	5693|5699	http://www.reactome.org/cgi-bin/eventbrowser_st_id?ST_ID=REACT_111119	hsa:5693,PSMB5,5693:down|hsa:5699,PSMB10,5699:down
Influenza Life Cycle	Reactome	REACT_6145	4	133	4783	82029	0.00083629521221	0.00162137780541	0.947561473599	0.988704561511	6193|23165|6224|6144	http://www.reactome.org/cgi-bin/eventbrowser_st_id?ST_ID=REACT_6145	hsa:6193,RPS5,6193:down|hsa:23165,NUP205,23165:down|hsa:6224,RPS20,6224:down|hsa:6144,RPL21,6144:down
Class A/1 (Rhodopsin-like receptors)	Reactome	REACT_14828	12	313	4783	82029	0.00250888563663	0.00381572370747	0.947930066334	0.988770114275	623|6288|4828|624|2920|2852|5724|3274|51083|135|2919|23566	http://www.reactome.org/cgi-bin/eventbrowser_st_id?ST_ID=REACT_14828	hsa:623,BDKRB1,623:down|hsa:6288,SAA1,6288:down|hsa:4828,NMB,4828:down|hsa:624,BDKRB2,624:down|hsa:2920,CXCL2,2920:down|hsa:2852,GPER1,2852:down|hsa:5724,PTAFR,5724:down|hsa:3274,HRH2,3274:down|hsa:51083,GAL,51083:down|hsa:135,ADORA2A,135:up|hsa:2919,CXCL1,2919:down|hsa:23566,LPAR3,23566:down
RNA Polymerase I Transcription	Reactome	REACT_1309	3	109	4783	82029	0.000627221409157	0.0013287983518	0.949895716794	0.990037218355	8365|8334|85236	http://www.reactome.org/cgi-bin/eventbrowser_st_id?ST_ID=REACT_1309	hsa:8365,HIST1H4H,8365:up|hsa:8334,HIST1H2AC,8334:up|hsa:85236,HIST1H2BK,85236:up
Mitochondrial protein import	Reactome	REACT_118595	1	52	4783	82029	0.000209073803052	0.000633922149484	0.950438595175	0.990174777817	9804	http://www.reactome.org/cgi-bin/eventbrowser_st_id?ST_ID=REACT_118595	hsa:9804,TOMM20,9804:down
PKMTs methylate histone lysines	Reactome	REACT_268728	1	53	4783	82029	0.000209073803052	0.000646112960051	0.953170901901	0.99124455578	8365	http://www.reactome.org/cgi-bin/eventbrowser_st_id?ST_ID=REACT_268728	hsa:8365,HIST1H4H,8365:up
DAP12 interactions	Reactome	REACT_147694	5	163	4783	82029	0.00104536901526	0.00198710212242	0.957442648107	0.992057278871	8660|5604|5575|6199|3084	http://www.reactome.org/cgi-bin/eventbrowser_st_id?ST_ID=REACT_147694	hsa:8660,IRS2,8660:up|hsa:5604,MAP2K1,5604:down|hsa:5575,PRKAR1B,5575:down|hsa:6199,RPS6KB2,6199:down|hsa:3084,NRG1,3084:down
Neurotransmitter Receptor Binding And Downstream Transmission In The Postsynaptic Cell	Reactome	REACT_15370	4	139	4783	82029	0.00083629521221	0.00169452266881	0.958262383212	0.992496176049	3772|2791|2788|27092	http://www.reactome.org/cgi-bin/eventbrowser_st_id?ST_ID=REACT_15370	hsa:3772,KCNJ15,3772:down|hsa:2791,GNG11,2791:down|hsa:2788,GNG7,2788:up|hsa:27092,CACNG4,27092:up
Anchoring of the basal body to the plasma membrane	Reactome	REACT_267965	2	88	4783	82029	0.000418147606105	0.0010727913299	0.961994929849	0.993720921511	22981|7277	http://www.reactome.org/cgi-bin/eventbrowser_st_id?ST_ID=REACT_267965	hsa:22981,NINL,22981:up|hsa:7277,TUBA4A,7277:down
Cell Cycle, Mitotic	Reactome	REACT_152	19	477	4783	82029	0.003972402258	0.00581501664046	0.96512500748	0.994618488406	22981|5001|8365|7277|85236|5982|6502|6396|8900|147841|5693|1874|23165|8334|10381|23310|5699|2010|4998	http://www.reactome.org/cgi-bin/eventbrowser_st_id?ST_ID=REACT_152	hsa:22981,NINL,22981:up|hsa:5001,ORC5,5001:down|hsa:8365,HIST1H4H,8365:up|hsa:7277,TUBA4A,7277:down|hsa:85236,HIST1H2BK,85236:up|hsa:5982,RFC2,5982:down|hsa:6502,SKP2,6502:down|hsa:6396,SEC13,6396:down|hsa:8900,CCNA1,8900:down|hsa:147841,SPC24,147841:down|hsa:5693,PSMB5,5693:down|hsa:1874,E2F4,1874:down|hsa:23165,NUP205,23165:down|hsa:8334,HIST1H2AC,8334:up|hsa:10381,TUBB3,10381:down|hsa:23310,NC…
Ion channel transport	Reactome	REACT_25300	5	169	4783	82029	0.00104536901526	0.00206024698582	0.965702749304	0.995011173715	493|2281|148229|57198|7226	http://www.reactome.org/cgi-bin/eventbrowser_st_id?ST_ID=REACT_25300	hsa:493,ATP2B4,493:down|hsa:2281,FKBP1B,2281:up|hsa:148229,ATP8B3,148229:up|hsa:57198,ATP8B2,57198:up|hsa:7226,TRPM2,7226:down
Late Phase of HIV Life Cycle	Reactome	REACT_6361	3	123	4783	82029	0.000627221409157	0.00149946969974	0.972254771244	0.996845157426	5045|6917|23165	http://www.reactome.org/cgi-bin/eventbrowser_st_id?ST_ID=REACT_6361	hsa:5045,FURIN,5045:down|hsa:6917,TCEA1,6917:down|hsa:23165,NUP205,23165:down
Epigenetic regulation of gene expression	Reactome	REACT_264098	3	124	4783	82029	0.000627221409157	0.00151166051031	0.973421741885	0.99685569302	8365|8334|85236	http://www.reactome.org/cgi-bin/eventbrowser_st_id?ST_ID=REACT_264098	hsa:8365,HIST1H4H,8365:up|hsa:8334,HIST1H2AC,8334:up|hsa:85236,HIST1H2BK,85236:up
RNA Polymerase II Pre-transcription Events	Reactome	REACT_22107	1	63	4783	82029	0.000209073803052	0.000768021065721	0.973440396678	0.99685569302	6917	http://www.reactome.org/cgi-bin/eventbrowser_st_id?ST_ID=REACT_22107	hsa:6917,TCEA1,6917:down
TCR signaling	Reactome	REACT_12526	1	64	4783	82029	0.000209073803052	0.000780211876288	0.974904806032	0.997544362312	8915	http://www.reactome.org/cgi-bin/eventbrowser_st_id?ST_ID=REACT_12526	hsa:8915,BCL10,8915:down
Transcription of the HIV genome	Reactome	REACT_6233	1	65	4783	82029	0.000209073803052	0.000792402686855	0.976288488612	0.997932487317	6917	http://www.reactome.org/cgi-bin/eventbrowser_st_id?ST_ID=REACT_6233	hsa:6917,TCEA1,6917:down
[truncated: 16 more rows]

## Sheet: KEGG PATHWAY
Term	Database	ID	Input number	Background number	All input number	All background number	Input frequency	Background frequency	P-Value	Corrected P-Value	Input	Hyperlink	Input gene symbols	Hyperlink(up down)
[truncated: 245 more rows]

[truncated: 3 more sheets: BioCyc, PANTHER, BioCarta]
