# Supplementary material for: Time-course differential lncRNA and mRNA expressions in radioresistant hypopharyngeal cancer cells
Source: Oncotarget. 2017 Apr 21;8(25):40994–1010. doi: 10.18632/oncotarget.17343 (PMC5522212; doi:10.18632/oncotarget.17343)
Supplement: Supplementary file 5 [file oncotarget-08-40994-s005.xlsx]

## Sheet: PID
Term	Database	ID	Input number	Background number	All input number	All background number	Input frequency	Background frequency	P-Value	Corrected P-Value	Input	Hyperlink	Input gene symbols
Validated transcriptional targets of deltaNp63 isoforms	PID	deltanp63pathway	11	47	374	7980	0.0294117647059	0.00588972431078	4.26347420943e-05	0.188829272736	2877|558|624|861|3861|23682|3486|2194|3084|100|3552	http://pid.nci.nih.gov/search/pathway_landing.shtml?pathway_id=deltanp63pathway&source=NCI-Nature%20curated&what=graphic&jpg=on&ppage=1	hsa:2877,GPX2,2877:down|hsa:558,AXL,558:up|hsa:624,BDKRB2,624:down|hsa:861,RUNX1,861:down|hsa:3861,KRT14,3861:down|hsa:23682,RAB38,23682:down|hsa:3486,IGFBP3,3486:down|hsa:2194,FASN,2194:down|hsa:3084,NRG1,3084:down|hsa:100,ADA,100:down|hsa:3552,IL1A,3552:down
p73 transcription factor network	PID	p73pathway	11	79	374	7980	0.0294117647059	0.00989974937343	0.00216121257467	0.332158395287	23327|3556|3566|54894|1111|2194|8611|5054|23151|100|9540	http://pid.nci.nih.gov/search/pathway_landing.shtml?pathway_id=p73pathway&source=NCI-Nature%20curated&what=graphic&jpg=on&ppage=1	hsa:23327,NEDD4L,23327:up|hsa:3556,IL1RAP,3556:down|hsa:3566,IL4R,3566:down|hsa:54894,RNF43,54894:down|hsa:1111,CHEK1,1111:down|hsa:2194,FASN,2194:down|hsa:8611,PPAP2A,8611:up|hsa:5054,SERPINE1,5054:down|hsa:23151,GRAMD4,23151:down|hsa:100,ADA,100:down|hsa:9540,TP53I3,9540:up
amb2 Integrin signaling	PID	amb2_neutrophils_pathway	7	40	374	7980	0.0187165775401	0.00501253132832	0.00455518607498	0.346432110514	3689|4067|1490|5327|4035|2534|5329	http://pid.nci.nih.gov/search/pathway_landing.shtml?pathway_id=amb2_neutrophils_pathway&source=NCI-Nature%20curated&what=graphic&jpg=on&ppage=1	hsa:3689,ITGB2,3689:down|hsa:4067,LYN,4067:down|hsa:1490,CTGF,1490:up|hsa:5327,PLAT,5327:down|hsa:4035,LRP1,4035:down|hsa:2534,FYN,2534:up|hsa:5329,PLAUR,5329:down
Alpha9 beta1 integrin signaling events	PID	integrin_a9b1_pathway	5	25	374	7980	0.0133689839572	0.0031328320802	0.00989529656989	0.375283336269	3772|101|2335|1438|7424	http://pid.nci.nih.gov/search/pathway_landing.shtml?pathway_id=integrin_a9b1_pathway&source=NCI-Nature%20curated&what=graphic&jpg=on&ppage=1	hsa:3772,KCNJ15,3772:down|hsa:101,ADAM8,101:down|hsa:2335,FN1,2335:up|hsa:1438,CSF2RA,1438:up|hsa:7424,VEGFC,7424:down
Beta5 beta6 beta7 and beta8 integrin cell surface interactions	PID	integrin5_pathway	3	17	374	7980	0.00802139037433	0.00213032581454	0.0576742712407	0.630758111056	3694|2335|5329	http://pid.nci.nih.gov/search/pathway_landing.shtml?pathway_id=integrin5_pathway&source=NCI-Nature%20curated&what=graphic&jpg=on&ppage=1	hsa:3694,ITGB6,3694:down|hsa:2335,FN1,2335:up|hsa:5329,PLAUR,5329:down
Urokinase-type plasminogen activator (uPA) and uPAR-mediated signaling	PID	upa_upar_pathway	5	42	374	7980	0.0133689839572	0.00526315789474	0.0576782648403	0.630758111056	5054|3689|4035|2335|5329	http://pid.nci.nih.gov/search/pathway_landing.shtml?pathway_id=upa_upar_pathway&source=NCI-Nature%20curated&what=graphic&jpg=on&ppage=1	hsa:5054,SERPINE1,5054:down|hsa:3689,ITGB2,3689:down|hsa:4035,LRP1,4035:down|hsa:2335,FN1,2335:up|hsa:5329,PLAUR,5329:down
CD40/CD40L signaling	PID	cd40_pathway	4	31	374	7980	0.0106951871658	0.00388471177945	0.069482068204	0.656579382477	868|329|3718|958	http://pid.nci.nih.gov/search/pathway_landing.shtml?pathway_id=cd40_pathway&source=NCI-Nature%20curated&what=graphic&jpg=on&ppage=1	hsa:868,CBLB,868:up|hsa:329,BIRC2,329:up|hsa:3718,JAK3,3718:up|hsa:958,CD40,958:up
Fc-epsilon receptor I signaling in mast cells	PID	fcer1pathway	6	59	374	7980	0.0160427807487	0.00739348370927	0.0698022911103	0.656579382477	868|4067|8877|8611|5783|2534	http://pid.nci.nih.gov/search/pathway_landing.shtml?pathway_id=fcer1pathway&source=NCI-Nature%20curated&what=graphic&jpg=on&ppage=1	hsa:868,CBLB,868:up|hsa:4067,LYN,4067:down|hsa:8877,SPHK1,8877:down|hsa:8611,PPAP2A,8611:up|hsa:5783,PTPN13,5783:down|hsa:2534,FYN,2534:up
S1P5 pathway	PID	s1p_s1p5_pathway	2	8	374	7980	0.00534759358289	0.00100250626566	0.0709145680307	0.660527070048	2770|2768	http://pid.nci.nih.gov/search/pathway_landing.shtml?pathway_id=s1p_s1p5_pathway&source=NCI-Nature%20curated&what=graphic&jpg=on&ppage=1	hsa:2770,GNAI1,2770:down|hsa:2768,GNA12,2768:down
Posttranslational regulation of adherens junction stability and dissassembly	PID	ajdiss_2pathway	5	48	374	7980	0.0133689839572	0.00601503759398	0.0872111787253	0.68729236757	54453|2768|999|2534|1000	http://pid.nci.nih.gov/search/pathway_landing.shtml?pathway_id=ajdiss_2pathway&source=NCI-Nature%20curated&what=graphic&jpg=on&ppage=1	hsa:54453,RIN2,54453:down|hsa:2768,GNA12,2768:down|hsa:999,CDH1,999:down|hsa:2534,FYN,2534:up|hsa:1000,CDH2,1000:up
S1P1 pathway	PID	s1p_s1p1_pathway	3	21	374	7980	0.00802139037433	0.00263157894737	0.0899573712435	0.700213000417	2770|5743|8877	http://pid.nci.nih.gov/search/pathway_landing.shtml?pathway_id=s1p_s1p1_pathway&source=NCI-Nature%20curated&what=graphic&jpg=on&ppage=1	hsa:2770,GNAI1,2770:down|hsa:5743,PTGS2,5743:down|hsa:8877,SPHK1,8877:down
Sphingosine 1-phosphate (S1P) pathway	PID	s1p_meta_pathway	3	21	374	7980	0.00802139037433	0.00263157894737	0.0899573712435	0.700213000417	2770|2768|8877	http://pid.nci.nih.gov/search/pathway_landing.shtml?pathway_id=s1p_meta_pathway&source=NCI-Nature%20curated&what=graphic&jpg=on&ppage=1	hsa:2770,GNAI1,2770:down|hsa:2768,GNA12,2768:down|hsa:8877,SPHK1,8877:down
VEGF and VEGFR signaling network	PID	vegf_vegfr_pathway	2	10	374	7980	0.00534759358289	0.00125313283208	0.0981179872213	0.715946334322	8828|7424	http://pid.nci.nih.gov/search/pathway_landing.shtml?pathway_id=vegf_vegfr_pathway&source=NCI-Nature%20curated&what=graphic&jpg=on&ppage=1	hsa:8828,NRP2,8828:up|hsa:7424,VEGFC,7424:down
IL1-mediated signaling events	PID	il1pathway	4	36	374	7980	0.0106951871658	0.00451127819549	0.102264264292	0.728766575303	3557|3556|3553|3552	http://pid.nci.nih.gov/search/pathway_landing.shtml?pathway_id=il1pathway&source=NCI-Nature%20curated&what=graphic&jpg=on&ppage=1	hsa:3557,IL1RN,3557:down|hsa:3556,IL1RAP,3556:down|hsa:3553,IL1B,3553:down|hsa:3552,IL1A,3552:down
Glypican 1 network	PID	glypican_1pathway	3	24	374	7980	0.00802139037433	0.00300751879699	0.11807715363	0.762575927183	3084|4067|2534	http://pid.nci.nih.gov/search/pathway_landing.shtml?pathway_id=glypican_1pathway&source=NCI-Nature%20curated&what=graphic&jpg=on&ppage=1	hsa:3084,NRG1,3084:down|hsa:4067,LYN,4067:down|hsa:2534,FYN,2534:up
Validated transcriptional targets of TAp63 isoforms	PID	tap63pathway	5	54	374	7980	0.0133689839572	0.00676691729323	0.123216628238	0.7647076885	1647|2877|100|9540|3486	http://pid.nci.nih.gov/search/pathway_landing.shtml?pathway_id=tap63pathway&source=NCI-Nature%20curated&what=graphic&jpg=on&ppage=1	hsa:1647,GADD45A,1647:down|hsa:2877,GPX2,2877:down|hsa:100,ADA,100:down|hsa:9540,TP53I3,9540:up|hsa:3486,IGFBP3,3486:down
FGF signaling pathway	PID	fgf_pathway	5	54	374	7980	0.0133689839572	0.00676691729323	0.123216628238	0.7647076885	10253|2261|999|1000|5329	http://pid.nci.nih.gov/search/pathway_landing.shtml?pathway_id=fgf_pathway&source=NCI-Nature%20curated&what=graphic&jpg=on&ppage=1	hsa:10253,SPRY2,10253:up|hsa:2261,FGFR3,2261:down|hsa:999,CDH1,999:down|hsa:1000,CDH2,1000:up|hsa:5329,PLAUR,5329:down
Class I PI3K signaling events	PID	pi3kcipathway	4	39	374	7980	0.0106951871658	0.00488721804511	0.124769653183	0.765226765368	3636|4067|2534|5336	http://pid.nci.nih.gov/search/pathway_landing.shtml?pathway_id=pi3kcipathway&source=NCI-Nature%20curated&what=graphic&jpg=on&ppage=1	hsa:3636,INPPL1,3636:down|hsa:4067,LYN,4067:down|hsa:2534,FYN,2534:up|hsa:5336,PLCG2,5336:down
Signaling mediated by p38-gamma and p38-delta	PID	p38gammadeltapathway	2	12	374	7980	0.00534759358289	0.0015037593985	0.127684218125	0.773087357589	51776|5603	http://pid.nci.nih.gov/search/pathway_landing.shtml?pathway_id=p38gammadeltapathway&source=NCI-Nature%20curated&what=graphic&jpg=on&ppage=1	hsa:51776,ZAK,51776:down|hsa:5603,MAPK13,5603:down
Stabilization and expansion of the E-cadherin adherens junction	PID	ecadherin_stabilization_pathway	4	41	374	7980	0.0106951871658	0.00513784461153	0.140833868375	0.792878292297	55740|60412|999|360	http://pid.nci.nih.gov/search/pathway_landing.shtml?pathway_id=ecadherin_stabilization_pathway&source=NCI-Nature%20curated&what=graphic&jpg=on&ppage=1	hsa:55740,ENAH,55740:down|hsa:60412,EXOC4,60412:down|hsa:999,CDH1,999:down|hsa:360,AQP3,360:down
S1P4 pathway	PID	s1p_s1p4_pathway	2	14	374	7980	0.00534759358289	0.00175438596491	0.158993648867	0.792878292297	2770|2768	http://pid.nci.nih.gov/search/pathway_landing.shtml?pathway_id=s1p_s1p4_pathway&source=NCI-Nature%20curated&what=graphic&jpg=on&ppage=1	hsa:2770,GNAI1,2770:down|hsa:2768,GNA12,2768:down
S1P3 pathway	PID	s1p_s1p3_pathway	3	29	374	7980	0.00802139037433	0.00363408521303	0.170869499014	0.792878292297	2770|2768|10000	http://pid.nci.nih.gov/search/pathway_landing.shtml?pathway_id=s1p_s1p3_pathway&source=NCI-Nature%20curated&what=graphic&jpg=on&ppage=1	hsa:2770,GNAI1,2770:down|hsa:2768,GNA12,2768:down|hsa:10000,AKT3,10000:up
Beta2 integrin cell surface interactions	PID	integrin2_pathway	3	29	374	7980	0.00802139037433	0.00363408521303	0.170869499014	0.792878292297	5327|3689|5329	http://pid.nci.nih.gov/search/pathway_landing.shtml?pathway_id=integrin2_pathway&source=NCI-Nature%20curated&what=graphic&jpg=on&ppage=1	hsa:5327,PLAT,5327:down|hsa:3689,ITGB2,3689:down|hsa:5329,PLAUR,5329:down
Reelin signaling pathway	PID	reelinpathway	3	29	374	7980	0.00802139037433	0.00363408521303	0.170869499014	0.792878292297	4131|7804|2534	http://pid.nci.nih.gov/search/pathway_landing.shtml?pathway_id=reelinpathway&source=NCI-Nature%20curated&what=graphic&jpg=on&ppage=1	hsa:4131,MAP1B,4131:up|hsa:7804,LRP8,7804:down|hsa:2534,FYN,2534:up
Ephrin B reverse signaling	PID	ephrinbrevpathway	3	30	374	7980	0.00802139037433	0.00375939849624	0.18214032038	0.792878292297	4067|2534|5783	http://pid.nci.nih.gov/search/pathway_landing.shtml?pathway_id=ephrinbrevpathway&source=NCI-Nature%20curated&what=graphic&jpg=on&ppage=1	hsa:4067,LYN,4067:down|hsa:2534,FYN,2534:up|hsa:5783,PTPN13,5783:down
Regulation of p38-alpha and p38-beta	PID	p38alphabetapathway	3	30	374	7980	0.00802139037433	0.00375939849624	0.18214032038	0.792878292297	11221|4067|2534	http://pid.nci.nih.gov/search/pathway_landing.shtml?pathway_id=p38alphabetapathway&source=NCI-Nature%20curated&what=graphic&jpg=on&ppage=1	hsa:11221,DUSP10,11221:down|hsa:4067,LYN,4067:down|hsa:2534,FYN,2534:up
Nectin adhesion pathway	PID	nectin_pathway	3	30	374	7980	0.00802139037433	0.00375939849624	0.18214032038	0.792878292297	5818|999|25945	http://pid.nci.nih.gov/search/pathway_landing.shtml?pathway_id=nectin_pathway&source=NCI-Nature%20curated&what=graphic&jpg=on&ppage=1	hsa:5818,PVRL1,5818:down|hsa:999,CDH1,999:down|hsa:25945,PVRL3,25945:up
Syndecan-4-mediated signaling events	PID	syndecan_4_pathway	3	31	374	7980	0.00802139037433	0.00388471177945	0.193603350124	0.792878292297	6352|4192|2335	http://pid.nci.nih.gov/search/pathway_landing.shtml?pathway_id=syndecan_4_pathway&source=NCI-Nature%20curated&what=graphic&jpg=on&ppage=1	hsa:6352,CCL5,6352:down|hsa:4192,MDK,4192:down|hsa:2335,FN1,2335:up
Alpha-synuclein signaling	PID	alphasynuclein_pathway	3	32	374	7980	0.00802139037433	0.00401002506266	0.205239720304	0.792878292297	4067|2534|5653	http://pid.nci.nih.gov/search/pathway_landing.shtml?pathway_id=alphasynuclein_pathway&source=NCI-Nature%20curated&what=graphic&jpg=on&ppage=1	hsa:4067,LYN,4067:down|hsa:2534,FYN,2534:up|hsa:5653,KLK6,5653:down
EPO signaling pathway	PID	epopathway	3	33	374	7980	0.00802139037433	0.00413533834586	0.217030930118	0.792878292297	8660|4067|5336	http://pid.nci.nih.gov/search/pathway_landing.shtml?pathway_id=epopathway&source=NCI-Nature%20curated&what=graphic&jpg=on&ppage=1	hsa:8660,IRS2,8660:up|hsa:4067,LYN,4067:down|hsa:5336,PLCG2,5336:down
Alpha4 beta1 integrin signaling events	PID	integrin_a4b1_pathway	3	33	374	7980	0.00802139037433	0.00413533834586	0.217030930118	0.792878292297	5575|4192|2335	http://pid.nci.nih.gov/search/pathway_landing.shtml?pathway_id=integrin_a4b1_pathway&source=NCI-Nature%20curated&what=graphic&jpg=on&ppage=1	hsa:5575,PRKAR1B,5575:down|hsa:4192,MDK,4192:down|hsa:2335,FN1,2335:up
PLK3 signaling events	PID	plk3_pathway	1	5	374	7980	0.00267379679144	0.00062656641604	0.240349270441	0.792878292297	7157	http://pid.nci.nih.gov/search/pathway_landing.shtml?pathway_id=plk3_pathway&source=NCI-Nature%20curated&what=graphic&jpg=on&ppage=1	hsa:7157,TP53,7157:up
a6b1 and a6b4 Integrin signaling	PID	a6b1_a6b4_integrin_pathway	3	35	374	7980	0.00802139037433	0.00438596491228	0.241005971946	0.792878292297	999|1308|3552	http://pid.nci.nih.gov/search/pathway_landing.shtml?pathway_id=a6b1_a6b4_integrin_pathway&source=NCI-Nature%20curated&what=graphic&jpg=on&ppage=1	hsa:999,CDH1,999:down|hsa:1308,COL17A1,1308:down|hsa:3552,IL1A,3552:down
Signaling mediated by p38-alpha and p38-beta	PID	p38alphabetadownstreampathway	3	35	374	7980	0.00802139037433	0.00438596491228	0.241005971946	0.792878292297	7157|5743|3315	http://pid.nci.nih.gov/search/pathway_landing.shtml?pathway_id=p38alphabetadownstreampathway&source=NCI-Nature%20curated&what=graphic&jpg=on&ppage=1	hsa:7157,TP53,7157:up|hsa:5743,PTGS2,5743:down|hsa:3315,HSPB1,3315:down
Signaling events mediated by PTP1B	PID	ptp1bpathway	4	52	374	7980	0.0106951871658	0.00651629072682	0.241051420536	0.792878292297	10253|4067|2534|1000	http://pid.nci.nih.gov/search/pathway_landing.shtml?pathway_id=ptp1bpathway&source=NCI-Nature%20curated&what=graphic&jpg=on&ppage=1	hsa:10253,SPRY2,10253:up|hsa:4067,LYN,4067:down|hsa:2534,FYN,2534:up|hsa:1000,CDH2,1000:up
Thromboxane A2 receptor signaling	PID	txa2pathway	4	53	374	7980	0.0106951871658	0.00664160401003	0.250901895884	0.792878292297	2768|4067|2534|5583	http://pid.nci.nih.gov/search/pathway_landing.shtml?pathway_id=txa2pathway&source=NCI-Nature%20curated&what=graphic&jpg=on&ppage=1	hsa:2768,GNA12,2768:down|hsa:4067,LYN,4067:down|hsa:2534,FYN,2534:up|hsa:5583,PRKCH,5583:down
IL23-mediated signaling events	PID	il23pathway	3	37	374	7980	0.00802139037433	0.0046365914787	0.265389407227	0.792878292297	2919|11009|3553	http://pid.nci.nih.gov/search/pathway_landing.shtml?pathway_id=il23pathway&source=NCI-Nature%20curated&what=graphic&jpg=on&ppage=1	hsa:2919,CXCL1,2919:down|hsa:11009,IL24,11009:down|hsa:3553,IL1B,3553:down
E-cadherin signaling in keratinocytes	PID	ecadherin_keratinocyte_pathway	2	21	374	7980	0.00534759358289	0.00263157894737	0.275342971362	0.792878292297	999|2534	http://pid.nci.nih.gov/search/pathway_landing.shtml?pathway_id=ecadherin_keratinocyte_pathway&source=NCI-Nature%20curated&what=graphic&jpg=on&ppage=1	hsa:999,CDH1,999:down|hsa:2534,FYN,2534:up
Signaling events mediated by HDAC Class III	PID	hdac_classiii_pathway	3	39	374	7980	0.00802139037433	0.00488721804511	0.290050357469	0.792878292297	7157|51547|8365	http://pid.nci.nih.gov/search/pathway_landing.shtml?pathway_id=hdac_classiii_pathway&source=NCI-Nature%20curated&what=graphic&jpg=on&ppage=1	hsa:7157,TP53,7157:up|hsa:51547,SIRT7,51547:down|hsa:8365,HIST1H4H,8365:up
Endogenous TLR signaling	PID	toll_endogenous_pathway	2	24	374	7980	0.00534759358289	0.00300751879699	0.325715864696	0.794258812259	148022|114609	http://pid.nci.nih.gov/search/pathway_landing.shtml?pathway_id=toll_endogenous_pathway&source=NCI-Nature%20curated&what=graphic&jpg=on&ppage=1	hsa:148022,TICAM1,148022:down|hsa:114609,TIRAP,114609:down
IL4-mediated signaling events	PID	il4_2pathway	4	61	374	7980	0.0106951871658	0.00764411027569	0.33198114784	0.794258812259	8660|3566|3718|4603	http://pid.nci.nih.gov/search/pathway_landing.shtml?pathway_id=il4_2pathway&source=NCI-Nature%20curated&what=graphic&jpg=on&ppage=1	hsa:8660,IRS2,8660:up|hsa:3566,IL4R,3566:down|hsa:3718,JAK3,3718:up|hsa:4603,MYBL1,4603:up
Beta3 integrin cell surface interactions	PID	integrin3_pathway	3	43	374	7980	0.00802139037433	0.00538847117794	0.33972596882	0.794258812259	2335|8877|5329	http://pid.nci.nih.gov/search/pathway_landing.shtml?pathway_id=integrin3_pathway&source=NCI-Nature%20curated&what=graphic&jpg=on&ppage=1	hsa:2335,FN1,2335:up|hsa:8877,SPHK1,8877:down|hsa:5329,PLAUR,5329:down
Endothelins	PID	endothelinpathway	4	62	374	7980	0.0106951871658	0.0077694235589	0.34227430228	0.794258812259	2770|1906|2768|5583	http://pid.nci.nih.gov/search/pathway_landing.shtml?pathway_id=endothelinpathway&source=NCI-Nature%20curated&what=graphic&jpg=on&ppage=1	hsa:2770,GNAI1,2770:down|hsa:1906,EDN1,1906:up|hsa:2768,GNA12,2768:down|hsa:5583,PRKCH,5583:down
VEGFR3 signaling in lymphatic endothelium	PID	lymphangiogenesis_pathway	2	25	374	7980	0.00534759358289	0.0031328320802	0.342326961581	0.794258812259	7424|2335	http://pid.nci.nih.gov/search/pathway_landing.shtml?pathway_id=lymphangiogenesis_pathway&source=NCI-Nature%20curated&what=graphic&jpg=on&ppage=1	hsa:7424,VEGFC,7424:down|hsa:2335,FN1,2335:up
RXR and RAR heterodimerization with other nuclear receptor	PID	rxr_vdr_pathway	2	26	374	7980	0.00534759358289	0.00325814536341	0.358806321793	0.802374182098	5468|6720	http://pid.nci.nih.gov/search/pathway_landing.shtml?pathway_id=rxr_vdr_pathway&source=NCI-Nature%20curated&what=graphic&jpg=on&ppage=1	hsa:5468,PPARG,5468:up|hsa:6720,SREBF1,6720:down
S1P2 pathway	PID	s1p_s1p2_pathway	2	26	374	7980	0.00534759358289	0.00325814536341	0.358806321793	0.802374182098	2770|2768	http://pid.nci.nih.gov/search/pathway_landing.shtml?pathway_id=s1p_s1p2_pathway&source=NCI-Nature%20curated&what=graphic&jpg=on&ppage=1	hsa:2770,GNAI1,2770:down|hsa:2768,GNA12,2768:down
IL27-mediated signaling events	PID	il27pathway	2	26	374	7980	0.00534759358289	0.00325814536341	0.358806321793	0.802374182098	3553|3572	http://pid.nci.nih.gov/search/pathway_landing.shtml?pathway_id=il27pathway&source=NCI-Nature%20curated&what=graphic&jpg=on&ppage=1	hsa:3553,IL1B,3553:down|hsa:3572,IL6ST,3572:up
Integrin family cell surface interactions	PID	integrin_cs_pathway	2	26	374	7980	0.00534759358289	0.00325814536341	0.358806321793	0.802374182098	3689|3694	http://pid.nci.nih.gov/search/pathway_landing.shtml?pathway_id=integrin_cs_pathway&source=NCI-Nature%20curated&what=graphic&jpg=on&ppage=1	hsa:3689,ITGB2,3689:down|hsa:3694,ITGB6,3694:down
EGFR-dependent Endothelin signaling events	PID	et_egfrpathway	1	9	374	7980	0.00267379679144	0.00112781954887	0.367625311397	0.802374182098	1906	http://pid.nci.nih.gov/search/pathway_landing.shtml?pathway_id=et_egfrpathway&source=NCI-Nature%20curated&what=graphic&jpg=on&ppage=1	hsa:1906,EDN1,1906:up
C-MYB transcription factor network	PID	cmyb_pathway	5	84	374	7980	0.0133689839572	0.0105263157895	0.367951707158	0.802374182098	51701|100|5743|2114|8900	http://pid.nci.nih.gov/search/pathway_landing.shtml?pathway_id=cmyb_pathway&source=NCI-Nature%20curated&what=graphic&jpg=on&ppage=1	hsa:51701,NLK,51701:up|hsa:100,ADA,100:down|hsa:5743,PTGS2,5743:down|hsa:2114,ETS2,2114:down|hsa:8900,CCNA1,8900:down
LPA receptor mediated events	PID	lysophospholipid_pathway	4	65	374	7980	0.0106951871658	0.00814536340852	0.373177004572	0.802374182098	2770|2768|4067|7205	http://pid.nci.nih.gov/search/pathway_landing.shtml?pathway_id=lysophospholipid_pathway&source=NCI-Nature%20curated&what=graphic&jpg=on&ppage=1	hsa:2770,GNAI1,2770:down|hsa:2768,GNA12,2768:down|hsa:4067,LYN,4067:down|hsa:7205,TRIP6,7205:down
HIF-1-alpha transcription factor network	PID	hif1_tfpathway	4	66	374	7980	0.0106951871658	0.00827067669173	0.383461801931	0.802374182098	1906|5054|3689|6513	http://pid.nci.nih.gov/search/pathway_landing.shtml?pathway_id=hif1_tfpathway&source=NCI-Nature%20curated&what=graphic&jpg=on&ppage=1	hsa:1906,EDN1,1906:up|hsa:5054,SERPINE1,5054:down|hsa:3689,ITGB2,3689:down|hsa:6513,SLC2A1,6513:down
IL2 signaling events mediated by STAT5	PID	il2_stat5pathway	2	28	374	7980	0.00534759358289	0.00350877192982	0.391286115988	0.802374182098	894|3718	http://pid.nci.nih.gov/search/pathway_landing.shtml?pathway_id=il2_stat5pathway&source=NCI-Nature%20curated&what=graphic&jpg=on&ppage=1	hsa:894,CCND2,894:up|hsa:3718,JAK3,3718:up
Calcineurin-regulated NFAT-dependent transcription in lymphocytes	PID	nfat_tfpathway	3	48	374	7980	0.00802139037433	0.00601503759398	0.401405896833	0.805058364928	868|5743|5468	http://pid.nci.nih.gov/search/pathway_landing.shtml?pathway_id=nfat_tfpathway&source=NCI-Nature%20curated&what=graphic&jpg=on&ppage=1	hsa:868,CBLB,868:up|hsa:5743,PTGS2,5743:down|hsa:5468,PPARG,5468:up
p38 MAPK signaling pathway	PID	p38_mkk3_6pathway	2	29	374	7980	0.00534759358289	0.00363408521303	0.407249981397	0.806753786689	1647|4616	http://pid.nci.nih.gov/search/pathway_landing.shtml?pathway_id=p38_mkk3_6pathway&source=NCI-Nature%20curated&what=graphic&jpg=on&ppage=1	hsa:1647,GADD45A,1647:down|hsa:4616,GADD45B,4616:up
Plexin-D1 Signaling	PID	plexind1_pathway	1	11	374	7980	0.00267379679144	0.00137844611529	0.423047462484	0.807097657266	10512	http://pid.nci.nih.gov/search/pathway_landing.shtml?pathway_id=plexind1_pathway&source=NCI-Nature%20curated&what=graphic&jpg=on&ppage=1	hsa:10512,SEMA3C,10512:down
SHP2 signaling	PID	shp2_pathway	3	50	374	7980	0.00802139037433	0.0062656641604	0.42566244723	0.809926478063	2770|3718|3572	http://pid.nci.nih.gov/search/pathway_landing.shtml?pathway_id=shp2_pathway&source=NCI-Nature%20curated&what=graphic&jpg=on&ppage=1	hsa:2770,GNAI1,2770:down|hsa:3718,JAK3,3718:up|hsa:3572,IL6ST,3572:up
CDC42 signaling events	PID	cdc42_pathway	4	71	374	7980	0.0106951871658	0.00889724310777	0.434468407379	0.815191940809	55740|5080|999|10095	http://pid.nci.nih.gov/search/pathway_landing.shtml?pathway_id=cdc42_pathway&source=NCI-Nature%20curated&what=graphic&jpg=on&ppage=1	hsa:55740,ENAH,55740:down|hsa:5080,PAX6,5080:up|hsa:999,CDH1,999:down|hsa:10095,ARPC1B,10095:down
EPHA forward signaling	PID	epha_fwdpathway	2	31	374	7980	0.00534759358289	0.00388471177945	0.438548574406	0.817607033353	4067|2534	http://pid.nci.nih.gov/search/pathway_landing.shtml?pathway_id=epha_fwdpathway&source=NCI-Nature%20curated&what=graphic&jpg=on&ppage=1	hsa:4067,LYN,4067:down|hsa:2534,FYN,2534:up
Aurora A signaling	PID	aurora_a_pathway	2	31	374	7980	0.00534759358289	0.00388471177945	0.438548574406	0.817607033353	7157|1647	http://pid.nci.nih.gov/search/pathway_landing.shtml?pathway_id=aurora_a_pathway&source=NCI-Nature%20curated&what=graphic&jpg=on&ppage=1	hsa:7157,TP53,7157:up|hsa:1647,GADD45A,1647:down
Lissencephaly gene (LIS1) in neuronal migration and development	PID	lis1pathway	2	31	374	7980	0.00534759358289	0.00388471177945	0.438548574406	0.817607033353	4131|7804	http://pid.nci.nih.gov/search/pathway_landing.shtml?pathway_id=lis1pathway&source=NCI-Nature%20curated&what=graphic&jpg=on&ppage=1	hsa:4131,MAP1B,4131:up|hsa:7804,LRP8,7804:down
ErbB4 signaling events	PID	erbb4_pathway	2	32	374	7980	0.00534759358289	0.00401002506266	0.453857650923	0.821290599437	3084|2534	http://pid.nci.nih.gov/search/pathway_landing.shtml?pathway_id=erbb4_pathway&source=NCI-Nature%20curated&what=graphic&jpg=on&ppage=1	hsa:3084,NRG1,3084:down|hsa:2534,FYN,2534:up
Netrin-mediated signaling events	PID	netrin_pathway	2	32	374	7980	0.00534759358289	0.00401002506266	0.453857650923	0.821290599437	4131|2534	http://pid.nci.nih.gov/search/pathway_landing.shtml?pathway_id=netrin_pathway&source=NCI-Nature%20curated&what=graphic&jpg=on&ppage=1	hsa:4131,MAP1B,4131:up|hsa:2534,FYN,2534:up
Noncanonical Wnt signaling pathway	PID	wnt_noncanonical_pathway	2	32	374	7980	0.00534759358289	0.00401002506266	0.453857650923	0.821290599437	51701|5468	http://pid.nci.nih.gov/search/pathway_landing.shtml?pathway_id=wnt_noncanonical_pathway&source=NCI-Nature%20curated&what=graphic&jpg=on&ppage=1	hsa:51701,NLK,51701:up|hsa:5468,PPARG,5468:up
TCR signaling in na&#xef;ve CD8+ T cells	PID	cd8tcrpathway	3	53	374	7980	0.00802139037433	0.00664160401003	0.461372834127	0.821290599437	942|2534|6786	http://pid.nci.nih.gov/search/pathway_landing.shtml?pathway_id=cd8tcrpathway&source=NCI-Nature%20curated&what=graphic&jpg=on&ppage=1	hsa:942,CD86,942:up|hsa:2534,FYN,2534:up|hsa:6786,STIM1,6786:down
Regulation of Ras family activation	PID	ras_pathway	2	33	374	7980	0.00534759358289	0.00413533834586	0.468925404294	0.823991515818	3956|153090	http://pid.nci.nih.gov/search/pathway_landing.shtml?pathway_id=ras_pathway&source=NCI-Nature%20curated&what=graphic&jpg=on&ppage=1	hsa:3956,LGALS1,3956:up|hsa:153090,DAB2IP,153090:down
Direct p53 effectors	PID	p53downstreampathway	7	139	374	7980	0.0187165775401	0.0174185463659	0.481800274933	0.827431918221	1647|3663|624|7157|3486|5054|9540	http://pid.nci.nih.gov/search/pathway_landing.shtml?pathway_id=p53downstreampathway&source=NCI-Nature%20curated&what=graphic&jpg=on&ppage=1	hsa:1647,GADD45A,1647:down|hsa:3663,IRF5,3663:down|hsa:624,BDKRB2,624:down|hsa:7157,TP53,7157:up|hsa:3486,IGFBP3,3486:down|hsa:5054,SERPINE1,5054:down|hsa:9540,TP53I3,9540:up
HIF-2-alpha transcription factor network	PID	hif2pathway	2	34	374	7980	0.00534759358289	0.00426065162907	0.483742726305	0.827431918221	5054|6513	http://pid.nci.nih.gov/search/pathway_landing.shtml?pathway_id=hif2pathway&source=NCI-Nature%20curated&what=graphic&jpg=on&ppage=1	hsa:5054,SERPINE1,5054:down|hsa:6513,SLC2A1,6513:down
IL2-mediated signaling events	PID	il2_1pathway	3	55	374	7980	0.00802139037433	0.00689223057644	0.484641830834	0.827431918221	8660|3718|2534	http://pid.nci.nih.gov/search/pathway_landing.shtml?pathway_id=il2_1pathway&source=NCI-Nature%20curated&what=graphic&jpg=on&ppage=1	hsa:8660,IRS2,8660:up|hsa:3718,JAK3,3718:up|hsa:2534,FYN,2534:up
IL5-mediated signaling events	PID	il5_pathway	1	14	374	7980	0.00267379679144	0.00175438596491	0.497229051395	0.832186686039	4067	http://pid.nci.nih.gov/search/pathway_landing.shtml?pathway_id=il5_pathway&source=NCI-Nature%20curated&what=graphic&jpg=on&ppage=1	hsa:4067,LYN,4067:down
PDGFR-beta signaling pathway	PID	pdgfrbpathway	6	121	374	7980	0.0160427807487	0.0151629072682	0.506091988881	0.832186686039	4067|8877|10095|4035|6876|2534	http://pid.nci.nih.gov/search/pathway_landing.shtml?pathway_id=pdgfrbpathway&source=NCI-Nature%20curated&what=graphic&jpg=on&ppage=1	hsa:4067,LYN,4067:down|hsa:8877,SPHK1,8877:down|hsa:10095,ARPC1B,10095:down|hsa:4035,LRP1,4035:down|hsa:6876,TAGLN,6876:up|hsa:2534,FYN,2534:up
Internalization of ErbB1	PID	erbb1_internalization_pathway	2	36	374	7980	0.00534759358289	0.00451127819549	0.512596015353	0.836047781992	868|10253	http://pid.nci.nih.gov/search/pathway_landing.shtml?pathway_id=erbb1_internalization_pathway&source=NCI-Nature%20curated&what=graphic&jpg=on&ppage=1	hsa:868,CBLB,868:up|hsa:10253,SPRY2,10253:up
Arf6 trafficking events	PID	arf6_traffickingpathway	2	36	374	7980	0.00534759358289	0.00451127819549	0.512596015353	0.836047781992	60412|999	http://pid.nci.nih.gov/search/pathway_landing.shtml?pathway_id=arf6_traffickingpathway&source=NCI-Nature%20curated&what=graphic&jpg=on&ppage=1	hsa:60412,EXOC4,60412:down|hsa:999,CDH1,999:down
E-cadherin signaling in the nascent adherens junction	PID	ecadherin_nascentaj_pathway	2	36	374	7980	0.00534759358289	0.00451127819549	0.512596015353	0.836047781992	55740|999	http://pid.nci.nih.gov/search/pathway_landing.shtml?pathway_id=ecadherin_nascentaj_pathway&source=NCI-Nature%20curated&what=graphic&jpg=on&ppage=1	hsa:55740,ENAH,55740:down|hsa:999,CDH1,999:down
GMCSF-mediated signaling events	PID	gmcsf_pathway	2	36	374	7980	0.00534759358289	0.00451127819549	0.512596015353	0.836047781992	4067|1438	http://pid.nci.nih.gov/search/pathway_landing.shtml?pathway_id=gmcsf_pathway&source=NCI-Nature%20curated&what=graphic&jpg=on&ppage=1	hsa:4067,LYN,4067:down|hsa:1438,CSF2RA,1438:up
Arf6 downstream pathway	PID	arf6downstreampathway	1	15	374	7980	0.00267379679144	0.00187969924812	0.51977807823	0.836609588188	5329	http://pid.nci.nih.gov/search/pathway_landing.shtml?pathway_id=arf6downstreampathway&source=NCI-Nature%20curated&what=graphic&jpg=on&ppage=1	hsa:5329,PLAUR,5329:down
ErbB receptor signaling network	PID	erbb_network_pathway	1	15	374	7980	0.00267379679144	0.00187969924812	0.51977807823	0.836609588188	3084	http://pid.nci.nih.gov/search/pathway_landing.shtml?pathway_id=erbb_network_pathway&source=NCI-Nature%20curated&what=graphic&jpg=on&ppage=1	hsa:3084,NRG1,3084:down
CXCR3-mediated signaling events	PID	cxcr3pathway	2	37	374	7980	0.00534759358289	0.0046365914787	0.526619852858	0.83734035158	2770|3689	http://pid.nci.nih.gov/search/pathway_landing.shtml?pathway_id=cxcr3pathway&source=NCI-Nature%20curated&what=graphic&jpg=on&ppage=1	hsa:2770,GNAI1,2770:down|hsa:3689,ITGB2,3689:down
ATF-2 transcription factor network	PID	atf2_pathway	3	59	374	7980	0.00802139037433	0.00739348370927	0.529665100628	0.840217310415	1647|11221|7042	http://pid.nci.nih.gov/search/pathway_landing.shtml?pathway_id=atf2_pathway&source=NCI-Nature%20curated&what=graphic&jpg=on&ppage=1	hsa:1647,GADD45A,1647:down|hsa:11221,DUSP10,11221:down|hsa:7042,TGFB2,7042:up
Validated targets of C-MYC transcriptional activation	PID	myc_activpathway	4	81	374	7980	0.0106951871658	0.0101503759398	0.532199837913	0.84130747343	7157|83879|6513|894	http://pid.nci.nih.gov/search/pathway_landing.shtml?pathway_id=myc_activpathway&source=NCI-Nature%20curated&what=graphic&jpg=on&ppage=1	hsa:7157,TP53,7157:up|hsa:83879,CDCA7,83879:down|hsa:6513,SLC2A1,6513:down|hsa:894,CCND2,894:up
Regulation of RAC1 activity	PID	rac1_reg_pathway	2	38	374	7980	0.00534759358289	0.0047619047619	0.540368823681	0.845390487947	1124|29	http://pid.nci.nih.gov/search/pathway_landing.shtml?pathway_id=rac1_reg_pathway&source=NCI-Nature%20curated&what=graphic&jpg=on&ppage=1	hsa:1124,CHN2,1124:up|hsa:29,ABR,29:up
Syndecan-3-mediated signaling events	PID	syndecan_3_pathway	1	17	374	7980	0.00267379679144	0.00213032581454	0.561894953125	0.854172901112	2534	http://pid.nci.nih.gov/search/pathway_landing.shtml?pathway_id=syndecan_3_pathway&source=NCI-Nature%20curated&what=graphic&jpg=on&ppage=1	hsa:2534,FYN,2534:up
Circadian rhythm pathway	PID	circadianpathway	1	17	374	7980	0.00267379679144	0.00213032581454	0.561894953125	0.854172901112	1111	http://pid.nci.nih.gov/search/pathway_landing.shtml?pathway_id=circadianpathway&source=NCI-Nature%20curated&what=graphic&jpg=on&ppage=1	hsa:1111,CHEK1,1111:down
Syndecan-1-mediated signaling events	PID	syndecan_1_pathway	1	17	374	7980	0.00267379679144	0.00213032581454	0.561894953125	0.854172901112	6352	http://pid.nci.nih.gov/search/pathway_landing.shtml?pathway_id=syndecan_1_pathway&source=NCI-Nature%20curated&what=graphic&jpg=on&ppage=1	hsa:6352,CCL5,6352:down
Validated targets of C-MYC transcriptional repression	PID	myc_represspathway	3	64	374	7980	0.00802139037433	0.00802005012531	0.582719964122	0.859962661631	1647|6352|3956	http://pid.nci.nih.gov/search/pathway_landing.shtml?pathway_id=myc_represspathway&source=NCI-Nature%20curated&what=graphic&jpg=on&ppage=1	hsa:1647,GADD45A,1647:down|hsa:6352,CCL5,6352:down|hsa:3956,LGALS1,3956:up
TCR signaling in na&#xef;ve CD4+ T cells	PID	tcr_pathway	3	64	374	7980	0.00802139037433	0.00802005012531	0.582719964122	0.859962661631	942|2534|6786	http://pid.nci.nih.gov/search/pathway_landing.shtml?pathway_id=tcr_pathway&source=NCI-Nature%20curated&what=graphic&jpg=on&ppage=1	hsa:942,CD86,942:up|hsa:2534,FYN,2534:up|hsa:6786,STIM1,6786:down
EPHA2 forward signaling	PID	epha2_fwdpathway	1	19	374	7980	0.00267379679144	0.00238095238095	0.600327061803	0.866356649307	3636	http://pid.nci.nih.gov/search/pathway_landing.shtml?pathway_id=epha2_fwdpathway&source=NCI-Nature%20curated&what=graphic&jpg=on&ppage=1	hsa:3636,INPPL1,3636:down
Hypoxic and oxygen homeostasis regulation of HIF-1-alpha	PID	hif1apathway	1	19	374	7980	0.00267379679144	0.00238095238095	0.600327061803	0.866356649307	7157	http://pid.nci.nih.gov/search/pathway_landing.shtml?pathway_id=hif1apathway&source=NCI-Nature%20curated&what=graphic&jpg=on&ppage=1	hsa:7157,TP53,7157:up
BCR signaling pathway	PID	bcr_5pathway	3	66	374	7980	0.00802139037433	0.00827067669173	0.602852331043	0.867136944205	933|4067|5336	http://pid.nci.nih.gov/search/pathway_landing.shtml?pathway_id=bcr_5pathway&source=NCI-Nature%20curated&what=graphic&jpg=on&ppage=1	hsa:933,CD22,933:up|hsa:4067,LYN,4067:down|hsa:5336,PLCG2,5336:down
Beta1 integrin cell surface interactions	PID	integrin1_pathway	3	66	374	7980	0.00802139037433	0.00827067669173	0.602852331043	0.867136944205	4192|2335|5329	http://pid.nci.nih.gov/search/pathway_landing.shtml?pathway_id=integrin1_pathway&source=NCI-Nature%20curated&what=graphic&jpg=on&ppage=1	hsa:4192,MDK,4192:down|hsa:2335,FN1,2335:up|hsa:5329,PLAUR,5329:down
PAR1-mediated thrombin signaling events	PID	thrombin_par1_pathway	2	43	374	7980	0.00534759358289	0.00538847117794	0.604895264823	0.867136944205	2770|2768	http://pid.nci.nih.gov/search/pathway_landing.shtml?pathway_id=thrombin_par1_pathway&source=NCI-Nature%20curated&what=graphic&jpg=on&ppage=1	hsa:2770,GNAI1,2770:down|hsa:2768,GNA12,2768:down
Regulation of retinoblastoma protein	PID	rb_1pathway	3	67	374	7980	0.00802139037433	0.00839598997494	0.61267578757	0.869801985759	5468|894|7042	http://pid.nci.nih.gov/search/pathway_landing.shtml?pathway_id=rb_1pathway&source=NCI-Nature%20curated&what=graphic&jpg=on&ppage=1	hsa:5468,PPARG,5468:up|hsa:894,CCND2,894:up|hsa:7042,TGFB2,7042:up
Integrin-linked kinase signaling	PID	ilk_pathway	2	45	374	7980	0.00534759358289	0.00563909774436	0.628717725774	0.876134623156	10398|6935	http://pid.nci.nih.gov/search/pathway_landing.shtml?pathway_id=ilk_pathway&source=NCI-Nature%20curated&what=graphic&jpg=on&ppage=1	hsa:10398,MYL9,10398:up|hsa:6935,ZEB1,6935:up
p38 signaling mediated by MAPKAP kinases	PID	p38_mk2pathway	1	21	374	7980	0.00267379679144	0.00263157894737	0.635395992596	0.876941282974	3315	http://pid.nci.nih.gov/search/pathway_landing.shtml?pathway_id=p38_mk2pathway&source=NCI-Nature%20curated&what=graphic&jpg=on&ppage=1	hsa:3315,HSPB1,3315:down
TNF receptor signaling pathway	PID	tnfpathway	2	46	374	7980	0.00534759358289	0.00576441102757	0.640204386423	0.87717408429	8439|329	http://pid.nci.nih.gov/search/pathway_landing.shtml?pathway_id=tnfpathway&source=NCI-Nature%20curated&what=graphic&jpg=on&ppage=1	hsa:8439,NSMAF,8439:down|hsa:329,BIRC2,329:up
Regulation of RhoA activity	PID	rhoa_reg_pathway	2	46	374	7980	0.00534759358289	0.00576441102757	0.640204386423	0.87717408429	29|10160	http://pid.nci.nih.gov/search/pathway_landing.shtml?pathway_id=rhoa_reg_pathway&source=NCI-Nature%20curated&what=graphic&jpg=on&ppage=1	hsa:29,ABR,29:up|hsa:10160,FARP1,10160:up
AP-1 transcription factor network	PID	ap1_pathway	3	70	374	7980	0.00802139037433	0.00877192982456	0.641157669357	0.878072763631	7157|1906|7205	http://pid.nci.nih.gov/search/pathway_landing.shtml?pathway_id=ap1_pathway&source=NCI-Nature%20curated&what=graphic&jpg=on&ppage=1	hsa:7157,TP53,7157:up|hsa:1906,EDN1,1906:up|hsa:7205,TRIP6,7205:down
Cellular roles of Anthrax toxin	PID	anthraxpathway	1	22	374	7980	0.00267379679144	0.00275689223058	0.651762039015	0.881741363752	3553	http://pid.nci.nih.gov/search/pathway_landing.shtml?pathway_id=anthraxpathway&source=NCI-Nature%20curated&what=graphic&jpg=on&ppage=1	hsa:3553,IL1B,3553:down
TRAIL signaling pathway	PID	trail_pathway	1	22	374	7980	0.00267379679144	0.00275689223058	0.651762039015	0.881741363752	8743	http://pid.nci.nih.gov/search/pathway_landing.shtml?pathway_id=trail_pathway&source=NCI-Nature%20curated&what=graphic&jpg=on&ppage=1	hsa:8743,TNFSF10,8743:down
Visual signal transduction: Rods	PID	rhodopsin_pathway	1	23	374	7980	0.00267379679144	0.00288220551378	0.667395336028	0.887266266117	2979	http://pid.nci.nih.gov/search/pathway_landing.shtml?pathway_id=rhodopsin_pathway&source=NCI-Nature%20curated&what=graphic&jpg=on&ppage=1	hsa:2979,GUCA1B,2979:down
Canonical NF-kappaB pathway	PID	nfkappabcanonicalpathway	1	23	374	7980	0.00267379679144	0.00288220551378	0.667395336028	0.887266266117	329	http://pid.nci.nih.gov/search/pathway_landing.shtml?pathway_id=nfkappabcanonicalpathway&source=NCI-Nature%20curated&what=graphic&jpg=on&ppage=1	hsa:329,BIRC2,329:up
Signaling events mediated by the Hedgehog family	PID	hedgehog_2pathway	1	23	374	7980	0.00267379679144	0.00288220551378	0.667395336028	0.887266266117	7042	http://pid.nci.nih.gov/search/pathway_landing.shtml?pathway_id=hedgehog_2pathway&source=NCI-Nature%20curated&what=graphic&jpg=on&ppage=1	hsa:7042,TGFB2,7042:up
Visual signal transduction: Cones	PID	cone_pathway	1	23	374	7980	0.00267379679144	0.00288220551378	0.667395336028	0.887266266117	2979	http://pid.nci.nih.gov/search/pathway_landing.shtml?pathway_id=cone_pathway&source=NCI-Nature%20curated&what=graphic&jpg=on&ppage=1	hsa:2979,GUCA1B,2979:down
Angiopoietin receptor Tie2-mediated signaling	PID	angiopoietinreceptor_pathway	2	49	374	7980	0.00534759358289	0.00614035087719	0.672987013437	0.890546603679	2335|2534	http://pid.nci.nih.gov/search/pathway_landing.shtml?pathway_id=angiopoietinreceptor_pathway&source=NCI-Nature%20curated&what=graphic&jpg=on&ppage=1	hsa:2335,FN1,2335:up|hsa:2534,FYN,2534:up
Hedgehog signaling events mediated by Gli proteins	PID	hedgehog_glipathway	2	49	374	7980	0.00534759358289	0.00614035087719	0.672987013437	0.890546603679	2770|9788	http://pid.nci.nih.gov/search/pathway_landing.shtml?pathway_id=hedgehog_glipathway&source=NCI-Nature%20curated&what=graphic&jpg=on&ppage=1	hsa:2770,GNAI1,2770:down|hsa:9788,MTSS1,9788:down
TGF-beta receptor signaling	PID	tgfbrpathway	2	51	374	7980	0.00534759358289	0.00639097744361	0.693469476894	0.897751292152	23327|1490	http://pid.nci.nih.gov/search/pathway_landing.shtml?pathway_id=tgfbrpathway&source=NCI-Nature%20curated&what=graphic&jpg=on&ppage=1	hsa:23327,NEDD4L,23327:up|hsa:1490,CTGF,1490:up
Nephrin/Neph1 signaling in the kidney podocyte	PID	nephrin_neph1_pathway	1	25	374	7980	0.00267379679144	0.0031328320802	0.696593116333	0.900397172695	2534	http://pid.nci.nih.gov/search/pathway_landing.shtml?pathway_id=nephrin_neph1_pathway&source=NCI-Nature%20curated&what=graphic&jpg=on&ppage=1	hsa:2534,FYN,2534:up
CXCR4-mediated signaling events	PID	cxcr4_pathway	3	77	374	7980	0.00802139037433	0.00964912280702	0.701768522795	0.901485803934	2770|4067|2534	http://pid.nci.nih.gov/search/pathway_landing.shtml?pathway_id=cxcr4_pathway&source=NCI-Nature%20curated&what=graphic&jpg=on&ppage=1	hsa:2770,GNAI1,2770:down|hsa:4067,LYN,4067:down|hsa:2534,FYN,2534:up
Nongenotropic Androgen signaling	PID	ar_nongenomic_pathway	1	26	374	7980	0.00267379679144	0.00325814536341	0.71021873767	0.904615793253	2770	http://pid.nci.nih.gov/search/pathway_landing.shtml?pathway_id=ar_nongenomic_pathway&source=NCI-Nature%20curated&what=graphic&jpg=on&ppage=1	hsa:2770,GNAI1,2770:down
Signaling events mediated by Hepatocyte Growth Factor Receptor (c-Met)	PID	met_pathway	3	80	374	7980	0.00802139037433	0.0100250626566	0.72524709403	0.90936412116	3636|54453|999	http://pid.nci.nih.gov/search/pathway_landing.shtml?pathway_id=met_pathway&source=NCI-Nature%20curated&what=graphic&jpg=on&ppage=1	hsa:3636,INPPL1,3636:down|hsa:54453,RIN2,54453:down|hsa:999,CDH1,999:down
RAC1 signaling pathway	PID	rac1_pathway	2	55	374	7980	0.00534759358289	0.00689223057644	0.731257749999	0.912754315338	999|10095	http://pid.nci.nih.gov/search/pathway_landing.shtml?pathway_id=rac1_pathway&source=NCI-Nature%20curated&what=graphic&jpg=on&ppage=1	hsa:999,CDH1,999:down|hsa:10095,ARPC1B,10095:down
IL8- and CXCR1-mediated signaling events	PID	il8cxcr1_pathway	1	28	374	7980	0.00267379679144	0.00350877192982	0.735666210193	0.913656683437	4067	http://pid.nci.nih.gov/search/pathway_landing.shtml?pathway_id=il8cxcr1_pathway&source=NCI-Nature%20curated&what=graphic&jpg=on&ppage=1	hsa:4067,LYN,4067:down
Calcium signaling in the CD4+ TCR pathway	PID	tcrcalciumpathway	1	28	374	7980	0.00267379679144	0.00350877192982	0.735666210193	0.913656683437	5743	http://pid.nci.nih.gov/search/pathway_landing.shtml?pathway_id=tcrcalciumpathway&source=NCI-Nature%20curated&what=graphic&jpg=on&ppage=1	hsa:5743,PTGS2,5743:down
Wnt signaling network	PID	wnt_signaling_pathway	1	28	374	7980	0.00267379679144	0.00350877192982	0.735666210193	0.913656683437	3487	http://pid.nci.nih.gov/search/pathway_landing.shtml?pathway_id=wnt_signaling_pathway&source=NCI-Nature%20curated&what=graphic&jpg=on&ppage=1	hsa:3487,IGFBP4,3487:up
IL12 signaling mediated by STAT4	PID	il12_stat4pathway	1	29	374	7980	0.00267379679144	0.00363408521303	0.747541385855	0.919328718305	942	http://pid.nci.nih.gov/search/pathway_landing.shtml?pathway_id=il12_stat4pathway&source=NCI-Nature%20curated&what=graphic&jpg=on&ppage=1	hsa:942,CD86,942:up
IGF1 pathway	PID	igf1_pathway	1	29	374	7980	0.00267379679144	0.00363408521303	0.747541385855	0.919328718305	8660	http://pid.nci.nih.gov/search/pathway_landing.shtml?pathway_id=igf1_pathway&source=NCI-Nature%20curated&what=graphic&jpg=on&ppage=1	hsa:8660,IRS2,8660:up
BARD1 signaling events	PID	bard1pathway	1	29	374	7980	0.00267379679144	0.00363408521303	0.747541385855	0.919328718305	7157	http://pid.nci.nih.gov/search/pathway_landing.shtml?pathway_id=bard1pathway&source=NCI-Nature%20curated&what=graphic&jpg=on&ppage=1	hsa:7157,TP53,7157:up
VEGFR1 specific signals	PID	vegfr1_pathway	1	29	374	7980	0.00267379679144	0.00363408521303	0.747541385855	0.919328718305	8828	http://pid.nci.nih.gov/search/pathway_landing.shtml?pathway_id=vegfr1_pathway&source=NCI-Nature%20curated&what=graphic&jpg=on&ppage=1	hsa:8828,NRP2,8828:up
Notch signaling pathway	PID	notch_pathway	2	58	374	7980	0.00534759358289	0.00726817042607	0.756943250854	0.922410691438	1272|4854	http://pid.nci.nih.gov/search/pathway_landing.shtml?pathway_id=notch_pathway&source=NCI-Nature%20curated&what=graphic&jpg=on&ppage=1	hsa:1272,CNTN1,1272:down|hsa:4854,NOTCH3,4854:down
IL12-mediated signaling events	PID	il12_2pathway	2	60	374	7980	0.00534759358289	0.00751879699248	0.772867521074	0.92774509937	3553|4616	http://pid.nci.nih.gov/search/pathway_landing.shtml?pathway_id=il12_2pathway&source=NCI-Nature%20curated&what=graphic&jpg=on&ppage=1	hsa:3553,IL1B,3553:down|hsa:4616,GADD45B,4616:up
Syndecan-2-mediated signaling events	PID	syndecan_2_pathway	1	33	374	7980	0.00267379679144	0.00413533834586	0.78995338295	0.935671204856	2335	http://pid.nci.nih.gov/search/pathway_landing.shtml?pathway_id=syndecan_2_pathway&source=NCI-Nature%20curated&what=graphic&jpg=on&ppage=1	hsa:2335,FN1,2335:up
IL8- and CXCR2-mediated signaling events	PID	il8cxcr2_pathway	1	34	374	7980	0.00267379679144	0.00426065162907	0.799395382322	0.937917765236	4067	http://pid.nci.nih.gov/search/pathway_landing.shtml?pathway_id=il8cxcr2_pathway&source=NCI-Nature%20curated&what=graphic&jpg=on&ppage=1	hsa:4067,LYN,4067:down
Class I PI3K signaling events mediated by Akt	PID	pi3kciaktpathway	1	35	374	7980	0.00267379679144	0.00438596491228	0.808414029637	0.942509866081	10000	http://pid.nci.nih.gov/search/pathway_landing.shtml?pathway_id=pi3kciaktpathway&source=NCI-Nature%20curated&what=graphic&jpg=on&ppage=1	hsa:10000,AKT3,10000:up
Signaling events mediated by TCPTP	PID	tcptp_pathway	1	36	374	7980	0.00267379679144	0.00451127819549	0.817028258167	0.945920312488	3718	http://pid.nci.nih.gov/search/pathway_landing.shtml?pathway_id=tcptp_pathway&source=NCI-Nature%20curated&what=graphic&jpg=on&ppage=1	hsa:3718,JAK3,3718:up
N-cadherin signaling events	PID	ncadherinpathway	1	36	374	7980	0.00267379679144	0.00451127819549	0.817028258167	0.945920312488	1000	http://pid.nci.nih.gov/search/pathway_landing.shtml?pathway_id=ncadherinpathway&source=NCI-Nature%20curated&what=graphic&jpg=on&ppage=1	hsa:1000,CDH2,1000:up
IL2 signaling events mediated by PI3K	PID	il2_pi3kpathway	1	37	374	7980	0.00267379679144	0.0046365914787	0.825256156621	0.949612761153	3718	http://pid.nci.nih.gov/search/pathway_landing.shtml?pathway_id=il2_pi3kpathway&source=NCI-Nature%20curated&what=graphic&jpg=on&ppage=1	hsa:3718,JAK3,3718:up
Validated transcriptional targets of AP1 family members Fra1 and Fra2	PID	fra_pathway	1	37	374	7980	0.00267379679144	0.0046365914787	0.825256156621	0.949612761153	5329	http://pid.nci.nih.gov/search/pathway_landing.shtml?pathway_id=fra_pathway&source=NCI-Nature%20curated&what=graphic&jpg=on&ppage=1	hsa:5329,PLAUR,5329:down
p75(NTR)-mediated signaling	PID	p75ntrpathway	2	68	374	7980	0.00534759358289	0.00852130325815	0.827781369681	0.95051050269	7157|329	http://pid.nci.nih.gov/search/pathway_landing.shtml?pathway_id=p75ntrpathway&source=NCI-Nature%20curated&what=graphic&jpg=on&ppage=1	hsa:7157,TP53,7157:up|hsa:329,BIRC2,329:up
ErbB2/ErbB3 signaling events	PID	erbb2erbb3pathway	1	38	374	7980	0.00267379679144	0.0047619047619	0.833115006721	0.954250842037	3084	http://pid.nci.nih.gov/search/pathway_landing.shtml?pathway_id=erbb2erbb3pathway&source=NCI-Nature%20curated&what=graphic&jpg=on&ppage=1	hsa:3084,NRG1,3084:down
Signaling events regulated by Ret tyrosine kinase	PID	ret_pathway	1	39	374	7980	0.00267379679144	0.00488721804511	0.840621319106	0.956902555577	8660	http://pid.nci.nih.gov/search/pathway_landing.shtml?pathway_id=ret_pathway&source=NCI-Nature%20curated&what=graphic&jpg=on&ppage=1	hsa:8660,IRS2,8660:up
ATR signaling pathway	PID	atr_pathway	1	39	374	7980	0.00267379679144	0.00488721804511	0.840621319106	0.956902555577	1111	http://pid.nci.nih.gov/search/pathway_landing.shtml?pathway_id=atr_pathway&source=NCI-Nature%20curated&what=graphic&jpg=on&ppage=1	hsa:1111,CHEK1,1111:down
Signaling events mediated by HDAC Class I	PID	hdac_classi_pathway	2	71	374	7980	0.00534759358289	0.00889724310777	0.845092344476	0.958738215596	5468|51547	http://pid.nci.nih.gov/search/pathway_landing.shtml?pathway_id=hdac_classi_pathway&source=NCI-Nature%20curated&what=graphic&jpg=on&ppage=1	hsa:5468,PPARG,5468:up|hsa:51547,SIRT7,51547:down
Plasma membrane estrogen receptor signaling	PID	er_nongenomic_pathway	1	41	374	7980	0.00267379679144	0.00513784461153	0.854638722282	0.961406851629	2770	http://pid.nci.nih.gov/search/pathway_landing.shtml?pathway_id=er_nongenomic_pathway&source=NCI-Nature%20curated&what=graphic&jpg=on&ppage=1	hsa:2770,GNAI1,2770:down
E2F transcription factor network	PID	e2f_pathway	2	73	374	7980	0.00534759358289	0.00914786967419	0.855740804539	0.961739713679	5054|8824	http://pid.nci.nih.gov/search/pathway_landing.shtml?pathway_id=e2f_pathway&source=NCI-Nature%20curated&what=graphic&jpg=on&ppage=1	hsa:5054,SERPINE1,5054:down|hsa:8824,CES2,8824:down
IFN-gamma pathway	PID	ifngpathway	1	43	374	7980	0.00267379679144	0.00538847117794	0.867426296159	0.966984914596	3553	http://pid.nci.nih.gov/search/pathway_landing.shtml?pathway_id=ifngpathway&source=NCI-Nature%20curated&what=graphic&jpg=on&ppage=1	hsa:3553,IL1B,3553:down
FOXA1 transcription factor network	PID	hnf3apathway	1	44	374	7980	0.00267379679144	0.00551378446115	0.873392910508	0.968999328011	729238	http://pid.nci.nih.gov/search/pathway_landing.shtml?pathway_id=hnf3apathway&source=NCI-Nature%20curated&what=graphic&jpg=on&ppage=1	hsa:729238,SFTPA2,729238:up
FOXA2 and FOXA3 transcription factor networks	PID	hnf3bpathway	1	44	374	7980	0.00267379679144	0.00551378446115	0.873392910508	0.968999328011	3157	http://pid.nci.nih.gov/search/pathway_landing.shtml?pathway_id=hnf3bpathway&source=NCI-Nature%20curated&what=graphic&jpg=on&ppage=1	hsa:3157,HMGCS1,3157:down
LKB1 signaling events	PID	lkb1_pathway	1	44	374	7980	0.00267379679144	0.00551378446115	0.873392910508	0.968999328011	7157	http://pid.nci.nih.gov/search/pathway_landing.shtml?pathway_id=lkb1_pathway&source=NCI-Nature%20curated&what=graphic&jpg=on&ppage=1	hsa:7157,TP53,7157:up
Insulin Pathway	PID	insulin_pathway	1	44	374	7980	0.00267379679144	0.00551378446115	0.873392910508	0.968999328011	60412	http://pid.nci.nih.gov/search/pathway_landing.shtml?pathway_id=insulin_pathway&source=NCI-Nature%20curated&what=graphic&jpg=on&ppage=1	hsa:60412,EXOC4,60412:down
Integrins in angiogenesis	PID	avb3_integrin_pathway	1	45	374	7980	0.00267379679144	0.00563909774436	0.879091677083	0.971199411397	2335	http://pid.nci.nih.gov/search/pathway_landing.shtml?pathway_id=avb3_integrin_pathway&source=NCI-Nature%20curated&what=graphic&jpg=on&ppage=1	hsa:2335,FN1,2335:up
Presenilin action in Notch and Wnt signaling	PID	ps1pathway	1	46	374	7980	0.00267379679144	0.00576441102757	0.884534589068	0.973076909795	51701	http://pid.nci.nih.gov/search/pathway_landing.shtml?pathway_id=ps1pathway&source=NCI-Nature%20curated&what=graphic&jpg=on&ppage=1	hsa:51701,NLK,51701:up
PLK1 signaling events	PID	plk1_pathway	1	46	374	7980	0.00267379679144	0.00576441102757	0.884534589068	0.973076909795	8555	http://pid.nci.nih.gov/search/pathway_landing.shtml?pathway_id=plk1_pathway&source=NCI-Nature%20curated&what=graphic&jpg=on&ppage=1	hsa:8555,CDC14B,8555:up
Regulation of nuclear beta catenin signaling and target gene transcription	PID	betacatenin_nuc_pathway	2	80	374	7980	0.00534759358289	0.0100250626566	0.88795603146	0.975023494071	999|894	http://pid.nci.nih.gov/search/pathway_landing.shtml?pathway_id=betacatenin_nuc_pathway&source=NCI-Nature%20curated&what=graphic&jpg=on&ppage=1	hsa:999,CDH1,999:down|hsa:894,CCND2,894:up
Glucocorticoid receptor regulatory network	PID	reg_gr_pathway	2	80	374	7980	0.00534759358289	0.0100250626566	0.88795603146	0.975023494071	7157|3861	http://pid.nci.nih.gov/search/pathway_landing.shtml?pathway_id=reg_gr_pathway&source=NCI-Nature%20curated&what=graphic&jpg=on&ppage=1	hsa:7157,TP53,7157:up|hsa:3861,KRT14,3861:down
IL6-mediated signaling events	PID	il6_7pathway	1	47	374	7980	0.00267379679144	0.00588972431078	0.889733104018	0.975347706061	3572	http://pid.nci.nih.gov/search/pathway_landing.shtml?pathway_id=il6_7pathway&source=NCI-Nature%20curated&what=graphic&jpg=on&ppage=1	hsa:3572,IL6ST,3572:up
Fanconi anemia pathway	PID	fanconi_pathway	1	48	374	7980	0.00267379679144	0.00601503759398	0.894698167718	0.976659776611	1111	http://pid.nci.nih.gov/search/pathway_landing.shtml?pathway_id=fanconi_pathway&source=NCI-Nature%20curated&what=graphic&jpg=on&ppage=1	hsa:1111,CHEK1,1111:down
Notch-mediated HES/HEY network	PID	hes_heypathway	1	48	374	7980	0.00267379679144	0.00601503759398	0.894698167718	0.976659776611	2548	http://pid.nci.nih.gov/search/pathway_landing.shtml?pathway_id=hes_heypathway&source=NCI-Nature%20curated&what=graphic&jpg=on&ppage=1	hsa:2548,GAA,2548:down
Regulation of nuclear SMAD2/3 signaling	PID	smad2_3nuclearpathway	2	82	374	7980	0.00534759358289	0.0102756892231	0.895857138111	0.977091464398	861|5054	http://pid.nci.nih.gov/search/pathway_landing.shtml?pathway_id=smad2_3nuclearpathway&source=NCI-Nature%20curated&what=graphic&jpg=on&ppage=1	hsa:861,RUNX1,861:down|hsa:5054,SERPINE1,5054:down
FoxO family signaling	PID	foxopathway	1	50	374	7980	0.00267379679144	0.0062656641604	0.903969301457	0.977645546758	1647	http://pid.nci.nih.gov/search/pathway_landing.shtml?pathway_id=foxopathway&source=NCI-Nature%20curated&what=graphic&jpg=on&ppage=1	hsa:1647,GADD45A,1647:down
Signaling events mediated by Stem cell factor receptor (c-Kit)	PID	kitpathway	1	52	374	7980	0.00267379679144	0.00651629072682	0.912426162624	0.978715810761	4067	http://pid.nci.nih.gov/search/pathway_landing.shtml?pathway_id=kitpathway&source=NCI-Nature%20curated&what=graphic&jpg=on&ppage=1	hsa:4067,LYN,4067:down
Role of Calcineurin-dependent NFAT signaling in lymphocytes	PID	nfat_3pathway	1	53	374	7980	0.00267379679144	0.00664160401003	0.916371785462	0.98114868465	5583	http://pid.nci.nih.gov/search/pathway_landing.shtml?pathway_id=nfat_3pathway&source=NCI-Nature%20curated&what=graphic&jpg=on&ppage=1	hsa:5583,PRKCH,5583:down
Regulation of Androgen receptor activity	PID	ar_tf_pathway	1	53	374	7980	0.00267379679144	0.00664160401003	0.916371785462	0.98114868465	8805	http://pid.nci.nih.gov/search/pathway_landing.shtml?pathway_id=ar_tf_pathway&source=NCI-Nature%20curated&what=graphic&jpg=on&ppage=1	hsa:8805,TRIM24,8805:down
Neurotrophic factor-mediated Trk receptor signaling	PID	trkrpathway	1	59	374	7980	0.00267379679144	0.00739348370927	0.936587974376	0.988841466695	23327	http://pid.nci.nih.gov/search/pathway_landing.shtml?pathway_id=trkrpathway&source=NCI-Nature%20curated&what=graphic&jpg=on&ppage=1	hsa:23327,NEDD4L,23327:up
Coregulation of Androgen receptor activity	PID	ar_pathway	1	61	374	7980	0.00267379679144	0.00764411027569	0.942178220316	0.990916879534	7041	http://pid.nci.nih.gov/search/pathway_landing.shtml?pathway_id=ar_pathway&source=NCI-Nature%20curated&what=graphic&jpg=on&ppage=1	hsa:7041,TGFB1I1,7041:up
Signaling events mediated by focal adhesion kinase	PID	fak_pathway	1	62	374	7980	0.00267379679144	0.0077694235589	0.944786197355	0.991632926132	2534	http://pid.nci.nih.gov/search/pathway_landing.shtml?pathway_id=fak_pathway&source=NCI-Nature%20curated&what=graphic&jpg=on&ppage=1	hsa:2534,FYN,2534:up
Validated nuclear estrogen receptor alpha network	PID	era_genomic_pathway	1	64	374	7980	0.00267379679144	0.00802005012531	0.949655429127	0.993408738807	135112	http://pid.nci.nih.gov/search/pathway_landing.shtml?pathway_id=era_genomic_pathway&source=NCI-Nature%20curated&what=graphic&jpg=on&ppage=1	hsa:135112,NCOA7,135112:down
ErbB1 downstream signaling	PID	erbb1_downstream_pathway	2	103	374	7980	0.00534759358289	0.0129072681704	0.952673367899	0.994845699943	1124|10095	http://pid.nci.nih.gov/search/pathway_landing.shtml?pathway_id=erbb1_downstream_pathway&source=NCI-Nature%20curated&what=graphic&jpg=on&ppage=1	hsa:1124,CHN2,1124:up|hsa:10095,ARPC1B,10095:down
Signaling events mediated by VEGFR1 and VEGFR2	PID	vegfr1_2_pathway	1	68	374	7980	0.00267379679144	0.00852130325815	0.958146391945	0.99544227669	2534	http://pid.nci.nih.gov/search/pathway_landing.shtml?pathway_id=vegfr1_2_pathway&source=NCI-Nature%20curated&what=graphic&jpg=on&ppage=1	hsa:2534,FYN,2534:up

## Sheet: Reactome
Term	Database	ID	Input number	Background number	All input number	All background number	Input frequency	Background frequency	P-Value	Corrected P-Value	Input	Hyperlink	Input gene symbols
Cytokine Signaling in Immune system	Reactome	REACT_75790	24	300	2774	82029	0.00865176640231	0.0036572431701	0.00020190917703	0.214014220355	3636|3718|23650|3437|3557|3553|4067|3575|9830|3572|9883|4599|3664|3663|8638|3552|4938|4939|1438|8660|23165|25939|684|2534	http://www.reactome.org/cgi-bin/eventbrowser_st_id?ST_ID=REACT_75790	hsa:3636,INPPL1,3636:down|hsa:3718,JAK3,3718:up|hsa:23650,TRIM29,23650:down|hsa:3437,IFIT3,3437:down|hsa:3557,IL1RN,3557:down|hsa:3553,IL1B,3553:down|hsa:4067,LYN,4067:down|hsa:3575,IL7R,3575:down|hsa:9830,TRIM14,9830:down|hsa:3572,IL6ST,3572:up|hsa:9883,POM121,9883:down|hsa:4599,MX1,4599:down|hsa:3664,IRF6,3664:down|hsa:3663,IRF5,3663:down|hsa:8638,OASL,8638:down|hsa:3552,IL1A,3552:down|hsa:4938…
Dissolution of Fibrin Clot	Reactome	REACT_641	5	13	2774	82029	0.00180245133381	0.000158480537371	0.000223790764541	0.214014220355	5054|5055|5327|5270|5329	http://www.reactome.org/cgi-bin/eventbrowser_st_id?ST_ID=REACT_641	hsa:5054,SERPINE1,5054:down|hsa:5055,SERPINB2,5055:down|hsa:5327,PLAT,5327:down|hsa:5270,SERPINE2,5270:up|hsa:5329,PLAUR,5329:down
Cell-Cell communication	Reactome	REACT_111155	14	132	2774	82029	0.00504686373468	0.00160918699484	0.000332955686992	0.214014220355	2318|10326|999|3861|1308|5818|8935|1364|1001|5603|25945|729238|2534|1000	http://www.reactome.org/cgi-bin/eventbrowser_st_id?ST_ID=REACT_111155	hsa:2318,FLNC,2318:up|hsa:10326,SIRPB1,10326:up|hsa:999,CDH1,999:down|hsa:3861,KRT14,3861:down|hsa:1308,COL17A1,1308:down|hsa:5818,PVRL1,5818:down|hsa:8935,SKAP2,8935:down|hsa:1364,CLDN4,1364:down|hsa:1001,CDH3,1001:down|hsa:5603,MAPK13,5603:down|hsa:25945,PVRL3,25945:up|hsa:729238,SFTPA2,729238:up|hsa:2534,FYN,2534:up|hsa:1000,CDH2,1000:up
Interferon alpha/beta signaling	Reactome	REACT_25162	9	66	2774	82029	0.00324441240087	0.000804593497422	0.000760643457864	0.240634991063	3664|3663|8638|4938|4939|3437|25939|684|4599	http://www.reactome.org/cgi-bin/eventbrowser_st_id?ST_ID=REACT_25162	hsa:3664,IRF6,3664:down|hsa:3663,IRF5,3663:down|hsa:8638,OASL,8638:down|hsa:4938,OAS1,4938:down|hsa:4939,OAS2,4939:down|hsa:3437,IFIT3,3437:down|hsa:25939,SAMHD1,25939:down|hsa:684,BST2,684:down|hsa:4599,MX1,4599:down
Cell junction organization	Reactome	REACT_20676	9	87	2774	82029	0.00324441240087	0.00106060051933	0.00427318500924	0.346432110514	2318|999|3861|1308|5818|1364|25945|1001|1000	http://www.reactome.org/cgi-bin/eventbrowser_st_id?ST_ID=REACT_20676	hsa:2318,FLNC,2318:up|hsa:999,CDH1,999:down|hsa:3861,KRT14,3861:down|hsa:1308,COL17A1,1308:down|hsa:5818,PVRL1,5818:down|hsa:1364,CLDN4,1364:down|hsa:25945,PVRL3,25945:up|hsa:1001,CDH3,1001:down|hsa:1000,CDH2,1000:up
Adherens junctions interactions	Reactome	REACT_19195	5	30	2774	82029	0.00180245133381	0.00036572431701	0.00534932862749	0.364833463898	5818|999|25945|1001|1000	http://www.reactome.org/cgi-bin/eventbrowser_st_id?ST_ID=REACT_19195	hsa:5818,PVRL1,5818:down|hsa:999,CDH1,999:down|hsa:25945,PVRL3,25945:up|hsa:1001,CDH3,1001:down|hsa:1000,CDH2,1000:up
Antigen activates B Cell Receptor (BCR) leading to generation of second messengers	Reactome	REACT_118700	5	31	2774	82029	0.00180245133381	0.000377915127577	0.00604742639578	0.375283336269	868|6786|4067|2534|5336	http://www.reactome.org/cgi-bin/eventbrowser_st_id?ST_ID=REACT_118700	hsa:868,CBLB,868:up|hsa:6786,STIM1,6786:down|hsa:4067,LYN,4067:down|hsa:2534,FYN,2534:up|hsa:5336,PLCG2,5336:down
Signaling by Interleukins	Reactome	REACT_22232	10	111	2774	82029	0.00360490266763	0.00135317997294	0.00654003405484	0.375283336269	3557|3553|4067|3575|3718|1438|3572|3636|2534|3552	http://www.reactome.org/cgi-bin/eventbrowser_st_id?ST_ID=REACT_22232	hsa:3557,IL1RN,3557:down|hsa:3553,IL1B,3553:down|hsa:4067,LYN,4067:down|hsa:3575,IL7R,3575:down|hsa:3718,JAK3,3718:up|hsa:1438,CSF2RA,1438:up|hsa:3572,IL6ST,3572:up|hsa:3636,INPPL1,3636:down|hsa:2534,FYN,2534:up|hsa:3552,IL1A,3552:down
Apoptotic cleavage of cell adhesion proteins	Reactome	REACT_13579	3	10	2774	82029	0.00108147080029	0.00012190810567	0.00781746121174	0.375283336269	999|1830|5317	http://www.reactome.org/cgi-bin/eventbrowser_st_id?ST_ID=REACT_13579	hsa:999,CDH1,999:down|hsa:1830,DSG3,1830:down|hsa:5317,PKP1,5317:down
CTLA4 inhibitory signaling	Reactome	REACT_19405	4	21	2774	82029	0.00144196106705	0.000256007021907	0.00834206488822	0.375283336269	942|10000|4067|2534	http://www.reactome.org/cgi-bin/eventbrowser_st_id?ST_ID=REACT_19405	hsa:942,CD86,942:up|hsa:10000,AKT3,10000:up|hsa:4067,LYN,4067:down|hsa:2534,FYN,2534:up
Hemostasis	Reactome	REACT_604	29	521	2774	82029	0.0104542177361	0.0063514123054	0.00890925143949	0.375283336269	10000|10411|2770|3778|3718|5336|5054|5055|493|5270|4067|6786|7157|89953|27345|2768|7804|10544|7277|7042|5329|3689|2335|5327|5575|5583|1438|7424|2534	http://www.reactome.org/cgi-bin/eventbrowser_st_id?ST_ID=REACT_604	hsa:10000,AKT3,10000:up|hsa:10411,RAPGEF3,10411:down|hsa:2770,GNAI1,2770:down|hsa:3778,KCNMA1,3778:up|hsa:3718,JAK3,3718:up|hsa:5336,PLCG2,5336:down|hsa:5054,SERPINE1,5054:down|hsa:5055,SERPINB2,5055:down|hsa:493,ATP2B4,493:down|hsa:5270,SERPINE2,5270:up|hsa:4067,LYN,4067:down|hsa:6786,STIM1,6786:down|hsa:7157,TP53,7157:up|hsa:89953,KLC4,89953:down|hsa:27345,KCNMB4,27345:up|hsa:2768,GNA12,2768:do…
Nicotinate metabolism	Reactome	REACT_11088	3	11	2774	82029	0.00108147080029	0.000134098916237	0.0097098203787	0.375283336269	55191|10135|5743	http://www.reactome.org/cgi-bin/eventbrowser_st_id?ST_ID=REACT_11088	hsa:55191,NADSYN1,55191:down|hsa:10135,NAMPT,10135:down|hsa:5743,PTGS2,5743:down
Apoptotic execution phase	Reactome	REACT_995	6	50	2774	82029	0.00216294160058	0.00060954052835	0.00979467388623	0.375283336269	1830|5317|2339|999|3006|329	http://www.reactome.org/cgi-bin/eventbrowser_st_id?ST_ID=REACT_995	hsa:1830,DSG3,1830:down|hsa:5317,PKP1,5317:down|hsa:2339,FNTA,2339:down|hsa:999,CDH1,999:down|hsa:3006,HIST1H1C,3006:up|hsa:329,BIRC2,329:up
GPVI-mediated activation cascade	Reactome	REACT_1695	6	50	2774	82029	0.00216294160058	0.00060954052835	0.00979467388623	0.375283336269	10000|4067|3718|1438|5336|2534	http://www.reactome.org/cgi-bin/eventbrowser_st_id?ST_ID=REACT_1695	hsa:10000,AKT3,10000:up|hsa:4067,LYN,4067:down|hsa:3718,JAK3,3718:up|hsa:1438,CSF2RA,1438:up|hsa:5336,PLCG2,5336:down|hsa:2534,FYN,2534:up
Defective MUT causes methylmalonic aciduria mut type	Reactome	REACT_169313	8	83	2774	82029	0.0028839221341	0.00101183727706	0.0100093189977	0.375283336269	10135|55191|6513|8566|5743|2194|55034|1528	http://www.reactome.org/cgi-bin/eventbrowser_st_id?ST_ID=REACT_169313	hsa:10135,NAMPT,10135:down|hsa:55191,NADSYN1,55191:down|hsa:6513,SLC2A1,6513:down|hsa:8566,PDXK,8566:down|hsa:5743,PTGS2,5743:down|hsa:2194,FASN,2194:down|hsa:55034,MOCOS,55034:down|hsa:1528,CYB5A,1528:down
Defective BTD causes biotidinase deficiency	Reactome	REACT_169403	8	83	2774	82029	0.0028839221341	0.00101183727706	0.0100093189977	0.375283336269	10135|55191|6513|8566|5743|2194|55034|1528	http://www.reactome.org/cgi-bin/eventbrowser_st_id?ST_ID=REACT_169403	hsa:10135,NAMPT,10135:down|hsa:55191,NADSYN1,55191:down|hsa:6513,SLC2A1,6513:down|hsa:8566,PDXK,8566:down|hsa:5743,PTGS2,5743:down|hsa:2194,FASN,2194:down|hsa:55034,MOCOS,55034:down|hsa:1528,CYB5A,1528:down
Metabolism of water-soluble vitamins and cofactors	Reactome	REACT_11238	8	83	2774	82029	0.0028839221341	0.00101183727706	0.0100093189977	0.375283336269	10135|55191|6513|8566|5743|2194|55034|1528	http://www.reactome.org/cgi-bin/eventbrowser_st_id?ST_ID=REACT_11238	hsa:10135,NAMPT,10135:down|hsa:55191,NADSYN1,55191:down|hsa:6513,SLC2A1,6513:down|hsa:8566,PDXK,8566:down|hsa:5743,PTGS2,5743:down|hsa:2194,FASN,2194:down|hsa:55034,MOCOS,55034:down|hsa:1528,CYB5A,1528:down
Defective MMAA causes methylmalonic aciduria type cblA	Reactome	REACT_169316	8	83	2774	82029	0.0028839221341	0.00101183727706	0.0100093189977	0.375283336269	10135|55191|6513|8566|5743|2194|55034|1528	http://www.reactome.org/cgi-bin/eventbrowser_st_id?ST_ID=REACT_169316	hsa:10135,NAMPT,10135:down|hsa:55191,NADSYN1,55191:down|hsa:6513,SLC2A1,6513:down|hsa:8566,PDXK,8566:down|hsa:5743,PTGS2,5743:down|hsa:2194,FASN,2194:down|hsa:55034,MOCOS,55034:down|hsa:1528,CYB5A,1528:down
Defective CUBN causes hereditary megaloblastic anemia 1	Reactome	REACT_169132	8	83	2774	82029	0.0028839221341	0.00101183727706	0.0100093189977	0.375283336269	10135|55191|6513|8566|5743|2194|55034|1528	http://www.reactome.org/cgi-bin/eventbrowser_st_id?ST_ID=REACT_169132	hsa:10135,NAMPT,10135:down|hsa:55191,NADSYN1,55191:down|hsa:6513,SLC2A1,6513:down|hsa:8566,PDXK,8566:down|hsa:5743,PTGS2,5743:down|hsa:2194,FASN,2194:down|hsa:55034,MOCOS,55034:down|hsa:1528,CYB5A,1528:down
Defective CD320 causes methylmalonic aciduria	Reactome	REACT_169178	8	83	2774	82029	0.0028839221341	0.00101183727706	0.0100093189977	0.375283336269	10135|55191|6513|8566|5743|2194|55034|1528	http://www.reactome.org/cgi-bin/eventbrowser_st_id?ST_ID=REACT_169178	hsa:10135,NAMPT,10135:down|hsa:55191,NADSYN1,55191:down|hsa:6513,SLC2A1,6513:down|hsa:8566,PDXK,8566:down|hsa:5743,PTGS2,5743:down|hsa:2194,FASN,2194:down|hsa:55034,MOCOS,55034:down|hsa:1528,CYB5A,1528:down
Defective MTR causes methylmalonic aciduria and homocystinuria type cblG	Reactome	REACT_169149	8	83	2774	82029	0.0028839221341	0.00101183727706	0.0100093189977	0.375283336269	10135|55191|6513|8566|5743|2194|55034|1528	http://www.reactome.org/cgi-bin/eventbrowser_st_id?ST_ID=REACT_169149	hsa:10135,NAMPT,10135:down|hsa:55191,NADSYN1,55191:down|hsa:6513,SLC2A1,6513:down|hsa:8566,PDXK,8566:down|hsa:5743,PTGS2,5743:down|hsa:2194,FASN,2194:down|hsa:55034,MOCOS,55034:down|hsa:1528,CYB5A,1528:down
Defects in biotin (Btn) metabolism	Reactome	REACT_169238	8	83	2774	82029	0.0028839221341	0.00101183727706	0.0100093189977	0.375283336269	10135|55191|6513|8566|5743|2194|55034|1528	http://www.reactome.org/cgi-bin/eventbrowser_st_id?ST_ID=REACT_169238	hsa:10135,NAMPT,10135:down|hsa:55191,NADSYN1,55191:down|hsa:6513,SLC2A1,6513:down|hsa:8566,PDXK,8566:down|hsa:5743,PTGS2,5743:down|hsa:2194,FASN,2194:down|hsa:55034,MOCOS,55034:down|hsa:1528,CYB5A,1528:down
Defective TCN2 causes hereditary megaloblastic anemia	Reactome	REACT_169120	8	83	2774	82029	0.0028839221341	0.00101183727706	0.0100093189977	0.375283336269	10135|55191|6513|8566|5743|2194|55034|1528	http://www.reactome.org/cgi-bin/eventbrowser_st_id?ST_ID=REACT_169120	hsa:10135,NAMPT,10135:down|hsa:55191,NADSYN1,55191:down|hsa:6513,SLC2A1,6513:down|hsa:8566,PDXK,8566:down|hsa:5743,PTGS2,5743:down|hsa:2194,FASN,2194:down|hsa:55034,MOCOS,55034:down|hsa:1528,CYB5A,1528:down
Defects in vitamin and cofactor metabolism	Reactome	REACT_169385	8	83	2774	82029	0.0028839221341	0.00101183727706	0.0100093189977	0.375283336269	10135|55191|6513|8566|5743|2194|55034|1528	http://www.reactome.org/cgi-bin/eventbrowser_st_id?ST_ID=REACT_169385	hsa:10135,NAMPT,10135:down|hsa:55191,NADSYN1,55191:down|hsa:6513,SLC2A1,6513:down|hsa:8566,PDXK,8566:down|hsa:5743,PTGS2,5743:down|hsa:2194,FASN,2194:down|hsa:55034,MOCOS,55034:down|hsa:1528,CYB5A,1528:down
Defects in cobalamin (B12) metabolism	Reactome	REACT_169429	8	83	2774	82029	0.0028839221341	0.00101183727706	0.0100093189977	0.375283336269	10135|55191|6513|8566|5743|2194|55034|1528	http://www.reactome.org/cgi-bin/eventbrowser_st_id?ST_ID=REACT_169429	hsa:10135,NAMPT,10135:down|hsa:55191,NADSYN1,55191:down|hsa:6513,SLC2A1,6513:down|hsa:8566,PDXK,8566:down|hsa:5743,PTGS2,5743:down|hsa:2194,FASN,2194:down|hsa:55034,MOCOS,55034:down|hsa:1528,CYB5A,1528:down
Defective LMBRD1 causes methylmalonic aciduria and homocystinuria type cblF	Reactome	REACT_169363	8	83	2774	82029	0.0028839221341	0.00101183727706	0.0100093189977	0.375283336269	10135|55191|6513|8566|5743|2194|55034|1528	http://www.reactome.org/cgi-bin/eventbrowser_st_id?ST_ID=REACT_169363	hsa:10135,NAMPT,10135:down|hsa:55191,NADSYN1,55191:down|hsa:6513,SLC2A1,6513:down|hsa:8566,PDXK,8566:down|hsa:5743,PTGS2,5743:down|hsa:2194,FASN,2194:down|hsa:55034,MOCOS,55034:down|hsa:1528,CYB5A,1528:down
Defective MMADHC causes methylmalonic aciduria and homocystinuria type cblD	Reactome	REACT_169256	8	83	2774	82029	0.0028839221341	0.00101183727706	0.0100093189977	0.375283336269	10135|55191|6513|8566|5743|2194|55034|1528	http://www.reactome.org/cgi-bin/eventbrowser_st_id?ST_ID=REACT_169256	hsa:10135,NAMPT,10135:down|hsa:55191,NADSYN1,55191:down|hsa:6513,SLC2A1,6513:down|hsa:8566,PDXK,8566:down|hsa:5743,PTGS2,5743:down|hsa:2194,FASN,2194:down|hsa:55034,MOCOS,55034:down|hsa:1528,CYB5A,1528:down
Defective MMAB causes methylmalonic aciduria type cblB	Reactome	REACT_169318	8	83	2774	82029	0.0028839221341	0.00101183727706	0.0100093189977	0.375283336269	10135|55191|6513|8566|5743|2194|55034|1528	http://www.reactome.org/cgi-bin/eventbrowser_st_id?ST_ID=REACT_169318	hsa:10135,NAMPT,10135:down|hsa:55191,NADSYN1,55191:down|hsa:6513,SLC2A1,6513:down|hsa:8566,PDXK,8566:down|hsa:5743,PTGS2,5743:down|hsa:2194,FASN,2194:down|hsa:55034,MOCOS,55034:down|hsa:1528,CYB5A,1528:down
Defective MMACHC causes methylmalonic aciduria and homocystinuria type cblC	Reactome	REACT_169169	8	83	2774	82029	0.0028839221341	0.00101183727706	0.0100093189977	0.375283336269	10135|55191|6513|8566|5743|2194|55034|1528	http://www.reactome.org/cgi-bin/eventbrowser_st_id?ST_ID=REACT_169169	hsa:10135,NAMPT,10135:down|hsa:55191,NADSYN1,55191:down|hsa:6513,SLC2A1,6513:down|hsa:8566,PDXK,8566:down|hsa:5743,PTGS2,5743:down|hsa:2194,FASN,2194:down|hsa:55034,MOCOS,55034:down|hsa:1528,CYB5A,1528:down
Defective AMN causes hereditary megaloblastic anemia 1	Reactome	REACT_169280	8	83	2774	82029	0.0028839221341	0.00101183727706	0.0100093189977	0.375283336269	10135|55191|6513|8566|5743|2194|55034|1528	http://www.reactome.org/cgi-bin/eventbrowser_st_id?ST_ID=REACT_169280	hsa:10135,NAMPT,10135:down|hsa:55191,NADSYN1,55191:down|hsa:6513,SLC2A1,6513:down|hsa:8566,PDXK,8566:down|hsa:5743,PTGS2,5743:down|hsa:2194,FASN,2194:down|hsa:55034,MOCOS,55034:down|hsa:1528,CYB5A,1528:down
Metabolism of vitamins and cofactors	Reactome	REACT_11193	8	83	2774	82029	0.0028839221341	0.00101183727706	0.0100093189977	0.375283336269	10135|55191|6513|8566|5743|2194|55034|1528	http://www.reactome.org/cgi-bin/eventbrowser_st_id?ST_ID=REACT_11193	hsa:10135,NAMPT,10135:down|hsa:55191,NADSYN1,55191:down|hsa:6513,SLC2A1,6513:down|hsa:8566,PDXK,8566:down|hsa:5743,PTGS2,5743:down|hsa:2194,FASN,2194:down|hsa:55034,MOCOS,55034:down|hsa:1528,CYB5A,1528:down
Defective MTRR causes methylmalonic aciduria and homocystinuria type cblE	Reactome	REACT_169439	8	83	2774	82029	0.0028839221341	0.00101183727706	0.0100093189977	0.375283336269	10135|55191|6513|8566|5743|2194|55034|1528	http://www.reactome.org/cgi-bin/eventbrowser_st_id?ST_ID=REACT_169439	hsa:10135,NAMPT,10135:down|hsa:55191,NADSYN1,55191:down|hsa:6513,SLC2A1,6513:down|hsa:8566,PDXK,8566:down|hsa:5743,PTGS2,5743:down|hsa:2194,FASN,2194:down|hsa:55034,MOCOS,55034:down|hsa:1528,CYB5A,1528:down
Defective HLCS causes multiple carboxylase deficiency	Reactome	REACT_169312	8	83	2774	82029	0.0028839221341	0.00101183727706	0.0100093189977	0.375283336269	10135|55191|6513|8566|5743|2194|55034|1528	http://www.reactome.org/cgi-bin/eventbrowser_st_id?ST_ID=REACT_169312	hsa:10135,NAMPT,10135:down|hsa:55191,NADSYN1,55191:down|hsa:6513,SLC2A1,6513:down|hsa:8566,PDXK,8566:down|hsa:5743,PTGS2,5743:down|hsa:2194,FASN,2194:down|hsa:55034,MOCOS,55034:down|hsa:1528,CYB5A,1528:down
Defective GIF causes intrinsic factor deficiency	Reactome	REACT_169415	8	83	2774	82029	0.0028839221341	0.00101183727706	0.0100093189977	0.375283336269	10135|55191|6513|8566|5743|2194|55034|1528	http://www.reactome.org/cgi-bin/eventbrowser_st_id?ST_ID=REACT_169415	hsa:10135,NAMPT,10135:down|hsa:55191,NADSYN1,55191:down|hsa:6513,SLC2A1,6513:down|hsa:8566,PDXK,8566:down|hsa:5743,PTGS2,5743:down|hsa:2194,FASN,2194:down|hsa:55034,MOCOS,55034:down|hsa:1528,CYB5A,1528:down
Apoptotic cleavage of cellular proteins	Reactome	REACT_107	5	36	2774	82029	0.00180245133381	0.000438869180412	0.0105141580867	0.38326918655	999|2339|1830|329|5317	http://www.reactome.org/cgi-bin/eventbrowser_st_id?ST_ID=REACT_107	hsa:999,CDH1,999:down|hsa:2339,FNTA,2339:down|hsa:1830,DSG3,1830:down|hsa:329,BIRC2,329:up|hsa:5317,PKP1,5317:down
Platelet activation, signaling and aggregation	Reactome	REACT_798	15	221	2774	82029	0.00540735400144	0.00269416913531	0.0115057991332	0.401253420166	2768|10000|4067|10411|2770|7042|3718|1438|7424|5583|5336|5054|2335|2534|7277	http://www.reactome.org/cgi-bin/eventbrowser_st_id?ST_ID=REACT_798	hsa:2768,GNA12,2768:down|hsa:10000,AKT3,10000:up|hsa:4067,LYN,4067:down|hsa:10411,RAPGEF3,10411:down|hsa:2770,GNAI1,2770:down|hsa:7042,TGFB2,7042:up|hsa:3718,JAK3,3718:up|hsa:1438,CSF2RA,1438:up|hsa:7424,VEGFC,7424:down|hsa:5583,PRKCH,5583:down|hsa:5336,PLCG2,5336:down|hsa:5054,SERPINE1,5054:down|hsa:2335,FN1,2335:up|hsa:2534,FYN,2534:up|hsa:7277,TUBA4A,7277:down
Metabolism	Reactome	REACT_111217	69	1536	2774	82029	0.0248738284066	0.0187250850309	0.0142717152265	0.441142497338	51805|1718|3614|10411|2770|3418|760|66002|9615|8604|8566|5742|5332|2194|5336|2946|230|2877|231|3292|1717|4724|58472|873|978|3636|23171|8611|6538|1376|9420|9957|50515|1528|10166|10135|5743|6513|55191|2760|4257|10434|1594|3157|23646|162417|5468|100|548596|6487|79071|1490|9394|3038|5833|8877|5831|57834|5575|1723|55697|2026|23165|9883|55034|1591|5699|54578|51727	http://www.reactome.org/cgi-bin/eventbrowser_st_id?ST_ID=REACT_111217	hsa:51805,COQ3,51805:down|hsa:1718,DHCR24,1718:down|hsa:3614,IMPDH1,3614:down|hsa:10411,RAPGEF3,10411:down|hsa:2770,GNAI1,2770:down|hsa:3418,IDH2,3418:down|hsa:760,CA2,760:down|hsa:66002,CYP4F12,66002:down|hsa:9615,GDA,9615:up|hsa:8604,SLC25A12,8604:down|hsa:8566,PDXK,8566:down|hsa:5742,PTGS1,5742:down|hsa:5332,PLCB4,5332:up|hsa:2194,FASN,2194:down|hsa:5336,PLCG2,5336:down|hsa:2946,GSTM2,2946:dow…
Immune System	Reactome	REACT_6900	54	1156	2774	82029	0.0194664744052	0.0140925770154	0.0146875155094	0.441142497338	23327|10000|10411|10326|3636|3718|23650|80380|5603|5336|3437|3557|3553|4067|6786|3575|9830|1075|3572|114609|89953|55740|23165|329|3664|1174|3663|8638|999|23646|148022|64135|4627|729238|3552|868|3689|4599|7277|3084|9666|4938|4939|5575|942|1438|8660|642|9883|25939|684|5699|2534|1512	http://www.reactome.org/cgi-bin/eventbrowser_st_id?ST_ID=REACT_6900	hsa:23327,NEDD4L,23327:up|hsa:10000,AKT3,10000:up|hsa:10411,RAPGEF3,10411:down|hsa:10326,SIRPB1,10326:up|hsa:3636,INPPL1,3636:down|hsa:3718,JAK3,3718:up|hsa:23650,TRIM29,23650:down|hsa:80380,PDCD1LG2,80380:down|hsa:5603,MAPK13,5603:down|hsa:5336,PLCG2,5336:down|hsa:3437,IFIT3,3437:down|hsa:3557,IL1RN,3557:down|hsa:3553,IL1B,3553:down|hsa:4067,LYN,4067:down|hsa:6786,STIM1,6786:down|hsa:3575,IL7R,3…
Interferon Signaling	Reactome	REACT_25229	13	190	2774	82029	0.00468637346792	0.00231625400773	0.016819859577	0.465149724516	3664|3663|8638|4938|4939|9830|23650|23165|9883|25939|684|4599|3437	http://www.reactome.org/cgi-bin/eventbrowser_st_id?ST_ID=REACT_25229	hsa:3664,IRF6,3664:down|hsa:3663,IRF5,3663:down|hsa:8638,OASL,8638:down|hsa:4938,OAS1,4938:down|hsa:4939,OAS2,4939:down|hsa:9830,TRIM14,9830:down|hsa:23650,TRIM29,23650:down|hsa:23165,NUP205,23165:down|hsa:9883,POM121,9883:down|hsa:25939,SAMHD1,25939:down|hsa:684,BST2,684:down|hsa:4599,MX1,4599:down|hsa:3437,IFIT3,3437:down
Synthesis of Prostaglandins (PG) and Thromboxanes (TX)	Reactome	REACT_150149	3	14	2774	82029	0.00108147080029	0.000170671347938	0.0168641526351	0.465149724516	5742|5743|873	http://www.reactome.org/cgi-bin/eventbrowser_st_id?ST_ID=REACT_150149	hsa:5742,PTGS1,5742:down|hsa:5743,PTGS2,5743:down|hsa:873,CBR1,873:down
Signal regulatory protein (SIRP) family interactions	Reactome	REACT_23916	3	14	2774	82029	0.00108147080029	0.000170671347938	0.0168641526351	0.465149724516	8935|729238|10326	http://www.reactome.org/cgi-bin/eventbrowser_st_id?ST_ID=REACT_23916	hsa:8935,SKAP2,8935:down|hsa:729238,SFTPA2,729238:up|hsa:10326,SIRPB1,10326:up
Nicotinamide salvaging	Reactome	REACT_11213	2	5	2774	82029	0.000720980533526	6.0954052835e-05	0.0201318483769	0.501467137621	10135|5743	http://www.reactome.org/cgi-bin/eventbrowser_st_id?ST_ID=REACT_11213	hsa:10135,NAMPT,10135:down|hsa:5743,PTGS2,5743:down
Cell-cell junction organization	Reactome	REACT_19331	6	60	2774	82029	0.00216294160058	0.00073144863402	0.0208594704404	0.501467137621	999|5818|1364|25945|1001|1000	http://www.reactome.org/cgi-bin/eventbrowser_st_id?ST_ID=REACT_19331	hsa:999,CDH1,999:down|hsa:5818,PVRL1,5818:down|hsa:1364,CLDN4,1364:down|hsa:25945,PVRL3,25945:up|hsa:1001,CDH3,1001:down|hsa:1000,CDH2,1000:up
Elastic fibre formation	Reactome	REACT_150366	5	45	2774	82029	0.00180245133381	0.000548586475515	0.0233971920335	0.530057102386	10516|7042|3694|2335|84695	http://www.reactome.org/cgi-bin/eventbrowser_st_id?ST_ID=REACT_150366	hsa:10516,FBLN5,10516:up|hsa:7042,TGFB2,7042:up|hsa:3694,ITGB6,3694:down|hsa:2335,FN1,2335:up|hsa:84695,LOXL3,84695:down
CD28 co-stimulation	Reactome	REACT_19183	4	30	2774	82029	0.00144196106705	0.00036572431701	0.0242711120241	0.532468037669	942|10000|4067|2534	http://www.reactome.org/cgi-bin/eventbrowser_st_id?ST_ID=REACT_19183	hsa:942,CD86,942:up|hsa:10000,AKT3,10000:up|hsa:4067,LYN,4067:down|hsa:2534,FYN,2534:up
Vitamins	Reactome	REACT_13450	2	6	2774	82029	0.000720980533526	7.3144863402e-05	0.0262656979411	0.532468037669	1594|1591	http://www.reactome.org/cgi-bin/eventbrowser_st_id?ST_ID=REACT_13450	hsa:1594,CYP27B1,1594:down|hsa:1591,CYP24A1,1591:up
Synthesis of 15-eicosatetraenoic acid derivatives	Reactome	REACT_150422	2	6	2774	82029	0.000720980533526	7.3144863402e-05	0.0262656979411	0.532468037669	5743|2877	http://www.reactome.org/cgi-bin/eventbrowser_st_id?ST_ID=REACT_150422	hsa:5743,PTGS2,5743:down|hsa:2877,GPX2,2877:down
Apoptosis	Reactome	REACT_578	10	141	2774	82029	0.00360490266763	0.00171890428995	0.0272669144889	0.532468037669	1830|329|10000|7157|2339|5317|999|3006|8743|5699	http://www.reactome.org/cgi-bin/eventbrowser_st_id?ST_ID=REACT_578	hsa:1830,DSG3,1830:down|hsa:329,BIRC2,329:up|hsa:10000,AKT3,10000:up|hsa:7157,TP53,7157:up|hsa:2339,FNTA,2339:down|hsa:5317,PKP1,5317:down|hsa:999,CDH1,999:down|hsa:3006,HIST1H1C,3006:up|hsa:8743,TNFSF10,8743:down|hsa:5699,PSMB10,5699:down
Interleukin-3, 5 and GM-CSF signaling	Reactome	REACT_23837	5	48	2774	82029	0.00180245133381	0.000585158907216	0.0292734138186	0.53641893223	3636|2534|4067|1438|3718	http://www.reactome.org/cgi-bin/eventbrowser_st_id?ST_ID=REACT_23837	hsa:3636,INPPL1,3636:down|hsa:2534,FYN,2534:up|hsa:4067,LYN,4067:down|hsa:1438,CSF2RA,1438:up|hsa:3718,JAK3,3718:up
EPHA-mediated growth cone collapse	Reactome	REACT_264548	4	32	2774	82029	0.00144196106705	0.000390105938144	0.0292957832207	0.53641893223	10398|4067|2534|4627	http://www.reactome.org/cgi-bin/eventbrowser_st_id?ST_ID=REACT_264548	hsa:10398,MYL9,10398:up|hsa:4067,LYN,4067:down|hsa:2534,FYN,2534:up|hsa:4627,MYH9,4627:up
Integrin cell surface interactions	Reactome	REACT_13552	7	84	2774	82029	0.00252343186734	0.00102402808763	0.0298235046106	0.53641893223	1284|3689|2335|999|3694|1299|1295	http://www.reactome.org/cgi-bin/eventbrowser_st_id?ST_ID=REACT_13552	hsa:1284,COL4A2,1284:up|hsa:3689,ITGB2,3689:down|hsa:2335,FN1,2335:up|hsa:999,CDH1,999:down|hsa:3694,ITGB6,3694:down|hsa:1299,COL9A3,1299:down|hsa:1295,COL8A1,1295:up
GABA synthesis, release, reuptake and degradation	Reactome	REACT_23947	3	18	2774	82029	0.00108147080029	0.000219434590206	0.0299484819241	0.53641893223	6540|6538|2571	http://www.reactome.org/cgi-bin/eventbrowser_st_id?ST_ID=REACT_23947	hsa:6540,SLC6A13,6540:up|hsa:6538,SLC6A11,6538:down|hsa:2571,GAD1,2571:down
Metabolism of steroid hormones and vitamin D	Reactome	REACT_11057	4	33	2774	82029	0.00144196106705	0.000402296748711	0.032021680362	0.554000087201	1594|1591|231|3292	http://www.reactome.org/cgi-bin/eventbrowser_st_id?ST_ID=REACT_11057	hsa:1594,CYP27B1,1594:down|hsa:1591,CYP24A1,1591:up|hsa:231,AKR1B1,231:down|hsa:3292,HSD17B1,3292:down
Nectin/Necl trans heterodimerization	Reactome	REACT_19268	2	7	2774	82029	0.000720980533526	8.5335673969e-05	0.0330466468555	0.55906717306	5818|25945	http://www.reactome.org/cgi-bin/eventbrowser_st_id?ST_ID=REACT_19268	hsa:5818,PVRL1,5818:down|hsa:25945,PVRL3,25945:up
Interleukin-1 processing	Reactome	REACT_23950	2	7	2774	82029	0.000720980533526	8.5335673969e-05	0.0330466468555	0.55906717306	3553|3552	http://www.reactome.org/cgi-bin/eventbrowser_st_id?ST_ID=REACT_23950	hsa:3553,IL1B,3553:down|hsa:3552,IL1A,3552:down
Vitamin D (calciferol) metabolism	Reactome	REACT_13523	2	7	2774	82029	0.000720980533526	8.5335673969e-05	0.0330466468555	0.55906717306	1594|1591	http://www.reactome.org/cgi-bin/eventbrowser_st_id?ST_ID=REACT_13523	hsa:1594,CYP27B1,1594:down|hsa:1591,CYP24A1,1591:up
Arachidonic acid metabolism	Reactome	REACT_147851	5	50	2774	82029	0.00180245133381	0.00060954052835	0.0336638404942	0.55906717306	57834|5742|5743|2877|873	http://www.reactome.org/cgi-bin/eventbrowser_st_id?ST_ID=REACT_147851	hsa:57834,CYP4F11,57834:down|hsa:5742,PTGS1,5742:down|hsa:5743,PTGS2,5743:down|hsa:2877,GPX2,2877:down|hsa:873,CBR1,873:down
Na+/Cl- dependent neurotransmitter transporters	Reactome	REACT_20506	3	19	2774	82029	0.00108147080029	0.000231625400773	0.0338540184845	0.55906717306	55117|6538|6540	http://www.reactome.org/cgi-bin/eventbrowser_st_id?ST_ID=REACT_20506	hsa:55117,SLC6A15,55117:down|hsa:6538,SLC6A11,6538:down|hsa:6540,SLC6A13,6540:up
Vitamin C (ascorbate) metabolism	Reactome	REACT_11202	2	8	2774	82029	0.000720980533526	9.7526484536e-05	0.0404258289421	0.584975891535	6513|1528	http://www.reactome.org/cgi-bin/eventbrowser_st_id?ST_ID=REACT_11202	hsa:6513,SLC2A1,6513:down|hsa:1528,CYB5A,1528:down
Interferon gamma signaling	Reactome	REACT_25078	7	91	2774	82029	0.00252343186734	0.0011093637616	0.0420484796509	0.586670793538	3664|3663|8638|4938|4939|9830|23650	http://www.reactome.org/cgi-bin/eventbrowser_st_id?ST_ID=REACT_25078	hsa:3664,IRF6,3664:down|hsa:3663,IRF5,3663:down|hsa:8638,OASL,8638:down|hsa:4938,OAS1,4938:down|hsa:4939,OAS2,4939:down|hsa:9830,TRIM14,9830:down|hsa:23650,TRIM29,23650:down
Regulation of Insulin-like Growth Factor (IGF) transport and uptake by Insulin-like Growth Factor Binding Proteins (IGFBPs)	Reactome	REACT_15428	3	21	2774	82029	0.00108147080029	0.000256007021907	0.0424123864952	0.586670793538	26085|3487|3486	http://www.reactome.org/cgi-bin/eventbrowser_st_id?ST_ID=REACT_15428	hsa:26085,KLK13,26085:down|hsa:3487,IGFBP4,3487:up|hsa:3486,IGFBP3,3486:down
CD28 dependent PI3K/Akt signaling	Reactome	REACT_19358	3	21	2774	82029	0.00108147080029	0.000256007021907	0.0424123864952	0.586670793538	942|10000|2534	http://www.reactome.org/cgi-bin/eventbrowser_st_id?ST_ID=REACT_19358	hsa:942,CD86,942:up|hsa:10000,AKT3,10000:up|hsa:2534,FYN,2534:up
Cholesterol biosynthesis	Reactome	REACT_9405	3	21	2774	82029	0.00108147080029	0.000256007021907	0.0424123864952	0.586670793538	1717|1718|3157	http://www.reactome.org/cgi-bin/eventbrowser_st_id?ST_ID=REACT_9405	hsa:1717,DHCR7,1717:down|hsa:1718,DHCR24,1718:down|hsa:3157,HMGCS1,3157:down
Metabolism of lipids and lipoproteins	Reactome	REACT_22258	27	552	2774	82029	0.0097332372026	0.00672932743298	0.0437422592034	0.586670793538	51805|3636|55697|5742|5743|2194|231|3292|1717|1718|873|23171|8611|1376|9420|2877|2760|23646|1490|1594|1591|5468|79071|5833|8877|57834|3157	http://www.reactome.org/cgi-bin/eventbrowser_st_id?ST_ID=REACT_22258	hsa:51805,COQ3,51805:down|hsa:3636,INPPL1,3636:down|hsa:55697,VAC14,55697:down|hsa:5742,PTGS1,5742:down|hsa:5743,PTGS2,5743:down|hsa:2194,FASN,2194:down|hsa:231,AKR1B1,231:down|hsa:3292,HSD17B1,3292:down|hsa:1717,DHCR7,1717:down|hsa:1718,DHCR24,1718:down|hsa:873,CBR1,873:down|hsa:23171,GPD1L,23171:down|hsa:8611,PPAP2A,8611:up|hsa:1376,CPT2,1376:down|hsa:9420,CYP7B1,9420:up|hsa:2877,GPX2,2877:down…
Programmed Cell Death	Reactome	REACT_268456	10	156	2774	82029	0.00360490266763	0.00190176644845	0.0471386608492	0.606657266134	1830|329|10000|7157|2339|5317|999|3006|8743|5699	http://www.reactome.org/cgi-bin/eventbrowser_st_id?ST_ID=REACT_268456	hsa:1830,DSG3,1830:down|hsa:329,BIRC2,329:up|hsa:10000,AKT3,10000:up|hsa:7157,TP53,7157:up|hsa:2339,FNTA,2339:down|hsa:5317,PKP1,5317:down|hsa:999,CDH1,999:down|hsa:3006,HIST1H1C,3006:up|hsa:8743,TNFSF10,8743:down|hsa:5699,PSMB10,5699:down
ECM proteoglycans	Reactome	REACT_163906	6	74	2774	82029	0.00216294160058	0.000902119981958	0.0472559848309	0.606657266134	1284|2335|3694|1299|7042|5054	http://www.reactome.org/cgi-bin/eventbrowser_st_id?ST_ID=REACT_163906	hsa:1284,COL4A2,1284:up|hsa:2335,FN1,2335:up|hsa:3694,ITGB6,3694:down|hsa:1299,COL9A3,1299:down|hsa:7042,TGFB2,7042:up|hsa:5054,SERPINE1,5054:down
Metabolism of nucleotides	Reactome	REACT_1698	6	74	2774	82029	0.00216294160058	0.000902119981958	0.0472559848309	0.606657266134	9615|3614|1723|978|100|51727	http://www.reactome.org/cgi-bin/eventbrowser_st_id?ST_ID=REACT_1698	hsa:9615,GDA,9615:up|hsa:3614,IMPDH1,3614:down|hsa:1723,DHODH,1723:down|hsa:978,CDA,978:up|hsa:100,ADA,100:down|hsa:51727,CMPK1,51727:down
Signaling by VEGF	Reactome	REACT_12529	8	114	2774	82029	0.0028839221341	0.00138975240464	0.0475175958152	0.60913294317	10000|558|8877|7424|5603|8828|3315|2534	http://www.reactome.org/cgi-bin/eventbrowser_st_id?ST_ID=REACT_12529	hsa:10000,AKT3,10000:up|hsa:558,AXL,558:up|hsa:8877,SPHK1,8877:down|hsa:7424,VEGFC,7424:down|hsa:5603,MAPK13,5603:down|hsa:8828,NRP2,8828:up|hsa:3315,HSPB1,3315:down|hsa:2534,FYN,2534:up
Activation of gene expression by SREBF (SREBP)	Reactome	REACT_147904	4	38	2774	82029	0.00144196106705	0.000463250801546	0.047812269209	0.611141530524	2194|1717|3157|79071	http://www.reactome.org/cgi-bin/eventbrowser_st_id?ST_ID=REACT_147904	hsa:2194,FASN,2194:down|hsa:1717,DHCR7,1717:down|hsa:3157,HMGCS1,3157:down|hsa:79071,ELOVL6,79071:down
Molecules associated with elastic fibres	Reactome	REACT_150331	4	38	2774	82029	0.00144196106705	0.000463250801546	0.047812269209	0.611141530524	10516|3694|2335|7042	http://www.reactome.org/cgi-bin/eventbrowser_st_id?ST_ID=REACT_150331	hsa:10516,FBLN5,10516:up|hsa:3694,ITGB6,3694:down|hsa:2335,FN1,2335:up|hsa:7042,TGFB2,7042:up
Ca2+ activated K+ channels	Reactome	REACT_75896	2	9	2774	82029	0.000720980533526	0.000109717295103	0.0483568805608	0.613857973831	3778|27345	http://www.reactome.org/cgi-bin/eventbrowser_st_id?ST_ID=REACT_75896	hsa:3778,KCNMA1,3778:up|hsa:27345,KCNMB4,27345:up
Urea cycle	Reactome	REACT_847	2	9	2774	82029	0.000720980533526	0.000109717295103	0.0483568805608	0.613857973831	162417|10166	http://www.reactome.org/cgi-bin/eventbrowser_st_id?ST_ID=REACT_847	hsa:162417,NAGS,162417:down|hsa:10166,SLC25A15,10166:down
Degradation of the extracellular matrix	Reactome	REACT_118572	8	116	2774	82029	0.0028839221341	0.00141413402577	0.0513937887004	0.630143156247	1284|2335|999|7077|1308|1299|101|1295	http://www.reactome.org/cgi-bin/eventbrowser_st_id?ST_ID=REACT_118572	hsa:1284,COL4A2,1284:up|hsa:2335,FN1,2335:up|hsa:999,CDH1,999:down|hsa:7077,TIMP2,7077:up|hsa:1308,COL17A1,1308:down|hsa:1299,COL9A3,1299:down|hsa:101,ADAM8,101:down|hsa:1295,COL8A1,1295:up
FCGR activation	Reactome	REACT_160274	2	10	2774	82029	0.000720980533526	0.00012190810567	0.0567958292724	0.630143156247	4067|2534	http://www.reactome.org/cgi-bin/eventbrowser_st_id?ST_ID=REACT_160274	hsa:4067,LYN,4067:down|hsa:2534,FYN,2534:up
Defective CYP27A1 causes Cerebrotendinous xanthomatosis (CTX)	Reactome	REACT_268413	6	78	2774	82029	0.00216294160058	0.000950883224226	0.0574230138437	0.630143156247	57834|66002|1594|5742|1591|9420	http://www.reactome.org/cgi-bin/eventbrowser_st_id?ST_ID=REACT_268413	hsa:57834,CYP4F11,57834:down|hsa:66002,CYP4F12,66002:down|hsa:1594,CYP27B1,1594:down|hsa:5742,PTGS1,5742:down|hsa:1591,CYP24A1,1591:up|hsa:9420,CYP7B1,9420:up
Defective FMO3 causes Trimethylaminuria (TMAU)	Reactome	REACT_268486	6	78	2774	82029	0.00216294160058	0.000950883224226	0.0574230138437	0.630143156247	57834|66002|1594|5742|1591|9420	http://www.reactome.org/cgi-bin/eventbrowser_st_id?ST_ID=REACT_268486	hsa:57834,CYP4F11,57834:down|hsa:66002,CYP4F12,66002:down|hsa:1594,CYP27B1,1594:down|hsa:5742,PTGS1,5742:down|hsa:1591,CYP24A1,1591:up|hsa:9420,CYP7B1,9420:up
Defective MAOA causes Brunner syndrome (BRUNS)	Reactome	REACT_267863	6	78	2774	82029	0.00216294160058	0.000950883224226	0.0574230138437	0.630143156247	57834|66002|1594|5742|1591|9420	http://www.reactome.org/cgi-bin/eventbrowser_st_id?ST_ID=REACT_267863	hsa:57834,CYP4F11,57834:down|hsa:66002,CYP4F12,66002:down|hsa:1594,CYP27B1,1594:down|hsa:5742,PTGS1,5742:down|hsa:1591,CYP24A1,1591:up|hsa:9420,CYP7B1,9420:up
Defective TBXAS1 causes Ghosal hematodiaphyseal dysplasia (GHDD)	Reactome	REACT_268528	6	78	2774	82029	0.00216294160058	0.000950883224226	0.0574230138437	0.630143156247	57834|66002|1594|5742|1591|9420	http://www.reactome.org/cgi-bin/eventbrowser_st_id?ST_ID=REACT_268528	hsa:57834,CYP4F11,57834:down|hsa:66002,CYP4F12,66002:down|hsa:1594,CYP27B1,1594:down|hsa:5742,PTGS1,5742:down|hsa:1591,CYP24A1,1591:up|hsa:9420,CYP7B1,9420:up
Defective CYP21A2 causes Adrenal hyperplasia 3 (AH3)	Reactome	REACT_267893	6	78	2774	82029	0.00216294160058	0.000950883224226	0.0574230138437	0.630143156247	57834|66002|1594|5742|1591|9420	http://www.reactome.org/cgi-bin/eventbrowser_st_id?ST_ID=REACT_267893	hsa:57834,CYP4F11,57834:down|hsa:66002,CYP4F12,66002:down|hsa:1594,CYP27B1,1594:down|hsa:5742,PTGS1,5742:down|hsa:1591,CYP24A1,1591:up|hsa:9420,CYP7B1,9420:up
Defective CYP7B1 causes Spastic paraplegia 5A, autosomal recessive (SPG5A) and Congenital bile acid synthesis defect 3 (CBAS3)	Reactome	REACT_267709	6	78	2774	82029	0.00216294160058	0.000950883224226	0.0574230138437	0.630143156247	57834|66002|1594|5742|1591|9420	http://www.reactome.org/cgi-bin/eventbrowser_st_id?ST_ID=REACT_267709	hsa:57834,CYP4F11,57834:down|hsa:66002,CYP4F12,66002:down|hsa:1594,CYP27B1,1594:down|hsa:5742,PTGS1,5742:down|hsa:1591,CYP24A1,1591:up|hsa:9420,CYP7B1,9420:up
Defective CYP11A1 causes Adrenal insufficiency, congenital, with 46,XY sex reversal (AICSR)	Reactome	REACT_268767	6	78	2774	82029	0.00216294160058	0.000950883224226	0.0574230138437	0.630143156247	57834|66002|1594|5742|1591|9420	http://www.reactome.org/cgi-bin/eventbrowser_st_id?ST_ID=REACT_268767	hsa:57834,CYP4F11,57834:down|hsa:66002,CYP4F12,66002:down|hsa:1594,CYP27B1,1594:down|hsa:5742,PTGS1,5742:down|hsa:1591,CYP24A1,1591:up|hsa:9420,CYP7B1,9420:up
Defective CYP27B1 causes Rickets vitamin D-dependent 1A (VDDR1A)	Reactome	REACT_268633	6	78	2774	82029	0.00216294160058	0.000950883224226	0.0574230138437	0.630143156247	57834|66002|1594|5742|1591|9420	http://www.reactome.org/cgi-bin/eventbrowser_st_id?ST_ID=REACT_268633	hsa:57834,CYP4F11,57834:down|hsa:66002,CYP4F12,66002:down|hsa:1594,CYP27B1,1594:down|hsa:5742,PTGS1,5742:down|hsa:1591,CYP24A1,1591:up|hsa:9420,CYP7B1,9420:up
Defective CYP11B2 causes Corticosterone methyloxidase 1 deficiency (CMO-1 deficiency)	Reactome	REACT_268761	6	78	2774	82029	0.00216294160058	0.000950883224226	0.0574230138437	0.630143156247	57834|66002|1594|5742|1591|9420	http://www.reactome.org/cgi-bin/eventbrowser_st_id?ST_ID=REACT_268761	hsa:57834,CYP4F11,57834:down|hsa:66002,CYP4F12,66002:down|hsa:1594,CYP27B1,1594:down|hsa:5742,PTGS1,5742:down|hsa:1591,CYP24A1,1591:up|hsa:9420,CYP7B1,9420:up
Defective CYP4F22 causes Ichthyosis, congenital, autosomal recessive 5 (ARCI5)	Reactome	REACT_268441	6	78	2774	82029	0.00216294160058	0.000950883224226	0.0574230138437	0.630143156247	57834|66002|1594|5742|1591|9420	http://www.reactome.org/cgi-bin/eventbrowser_st_id?ST_ID=REACT_268441	hsa:57834,CYP4F11,57834:down|hsa:66002,CYP4F12,66002:down|hsa:1594,CYP27B1,1594:down|hsa:5742,PTGS1,5742:down|hsa:1591,CYP24A1,1591:up|hsa:9420,CYP7B1,9420:up
Defective CYP2U1 causes Spastic paraplegia 56, autosomal recessive (SPG56)	Reactome	REACT_268326	6	78	2774	82029	0.00216294160058	0.000950883224226	0.0574230138437	0.630143156247	57834|66002|1594|5742|1591|9420	http://www.reactome.org/cgi-bin/eventbrowser_st_id?ST_ID=REACT_268326	hsa:57834,CYP4F11,57834:down|hsa:66002,CYP4F12,66002:down|hsa:1594,CYP27B1,1594:down|hsa:5742,PTGS1,5742:down|hsa:1591,CYP24A1,1591:up|hsa:9420,CYP7B1,9420:up
Defective CYP26C1 causes Focal facial dermal dysplasia 4 (FFDD4)	Reactome	REACT_267734	6	78	2774	82029	0.00216294160058	0.000950883224226	0.0574230138437	0.630143156247	57834|66002|1594|5742|1591|9420	http://www.reactome.org/cgi-bin/eventbrowser_st_id?ST_ID=REACT_267734	hsa:57834,CYP4F11,57834:down|hsa:66002,CYP4F12,66002:down|hsa:1594,CYP27B1,1594:down|hsa:5742,PTGS1,5742:down|hsa:1591,CYP24A1,1591:up|hsa:9420,CYP7B1,9420:up
Defective CYP26B1 causes Radiohumeral fusions with other skeletal and craniofacial anomalies (RHFCA)	Reactome	REACT_268108	6	78	2774	82029	0.00216294160058	0.000950883224226	0.0574230138437	0.630143156247	57834|66002|1594|5742|1591|9420	http://www.reactome.org/cgi-bin/eventbrowser_st_id?ST_ID=REACT_268108	hsa:57834,CYP4F11,57834:down|hsa:66002,CYP4F12,66002:down|hsa:1594,CYP27B1,1594:down|hsa:5742,PTGS1,5742:down|hsa:1591,CYP24A1,1591:up|hsa:9420,CYP7B1,9420:up
Defective CYP2R1 causes Rickets vitamin D-dependent 1B (VDDR1B)	Reactome	REACT_268491	6	78	2774	82029	0.00216294160058	0.000950883224226	0.0574230138437	0.630143156247	57834|66002|1594|5742|1591|9420	http://www.reactome.org/cgi-bin/eventbrowser_st_id?ST_ID=REACT_268491	hsa:57834,CYP4F11,57834:down|hsa:66002,CYP4F12,66002:down|hsa:1594,CYP27B1,1594:down|hsa:5742,PTGS1,5742:down|hsa:1591,CYP24A1,1591:up|hsa:9420,CYP7B1,9420:up
Phase 1 - Functionalization of compounds	Reactome	REACT_13705	6	78	2774	82029	0.00216294160058	0.000950883224226	0.0574230138437	0.630143156247	57834|66002|1594|5742|1591|9420	http://www.reactome.org/cgi-bin/eventbrowser_st_id?ST_ID=REACT_13705	hsa:57834,CYP4F11,57834:down|hsa:66002,CYP4F12,66002:down|hsa:1594,CYP27B1,1594:down|hsa:5742,PTGS1,5742:down|hsa:1591,CYP24A1,1591:up|hsa:9420,CYP7B1,9420:up
Defective CYP11B1 causes Adrenal hyperplasia 4 (AH4)	Reactome	REACT_268601	6	78	2774	82029	0.00216294160058	0.000950883224226	0.0574230138437	0.630143156247	57834|66002|1594|5742|1591|9420	http://www.reactome.org/cgi-bin/eventbrowser_st_id?ST_ID=REACT_268601	hsa:57834,CYP4F11,57834:down|hsa:66002,CYP4F12,66002:down|hsa:1594,CYP27B1,1594:down|hsa:5742,PTGS1,5742:down|hsa:1591,CYP24A1,1591:up|hsa:9420,CYP7B1,9420:up
Defective CYP1B1 causes Glaucoma	Reactome	REACT_268087	6	78	2774	82029	0.00216294160058	0.000950883224226	0.0574230138437	0.630143156247	57834|66002|1594|5742|1591|9420	http://www.reactome.org/cgi-bin/eventbrowser_st_id?ST_ID=REACT_268087	hsa:57834,CYP4F11,57834:down|hsa:66002,CYP4F12,66002:down|hsa:1594,CYP27B1,1594:down|hsa:5742,PTGS1,5742:down|hsa:1591,CYP24A1,1591:up|hsa:9420,CYP7B1,9420:up
Defective CYP19A1 causes Aromatase excess syndrome (AEXS)	Reactome	REACT_268478	6	78	2774	82029	0.00216294160058	0.000950883224226	0.0574230138437	0.630143156247	57834|66002|1594|5742|1591|9420	http://www.reactome.org/cgi-bin/eventbrowser_st_id?ST_ID=REACT_268478	hsa:57834,CYP4F11,57834:down|hsa:66002,CYP4F12,66002:down|hsa:1594,CYP27B1,1594:down|hsa:5742,PTGS1,5742:down|hsa:1591,CYP24A1,1591:up|hsa:9420,CYP7B1,9420:up
Defective CYP24A1 causes Hypercalcemia, infantile (HCAI)	Reactome	REACT_268803	6	78	2774	82029	0.00216294160058	0.000950883224226	0.0574230138437	0.630143156247	57834|66002|1594|5742|1591|9420	http://www.reactome.org/cgi-bin/eventbrowser_st_id?ST_ID=REACT_268803	hsa:57834,CYP4F11,57834:down|hsa:66002,CYP4F12,66002:down|hsa:1594,CYP27B1,1594:down|hsa:5742,PTGS1,5742:down|hsa:1591,CYP24A1,1591:up|hsa:9420,CYP7B1,9420:up
Defective CYP17A1 causes Adrenal hyperplasia 5 (AH5)	Reactome	REACT_268217	6	78	2774	82029	0.00216294160058	0.000950883224226	0.0574230138437	0.630143156247	57834|66002|1594|5742|1591|9420	http://www.reactome.org/cgi-bin/eventbrowser_st_id?ST_ID=REACT_268217	hsa:57834,CYP4F11,57834:down|hsa:66002,CYP4F12,66002:down|hsa:1594,CYP27B1,1594:down|hsa:5742,PTGS1,5742:down|hsa:1591,CYP24A1,1591:up|hsa:9420,CYP7B1,9420:up
Detoxification of Reactive Oxygen Species	Reactome	REACT_264249	3	25	2774	82029	0.00108147080029	0.000304770264175	0.0624100260053	0.645564094703	493869|2878|2877	http://www.reactome.org/cgi-bin/eventbrowser_st_id?ST_ID=REACT_264249	hsa:493869,GPX8,493869:up|hsa:2878,GPX3,2878:down|hsa:2877,GPX2,2877:down
Cytochrome P450 - arranged by substrate type	Reactome	REACT_13567	5	61	2774	82029	0.00180245133381	0.000743639444587	0.0648463329915	0.647586040179	57834|9420|66002|1591|1594	http://www.reactome.org/cgi-bin/eventbrowser_st_id?ST_ID=REACT_13567	hsa:57834,CYP4F11,57834:down|hsa:9420,CYP7B1,9420:up|hsa:66002,CYP4F12,66002:down|hsa:1591,CYP24A1,1591:up|hsa:1594,CYP27B1,1594:down
PECAM1 interactions	Reactome	REACT_12519	2	11	2774	82029	0.000720980533526	0.000134098916237	0.0657009871016	0.650384486951	4067|2534	http://www.reactome.org/cgi-bin/eventbrowser_st_id?ST_ID=REACT_12519	hsa:4067,LYN,4067:down|hsa:2534,FYN,2534:up
Interleukin-7 signaling	Reactome	REACT_115529	2	11	2774	82029	0.000720980533526	0.000134098916237	0.0657009871016	0.650384486951	3575|3718	http://www.reactome.org/cgi-bin/eventbrowser_st_id?ST_ID=REACT_115529	hsa:3575,IL7R,3575:down|hsa:3718,JAK3,3718:up
Creatine metabolism	Reactome	REACT_813	2	11	2774	82029	0.000720980533526	0.000134098916237	0.0657009871016	0.650384486951	548596|6538	http://www.reactome.org/cgi-bin/eventbrowser_st_id?ST_ID=REACT_813	hsa:548596,CKMT1A,548596:down|hsa:6538,SLC6A11,6538:down
Type I hemidesmosome assembly	Reactome	REACT_20537	2	11	2774	82029	0.000720980533526	0.000134098916237	0.0657009871016	0.650384486951	3861|1308	http://www.reactome.org/cgi-bin/eventbrowser_st_id?ST_ID=REACT_20537	hsa:3861,KRT14,3861:down|hsa:1308,COL17A1,1308:down
CD28 dependent Vav1 pathway	Reactome	REACT_19238	2	11	2774	82029	0.000720980533526	0.000134098916237	0.0657009871016	0.650384486951	942|2534	http://www.reactome.org/cgi-bin/eventbrowser_st_id?ST_ID=REACT_19238	hsa:942,CD86,942:up|hsa:2534,FYN,2534:up
Insulin receptor recycling	Reactome	REACT_1109	3	26	2774	82029	0.00108147080029	0.000316961074742	0.0679809536446	0.656579382477	10312|155066|51606	http://www.reactome.org/cgi-bin/eventbrowser_st_id?ST_ID=REACT_1109	hsa:10312,TCIRG1,10312:down|hsa:155066,ATP6V0E2,155066:down|hsa:51606,ATP6V1H,51606:down
The role of Nef in HIV-1 replication and disease pathogenesis	Reactome	REACT_6835	3	27	2774	82029	0.00108147080029	0.000329151885309	0.0737689575649	0.663207344929	1174|2534|51606	http://www.reactome.org/cgi-bin/eventbrowser_st_id?ST_ID=REACT_6835	hsa:1174,AP1S1,1174:down|hsa:2534,FYN,2534:up|hsa:51606,ATP6V1H,51606:down
Interleukin receptor SHC signaling	Reactome	REACT_23891	3	27	2774	82029	0.00108147080029	0.000329151885309	0.0737689575649	0.663207344929	3636|3718|1438	http://www.reactome.org/cgi-bin/eventbrowser_st_id?ST_ID=REACT_23891	hsa:3636,INPPL1,3636:down|hsa:3718,JAK3,3718:up|hsa:1438,CSF2RA,1438:up
Synthesis of IP3 and IP4 in the cytosol	Reactome	REACT_150312	3	27	2774	82029	0.00108147080029	0.000329151885309	0.0737689575649	0.663207344929	3636|5332|5336	http://www.reactome.org/cgi-bin/eventbrowser_st_id?ST_ID=REACT_150312	hsa:3636,INPPL1,3636:down|hsa:5332,PLCB4,5332:up|hsa:5336,PLCG2,5336:down
Eicosanoids	Reactome	REACT_13645	2	12	2774	82029	0.000720980533526	0.000146289726804	0.0750328482221	0.663207344929	57834|66002	http://www.reactome.org/cgi-bin/eventbrowser_st_id?ST_ID=REACT_13645	hsa:57834,CYP4F11,57834:down|hsa:66002,CYP4F12,66002:down
Downregulation of ERBB2:ERBB3 signaling	Reactome	REACT_115662	2	12	2774	82029	0.000720980533526	0.000146289726804	0.0750328482221	0.663207344929	3084|10000	http://www.reactome.org/cgi-bin/eventbrowser_st_id?ST_ID=REACT_115662	hsa:3084,NRG1,3084:down|hsa:10000,AKT3,10000:up
Extracellular matrix organization	Reactome	REACT_118779	14	267	2774	82029	0.00504686373468	0.00325494642139	0.0801273991155	0.675326832888	1284|3689|2335|3694|7077|1308|84695|999|1299|7042|5054|101|10516|1295	http://www.reactome.org/cgi-bin/eventbrowser_st_id?ST_ID=REACT_118779	hsa:1284,COL4A2,1284:up|hsa:3689,ITGB2,3689:down|hsa:2335,FN1,2335:up|hsa:3694,ITGB6,3694:down|hsa:7077,TIMP2,7077:up|hsa:1308,COL17A1,1308:down|hsa:84695,LOXL3,84695:down|hsa:999,CDH1,999:down|hsa:1299,COL9A3,1299:down|hsa:7042,TGFB2,7042:up|hsa:5054,SERPINE1,5054:down|hsa:101,ADAM8,101:down|hsa:10516,FBLN5,10516:up|hsa:1295,COL8A1,1295:up
Costimulation by the CD28 family	Reactome	REACT_19344	5	66	2774	82029	0.00180245133381	0.000804593497422	0.0829835127423	0.684725919176	942|80380|10000|4067|2534	http://www.reactome.org/cgi-bin/eventbrowser_st_id?ST_ID=REACT_19344	hsa:942,CD86,942:up|hsa:80380,PDCD1LG2,80380:down|hsa:10000,AKT3,10000:up|hsa:4067,LYN,4067:down|hsa:2534,FYN,2534:up
Regulation of KIT signaling	Reactome	REACT_111225	2	13	2774	82029	0.000720980533526	0.000158480537371	0.084753990886	0.68729236757	4067|2534	http://www.reactome.org/cgi-bin/eventbrowser_st_id?ST_ID=REACT_111225	hsa:4067,LYN,4067:down|hsa:2534,FYN,2534:up
Transferrin endocytosis and recycling	Reactome	REACT_25283	3	29	2774	82029	0.00108147080029	0.000353533506443	0.08597050469	0.68729236757	10312|155066|51606	http://www.reactome.org/cgi-bin/eventbrowser_st_id?ST_ID=REACT_25283	hsa:10312,TCIRG1,10312:down|hsa:155066,ATP6V0E2,155066:down|hsa:51606,ATP6V1H,51606:down
SEMA3A-Plexin repulsion signaling by inhibiting Integrin adhesion	Reactome	REACT_19279	2	14	2774	82029	0.000720980533526	0.000170671347938	0.0948289834311	0.715946334322	2534|10371	http://www.reactome.org/cgi-bin/eventbrowser_st_id?ST_ID=REACT_19279	hsa:2534,FYN,2534:up|hsa:10371,SEMA3A,10371:down
Signaling by the B Cell Receptor (BCR)	Reactome	REACT_118773	10	181	2774	82029	0.00360490266763	0.00220653671263	0.0982514036809	0.715946334322	868|10000|4067|6786|942|8660|5336|3084|5699|2534	http://www.reactome.org/cgi-bin/eventbrowser_st_id?ST_ID=REACT_118773	hsa:868,CBLB,868:up|hsa:10000,AKT3,10000:up|hsa:4067,LYN,4067:down|hsa:6786,STIM1,6786:down|hsa:942,CD86,942:up|hsa:8660,IRS2,8660:up|hsa:5336,PLCG2,5336:down|hsa:3084,NRG1,3084:down|hsa:5699,PSMB10,5699:down|hsa:2534,FYN,2534:up
Gluconeogenesis	Reactome	REACT_1520	3	31	2774	82029	0.00108147080029	0.000377915127577	0.0989608435406	0.715946334322	2026|230|8604	http://www.reactome.org/cgi-bin/eventbrowser_st_id?ST_ID=REACT_1520	hsa:2026,ENO2,2026:down|hsa:230,ALDOC,230:down|hsa:8604,SLC25A12,8604:down
Platelet Adhesion to exposed collagen	Reactome	REACT_1230	2	15	2774	82029	0.000720980533526	0.000182862158505	0.105224294204	0.739597566541	4067|2534	http://www.reactome.org/cgi-bin/eventbrowser_st_id?ST_ID=REACT_1230	hsa:4067,LYN,4067:down|hsa:2534,FYN,2534:up
Fatty acids	Reactome	REACT_13814	2	15	2774	82029	0.000720980533526	0.000182862158505	0.105224294204	0.739597566541	57834|66002	http://www.reactome.org/cgi-bin/eventbrowser_st_id?ST_ID=REACT_13814	hsa:57834,CYP4F11,57834:down|hsa:66002,CYP4F12,66002:down
Regulation of cholesterol biosynthesis by SREBP (SREBF)	Reactome	REACT_147797	4	51	2774	82029	0.00144196106705	0.000621731338917	0.105259513025	0.739597566541	2194|1717|3157|79071	http://www.reactome.org/cgi-bin/eventbrowser_st_id?ST_ID=REACT_147797	hsa:2194,FASN,2194:down|hsa:1717,DHCR7,1717:down|hsa:3157,HMGCS1,3157:down|hsa:79071,ELOVL6,79071:down
Diseases associated with visual transduction	Reactome	REACT_160102	6	93	2774	82029	0.00216294160058	0.00113374538273	0.106277913146	0.739597566541	7804|2339|222236|2979|4035|3292	http://www.reactome.org/cgi-bin/eventbrowser_st_id?ST_ID=REACT_160102	hsa:7804,LRP8,7804:down|hsa:2339,FNTA,2339:down|hsa:222236,NAPEPLD,222236:down|hsa:2979,GUCA1B,2979:down|hsa:4035,LRP1,4035:down|hsa:3292,HSD17B1,3292:down
Role of LAT2/NTAL/LAB on calcium mobilization	Reactome	REACT_163769	6	93	2774	82029	0.00216294160058	0.00113374538273	0.106277913146	0.739597566541	10000|4067|942|8660|3084|2534	http://www.reactome.org/cgi-bin/eventbrowser_st_id?ST_ID=REACT_163769	hsa:10000,AKT3,10000:up|hsa:4067,LYN,4067:down|hsa:942,CD86,942:up|hsa:8660,IRS2,8660:up|hsa:3084,NRG1,3084:down|hsa:2534,FYN,2534:up
Visual phototransduction	Reactome	REACT_160125	6	93	2774	82029	0.00216294160058	0.00113374538273	0.106277913146	0.739597566541	7804|2339|222236|2979|4035|3292	http://www.reactome.org/cgi-bin/eventbrowser_st_id?ST_ID=REACT_160125	hsa:7804,LRP8,7804:down|hsa:2339,FNTA,2339:down|hsa:222236,NAPEPLD,222236:down|hsa:2979,GUCA1B,2979:down|hsa:4035,LRP1,4035:down|hsa:3292,HSD17B1,3292:down
Signaling by FGFR in disease	Reactome	REACT_120736	9	162	2774	82029	0.00324441240087	0.00197491131185	0.109985312516	0.745007237618	10000|5575|942|8660|8805|3084|10253|2261|2534	http://www.reactome.org/cgi-bin/eventbrowser_st_id?ST_ID=REACT_120736	hsa:10000,AKT3,10000:up|hsa:5575,PRKAR1B,5575:down|hsa:942,CD86,942:up|hsa:8660,IRS2,8660:up|hsa:8805,TRIM24,8805:down|hsa:3084,NRG1,3084:down|hsa:10253,SPRY2,10253:up|hsa:2261,FGFR3,2261:down|hsa:2534,FYN,2534:up
Constitutive PI3K/AKT Signaling in Cancer	Reactome	REACT_147727	5	73	2774	82029	0.00180245133381	0.000889929171391	0.112364022237	0.746447629787	8660|942|10000|2534|3084	http://www.reactome.org/cgi-bin/eventbrowser_st_id?ST_ID=REACT_147727	hsa:8660,IRS2,8660:up|hsa:942,CD86,942:up|hsa:10000,AKT3,10000:up|hsa:2534,FYN,2534:up|hsa:3084,NRG1,3084:down
Sema3A PAK dependent Axon repulsion	Reactome	REACT_19236	2	16	2774	82029	0.000720980533526	0.000195052969072	0.115908205243	0.752680322582	2534|10371	http://www.reactome.org/cgi-bin/eventbrowser_st_id?ST_ID=REACT_19236	hsa:2534,FYN,2534:up|hsa:10371,SEMA3A,10371:down
CRMPs in Sema3A signaling	Reactome	REACT_19199	2	16	2774	82029	0.000720980533526	0.000195052969072	0.115908205243	0.752680322582	2534|10371	http://www.reactome.org/cgi-bin/eventbrowser_st_id?ST_ID=REACT_19199	hsa:2534,FYN,2534:up|hsa:10371,SEMA3A,10371:down
Formation of Senescence-Associated Heterochromatin Foci (SAHF)	Reactome	REACT_169121	2	16	2774	82029	0.000720980533526	0.000195052969072	0.115908205243	0.752680322582	7157|3006	http://www.reactome.org/cgi-bin/eventbrowser_st_id?ST_ID=REACT_169121	hsa:7157,TP53,7157:up|hsa:3006,HIST1H1C,3006:up
Purine metabolism	Reactome	REACT_522	3	34	2774	82029	0.00108147080029	0.000414487559278	0.119800232318	0.7647076885	100|9615|3614	http://www.reactome.org/cgi-bin/eventbrowser_st_id?ST_ID=REACT_522	hsa:100,ADA,100:down|hsa:9615,GDA,9615:up|hsa:3614,IMPDH1,3614:down
Latent infection of Homo sapiens with Mycobacterium tuberculosis	Reactome	REACT_121237	3	34	2774	82029	0.00108147080029	0.000414487559278	0.119800232318	0.7647076885	10312|155066|51606	http://www.reactome.org/cgi-bin/eventbrowser_st_id?ST_ID=REACT_121237	hsa:10312,TCIRG1,10312:down|hsa:155066,ATP6V0E2,155066:down|hsa:51606,ATP6V1H,51606:down
Phagosomal maturation (early endosomal stage)	Reactome	REACT_121256	3	34	2774	82029	0.00108147080029	0.000414487559278	0.119800232318	0.7647076885	10312|155066|51606	http://www.reactome.org/cgi-bin/eventbrowser_st_id?ST_ID=REACT_121256	hsa:10312,TCIRG1,10312:down|hsa:155066,ATP6V0E2,155066:down|hsa:51606,ATP6V1H,51606:down
Assembly of collagen fibrils and other multimeric structures	Reactome	REACT_150180	4	54	2774	82029	0.00144196106705	0.000658303770618	0.121591330164	0.7647076885	1284|1308|84695|1295	http://www.reactome.org/cgi-bin/eventbrowser_st_id?ST_ID=REACT_150180	hsa:1284,COL4A2,1284:up|hsa:1308,COL17A1,1308:down|hsa:84695,LOXL3,84695:down|hsa:1295,COL8A1,1295:up
cGMP effects	Reactome	REACT_23767	2	17	2774	82029	0.000720980533526	0.000207243779639	0.126850729571	0.77162178791	3778|27345	http://www.reactome.org/cgi-bin/eventbrowser_st_id?ST_ID=REACT_23767	hsa:3778,KCNMA1,3778:up|hsa:27345,KCNMB4,27345:up
Platelet homeostasis	Reactome	REACT_23876	5	77	2774	82029	0.00180245133381	0.000938692413659	0.131107904684	0.788542338861	6786|3778|27345|7804|493	http://www.reactome.org/cgi-bin/eventbrowser_st_id?ST_ID=REACT_23876	hsa:6786,STIM1,6786:down|hsa:3778,KCNMA1,3778:up|hsa:27345,KCNMB4,27345:up|hsa:7804,LRP8,7804:down|hsa:493,ATP2B4,493:down
DNA Damage/Telomere Stress Induced Senescence	Reactome	REACT_169185	5	77	2774	82029	0.00180245133381	0.000938692413659	0.131107904684	0.788542338861	7157|3006|8365|8900|85236	http://www.reactome.org/cgi-bin/eventbrowser_st_id?ST_ID=REACT_169185	hsa:7157,TP53,7157:up|hsa:3006,HIST1H1C,3006:up|hsa:8365,HIST1H4H,8365:up|hsa:8900,CCNA1,8900:down|hsa:85236,HIST1H2BK,85236:up
Circadian Clock	Reactome	REACT_24941	4	56	2774	82029	0.00144196106705	0.000682685391752	0.133042173015	0.790587704883	5054|10135|56938|6720	http://www.reactome.org/cgi-bin/eventbrowser_st_id?ST_ID=REACT_24941	hsa:5054,SERPINE1,5054:down|hsa:10135,NAMPT,10135:down|hsa:56938,ARNTL2,56938:down|hsa:6720,SREBF1,6720:down
Regulation of gene expression in beta cells	Reactome	REACT_13819	2	18	2774	82029	0.000720980533526	0.000219434590206	0.13802353196	0.792878292297	5080|10000	http://www.reactome.org/cgi-bin/eventbrowser_st_id?ST_ID=REACT_13819	hsa:5080,PAX6,5080:up|hsa:10000,AKT3,10000:up
Pre-NOTCH Processing in Golgi	Reactome	REACT_118798	2	18	2774	82029	0.000720980533526	0.000219434590206	0.13802353196	0.792878292297	4854|6487	http://www.reactome.org/cgi-bin/eventbrowser_st_id?ST_ID=REACT_118798	hsa:4854,NOTCH3,4854:down|hsa:6487,ST3GAL3,6487:down
Fcgamma receptor (FCGR) dependent phagocytosis	Reactome	REACT_160123	5	79	2774	82029	0.00180245133381	0.000963074034793	0.140974811784	0.792878292297	4627|23646|4067|2534|5336	http://www.reactome.org/cgi-bin/eventbrowser_st_id?ST_ID=REACT_160123	hsa:4627,MYH9,4627:up|hsa:23646,PLD3,23646:up|hsa:4067,LYN,4067:down|hsa:2534,FYN,2534:up|hsa:5336,PLCG2,5336:down
Platelet degranulation	Reactome	REACT_318	5	79	2774	82029	0.00180245133381	0.000963074034793	0.140974811784	0.792878292297	5054|7424|7042|7277|2335	http://www.reactome.org/cgi-bin/eventbrowser_st_id?ST_ID=REACT_318	hsa:5054,SERPINE1,5054:down|hsa:7424,VEGFC,7424:down|hsa:7042,TGFB2,7042:up|hsa:7277,TUBA4A,7277:down|hsa:2335,FN1,2335:up
Glucose transport	Reactome	REACT_212	3	37	2774	82029	0.00108147080029	0.000451059990979	0.14208600188	0.792878292297	23165|6513|9883	http://www.reactome.org/cgi-bin/eventbrowser_st_id?ST_ID=REACT_212	hsa:23165,NUP205,23165:down|hsa:6513,SLC2A1,6513:down|hsa:9883,POM121,9883:down
BMAL1:CLOCK,NPAS2 activates circadian gene expression	Reactome	REACT_111118	3	37	2774	82029	0.00108147080029	0.000451059990979	0.14208600188	0.792878292297	5054|10135|56938	http://www.reactome.org/cgi-bin/eventbrowser_st_id?ST_ID=REACT_111118	hsa:5054,SERPINE1,5054:down|hsa:10135,NAMPT,10135:down|hsa:56938,ARNTL2,56938:down
Biological oxidations	Reactome	REACT_13433	9	173	2774	82029	0.00324441240087	0.00210901022809	0.144280256494	0.792878292297	57834|66002|4257|1594|5742|1591|9420|2946|54578	http://www.reactome.org/cgi-bin/eventbrowser_st_id?ST_ID=REACT_13433	hsa:57834,CYP4F11,57834:down|hsa:66002,CYP4F12,66002:down|hsa:4257,MGST1,4257:down|hsa:1594,CYP27B1,1594:down|hsa:5742,PTGS1,5742:down|hsa:1591,CYP24A1,1591:up|hsa:9420,CYP7B1,9420:up|hsa:2946,GSTM2,2946:down|hsa:54578,UGT1A6,54578:down
Signaling by PDGF	Reactome	REACT_16888	9	174	2774	82029	0.00324441240087	0.00212120103866	0.147639920032	0.792878292297	1284|10000|5575|942|8660|5327|1299|3084|2534	http://www.reactome.org/cgi-bin/eventbrowser_st_id?ST_ID=REACT_16888	hsa:1284,COL4A2,1284:up|hsa:10000,AKT3,10000:up|hsa:5575,PRKAR1B,5575:down|hsa:942,CD86,942:up|hsa:8660,IRS2,8660:up|hsa:5327,PLAT,5327:down|hsa:1299,COL9A3,1299:down|hsa:3084,NRG1,3084:down|hsa:2534,FYN,2534:up
Platelet calcium homeostasis	Reactome	REACT_23905	2	19	2774	82029	0.000720980533526	0.000231625400773	0.149399853016	0.792878292297	6786|493	http://www.reactome.org/cgi-bin/eventbrowser_st_id?ST_ID=REACT_23905	hsa:6786,STIM1,6786:down|hsa:493,ATP2B4,493:down
Post-chaperonin tubulin folding pathway	Reactome	REACT_16967	2	19	2774	82029	0.000720980533526	0.000231625400773	0.149399853016	0.792878292297	6904|7277	http://www.reactome.org/cgi-bin/eventbrowser_st_id?ST_ID=REACT_16967	hsa:6904,TBCD,6904:down|hsa:7277,TUBA4A,7277:down
Signaling by SCF-KIT	Reactome	REACT_111040	7	127	2774	82029	0.00252343186734	0.00154823294201	0.150796803347	0.792878292297	8660|10000|4067|942|1111|3084|2534	http://www.reactome.org/cgi-bin/eventbrowser_st_id?ST_ID=REACT_111040	hsa:8660,IRS2,8660:up|hsa:10000,AKT3,10000:up|hsa:4067,LYN,4067:down|hsa:942,CD86,942:up|hsa:1111,CHEK1,1111:down|hsa:3084,NRG1,3084:down|hsa:2534,FYN,2534:up
VEGFA-VEGFR2 Pathway	Reactome	REACT_264464	6	105	2774	82029	0.00216294160058	0.00128003510953	0.156832150408	0.792878292297	10000|558|8877|5603|3315|2534	http://www.reactome.org/cgi-bin/eventbrowser_st_id?ST_ID=REACT_264464	hsa:10000,AKT3,10000:up|hsa:558,AXL,558:up|hsa:8877,SPHK1,8877:down|hsa:5603,MAPK13,5603:down|hsa:3315,HSPB1,3315:down|hsa:2534,FYN,2534:up
Fatty Acyl-CoA Biosynthesis	Reactome	REACT_1319	2	20	2774	82029	0.000720980533526	0.00024381621134	0.16095443647	0.792878292297	2194|79071	http://www.reactome.org/cgi-bin/eventbrowser_st_id?ST_ID=REACT_1319	hsa:2194,FASN,2194:down|hsa:79071,ELOVL6,79071:down
Response to elevated platelet cytosolic Ca2+	Reactome	REACT_1280	5	84	2774	82029	0.00180245133381	0.00102402808763	0.166974682095	0.792878292297	5054|7424|7042|7277|2335	http://www.reactome.org/cgi-bin/eventbrowser_st_id?ST_ID=REACT_1280	hsa:5054,SERPINE1,5054:down|hsa:7424,VEGFC,7424:down|hsa:7042,TGFB2,7042:up|hsa:7277,TUBA4A,7277:down|hsa:2335,FN1,2335:up
Collagen degradation	Reactome	REACT_150401	4	62	2774	82029	0.00144196106705	0.000755830255154	0.169816495725	0.792878292297	1284|1299|1308|1295	http://www.reactome.org/cgi-bin/eventbrowser_st_id?ST_ID=REACT_150401	hsa:1284,COL4A2,1284:up|hsa:1299,COL9A3,1299:down|hsa:1308,COL17A1,1308:down|hsa:1295,COL8A1,1295:up
PI-3K cascade	Reactome	REACT_21270	5	85	2774	82029	0.00180245133381	0.00103621889819	0.172388157579	0.792878292297	8660|942|10000|2534|3084	http://www.reactome.org/cgi-bin/eventbrowser_st_id?ST_ID=REACT_21270	hsa:8660,IRS2,8660:up|hsa:942,CD86,942:up|hsa:10000,AKT3,10000:up|hsa:2534,FYN,2534:up|hsa:3084,NRG1,3084:down
Collagen formation	Reactome	REACT_120729	5	85	2774	82029	0.00180245133381	0.00103621889819	0.172388157579	0.792878292297	1284|1299|1308|84695|1295	http://www.reactome.org/cgi-bin/eventbrowser_st_id?ST_ID=REACT_120729	hsa:1284,COL4A2,1284:up|hsa:1299,COL9A3,1299:down|hsa:1308,COL17A1,1308:down|hsa:84695,LOXL3,84695:down|hsa:1295,COL8A1,1295:up
PIP3 activates AKT signaling	Reactome	REACT_75829	5	85	2774	82029	0.00180245133381	0.00103621889819	0.172388157579	0.792878292297	8660|942|10000|2534|3084	http://www.reactome.org/cgi-bin/eventbrowser_st_id?ST_ID=REACT_75829	hsa:8660,IRS2,8660:up|hsa:942,CD86,942:up|hsa:10000,AKT3,10000:up|hsa:2534,FYN,2534:up|hsa:3084,NRG1,3084:down
PI3K events in ERBB2 signaling	Reactome	REACT_116008	5	85	2774	82029	0.00180245133381	0.00103621889819	0.172388157579	0.792878292297	8660|942|10000|2534|3084	http://www.reactome.org/cgi-bin/eventbrowser_st_id?ST_ID=REACT_116008	hsa:8660,IRS2,8660:up|hsa:942,CD86,942:up|hsa:10000,AKT3,10000:up|hsa:2534,FYN,2534:up|hsa:3084,NRG1,3084:down
PI3K events in ERBB4 signaling	Reactome	REACT_115961	5	85	2774	82029	0.00180245133381	0.00103621889819	0.172388157579	0.792878292297	8660|942|10000|2534|3084	http://www.reactome.org/cgi-bin/eventbrowser_st_id?ST_ID=REACT_115961	hsa:8660,IRS2,8660:up|hsa:942,CD86,942:up|hsa:10000,AKT3,10000:up|hsa:2534,FYN,2534:up|hsa:3084,NRG1,3084:down
PI3K/AKT Signaling in Cancer	Reactome	REACT_147723	5	85	2774	82029	0.00180245133381	0.00103621889819	0.172388157579	0.792878292297	8660|942|10000|2534|3084	http://www.reactome.org/cgi-bin/eventbrowser_st_id?ST_ID=REACT_147723	hsa:8660,IRS2,8660:up|hsa:942,CD86,942:up|hsa:10000,AKT3,10000:up|hsa:2534,FYN,2534:up|hsa:3084,NRG1,3084:down
Regulation of signaling by CBL	Reactome	REACT_23787	2	21	2774	82029	0.000720980533526	0.000256007021907	0.172663459525	0.792878292297	4067|2534	http://www.reactome.org/cgi-bin/eventbrowser_st_id?ST_ID=REACT_23787	hsa:4067,LYN,4067:down|hsa:2534,FYN,2534:up
NOTCH2 Activation and Transmission of Signal to the Nucleus	Reactome	REACT_160205	2	21	2774	82029	0.000720980533526	0.000256007021907	0.172663459525	0.792878292297	1272|4192	http://www.reactome.org/cgi-bin/eventbrowser_st_id?ST_ID=REACT_160205	hsa:1272,CNTN1,1272:down|hsa:4192,MDK,4192:down
Nef-mediates down modulation of cell surface receptors by recruiting them to clathrin adapters	Reactome	REACT_11149	2	21	2774	82029	0.000720980533526	0.000256007021907	0.172663459525	0.792878292297	1174|51606	http://www.reactome.org/cgi-bin/eventbrowser_st_id?ST_ID=REACT_11149	hsa:1174,AP1S1,1174:down|hsa:51606,ATP6V1H,51606:down
Triglyceride Biosynthesis	Reactome	REACT_1190	3	41	2774	82029	0.00108147080029	0.000499823233247	0.173698007861	0.792878292297	23171|2194|79071	http://www.reactome.org/cgi-bin/eventbrowser_st_id?ST_ID=REACT_1190	hsa:23171,GPD1L,23171:down|hsa:2194,FASN,2194:down|hsa:79071,ELOVL6,79071:down
Neurotransmitter Release Cycle	Reactome	REACT_13723	3	41	2774	82029	0.00108147080029	0.000499823233247	0.173698007861	0.792878292297	6540|6538|2571	http://www.reactome.org/cgi-bin/eventbrowser_st_id?ST_ID=REACT_13723	hsa:6540,SLC6A13,6540:up|hsa:6538,SLC6A11,6538:down|hsa:2571,GAD1,2571:down
Sulfide oxidation to sulfate	Reactome	REACT_116010	1	5	2774	82029	0.000360490266763	6.0954052835e-05	0.180904371475	0.792878292297	58472	http://www.reactome.org/cgi-bin/eventbrowser_st_id?ST_ID=REACT_116010	hsa:58472,SQRDL,58472:down
G2 Phase	Reactome	REACT_1915	1	5	2774	82029	0.000360490266763	6.0954052835e-05	0.180904371475	0.792878292297	8900	http://www.reactome.org/cgi-bin/eventbrowser_st_id?ST_ID=REACT_1915	hsa:8900,CCNA1,8900:down
Pyrimidine biosynthesis	Reactome	REACT_21376	1	5	2774	82029	0.000360490266763	6.0954052835e-05	0.180904371475	0.792878292297	1723	http://www.reactome.org/cgi-bin/eventbrowser_st_id?ST_ID=REACT_21376	hsa:1723,DHODH,1723:down
Transmission across Electrical Synapses	Reactome	REACT_16881	1	5	2774	82029	0.000360490266763	6.0954052835e-05	0.180904371475	0.792878292297	56666	http://www.reactome.org/cgi-bin/eventbrowser_st_id?ST_ID=REACT_16881	hsa:56666,PANX2,56666:down
Chk1/Chk2(Cds1) mediated inactivation of Cyclin B:Cdk1 complex	Reactome	REACT_407	1	5	2774	82029	0.000360490266763	6.0954052835e-05	0.180904371475	0.792878292297	1111	http://www.reactome.org/cgi-bin/eventbrowser_st_id?ST_ID=REACT_407	hsa:1111,CHEK1,1111:down
Electric Transmission Across Gap Junctions	Reactome	REACT_16970	1	5	2774	82029	0.000360490266763	6.0954052835e-05	0.180904371475	0.792878292297	56666	http://www.reactome.org/cgi-bin/eventbrowser_st_id?ST_ID=REACT_16970	hsa:56666,PANX2,56666:down
Hexose transport	Reactome	REACT_9441	3	42	2774	82029	0.00108147080029	0.000512014043814	0.181889803783	0.792878292297	23165|6513|9883	http://www.reactome.org/cgi-bin/eventbrowser_st_id?ST_ID=REACT_9441	hsa:23165,NUP205,23165:down|hsa:6513,SLC2A1,6513:down|hsa:9883,POM121,9883:down
Collagen biosynthesis and modifying enzymes	Reactome	REACT_121139	4	64	2774	82029	0.00144196106705	0.000780211876288	0.182791877706	0.792878292297	1284|1299|1308|1295	http://www.reactome.org/cgi-bin/eventbrowser_st_id?ST_ID=REACT_121139	hsa:1284,COL4A2,1284:up|hsa:1299,COL9A3,1299:down|hsa:1308,COL17A1,1308:down|hsa:1295,COL8A1,1295:up
Termination of O-glycan biosynthesis	Reactome	REACT_115835	2	22	2774	82029	0.000720980533526	0.000268197832474	0.184504466164	0.792878292297	4585|6487	http://www.reactome.org/cgi-bin/eventbrowser_st_id?ST_ID=REACT_115835	hsa:4585,MUC4,4585:down|hsa:6487,ST3GAL3,6487:down
Common Pathway	Reactome	REACT_1439	2	22	2774	82029	0.000720980533526	0.000268197832474	0.184504466164	0.792878292297	10544|5270	http://www.reactome.org/cgi-bin/eventbrowser_st_id?ST_ID=REACT_1439	hsa:10544,PROCR,10544:down|hsa:5270,SERPINE2,5270:up
The canonical retinoid cycle in rods (twilight vision)	Reactome	REACT_160156	2	22	2774	82029	0.000720980533526	0.000268197832474	0.184504466164	0.792878292297	222236|3292	http://www.reactome.org/cgi-bin/eventbrowser_st_id?ST_ID=REACT_160156	hsa:222236,NAPEPLD,222236:down|hsa:3292,HSD17B1,3292:down
Pyrimidine metabolism	Reactome	REACT_957	2	22	2774	82029	0.000720980533526	0.000268197832474	0.184504466164	0.792878292297	1723|978	http://www.reactome.org/cgi-bin/eventbrowser_st_id?ST_ID=REACT_957	hsa:1723,DHODH,1723:down|hsa:978,CDA,978:up
Growth hormone receptor signaling	Reactome	REACT_111133	2	22	2774	82029	0.000720980533526	0.000268197832474	0.184504466164	0.792878292297	8660|4067	http://www.reactome.org/cgi-bin/eventbrowser_st_id?ST_ID=REACT_111133	hsa:8660,IRS2,8660:up|hsa:4067,LYN,4067:down
GAB1 signalosome	Reactome	REACT_12578	5	88	2774	82029	0.00180245133381	0.0010727913299	0.189020150947	0.792878292297	8660|942|10000|2534|3084	http://www.reactome.org/cgi-bin/eventbrowser_st_id?ST_ID=REACT_12578	hsa:8660,IRS2,8660:up|hsa:942,CD86,942:up|hsa:10000,AKT3,10000:up|hsa:2534,FYN,2534:up|hsa:3084,NRG1,3084:down
PI3K/AKT activation	Reactome	REACT_12464	5	88	2774	82029	0.00180245133381	0.0010727913299	0.189020150947	0.792878292297	8660|942|10000|2534|3084	http://www.reactome.org/cgi-bin/eventbrowser_st_id?ST_ID=REACT_12464	hsa:8660,IRS2,8660:up|hsa:942,CD86,942:up|hsa:10000,AKT3,10000:up|hsa:2534,FYN,2534:up|hsa:3084,NRG1,3084:down
Iron uptake and transport	Reactome	REACT_25060	3	43	2774	82029	0.00108147080029	0.000524204854381	0.190182341923	0.792878292297	10312|155066|51606	http://www.reactome.org/cgi-bin/eventbrowser_st_id?ST_ID=REACT_25060	hsa:10312,TCIRG1,10312:down|hsa:155066,ATP6V0E2,155066:down|hsa:51606,ATP6V1H,51606:down
Nitric oxide stimulates guanylate cyclase	Reactome	REACT_23862	2	23	2774	82029	0.000720980533526	0.000280388643041	0.196456303271	0.792878292297	3778|27345	http://www.reactome.org/cgi-bin/eventbrowser_st_id?ST_ID=REACT_23862	hsa:3778,KCNMA1,3778:up|hsa:27345,KCNMB4,27345:up
Role of phospholipids in phagocytosis	Reactome	REACT_160158	2	23	2774	82029	0.000720980533526	0.000280388643041	0.196456303271	0.792878292297	23646|5336	http://www.reactome.org/cgi-bin/eventbrowser_st_id?ST_ID=REACT_160158	hsa:23646,PLD3,23646:up|hsa:5336,PLCG2,5336:down
Ion transport by P-type ATPases	Reactome	REACT_25149	3	44	2774	82029	0.00108147080029	0.000536395664948	0.198568378547	0.792878292297	10079|5349|493	http://www.reactome.org/cgi-bin/eventbrowser_st_id?ST_ID=REACT_25149	hsa:10079,ATP9A,10079:down|hsa:5349,FXYD3,5349:down|hsa:493,ATP2B4,493:down
Interleukin-1 signaling	Reactome	REACT_22442	3	44	2774	82029	0.00108147080029	0.000536395664948	0.198568378547	0.792878292297	3557|3553|3552	http://www.reactome.org/cgi-bin/eventbrowser_st_id?ST_ID=REACT_22442	hsa:3557,IL1RN,3557:down|hsa:3553,IL1B,3553:down|hsa:3552,IL1A,3552:down
DAP12 interactions	Reactome	REACT_147694	8	163	2774	82029	0.0028839221341	0.00198710212242	0.199037901187	0.792878292297	10000|10326|5575|942|8660|5336|3084|2534	http://www.reactome.org/cgi-bin/eventbrowser_st_id?ST_ID=REACT_147694	hsa:10000,AKT3,10000:up|hsa:10326,SIRPB1,10326:up|hsa:5575,PRKAR1B,5575:down|hsa:942,CD86,942:up|hsa:8660,IRS2,8660:up|hsa:5336,PLCG2,5336:down|hsa:3084,NRG1,3084:down|hsa:2534,FYN,2534:up
Semaphorin interactions	Reactome	REACT_19271	4	67	2774	82029	0.00144196106705	0.000816784307989	0.202831430818	0.792878292297	10398|4627|2534|10371	http://www.reactome.org/cgi-bin/eventbrowser_st_id?ST_ID=REACT_19271	hsa:10398,MYL9,10398:up|hsa:4627,MYH9,4627:up|hsa:2534,FYN,2534:up|hsa:10371,SEMA3A,10371:down
Interleukin-2 signaling	Reactome	REACT_27283	3	45	2774	82029	0.00108147080029	0.000548586475515	0.207040770667	0.792878292297	3636|3718|1438	http://www.reactome.org/cgi-bin/eventbrowser_st_id?ST_ID=REACT_27283	hsa:3636,INPPL1,3636:down|hsa:3718,JAK3,3718:up|hsa:1438,CSF2RA,1438:up
PLC beta mediated events	Reactome	REACT_15426	3	45	2774	82029	0.00108147080029	0.000548586475515	0.207040770667	0.792878292297	2770|5575|5332	http://www.reactome.org/cgi-bin/eventbrowser_st_id?ST_ID=REACT_15426	hsa:2770,GNAI1,2770:down|hsa:5575,PRKAR1B,5575:down|hsa:5332,PLCB4,5332:up
Pre-NOTCH Expression and Processing	Reactome	REACT_118744	3	45	2774	82029	0.00108147080029	0.000548586475515	0.207040770667	0.792878292297	7157|4854|6487	http://www.reactome.org/cgi-bin/eventbrowser_st_id?ST_ID=REACT_118744	hsa:7157,TP53,7157:up|hsa:4854,NOTCH3,4854:down|hsa:6487,ST3GAL3,6487:down
Fibronectin matrix formation	Reactome	REACT_160131	1	6	2774	82029	0.000360490266763	7.3144863402e-05	0.207699791992	0.792878292297	2335	http://www.reactome.org/cgi-bin/eventbrowser_st_id?ST_ID=REACT_160131	hsa:2335,FN1,2335:up
IRS activation	Reactome	REACT_570	1	6	2774	82029	0.000360490266763	7.3144863402e-05	0.207699791992	0.792878292297	8660	http://www.reactome.org/cgi-bin/eventbrowser_st_id?ST_ID=REACT_570	hsa:8660,IRS2,8660:up
Synthesis of 12-eicosatetraenoic acid derivatives	Reactome	REACT_150201	1	6	2774	82029	0.000360490266763	7.3144863402e-05	0.207699791992	0.792878292297	2877	http://www.reactome.org/cgi-bin/eventbrowser_st_id?ST_ID=REACT_150201	hsa:2877,GPX2,2877:down
Pre-NOTCH Processing in the Endoplasmic Reticulum	Reactome	REACT_118722	1	6	2774	82029	0.000360490266763	7.3144863402e-05	0.207699791992	0.792878292297	4854	http://www.reactome.org/cgi-bin/eventbrowser_st_id?ST_ID=REACT_118722	hsa:4854,NOTCH3,4854:down
Synthesis of 5-eicosatetraenoic acids	Reactome	REACT_150209	1	6	2774	82029	0.000360490266763	7.3144863402e-05	0.207699791992	0.792878292297	2877	http://www.reactome.org/cgi-bin/eventbrowser_st_id?ST_ID=REACT_150209	hsa:2877,GPX2,2877:down
Sema4D induced cell migration and growth-cone collapse	Reactome	REACT_19277	2	24	2774	82029	0.000720980533526	0.000292579453608	0.208499059471	0.792878292297	10398|4627	http://www.reactome.org/cgi-bin/eventbrowser_st_id?ST_ID=REACT_19277	hsa:10398,MYL9,10398:up|hsa:4627,MYH9,4627:up
G alpha (z) signalling events	Reactome	REACT_19333	3	46	2774	82029	0.00108147080029	0.000560777286082	0.215592485863	0.792878292297	2770|8601|5583	http://www.reactome.org/cgi-bin/eventbrowser_st_id?ST_ID=REACT_19333	hsa:2770,GNAI1,2770:down|hsa:8601,RGS20,8601:down|hsa:5583,PRKCH,5583:down
G-protein mediated events	Reactome	REACT_15526	3	46	2774	82029	0.00108147080029	0.000560777286082	0.215592485863	0.792878292297	2770|5575|5332	http://www.reactome.org/cgi-bin/eventbrowser_st_id?ST_ID=REACT_15526	hsa:2770,GNAI1,2770:down|hsa:5575,PRKAR1B,5575:down|hsa:5332,PLCB4,5332:up
Inositol phosphate metabolism	Reactome	REACT_150154	3	46	2774	82029	0.00108147080029	0.000560777286082	0.215592485863	0.792878292297	3636|5332|5336	http://www.reactome.org/cgi-bin/eventbrowser_st_id?ST_ID=REACT_150154	hsa:3636,INPPL1,3636:down|hsa:5332,PLCB4,5332:up|hsa:5336,PLCG2,5336:down
Integrin alphaIIb beta3 signaling	Reactome	REACT_15523	2	25	2774	82029	0.000720980533526	0.000304770264175	0.22061400658	0.792878292297	2335|10411	http://www.reactome.org/cgi-bin/eventbrowser_st_id?ST_ID=REACT_15523	hsa:2335,FN1,2335:up|hsa:10411,RAPGEF3,10411:down
Activation of BH3-only proteins	Reactome	REACT_697	2	25	2774	82029	0.000720980533526	0.000304770264175	0.22061400658	0.792878292297	7157|10000	http://www.reactome.org/cgi-bin/eventbrowser_st_id?ST_ID=REACT_697	hsa:7157,TP53,7157:up|hsa:10000,AKT3,10000:up
IKK complex recruitment mediated by RIP1	Reactome	REACT_25374	2	25	2774	82029	0.000720980533526	0.000304770264175	0.22061400658	0.792878292297	148022|329	http://www.reactome.org/cgi-bin/eventbrowser_st_id?ST_ID=REACT_25374	hsa:148022,TICAM1,148022:down|hsa:329,BIRC2,329:up
G beta:gamma signalling through PI3Kgamma	Reactome	REACT_19290	3	47	2774	82029	0.00108147080029	0.000572968096649	0.224216611074	0.792878292297	10000|3718|1438	http://www.reactome.org/cgi-bin/eventbrowser_st_id?ST_ID=REACT_19290	hsa:10000,AKT3,10000:up|hsa:3718,JAK3,3718:up|hsa:1438,CSF2RA,1438:up
Regulation of Glucokinase by Glucokinase Regulatory Protein	Reactome	REACT_6804	2	26	2774	82029	0.000720980533526	0.000316961074742	0.232783543548	0.792878292297	23165|9883	http://www.reactome.org/cgi-bin/eventbrowser_st_id?ST_ID=REACT_6804	hsa:23165,NUP205,23165:down|hsa:9883,POM121,9883:down
Neurofascin interactions	Reactome	REACT_22312	1	7	2774	82029	0.000360490266763	8.5335673969e-05	0.233618948285	0.792878292297	1272	http://www.reactome.org/cgi-bin/eventbrowser_st_id?ST_ID=REACT_22312	hsa:1272,CNTN1,1272:down
ChREBP activates metabolic gene expression	Reactome	REACT_2122	1	7	2774	82029	0.000360490266763	8.5335673969e-05	0.233618948285	0.792878292297	2194	http://www.reactome.org/cgi-bin/eventbrowser_st_id?ST_ID=REACT_2122	hsa:2194,FASN,2194:down
TRAIL signaling	Reactome	REACT_402	1	7	2774	82029	0.000360490266763	8.5335673969e-05	0.233618948285	0.792878292297	8743	http://www.reactome.org/cgi-bin/eventbrowser_st_id?ST_ID=REACT_402	hsa:8743,TNFSF10,8743:down
Nef and signal transduction	Reactome	REACT_11068	1	7	2774	82029	0.000360490266763	8.5335673969e-05	0.233618948285	0.792878292297	2534	http://www.reactome.org/cgi-bin/eventbrowser_st_id?ST_ID=REACT_11068	hsa:2534,FYN,2534:up
Nef Mediated CD8 Down-regulation	Reactome	REACT_11200	1	7	2774	82029	0.000360490266763	8.5335673969e-05	0.233618948285	0.792878292297	51606	http://www.reactome.org/cgi-bin/eventbrowser_st_id?ST_ID=REACT_11200	hsa:51606,ATP6V1H,51606:down
Attachment of GPI anchor to uPAR	Reactome	REACT_1830	1	7	2774	82029	0.000360490266763	8.5335673969e-05	0.233618948285	0.792878292297	5329	http://www.reactome.org/cgi-bin/eventbrowser_st_id?ST_ID=REACT_1830	hsa:5329,PLAUR,5329:down
Ubiquinol biosynthesis	Reactome	REACT_160111	1	7	2774	82029	0.000360490266763	8.5335673969e-05	0.233618948285	0.792878292297	51805	http://www.reactome.org/cgi-bin/eventbrowser_st_id?ST_ID=REACT_160111	hsa:51805,COQ3,51805:down
NrCAM interactions	Reactome	REACT_22329	1	7	2774	82029	0.000360490266763	8.5335673969e-05	0.233618948285	0.792878292297	8828	http://www.reactome.org/cgi-bin/eventbrowser_st_id?ST_ID=REACT_22329	hsa:8828,NRP2,8828:up
Transport of nucleosides and free purine and pyrimidine bases across the plasma membrane	Reactome	REACT_1206	1	7	2774	82029	0.000360490266763	8.5335673969e-05	0.233618948285	0.792878292297	3177	http://www.reactome.org/cgi-bin/eventbrowser_st_id?ST_ID=REACT_1206	hsa:3177,SLC29A2,3177:down
Cation-coupled Chloride cotransporters	Reactome	REACT_19315	1	7	2774	82029	0.000360490266763	8.5335673969e-05	0.233618948285	0.792878292297	10723	http://www.reactome.org/cgi-bin/eventbrowser_st_id?ST_ID=REACT_19315	hsa:10723,SLC12A7,10723:up
Host Interactions of HIV factors	Reactome	REACT_6288	6	122	2774	82029	0.00216294160058	0.00148727888917	0.242397949208	0.792878292297	1174|23165|9883|5699|2534|51606	http://www.reactome.org/cgi-bin/eventbrowser_st_id?ST_ID=REACT_6288	hsa:1174,AP1S1,1174:down|hsa:23165,NUP205,23165:down|hsa:9883,POM121,9883:down|hsa:5699,PSMB10,5699:down|hsa:2534,FYN,2534:up|hsa:51606,ATP6V1H,51606:down
Sema4D in semaphorin signaling	Reactome	REACT_19259	2	27	2774	82029	0.000720980533526	0.000329151885309	0.2449911428	0.792878292297	10398|4627	http://www.reactome.org/cgi-bin/eventbrowser_st_id?ST_ID=REACT_19259	hsa:10398,MYL9,10398:up|hsa:4627,MYH9,4627:up
G-protein beta:gamma signalling	Reactome	REACT_19388	3	50	2774	82029	0.00108147080029	0.00060954052835	0.250456264544	0.792878292297	10000|3718|1438	http://www.reactome.org/cgi-bin/eventbrowser_st_id?ST_ID=REACT_19388	hsa:10000,AKT3,10000:up|hsa:3718,JAK3,3718:up|hsa:1438,CSF2RA,1438:up
DAP12 signaling	Reactome	REACT_147814	7	149	2774	82029	0.00252343186734	0.00181643077448	0.25063138342	0.792878292297	10000|5575|942|8660|5336|3084|2534	http://www.reactome.org/cgi-bin/eventbrowser_st_id?ST_ID=REACT_147814	hsa:10000,AKT3,10000:up|hsa:5575,PRKAR1B,5575:down|hsa:942,CD86,942:up|hsa:8660,IRS2,8660:up|hsa:5336,PLCG2,5336:down|hsa:3084,NRG1,3084:down|hsa:2534,FYN,2534:up
Toll Like Receptor 4 (TLR4) Cascade	Reactome	REACT_6894	6	124	2774	82029	0.00216294160058	0.00151166051031	0.253280390743	0.792878292297	3689|114609|148022|5336|329|729238	http://www.reactome.org/cgi-bin/eventbrowser_st_id?ST_ID=REACT_6894	hsa:3689,ITGB2,3689:down|hsa:114609,TIRAP,114609:down|hsa:148022,TICAM1,148022:down|hsa:5336,PLCG2,5336:down|hsa:329,BIRC2,329:up|hsa:729238,SFTPA2,729238:up
Metabolism of carbohydrates	Reactome	REACT_474	11	255	2774	82029	0.00396539293439	0.00310865669458	0.256486251215	0.792878292297	9394|3038|6513|8604|2026|23165|9883|9957|50515|230|6487	http://www.reactome.org/cgi-bin/eventbrowser_st_id?ST_ID=REACT_474	hsa:9394,HS6ST1,9394:down|hsa:3038,HAS3,3038:down|hsa:6513,SLC2A1,6513:down|hsa:8604,SLC25A12,8604:down|hsa:2026,ENO2,2026:down|hsa:23165,NUP205,23165:down|hsa:9883,POM121,9883:down|hsa:9957,HS3ST1,9957:down|hsa:50515,CHST11,50515:down|hsa:230,ALDOC,230:down|hsa:6487,ST3GAL3,6487:down
Myoclonic epilepsy of Lafora	Reactome	REACT_264430	11	255	2774	82029	0.00396539293439	0.00310865669458	0.256486251215	0.792878292297	9394|3038|6513|8604|2026|23165|9883|9957|50515|230|6487	http://www.reactome.org/cgi-bin/eventbrowser_st_id?ST_ID=REACT_264430	hsa:9394,HS6ST1,9394:down|hsa:3038,HAS3,3038:down|hsa:6513,SLC2A1,6513:down|hsa:8604,SLC25A12,8604:down|hsa:2026,ENO2,2026:down|hsa:23165,NUP205,23165:down|hsa:9883,POM121,9883:down|hsa:9957,HS3ST1,9957:down|hsa:50515,CHST11,50515:down|hsa:230,ALDOC,230:down|hsa:6487,ST3GAL3,6487:down
Glycogen storage diseases	Reactome	REACT_264090	11	255	2774	82029	0.00396539293439	0.00310865669458	0.256486251215	0.792878292297	9394|3038|6513|8604|2026|23165|9883|9957|50515|230|6487	http://www.reactome.org/cgi-bin/eventbrowser_st_id?ST_ID=REACT_264090	hsa:9394,HS6ST1,9394:down|hsa:3038,HAS3,3038:down|hsa:6513,SLC2A1,6513:down|hsa:8604,SLC25A12,8604:down|hsa:2026,ENO2,2026:down|hsa:23165,NUP205,23165:down|hsa:9883,POM121,9883:down|hsa:9957,HS3ST1,9957:down|hsa:50515,CHST11,50515:down|hsa:230,ALDOC,230:down|hsa:6487,ST3GAL3,6487:down
Vpr-mediated nuclear import of PICs	Reactome	REACT_7991	2	28	2774	82029	0.000720980533526	0.000341342695876	0.257221298888	0.792878292297	23165|9883	http://www.reactome.org/cgi-bin/eventbrowser_st_id?ST_ID=REACT_7991	hsa:23165,NUP205,23165:down|hsa:9883,POM121,9883:down
Nuclear import of Rev protein	Reactome	REACT_9395	2	28	2774	82029	0.000720980533526	0.000341342695876	0.257221298888	0.792878292297	23165|9883	http://www.reactome.org/cgi-bin/eventbrowser_st_id?ST_ID=REACT_9395	hsa:23165,NUP205,23165:down|hsa:9883,POM121,9883:down
Caspase-8 activation by cleavage	Reactome	REACT_1503	1	8	2774	82029	0.000360490266763	9.7526484536e-05	0.258690485963	0.792878292297	8743	http://www.reactome.org/cgi-bin/eventbrowser_st_id?ST_ID=REACT_1503	hsa:8743,TNFSF10,8743:down
VEGF ligand-receptor interactions	Reactome	REACT_12380	1	8	2774	82029	0.000360490266763	9.7526484536e-05	0.258690485963	0.792878292297	7424	http://www.reactome.org/cgi-bin/eventbrowser_st_id?ST_ID=REACT_12380	hsa:7424,VEGFC,7424:down
Dimerization of procaspase-8	Reactome	REACT_832	1	8	2774	82029	0.000360490266763	9.7526484536e-05	0.258690485963	0.792878292297	8743	http://www.reactome.org/cgi-bin/eventbrowser_st_id?ST_ID=REACT_832	hsa:8743,TNFSF10,8743:down
Degradation of cysteine and homocysteine	Reactome	REACT_115654	1	8	2774	82029	0.000360490266763	9.7526484536e-05	0.258690485963	0.792878292297	58472	http://www.reactome.org/cgi-bin/eventbrowser_st_id?ST_ID=REACT_115654	hsa:58472,SQRDL,58472:down
Regulation by c-FLIP	Reactome	REACT_164011	1	8	2774	82029	0.000360490266763	9.7526484536e-05	0.258690485963	0.792878292297	8743	http://www.reactome.org/cgi-bin/eventbrowser_st_id?ST_ID=REACT_164011	hsa:8743,TNFSF10,8743:down
AKT phosphorylates targets in the nucleus	Reactome	REACT_12442	1	8	2774	82029	0.000360490266763	9.7526484536e-05	0.258690485963	0.792878292297	10000	http://www.reactome.org/cgi-bin/eventbrowser_st_id?ST_ID=REACT_12442	hsa:10000,AKT3,10000:up
VEGF binds to VEGFR leading to receptor dimerization	Reactome	REACT_12583	1	8	2774	82029	0.000360490266763	9.7526484536e-05	0.258690485963	0.792878292297	7424	http://www.reactome.org/cgi-bin/eventbrowser_st_id?ST_ID=REACT_12583	hsa:7424,VEGFC,7424:down
Synthesis of PG	Reactome	REACT_121280	1	8	2774	82029	0.000360490266763	9.7526484536e-05	0.258690485963	0.792878292297	23646	http://www.reactome.org/cgi-bin/eventbrowser_st_id?ST_ID=REACT_121280	hsa:23646,PLD3,23646:up
Negative regulation of the PI3K/AKT network	Reactome	REACT_12447	1	8	2774	82029	0.000360490266763	9.7526484536e-05	0.258690485963	0.792878292297	10000	http://www.reactome.org/cgi-bin/eventbrowser_st_id?ST_ID=REACT_12447	hsa:10000,AKT3,10000:up
G2/M DNA damage checkpoint	Reactome	REACT_897	1	8	2774	82029	0.000360490266763	9.7526484536e-05	0.258690485963	0.792878292297	1111	http://www.reactome.org/cgi-bin/eventbrowser_st_id?ST_ID=REACT_897	hsa:1111,CHEK1,1111:down
Cell surface interactions at the vascular wall	Reactome	REACT_12051	5	100	2774	82029	0.00180245133381	0.0012190810567	0.260417831764	0.792878292297	10544|3689|4067|2534|2335	http://www.reactome.org/cgi-bin/eventbrowser_st_id?ST_ID=REACT_12051	hsa:10544,PROCR,10544:down|hsa:3689,ITGB2,3689:down|hsa:4067,LYN,4067:down|hsa:2534,FYN,2534:up|hsa:2335,FN1,2335:up
Transmembrane transport of small molecules	Reactome	REACT_15518	24	613	2774	82029	0.00865176640231	0.00747296687757	0.26842507929	0.792878292297	23327|6904|6538|493|55117|6513|56606|9883|360|10079|10312|10723|5327|9420|3177|23456|55283|6540|5575|5349|6337|23165|155066|51606	http://www.reactome.org/cgi-bin/eventbrowser_st_id?ST_ID=REACT_15518	hsa:23327,NEDD4L,23327:up|hsa:6904,TBCD,6904:down|hsa:6538,SLC6A11,6538:down|hsa:493,ATP2B4,493:down|hsa:55117,SLC6A15,55117:down|hsa:6513,SLC2A1,6513:down|hsa:56606,SLC2A9,56606:down|hsa:9883,POM121,9883:down|hsa:360,AQP3,360:down|hsa:10079,ATP9A,10079:down|hsa:10312,TCIRG1,10312:down|hsa:10723,SLC12A7,10723:up|hsa:5327,PLAT,5327:down|hsa:9420,CYP7B1,9420:up|hsa:3177,SLC29A2,3177:down|hsa:23456,…
CDO in myogenesis	Reactome	REACT_21402	2	29	2774	82029	0.000720980533526	0.000353533506443	0.269459479344	0.792878292297	4756|1000	http://www.reactome.org/cgi-bin/eventbrowser_st_id?ST_ID=REACT_21402	hsa:4756,NEO1,4756:up|hsa:1000,CDH2,1000:up
Myogenesis	Reactome	REACT_21303	2	29	2774	82029	0.000720980533526	0.000353533506443	0.269459479344	0.792878292297	4756|1000	http://www.reactome.org/cgi-bin/eventbrowser_st_id?ST_ID=REACT_21303	hsa:4756,NEO1,4756:up|hsa:1000,CDH2,1000:up
FCERI mediated Ca+2 mobilization	Reactome	REACT_163834	2	29	2774	82029	0.000720980533526	0.000353533506443	0.269459479344	0.792878292297	4067|5336	http://www.reactome.org/cgi-bin/eventbrowser_st_id?ST_ID=REACT_163834	hsa:4067,LYN,4067:down|hsa:5336,PLCG2,5336:down
Pre-NOTCH Transcription and Translation	Reactome	REACT_118568	2	29	2774	82029	0.000720980533526	0.000353533506443	0.269459479344	0.792878292297	7157|4854	http://www.reactome.org/cgi-bin/eventbrowser_st_id?ST_ID=REACT_118568	hsa:7157,TP53,7157:up|hsa:4854,NOTCH3,4854:down
Rev-mediated nuclear export of HIV RNA	Reactome	REACT_6190	2	29	2774	82029	0.000720980533526	0.000353533506443	0.269459479344	0.792878292297	23165|9883	http://www.reactome.org/cgi-bin/eventbrowser_st_id?ST_ID=REACT_6190	hsa:23165,NUP205,23165:down|hsa:9883,POM121,9883:down
Regulation of beta-cell development	Reactome	REACT_13698	2	29	2774	82029	0.000720980533526	0.000353533506443	0.269459479344	0.792878292297	5080|10000	http://www.reactome.org/cgi-bin/eventbrowser_st_id?ST_ID=REACT_13698	hsa:5080,PAX6,5080:up|hsa:10000,AKT3,10000:up
Axon guidance	Reactome	REACT_18266	14	340	2774	82029	0.00504686373468	0.00414487559278	0.272254115459	0.792878292297	1284|4067|1272|56924|4756|6334|10398|7277|4627|55740|8828|1299|2534|10371	http://www.reactome.org/cgi-bin/eventbrowser_st_id?ST_ID=REACT_18266	hsa:1284,COL4A2,1284:up|hsa:4067,LYN,4067:down|hsa:1272,CNTN1,1272:down|hsa:56924,PAK6,56924:down|hsa:4756,NEO1,4756:up|hsa:6334,SCN8A,6334:up|hsa:10398,MYL9,10398:up|hsa:7277,TUBA4A,7277:down|hsa:4627,MYH9,4627:up|hsa:55740,ENAH,55740:down|hsa:8828,NRP2,8828:up|hsa:1299,COL9A3,1299:down|hsa:2534,FYN,2534:up|hsa:10371,SEMA3A,10371:down
Regulation of insulin secretion	Reactome	REACT_18325	4	77	2774	82029	0.00144196106705	0.000938692413659	0.27347815916	0.792878292297	2770|5575|6513|10411	http://www.reactome.org/cgi-bin/eventbrowser_st_id?ST_ID=REACT_18325	hsa:2770,GNAI1,2770:down|hsa:5575,PRKAR1B,5575:down|hsa:6513,SLC2A1,6513:down|hsa:10411,RAPGEF3,10411:down
PKMTs methylate histone lysines	Reactome	REACT_268728	3	53	2774	82029	0.00108147080029	0.000646112960051	0.27711166877	0.792878292297	8365|58508|56978	http://www.reactome.org/cgi-bin/eventbrowser_st_id?ST_ID=REACT_268728	hsa:8365,HIST1H4H,8365:up|hsa:58508,KMT2C,58508:down|hsa:56978,PRDM8,56978:up
Integration of energy metabolism	Reactome	REACT_1505	5	103	2774	82029	0.00180245133381	0.0012556534884	0.27919544769	0.792878292297	2770|5575|6513|2194|10411	http://www.reactome.org/cgi-bin/eventbrowser_st_id?ST_ID=REACT_1505	hsa:2770,GNAI1,2770:down|hsa:5575,PRKAR1B,5575:down|hsa:6513,SLC2A1,6513:down|hsa:2194,FASN,2194:down|hsa:10411,RAPGEF3,10411:down
Oncogene Induced Senescence	Reactome	REACT_169325	2	30	2774	82029	0.000720980533526	0.00036572431701	0.281692077654	0.792878292297	7157|2114	http://www.reactome.org/cgi-bin/eventbrowser_st_id?ST_ID=REACT_169325	hsa:7157,TP53,7157:up|hsa:2114,ETS2,2114:down
Nuclear Pore Complex (NPC) Disassembly	Reactome	REACT_163931	2	30	2774	82029	0.000720980533526	0.00036572431701	0.281692077654	0.792878292297	23165|9883	http://www.reactome.org/cgi-bin/eventbrowser_st_id?ST_ID=REACT_163931	hsa:23165,NUP205,23165:down|hsa:9883,POM121,9883:down
Pregnenolone biosynthesis	Reactome	REACT_11038	1	9	2774	82029	0.000360490266763	0.000109717295103	0.282942114521	0.792878292297	231	http://www.reactome.org/cgi-bin/eventbrowser_st_id?ST_ID=REACT_11038	hsa:231,AKR1B1,231:down
O2/CO2 exchange in erythrocytes	Reactome	REACT_120969	1	9	2774	82029	0.000360490266763	0.000109717295103	0.282942114521	0.792878292297	760	http://www.reactome.org/cgi-bin/eventbrowser_st_id?ST_ID=REACT_120969	hsa:760,CA2,760:down
Erythrocytes take up oxygen and release carbon dioxide	Reactome	REACT_121380	1	9	2774	82029	0.000360490266763	0.000109717295103	0.282942114521	0.792878292297	760	http://www.reactome.org/cgi-bin/eventbrowser_st_id?ST_ID=REACT_121380	hsa:760,CA2,760:down
Netrin mediated repulsion signals	Reactome	REACT_22384	1	9	2774	82029	0.000360490266763	0.000109717295103	0.282942114521	0.792878292297	2534	http://www.reactome.org/cgi-bin/eventbrowser_st_id?ST_ID=REACT_22384	hsa:2534,FYN,2534:up
Signaling by FGFR3 mutants	Reactome	REACT_121249	1	9	2774	82029	0.000360490266763	0.000109717295103	0.282942114521	0.792878292297	2261	http://www.reactome.org/cgi-bin/eventbrowser_st_id?ST_ID=REACT_121249	hsa:2261,FGFR3,2261:down
Nef Mediated CD4 Down-regulation	Reactome	REACT_11166	1	9	2774	82029	0.000360490266763	0.000109717295103	0.282942114521	0.792878292297	51606	http://www.reactome.org/cgi-bin/eventbrowser_st_id?ST_ID=REACT_11166	hsa:51606,ATP6V1H,51606:down
Elevation of cytosolic Ca2+ levels	Reactome	REACT_162	1	9	2774	82029	0.000360490266763	0.000109717295103	0.282942114521	0.792878292297	6786	http://www.reactome.org/cgi-bin/eventbrowser_st_id?ST_ID=REACT_162	hsa:6786,STIM1,6786:down
Signaling by activated point mutants of FGFR3	Reactome	REACT_121337	1	9	2774	82029	0.000360490266763	0.000109717295103	0.282942114521	0.792878292297	2261	http://www.reactome.org/cgi-bin/eventbrowser_st_id?ST_ID=REACT_121337	hsa:2261,FGFR3,2261:down
eNOS activation	Reactome	REACT_12477	1	9	2774	82029	0.000360490266763	0.000109717295103	0.282942114521	0.792878292297	10434	http://www.reactome.org/cgi-bin/eventbrowser_st_id?ST_ID=REACT_12477	hsa:10434,LYPLA1,10434:down
Pyrimidine salvage reactions	Reactome	REACT_655	1	9	2774	82029	0.000360490266763	0.000109717295103	0.282942114521	0.792878292297	978	http://www.reactome.org/cgi-bin/eventbrowser_st_id?ST_ID=REACT_655	hsa:978,CDA,978:up
Protein folding	Reactome	REACT_16952	3	54	2774	82029	0.00108147080029	0.000658303770618	0.286060551539	0.792878292297	6904|7277|8877	http://www.reactome.org/cgi-bin/eventbrowser_st_id?ST_ID=REACT_16952	hsa:6904,TBCD,6904:down|hsa:7277,TUBA4A,7277:down|hsa:8877,SPHK1,8877:down
Sphingolipid de novo biosynthesis	Reactome	REACT_115810	2	31	2774	82029	0.000720980533526	0.000377915127577	0.29390636827	0.792878292297	8611|8877	http://www.reactome.org/cgi-bin/eventbrowser_st_id?ST_ID=REACT_115810	hsa:8611,PPAP2A,8611:up|hsa:8877,SPHK1,8877:down
Glutathione conjugation	Reactome	REACT_6926	2	31	2774	82029	0.000720980533526	0.000377915127577	0.29390636827	0.792878292297	2946|4257	http://www.reactome.org/cgi-bin/eventbrowser_st_id?ST_ID=REACT_6926	hsa:2946,GSTM2,2946:down|hsa:4257,MGST1,4257:down
Inactivation, recovery and regulation of the phototransduction cascade	Reactome	REACT_163919	2	31	2774	82029	0.000720980533526	0.000377915127577	0.29390636827	0.792878292297	2339|2979	http://www.reactome.org/cgi-bin/eventbrowser_st_id?ST_ID=REACT_163919	hsa:2339,FNTA,2339:down|hsa:2979,GUCA1B,2979:down
Signaling by Robo receptor	Reactome	REACT_19351	2	31	2774	82029	0.000720980533526	0.000377915127577	0.29390636827	0.792878292297	55740|56924	http://www.reactome.org/cgi-bin/eventbrowser_st_id?ST_ID=REACT_19351	hsa:55740,ENAH,55740:down|hsa:56924,PAK6,56924:down
HS-GAG biosynthesis	Reactome	REACT_121248	2	31	2774	82029	0.000720980533526	0.000377915127577	0.29390636827	0.792878292297	9957|9394	http://www.reactome.org/cgi-bin/eventbrowser_st_id?ST_ID=REACT_121248	hsa:9957,HS3ST1,9957:down|hsa:9394,HS6ST1,9394:down
Interactions of Rev with host cellular proteins	Reactome	REACT_6916	2	31	2774	82029	0.000720980533526	0.000377915127577	0.29390636827	0.792878292297	23165|9883	http://www.reactome.org/cgi-bin/eventbrowser_st_id?ST_ID=REACT_6916	hsa:23165,NUP205,23165:down|hsa:9883,POM121,9883:down
Interactions of Vpr with host cellular proteins	Reactome	REACT_6757	2	31	2774	82029	0.000720980533526	0.000377915127577	0.29390636827	0.792878292297	23165|9883	http://www.reactome.org/cgi-bin/eventbrowser_st_id?ST_ID=REACT_6757	hsa:23165,NUP205,23165:down|hsa:9883,POM121,9883:down
Signaling by NOTCH2	Reactome	REACT_118721	2	32	2774	82029	0.000720980533526	0.000390105938144	0.306090463565	0.794258812259	1272|4192	http://www.reactome.org/cgi-bin/eventbrowser_st_id?ST_ID=REACT_118721	hsa:1272,CNTN1,1272:down|hsa:4192,MDK,4192:down
The phototransduction cascade	Reactome	REACT_163722	2	32	2774	82029	0.000720980533526	0.000390105938144	0.306090463565	0.794258812259	2339|2979	http://www.reactome.org/cgi-bin/eventbrowser_st_id?ST_ID=REACT_163722	hsa:2339,FNTA,2339:down|hsa:2979,GUCA1B,2979:down
Interleukin-6 signaling	Reactome	REACT_27307	1	10	2774	82029	0.000360490266763	0.00012190810567	0.306400637917	0.794258812259	3572	http://www.reactome.org/cgi-bin/eventbrowser_st_id?ST_ID=REACT_27307	hsa:3572,IL6ST,3572:up
Synthesis of PIPs at the late endosome membrane	Reactome	REACT_120918	1	10	2774	82029	0.000360490266763	0.00012190810567	0.306400637917	0.794258812259	55697	http://www.reactome.org/cgi-bin/eventbrowser_st_id?ST_ID=REACT_120918	hsa:55697,VAC14,55697:down
Reduction of cytosolic Ca++ levels	Reactome	REACT_23765	1	10	2774	82029	0.000360490266763	0.00012190810567	0.306400637917	0.794258812259	493	http://www.reactome.org/cgi-bin/eventbrowser_st_id?ST_ID=REACT_23765	hsa:493,ATP2B4,493:down
Nef mediated downregulation of MHC class I complex cell surface expression	Reactome	REACT_11103	1	10	2774	82029	0.000360490266763	0.00012190810567	0.306400637917	0.794258812259	1174	http://www.reactome.org/cgi-bin/eventbrowser_st_id?ST_ID=REACT_11103	hsa:1174,AP1S1,1174:down
Downstream signaling of activated FGFR	Reactome	REACT_21272	6	134	2774	82029	0.00216294160058	0.00163356861598	0.309419568511	0.794258812259	10000|5575|942|8660|3084|2534	http://www.reactome.org/cgi-bin/eventbrowser_st_id?ST_ID=REACT_21272	hsa:10000,AKT3,10000:up|hsa:5575,PRKAR1B,5575:down|hsa:942,CD86,942:up|hsa:8660,IRS2,8660:up|hsa:3084,NRG1,3084:down|hsa:2534,FYN,2534:up
Signaling by NOTCH	Reactome	REACT_299	5	108	2774	82029	0.00180245133381	0.00131660754124	0.31103105352	0.794258812259	7157|1272|4854|4192|6487	http://www.reactome.org/cgi-bin/eventbrowser_st_id?ST_ID=REACT_299	hsa:7157,TP53,7157:up|hsa:1272,CNTN1,1272:down|hsa:4854,NOTCH3,4854:down|hsa:4192,MDK,4192:down|hsa:6487,ST3GAL3,6487:down
Chemokine receptors bind chemokines	Reactome	REACT_15344	3	57	2774	82029	0.00108147080029	0.000694876202319	0.313018023024	0.794258812259	2920|6352|2919	http://www.reactome.org/cgi-bin/eventbrowser_st_id?ST_ID=REACT_15344	hsa:2920,CXCL2,2920:down|hsa:6352,CCL5,6352:down|hsa:2919,CXCL1,2919:down
Adaptive Immune System	Reactome	REACT_75774	23	606	2774	82029	0.00829127613554	0.0073876312036	0.322414815322	0.794258812259	23327|10000|10411|5336|4067|6786|1075|89953|55740|3084|1174|999|9666|868|3689|7277|942|80380|8660|642|5699|2534|1512	http://www.reactome.org/cgi-bin/eventbrowser_st_id?ST_ID=REACT_75774	hsa:23327,NEDD4L,23327:up|hsa:10000,AKT3,10000:up|hsa:10411,RAPGEF3,10411:down|hsa:5336,PLCG2,5336:down|hsa:4067,LYN,4067:down|hsa:6786,STIM1,6786:down|hsa:1075,CTSC,1075:down|hsa:89953,KLC4,89953:down|hsa:55740,ENAH,55740:down|hsa:3084,NRG1,3084:down|hsa:1174,AP1S1,1174:down|hsa:999,CDH1,999:down|hsa:9666,DZIP3,9666:up|hsa:868,CBLB,868:up|hsa:3689,ITGB2,3689:down|hsa:7277,TUBA4A,7277:down|hsa:94…
Signaling by Overexpressed Wild-Type EGFR in Cancer	Reactome	REACT_268546	7	164	2774	82029	0.00252343186734	0.00199929293299	0.327562749339	0.794258812259	10000|5575|942|8660|3084|10253|2534	http://www.reactome.org/cgi-bin/eventbrowser_st_id?ST_ID=REACT_268546	hsa:10000,AKT3,10000:up|hsa:5575,PRKAR1B,5575:down|hsa:942,CD86,942:up|hsa:8660,IRS2,8660:up|hsa:3084,NRG1,3084:down|hsa:10253,SPRY2,10253:up|hsa:2534,FYN,2534:up
Signaling by EGFR	Reactome	REACT_9417	7	164	2774	82029	0.00252343186734	0.00199929293299	0.327562749339	0.794258812259	10000|5575|942|8660|3084|10253|2534	http://www.reactome.org/cgi-bin/eventbrowser_st_id?ST_ID=REACT_9417	hsa:10000,AKT3,10000:up|hsa:5575,PRKAR1B,5575:down|hsa:942,CD86,942:up|hsa:8660,IRS2,8660:up|hsa:3084,NRG1,3084:down|hsa:10253,SPRY2,10253:up|hsa:2534,FYN,2534:up
Import of palmitoyl-CoA into the mitochondrial matrix	Reactome	REACT_11082	1	11	2774	82029	0.000360490266763	0.000134098916237	0.329091984157	0.794258812259	1376	http://www.reactome.org/cgi-bin/eventbrowser_st_id?ST_ID=REACT_11082	hsa:1376,CPT2,1376:down
Facilitative Na+-independent glucose transporters	Reactome	REACT_19343	1	11	2774	82029	0.000360490266763	0.000134098916237	0.329091984157	0.794258812259	56606	http://www.reactome.org/cgi-bin/eventbrowser_st_id?ST_ID=REACT_19343	hsa:56606,SLC2A9,56606:down
Crosslinking of collagen fibrils	Reactome	REACT_150206	1	11	2774	82029	0.000360490266763	0.000134098916237	0.329091984157	0.794258812259	84695	http://www.reactome.org/cgi-bin/eventbrowser_st_id?ST_ID=REACT_150206	hsa:84695,LOXL3,84695:down
Signaling by NOTCH3	Reactome	REACT_118862	1	11	2774	82029	0.000360490266763	0.000134098916237	0.329091984157	0.794258812259	4854	http://www.reactome.org/cgi-bin/eventbrowser_st_id?ST_ID=REACT_118862	hsa:4854,NOTCH3,4854:down
Purine catabolism	Reactome	REACT_2086	1	11	2774	82029	0.000360490266763	0.000134098916237	0.329091984157	0.794258812259	9615	http://www.reactome.org/cgi-bin/eventbrowser_st_id?ST_ID=REACT_2086	hsa:9615,GDA,9615:up
mRNA decay by 3' to 5' exoribonuclease	Reactome	REACT_20619	1	11	2774	82029	0.000360490266763	0.000134098916237	0.329091984157	0.794258812259	28960	http://www.reactome.org/cgi-bin/eventbrowser_st_id?ST_ID=REACT_20619	hsa:28960,DCPS,28960:down
Purine ribonucleoside monophosphate biosynthesis	Reactome	REACT_1776	1	11	2774	82029	0.000360490266763	0.000134098916237	0.329091984157	0.794258812259	3614	http://www.reactome.org/cgi-bin/eventbrowser_st_id?ST_ID=REACT_1776	hsa:3614,IMPDH1,3614:down
DSCAM interactions	Reactome	REACT_25299	1	11	2774	82029	0.000360490266763	0.000134098916237	0.329091984157	0.794258812259	5603	http://www.reactome.org/cgi-bin/eventbrowser_st_id?ST_ID=REACT_25299	hsa:5603,MAPK13,5603:down
TRIF-mediated programmed cell death	Reactome	REACT_150361	1	11	2774	82029	0.000360490266763	0.000134098916237	0.329091984157	0.794258812259	148022	http://www.reactome.org/cgi-bin/eventbrowser_st_id?ST_ID=REACT_150361	hsa:148022,TICAM1,148022:down
G1/S DNA Damage Checkpoints	Reactome	REACT_2254	3	59	2774	82029	0.00108147080029	0.000719257823453	0.331028236521	0.794258812259	7157|1111|5699	http://www.reactome.org/cgi-bin/eventbrowser_st_id?ST_ID=REACT_2254	hsa:7157,TP53,7157:up|hsa:1111,CHEK1,1111:down|hsa:5699,PSMB10,5699:down
Signaling by EGFR in Cancer	Reactome	REACT_115871	7	166	2774	82029	0.00252343186734	0.00202367455412	0.338123311939	0.794258812259	10000|5575|942|8660|3084|10253|2534	http://www.reactome.org/cgi-bin/eventbrowser_st_id?ST_ID=REACT_115871	hsa:10000,AKT3,10000:up|hsa:5575,PRKAR1B,5575:down|hsa:942,CD86,942:up|hsa:8660,IRS2,8660:up|hsa:3084,NRG1,3084:down|hsa:10253,SPRY2,10253:up|hsa:2534,FYN,2534:up
Signaling by EGFRvIII in Cancer	Reactome	REACT_268269	7	166	2774	82029	0.00252343186734	0.00202367455412	0.338123311939	0.794258812259	10000|5575|942|8660|3084|10253|2534	http://www.reactome.org/cgi-bin/eventbrowser_st_id?ST_ID=REACT_268269	hsa:10000,AKT3,10000:up|hsa:5575,PRKAR1B,5575:down|hsa:942,CD86,942:up|hsa:8660,IRS2,8660:up|hsa:3084,NRG1,3084:down|hsa:10253,SPRY2,10253:up|hsa:2534,FYN,2534:up
Fc epsilon receptor (FCERI) signaling	Reactome	REACT_163936	7	166	2774	82029	0.00252343186734	0.00202367455412	0.338123311939	0.794258812259	10000|4067|942|8660|5336|3084|2534	http://www.reactome.org/cgi-bin/eventbrowser_st_id?ST_ID=REACT_163936	hsa:10000,AKT3,10000:up|hsa:4067,LYN,4067:down|hsa:942,CD86,942:up|hsa:8660,IRS2,8660:up|hsa:5336,PLCG2,5336:down|hsa:3084,NRG1,3084:down|hsa:2534,FYN,2534:up
Signaling by Ligand-Responsive EGFR Variants in Cancer	Reactome	REACT_268006	7	166	2774	82029	0.00252343186734	0.00202367455412	0.338123311939	0.794258812259	10000|5575|942|8660|3084|10253|2534	http://www.reactome.org/cgi-bin/eventbrowser_st_id?ST_ID=REACT_268006	hsa:10000,AKT3,10000:up|hsa:5575,PRKAR1B,5575:down|hsa:942,CD86,942:up|hsa:8660,IRS2,8660:up|hsa:3084,NRG1,3084:down|hsa:10253,SPRY2,10253:up|hsa:2534,FYN,2534:up
Platelet Aggregation (Plug Formation)	Reactome	REACT_278	2	35	2774	82029	0.000720980533526	0.000426678369845	0.342354418083	0.794258812259	2335|10411	http://www.reactome.org/cgi-bin/eventbrowser_st_id?ST_ID=REACT_278	hsa:2335,FN1,2335:up|hsa:10411,RAPGEF3,10411:down
MHC class II antigen presentation	Reactome	REACT_121399	5	114	2774	82029	0.00180245133381	0.00138975240464	0.349805835426	0.794258812259	1512|1075|7277|1174|89953	http://www.reactome.org/cgi-bin/eventbrowser_st_id?ST_ID=REACT_121399	hsa:1512,CTSH,1512:down|hsa:1075,CTSC,1075:down|hsa:7277,TUBA4A,7277:down|hsa:1174,AP1S1,1174:down|hsa:89953,KLC4,89953:down
NF-kB activation through FADD/RIP-1 pathway mediated by caspase-8 and -10	Reactome	REACT_25039	1	12	2774	82029	0.000360490266763	0.000146289726804	0.351041233912	0.794258812259	64135	http://www.reactome.org/cgi-bin/eventbrowser_st_id?ST_ID=REACT_25039	hsa:64135,IFIH1,64135:down
Scavenging of heme from plasma	Reactome	REACT_160163	1	12	2774	82029	0.000360490266763	0.000146289726804	0.351041233912	0.794258812259	4035	http://www.reactome.org/cgi-bin/eventbrowser_st_id?ST_ID=REACT_160163	hsa:4035,LRP1,4035:down
Vitamin B5 (pantothenate) metabolism	Reactome	REACT_11172	1	12	2774	82029	0.000360490266763	0.000146289726804	0.351041233912	0.794258812259	2194	http://www.reactome.org/cgi-bin/eventbrowser_st_id?ST_ID=REACT_11172	hsa:2194,FASN,2194:down
Death Receptor Signalling	Reactome	REACT_1619	1	12	2774	82029	0.000360490266763	0.000146289726804	0.351041233912	0.794258812259	8743	http://www.reactome.org/cgi-bin/eventbrowser_st_id?ST_ID=REACT_1619	hsa:8743,TNFSF10,8743:down
Miscellaneous substrates	Reactome	REACT_13425	1	12	2774	82029	0.000360490266763	0.000146289726804	0.351041233912	0.794258812259	57834	http://www.reactome.org/cgi-bin/eventbrowser_st_id?ST_ID=REACT_13425	hsa:57834,CYP4F11,57834:down
Synthesis of PE	Reactome	REACT_120919	1	12	2774	82029	0.000360490266763	0.000146289726804	0.351041233912	0.794258812259	5833	http://www.reactome.org/cgi-bin/eventbrowser_st_id?ST_ID=REACT_120919	hsa:5833,PCYT2,5833:down
p38MAPK events	Reactome	REACT_12065	1	12	2774	82029	0.000360490266763	0.000146289726804	0.351041233912	0.794258812259	5603	http://www.reactome.org/cgi-bin/eventbrowser_st_id?ST_ID=REACT_12065	hsa:5603,MAPK13,5603:down
Passive transport by Aquaporins	Reactome	REACT_23826	1	12	2774	82029	0.000360490266763	0.000146289726804	0.351041233912	0.794258812259	360	http://www.reactome.org/cgi-bin/eventbrowser_st_id?ST_ID=REACT_23826	hsa:360,AQP3,360:down
Spry regulation of FGF signaling	Reactome	REACT_111080	1	12	2774	82029	0.000360490266763	0.000146289726804	0.351041233912	0.794258812259	10253	http://www.reactome.org/cgi-bin/eventbrowser_st_id?ST_ID=REACT_111080	hsa:10253,SPRY2,10253:up
Reversible hydration of carbon dioxide	Reactome	REACT_121123	1	12	2774	82029	0.000360490266763	0.000146289726804	0.351041233912	0.794258812259	760	http://www.reactome.org/cgi-bin/eventbrowser_st_id?ST_ID=REACT_121123	hsa:760,CA2,760:down
P2Y receptors	Reactome	REACT_18289	1	12	2774	82029	0.000360490266763	0.000146289726804	0.351041233912	0.794258812259	5029	http://www.reactome.org/cgi-bin/eventbrowser_st_id?ST_ID=REACT_18289	hsa:5029,P2RY2,5029:down
NOD1/2 Signaling Pathway	Reactome	REACT_75776	2	36	2774	82029	0.000720980533526	0.000438869180412	0.354314210602	0.799418053366	329|5603	http://www.reactome.org/cgi-bin/eventbrowser_st_id?ST_ID=REACT_75776	hsa:329,BIRC2,329:up|hsa:5603,MAPK13,5603:down
Toll-Like Receptors Cascades	Reactome	REACT_6966	6	142	2774	82029	0.00216294160058	0.00173109510051	0.355694194343	0.799679993272	3689|114609|148022|5336|329|729238	http://www.reactome.org/cgi-bin/eventbrowser_st_id?ST_ID=REACT_6966	hsa:3689,ITGB2,3689:down|hsa:114609,TIRAP,114609:down|hsa:148022,TICAM1,148022:down|hsa:5336,PLCG2,5336:down|hsa:329,BIRC2,329:up|hsa:729238,SFTPA2,729238:up
GRB2:SOS provides linkage to MAPK signaling for Integrins	Reactome	REACT_15443	1	13	2774	82029	0.000360490266763	0.000158480537371	0.372272648196	0.802374182098	2335	http://www.reactome.org/cgi-bin/eventbrowser_st_id?ST_ID=REACT_15443	hsa:2335,FN1,2335:up
Purine salvage	Reactome	REACT_1923	1	13	2774	82029	0.000360490266763	0.000158480537371	0.372272648196	0.802374182098	100	http://www.reactome.org/cgi-bin/eventbrowser_st_id?ST_ID=REACT_1923	hsa:100,ADA,100:down
Glycoprotein hormones	Reactome	REACT_15398	1	13	2774	82029	0.000360490266763	0.000158480537371	0.372272648196	0.802374182098	1082	http://www.reactome.org/cgi-bin/eventbrowser_st_id?ST_ID=REACT_15398	hsa:1082,CGB,1082:down
Synthesis of PIPs at the early endosome membrane	Reactome	REACT_120756	1	13	2774	82029	0.000360490266763	0.000158480537371	0.372272648196	0.802374182098	55697	http://www.reactome.org/cgi-bin/eventbrowser_st_id?ST_ID=REACT_120756	hsa:55697,VAC14,55697:down
Synthesis, secretion, and inactivation of Glucose-dependent Insulinotropic Polypeptide (GIP)	Reactome	REACT_23824	1	13	2774	82029	0.000360490266763	0.000158480537371	0.372272648196	0.802374182098	5080	http://www.reactome.org/cgi-bin/eventbrowser_st_id?ST_ID=REACT_23824	hsa:5080,PAX6,5080:up
AKT phosphorylates targets in the cytosol	Reactome	REACT_12564	1	13	2774	82029	0.000360490266763	0.000158480537371	0.372272648196	0.802374182098	10000	http://www.reactome.org/cgi-bin/eventbrowser_st_id?ST_ID=REACT_12564	hsa:10000,AKT3,10000:up
Apoptosis induced DNA fragmentation	Reactome	REACT_1213	1	13	2774	82029	0.000360490266763	0.000158480537371	0.372272648196	0.802374182098	3006	http://www.reactome.org/cgi-bin/eventbrowser_st_id?ST_ID=REACT_1213	hsa:3006,HIST1H1C,3006:up
Signal attenuation	Reactome	REACT_508	1	13	2774	82029	0.000360490266763	0.000158480537371	0.372272648196	0.802374182098	8660	http://www.reactome.org/cgi-bin/eventbrowser_st_id?ST_ID=REACT_508	hsa:8660,IRS2,8660:up
Notch-HLH transcription pathway	Reactome	REACT_14835	1	13	2774	82029	0.000360490266763	0.000158480537371	0.372272648196	0.802374182098	4854	http://www.reactome.org/cgi-bin/eventbrowser_st_id?ST_ID=REACT_14835	hsa:4854,NOTCH3,4854:down
Activation of DNA fragmentation factor	Reactome	REACT_13462	1	13	2774	82029	0.000360490266763	0.000158480537371	0.372272648196	0.802374182098	3006	http://www.reactome.org/cgi-bin/eventbrowser_st_id?ST_ID=REACT_13462	hsa:3006,HIST1H1C,3006:up
DCC mediated attractive signaling	Reactome	REACT_22351	1	13	2774	82029	0.000360490266763	0.000158480537371	0.372272648196	0.802374182098	2534	http://www.reactome.org/cgi-bin/eventbrowser_st_id?ST_ID=REACT_22351	hsa:2534,FYN,2534:up
Intrinsic Pathway for Apoptosis	Reactome	REACT_964	2	38	2774	82029	0.000720980533526	0.000463250801546	0.37799079878	0.802374182098	7157|10000	http://www.reactome.org/cgi-bin/eventbrowser_st_id?ST_ID=REACT_964	hsa:7157,TP53,7157:up|hsa:10000,AKT3,10000:up
Viral Messenger RNA Synthesis	Reactome	REACT_6354	2	38	2774	82029	0.000720980533526	0.000463250801546	0.37799079878	0.802374182098	23165|9883	http://www.reactome.org/cgi-bin/eventbrowser_st_id?ST_ID=REACT_6354	hsa:23165,NUP205,23165:down|hsa:9883,POM121,9883:down
Downstream signal transduction	Reactome	REACT_17025	6	146	2774	82029	0.00216294160058	0.00177985834278	0.379033739414	0.802374182098	10000|5575|942|8660|3084|2534	http://www.reactome.org/cgi-bin/eventbrowser_st_id?ST_ID=REACT_17025	hsa:10000,AKT3,10000:up|hsa:5575,PRKAR1B,5575:down|hsa:942,CD86,942:up|hsa:8660,IRS2,8660:up|hsa:3084,NRG1,3084:down|hsa:2534,FYN,2534:up
Kinesins	Reactome	REACT_25201	2	39	2774	82029	0.000720980533526	0.000475441612113	0.389692850808	0.802374182098	7277|89953	http://www.reactome.org/cgi-bin/eventbrowser_st_id?ST_ID=REACT_25201	hsa:7277,TUBA4A,7277:down|hsa:89953,KLC4,89953:down
Activation of GABAB receptors	Reactome	REACT_25330	2	39	2774	82029	0.000720980533526	0.000475441612113	0.389692850808	0.802374182098	2770|3772	http://www.reactome.org/cgi-bin/eventbrowser_st_id?ST_ID=REACT_25330	hsa:2770,GNAI1,2770:down|hsa:3772,KCNJ15,3772:down
GABA B receptor activation	Reactome	REACT_25031	2	39	2774	82029	0.000720980533526	0.000475441612113	0.389692850808	0.802374182098	2770|3772	http://www.reactome.org/cgi-bin/eventbrowser_st_id?ST_ID=REACT_25031	hsa:2770,GNAI1,2770:down|hsa:3772,KCNJ15,3772:down
Binding and Uptake of Ligands by Scavenger Receptors	Reactome	REACT_160300	2	39	2774	82029	0.000720980533526	0.000475441612113	0.389692850808	0.802374182098	1284|4035	http://www.reactome.org/cgi-bin/eventbrowser_st_id?ST_ID=REACT_160300	hsa:1284,COL4A2,1284:up|hsa:4035,LRP1,4035:down
Formation of Fibrin Clot (Clotting Cascade)	Reactome	REACT_2051	2	39	2774	82029	0.000720980533526	0.000475441612113	0.389692850808	0.802374182098	10544|5270	http://www.reactome.org/cgi-bin/eventbrowser_st_id?ST_ID=REACT_2051	hsa:10544,PROCR,10544:down|hsa:5270,SERPINE2,5270:up
Fatty acid, triacylglycerol, and ketone body metabolism	Reactome	REACT_22279	7	176	2774	82029	0.00252343186734	0.00214558265979	0.391409329002	0.802374182098	79071|1376|1490|23171|2194|5468|3157	http://www.reactome.org/cgi-bin/eventbrowser_st_id?ST_ID=REACT_22279	hsa:79071,ELOVL6,79071:down|hsa:1376,CPT2,1376:down|hsa:1490,CTGF,1490:up|hsa:23171,GPD1L,23171:down|hsa:2194,FASN,2194:down|hsa:5468,PPARG,5468:up|hsa:3157,HMGCS1,3157:down
EPH-Ephrin signaling	Reactome	REACT_264068	4	93	2774	82029	0.00144196106705	0.00113374538273	0.392105088997	0.802374182098	10398|4067|2534|4627	http://www.reactome.org/cgi-bin/eventbrowser_st_id?ST_ID=REACT_264068	hsa:10398,MYL9,10398:up|hsa:4067,LYN,4067:down|hsa:2534,FYN,2534:up|hsa:4627,MYH9,4627:up
p130Cas linkage to MAPK signaling for integrins	Reactome	REACT_15381	1	14	2774	82029	0.000360490266763	0.000170671347938	0.392809695147	0.802374182098	2335	http://www.reactome.org/cgi-bin/eventbrowser_st_id?ST_ID=REACT_15381	hsa:2335,FN1,2335:up
TRAF3-dependent IRF activation pathway	Reactome	REACT_25026	1	14	2774	82029	0.000360490266763	0.000170671347938	0.392809695147	0.802374182098	64135	http://www.reactome.org/cgi-bin/eventbrowser_st_id?ST_ID=REACT_25026	hsa:64135,IFIH1,64135:down
Retinoid cycle disease events	Reactome	REACT_160130	1	14	2774	82029	0.000360490266763	0.000170671347938	0.392809695147	0.802374182098	222236	http://www.reactome.org/cgi-bin/eventbrowser_st_id?ST_ID=REACT_160130	hsa:222236,NAPEPLD,222236:down
Amino acid synthesis and interconversion (transamination)	Reactome	REACT_238	1	14	2774	82029	0.000360490266763	0.000170671347938	0.392809695147	0.802374182098	5831	http://www.reactome.org/cgi-bin/eventbrowser_st_id?ST_ID=REACT_238	hsa:5831,PYCR1,5831:down
Adenylate cyclase inhibitory pathway	Reactome	REACT_15333	1	14	2774	82029	0.000360490266763	0.000170671347938	0.392809695147	0.802374182098	2770	http://www.reactome.org/cgi-bin/eventbrowser_st_id?ST_ID=REACT_15333	hsa:2770,GNAI1,2770:down
Inhibition of adenylate cyclase pathway	Reactome	REACT_25282	1	14	2774	82029	0.000360490266763	0.000170671347938	0.392809695147	0.802374182098	2770	http://www.reactome.org/cgi-bin/eventbrowser_st_id?ST_ID=REACT_25282	hsa:2770,GNAI1,2770:down
Activation of Rac	Reactome	REACT_19226	1	14	2774	82029	0.000360490266763	0.000170671347938	0.392809695147	0.802374182098	56924	http://www.reactome.org/cgi-bin/eventbrowser_st_id?ST_ID=REACT_19226	hsa:56924,PAK6,56924:down
Microtubule-dependent trafficking of connexons from Golgi to the plasma membrane	Reactome	REACT_11039	1	14	2774	82029	0.000360490266763	0.000170671347938	0.392809695147	0.802374182098	7277	http://www.reactome.org/cgi-bin/eventbrowser_st_id?ST_ID=REACT_11039	hsa:7277,TUBA4A,7277:down
Defective SLC26A2 causes chondrodysplasias	Reactome	REACT_268059	5	121	2774	82029	0.00180245133381	0.00147508807861	0.395298385369	0.802374182098	50515|9957|9394|3038|6487	http://www.reactome.org/cgi-bin/eventbrowser_st_id?ST_ID=REACT_268059	hsa:50515,CHST11,50515:down|hsa:9957,HS3ST1,9957:down|hsa:9394,HS6ST1,9394:down|hsa:3038,HAS3,3038:down|hsa:6487,ST3GAL3,6487:down
Defective B4GALT7 causes EDS, progeroid type	Reactome	REACT_268749	5	121	2774	82029	0.00180245133381	0.00147508807861	0.395298385369	0.802374182098	50515|9957|9394|3038|6487	http://www.reactome.org/cgi-bin/eventbrowser_st_id?ST_ID=REACT_268749	hsa:50515,CHST11,50515:down|hsa:9957,HS3ST1,9957:down|hsa:9394,HS6ST1,9394:down|hsa:3038,HAS3,3038:down|hsa:6487,ST3GAL3,6487:down
MPS IIIA - Sanfilippo syndrome A	Reactome	REACT_147753	5	121	2774	82029	0.00180245133381	0.00147508807861	0.395298385369	0.802374182098	50515|9957|9394|3038|6487	http://www.reactome.org/cgi-bin/eventbrowser_st_id?ST_ID=REACT_147753	hsa:50515,CHST11,50515:down|hsa:9957,HS3ST1,9957:down|hsa:9394,HS6ST1,9394:down|hsa:3038,HAS3,3038:down|hsa:6487,ST3GAL3,6487:down
Mucopolysaccharidoses	Reactome	REACT_147853	5	121	2774	82029	0.00180245133381	0.00147508807861	0.395298385369	0.802374182098	50515|9957|9394|3038|6487	http://www.reactome.org/cgi-bin/eventbrowser_st_id?ST_ID=REACT_147853	hsa:50515,CHST11,50515:down|hsa:9957,HS3ST1,9957:down|hsa:9394,HS6ST1,9394:down|hsa:3038,HAS3,3038:down|hsa:6487,ST3GAL3,6487:down
MPS VII - Sly syndrome	Reactome	REACT_147759	5	121	2774	82029	0.00180245133381	0.00147508807861	0.395298385369	0.802374182098	50515|9957|9394|3038|6487	http://www.reactome.org/cgi-bin/eventbrowser_st_id?ST_ID=REACT_147759	hsa:50515,CHST11,50515:down|hsa:9957,HS3ST1,9957:down|hsa:9394,HS6ST1,9394:down|hsa:3038,HAS3,3038:down|hsa:6487,ST3GAL3,6487:down
Defective EXT1 causes exostoses 1, TRPS2 and CHDS	Reactome	REACT_267942	5	121	2774	82029	0.00180245133381	0.00147508807861	0.395298385369	0.802374182098	50515|9957|9394|3038|6487	http://www.reactome.org/cgi-bin/eventbrowser_st_id?ST_ID=REACT_267942	hsa:50515,CHST11,50515:down|hsa:9957,HS3ST1,9957:down|hsa:9394,HS6ST1,9394:down|hsa:3038,HAS3,3038:down|hsa:6487,ST3GAL3,6487:down
MPS IIIC - Sanfilippo syndrome C	Reactome	REACT_147860	5	121	2774	82029	0.00180245133381	0.00147508807861	0.395298385369	0.802374182098	50515|9957|9394|3038|6487	http://www.reactome.org/cgi-bin/eventbrowser_st_id?ST_ID=REACT_147860	hsa:50515,CHST11,50515:down|hsa:9957,HS3ST1,9957:down|hsa:9394,HS6ST1,9394:down|hsa:3038,HAS3,3038:down|hsa:6487,ST3GAL3,6487:down
Defective CHSY1 causes TPBS	Reactome	REACT_268113	5	121	2774	82029	0.00180245133381	0.00147508807861	0.395298385369	0.802374182098	50515|9957|9394|3038|6487	http://www.reactome.org/cgi-bin/eventbrowser_st_id?ST_ID=REACT_268113	hsa:50515,CHST11,50515:down|hsa:9957,HS3ST1,9957:down|hsa:9394,HS6ST1,9394:down|hsa:3038,HAS3,3038:down|hsa:6487,ST3GAL3,6487:down
Defective EXT2 causes exostoses 2	Reactome	REACT_267741	5	121	2774	82029	0.00180245133381	0.00147508807861	0.395298385369	0.802374182098	50515|9957|9394|3038|6487	http://www.reactome.org/cgi-bin/eventbrowser_st_id?ST_ID=REACT_267741	hsa:50515,CHST11,50515:down|hsa:9957,HS3ST1,9957:down|hsa:9394,HS6ST1,9394:down|hsa:3038,HAS3,3038:down|hsa:6487,ST3GAL3,6487:down
MPS IIID - Sanfilippo syndrome D	Reactome	REACT_147749	5	121	2774	82029	0.00180245133381	0.00147508807861	0.395298385369	0.802374182098	50515|9957|9394|3038|6487	http://www.reactome.org/cgi-bin/eventbrowser_st_id?ST_ID=REACT_147749	hsa:50515,CHST11,50515:down|hsa:9957,HS3ST1,9957:down|hsa:9394,HS6ST1,9394:down|hsa:3038,HAS3,3038:down|hsa:6487,ST3GAL3,6487:down
MPS I - Hurler syndrome	Reactome	REACT_147857	5	121	2774	82029	0.00180245133381	0.00147508807861	0.395298385369	0.802374182098	50515|9957|9394|3038|6487	http://www.reactome.org/cgi-bin/eventbrowser_st_id?ST_ID=REACT_147857	hsa:50515,CHST11,50515:down|hsa:9957,HS3ST1,9957:down|hsa:9394,HS6ST1,9394:down|hsa:3038,HAS3,3038:down|hsa:6487,ST3GAL3,6487:down
MPS IV - Morquio syndrome B	Reactome	REACT_147798	5	121	2774	82029	0.00180245133381	0.00147508807861	0.395298385369	0.802374182098	50515|9957|9394|3038|6487	http://www.reactome.org/cgi-bin/eventbrowser_st_id?ST_ID=REACT_147798	hsa:50515,CHST11,50515:down|hsa:9957,HS3ST1,9957:down|hsa:9394,HS6ST1,9394:down|hsa:3038,HAS3,3038:down|hsa:6487,ST3GAL3,6487:down
Defective CHST3 causes SEDCJD	Reactome	REACT_267648	5	121	2774	82029	0.00180245133381	0.00147508807861	0.395298385369	0.802374182098	50515|9957|9394|3038|6487	http://www.reactome.org/cgi-bin/eventbrowser_st_id?ST_ID=REACT_267648	hsa:50515,CHST11,50515:down|hsa:9957,HS3ST1,9957:down|hsa:9394,HS6ST1,9394:down|hsa:3038,HAS3,3038:down|hsa:6487,ST3GAL3,6487:down
Diseases associated with glycosaminoglycan metabolism	Reactome	REACT_268624	5	121	2774	82029	0.00180245133381	0.00147508807861	0.395298385369	0.802374182098	50515|9957|9394|3038|6487	http://www.reactome.org/cgi-bin/eventbrowser_st_id?ST_ID=REACT_268624	hsa:50515,CHST11,50515:down|hsa:9957,HS3ST1,9957:down|hsa:9394,HS6ST1,9394:down|hsa:3038,HAS3,3038:down|hsa:6487,ST3GAL3,6487:down
MPS IX - Natowicz syndrome	Reactome	REACT_147739	5	121	2774	82029	0.00180245133381	0.00147508807861	0.395298385369	0.802374182098	50515|9957|9394|3038|6487	http://www.reactome.org/cgi-bin/eventbrowser_st_id?ST_ID=REACT_147739	hsa:50515,CHST11,50515:down|hsa:9957,HS3ST1,9957:down|hsa:9394,HS6ST1,9394:down|hsa:3038,HAS3,3038:down|hsa:6487,ST3GAL3,6487:down
MPS IIIB - Sanfilippo syndrome B	Reactome	REACT_147788	5	121	2774	82029	0.00180245133381	0.00147508807861	0.395298385369	0.802374182098	50515|9957|9394|3038|6487	http://www.reactome.org/cgi-bin/eventbrowser_st_id?ST_ID=REACT_147788	hsa:50515,CHST11,50515:down|hsa:9957,HS3ST1,9957:down|hsa:9394,HS6ST1,9394:down|hsa:3038,HAS3,3038:down|hsa:6487,ST3GAL3,6487:down
MPS IV - Morquio syndrome A	Reactome	REACT_147825	5	121	2774	82029	0.00180245133381	0.00147508807861	0.395298385369	0.802374182098	50515|9957|9394|3038|6487	http://www.reactome.org/cgi-bin/eventbrowser_st_id?ST_ID=REACT_147825	hsa:50515,CHST11,50515:down|hsa:9957,HS3ST1,9957:down|hsa:9394,HS6ST1,9394:down|hsa:3038,HAS3,3038:down|hsa:6487,ST3GAL3,6487:down
Glycosaminoglycan metabolism	Reactome	REACT_121315	5	121	2774	82029	0.00180245133381	0.00147508807861	0.395298385369	0.802374182098	50515|9957|9394|3038|6487	http://www.reactome.org/cgi-bin/eventbrowser_st_id?ST_ID=REACT_121315	hsa:50515,CHST11,50515:down|hsa:9957,HS3ST1,9957:down|hsa:9394,HS6ST1,9394:down|hsa:3038,HAS3,3038:down|hsa:6487,ST3GAL3,6487:down
Defective PAPSS2 causes SEMD-PA	Reactome	REACT_268843	5	121	2774	82029	0.00180245133381	0.00147508807861	0.395298385369	0.802374182098	50515|9957|9394|3038|6487	http://www.reactome.org/cgi-bin/eventbrowser_st_id?ST_ID=REACT_268843	hsa:50515,CHST11,50515:down|hsa:9957,HS3ST1,9957:down|hsa:9394,HS6ST1,9394:down|hsa:3038,HAS3,3038:down|hsa:6487,ST3GAL3,6487:down
Defective CHST14 causes EDS, musculocontractural type	Reactome	REACT_267917	5	121	2774	82029	0.00180245133381	0.00147508807861	0.395298385369	0.802374182098	50515|9957|9394|3038|6487	http://www.reactome.org/cgi-bin/eventbrowser_st_id?ST_ID=REACT_267917	hsa:50515,CHST11,50515:down|hsa:9957,HS3ST1,9957:down|hsa:9394,HS6ST1,9394:down|hsa:3038,HAS3,3038:down|hsa:6487,ST3GAL3,6487:down
MPS VI - Maroteaux-Lamy syndrome	Reactome	REACT_147719	5	121	2774	82029	0.00180245133381	0.00147508807861	0.395298385369	0.802374182098	50515|9957|9394|3038|6487	http://www.reactome.org/cgi-bin/eventbrowser_st_id?ST_ID=REACT_147719	hsa:50515,CHST11,50515:down|hsa:9957,HS3ST1,9957:down|hsa:9394,HS6ST1,9394:down|hsa:3038,HAS3,3038:down|hsa:6487,ST3GAL3,6487:down
MPS II - Hunter syndrome	Reactome	REACT_147734	5	121	2774	82029	0.00180245133381	0.00147508807861	0.395298385369	0.802374182098	50515|9957|9394|3038|6487	http://www.reactome.org/cgi-bin/eventbrowser_st_id?ST_ID=REACT_147734	hsa:50515,CHST11,50515:down|hsa:9957,HS3ST1,9957:down|hsa:9394,HS6ST1,9394:down|hsa:3038,HAS3,3038:down|hsa:6487,ST3GAL3,6487:down
Defective B3GAT3 causes JDSSDHD	Reactome	REACT_268678	5	121	2774	82029	0.00180245133381	0.00147508807861	0.395298385369	0.802374182098	50515|9957|9394|3038|6487	http://www.reactome.org/cgi-bin/eventbrowser_st_id?ST_ID=REACT_268678	hsa:50515,CHST11,50515:down|hsa:9957,HS3ST1,9957:down|hsa:9394,HS6ST1,9394:down|hsa:3038,HAS3,3038:down|hsa:6487,ST3GAL3,6487:down
Defective CHST6 causes MCDC1	Reactome	REACT_268786	5	121	2774	82029	0.00180245133381	0.00147508807861	0.395298385369	0.802374182098	50515|9957|9394|3038|6487	http://www.reactome.org/cgi-bin/eventbrowser_st_id?ST_ID=REACT_268786	hsa:50515,CHST11,50515:down|hsa:9957,HS3ST1,9957:down|hsa:9394,HS6ST1,9394:down|hsa:3038,HAS3,3038:down|hsa:6487,ST3GAL3,6487:down
Signaling by ERBB2	Reactome	REACT_115755	6	149	2774	82029	0.00216294160058	0.00181643077448	0.396555565916	0.802374182098	10000|5575|942|8660|3084|2534	http://www.reactome.org/cgi-bin/eventbrowser_st_id?ST_ID=REACT_115755	hsa:10000,AKT3,10000:up|hsa:5575,PRKAR1B,5575:down|hsa:942,CD86,942:up|hsa:8660,IRS2,8660:up|hsa:3084,NRG1,3084:down|hsa:2534,FYN,2534:up
G alpha (i) signalling events	Reactome	REACT_19231	9	234	2774	82029	0.00324441240087	0.00285264967268	0.400156119339	0.803395944041	6352|338442|624|2770|2920|8601|51083|2919|8843	http://www.reactome.org/cgi-bin/eventbrowser_st_id?ST_ID=REACT_19231	hsa:6352,CCL5,6352:down|hsa:338442,HCAR2,338442:down|hsa:624,BDKRB2,624:down|hsa:2770,GNAI1,2770:down|hsa:2920,CXCL2,2920:down|hsa:8601,RGS20,8601:down|hsa:51083,GAL,51083:down|hsa:2919,CXCL1,2919:down|hsa:8843,HCAR3,8843:down
Retinoid metabolism and transport	Reactome	REACT_24968	2	40	2774	82029	0.000720980533526	0.00048763242268	0.401295190617	0.805058364928	4035|7804	http://www.reactome.org/cgi-bin/eventbrowser_st_id?ST_ID=REACT_24968	hsa:4035,LRP1,4035:down|hsa:7804,LRP8,7804:down
Signaling by FGFR mutants	Reactome	REACT_121398	2	40	2774	82029	0.000720980533526	0.00048763242268	0.401295190617	0.805058364928	8805|2261	http://www.reactome.org/cgi-bin/eventbrowser_st_id?ST_ID=REACT_121398	hsa:8805,TRIM24,8805:down|hsa:2261,FGFR3,2261:down
ISG15 antiviral mechanism	Reactome	REACT_115831	3	67	2774	82029	0.00108147080029	0.000816784307989	0.402545269038	0.806364991663	23165|4599|9883	http://www.reactome.org/cgi-bin/eventbrowser_st_id?ST_ID=REACT_115831	hsa:23165,NUP205,23165:down|hsa:4599,MX1,4599:down|hsa:9883,POM121,9883:down
Antiviral mechanism by IFN-stimulated genes	Reactome	REACT_115676	3	67	2774	82029	0.00108147080029	0.000816784307989	0.402545269038	0.806364991663	23165|4599|9883	http://www.reactome.org/cgi-bin/eventbrowser_st_id?ST_ID=REACT_115676	hsa:23165,NUP205,23165:down|hsa:4599,MX1,4599:down|hsa:9883,POM121,9883:down
Cellular responses to stress	Reactome	REACT_120956	10	263	2774	82029	0.00360490266763	0.00320618317912	0.403198283417	0.806753786689	8365|3552|85236|7157|493869|2878|3006|2877|2114|8900	http://www.reactome.org/cgi-bin/eventbrowser_st_id?ST_ID=REACT_120956	hsa:8365,HIST1H4H,8365:up|hsa:3552,IL1A,3552:down|hsa:85236,HIST1H2BK,85236:up|hsa:7157,TP53,7157:up|hsa:493869,GPX8,493869:up|hsa:2878,GPX3,2878:down|hsa:3006,HIST1H1C,3006:up|hsa:2877,GPX2,2877:down|hsa:2114,ETS2,2114:down|hsa:8900,CCNA1,8900:down
Sphingolipid metabolism	Reactome	REACT_19323	3	68	2774	82029	0.00108147080029	0.000828975118556	0.411356173665	0.806753786689	2760|8611|8877	http://www.reactome.org/cgi-bin/eventbrowser_st_id?ST_ID=REACT_19323	hsa:2760,GM2A,2760:down|hsa:8611,PPAP2A,8611:up|hsa:8877,SPHK1,8877:down
Rap1 signalling	Reactome	REACT_23898	1	15	2774	82029	0.000360490266763	0.000182862158505	0.412675075928	0.806753786689	10411	http://www.reactome.org/cgi-bin/eventbrowser_st_id?ST_ID=REACT_23898	hsa:10411,RAPGEF3,10411:down
Synthesis of bile acids and bile salts via 27-hydroxycholesterol	Reactome	REACT_11048	1	15	2774	82029	0.000360490266763	0.000182862158505	0.412675075928	0.806753786689	9420	http://www.reactome.org/cgi-bin/eventbrowser_st_id?ST_ID=REACT_11048	hsa:9420,CYP7B1,9420:up
Anchoring fibril formation	Reactome	REACT_150268	1	15	2774	82029	0.000360490266763	0.000182862158505	0.412675075928	0.806753786689	1284	http://www.reactome.org/cgi-bin/eventbrowser_st_id?ST_ID=REACT_150268	hsa:1284,COL4A2,1284:up
Transport of connexons to the plasma membrane	Reactome	REACT_11050	1	15	2774	82029	0.000360490266763	0.000182862158505	0.412675075928	0.806753786689	7277	http://www.reactome.org/cgi-bin/eventbrowser_st_id?ST_ID=REACT_11050	hsa:7277,TUBA4A,7277:down
Peptide hormone biosynthesis	Reactome	REACT_15452	1	15	2774	82029	0.000360490266763	0.000182862158505	0.412675075928	0.806753786689	1082	http://www.reactome.org/cgi-bin/eventbrowser_st_id?ST_ID=REACT_15452	hsa:1082,CGB,1082:down
Activation of BAD and translocation to mitochondria	Reactome	REACT_549	1	15	2774	82029	0.000360490266763	0.000182862158505	0.412675075928	0.806753786689	10000	http://www.reactome.org/cgi-bin/eventbrowser_st_id?ST_ID=REACT_549	hsa:10000,AKT3,10000:up
FCERI mediated MAPK activation	Reactome	REACT_163701	2	41	2774	82029	0.000720980533526	0.000499823233247	0.412791820027	0.806753786689	4067|5336	http://www.reactome.org/cgi-bin/eventbrowser_st_id?ST_ID=REACT_163701	hsa:4067,LYN,4067:down|hsa:5336,PLCG2,5336:down
Netrin-1 signaling	Reactome	REACT_22237	2	41	2774	82029	0.000720980533526	0.000499823233247	0.412791820027	0.806753786689	4756|2534	http://www.reactome.org/cgi-bin/eventbrowser_st_id?ST_ID=REACT_22237	hsa:4756,NEO1,4756:up|hsa:2534,FYN,2534:up
EPHB-mediated forward signaling	Reactome	REACT_263952	2	41	2774	82029	0.000720980533526	0.000499823233247	0.412791820027	0.806753786689	4067|2534	http://www.reactome.org/cgi-bin/eventbrowser_st_id?ST_ID=REACT_263952	hsa:4067,LYN,4067:down|hsa:2534,FYN,2534:up
Transport of glucose and other sugars, bile salts and organic acids, metal ions and amine compounds	Reactome	REACT_19305	4	96	2774	82029	0.00144196106705	0.00117031781443	0.414291035605	0.806753786689	56606|55117|6538|6540	http://www.reactome.org/cgi-bin/eventbrowser_st_id?ST_ID=REACT_19305	hsa:56606,SLC2A9,56606:down|hsa:55117,SLC6A15,55117:down|hsa:6538,SLC6A11,6538:down|hsa:6540,SLC6A13,6540:up
Glucose metabolism	Reactome	REACT_723	3	69	2774	82029	0.00108147080029	0.000841165929123	0.42012597084	0.806753786689	2026|230|8604	http://www.reactome.org/cgi-bin/eventbrowser_st_id?ST_ID=REACT_723	hsa:2026,ENO2,2026:down|hsa:230,ALDOC,230:down|hsa:8604,SLC25A12,8604:down
NCAM1 interactions	Reactome	REACT_18312	2	42	2774	82029	0.000720980533526	0.000512014043814	0.424177239654	0.808382527723	1284|1299	http://www.reactome.org/cgi-bin/eventbrowser_st_id?ST_ID=REACT_18312	hsa:1284,COL4A2,1284:up|hsa:1299,COL9A3,1299:down
Transcriptional activity of SMAD2/SMAD3:SMAD4 heterotrimer	Reactome	REACT_121061	2	42	2774	82029	0.000720980533526	0.000512014043814	0.424177239654	0.808382527723	23327|5054	http://www.reactome.org/cgi-bin/eventbrowser_st_id?ST_ID=REACT_121061	hsa:23327,NEDD4L,23327:up|hsa:5054,SERPINE1,5054:down
Glucagon-like Peptide-1 (GLP1) regulates insulin secretion	Reactome	REACT_18274	2	42	2774	82029	0.000720980533526	0.000512014043814	0.424177239654	0.808382527723	5575|10411	http://www.reactome.org/cgi-bin/eventbrowser_st_id?ST_ID=REACT_18274	hsa:5575,PRKAR1B,5575:down|hsa:10411,RAPGEF3,10411:down
Downstream signaling events of B Cell Receptor (BCR)	Reactome	REACT_118638	6	155	2774	82029	0.00216294160058	0.00188957563788	0.431494355687	0.811683545868	10000|942|8660|3084|5699|2534	http://www.reactome.org/cgi-bin/eventbrowser_st_id?ST_ID=REACT_118638	hsa:10000,AKT3,10000:up|hsa:942,CD86,942:up|hsa:8660,IRS2,8660:up|hsa:3084,NRG1,3084:down|hsa:5699,PSMB10,5699:down|hsa:2534,FYN,2534:up
Nucleotide-like (purinergic) receptors	Reactome	REACT_18342	1	16	2774	82029	0.000360490266763	0.000195052969072	0.431890749785	0.811683545868	5029	http://www.reactome.org/cgi-bin/eventbrowser_st_id?ST_ID=REACT_18342	hsa:5029,P2RY2,5029:down
TRAF6 mediated induction of TAK1 complex	Reactome	REACT_25351	1	16	2774	82029	0.000360490266763	0.000195052969072	0.431890749785	0.811683545868	148022	http://www.reactome.org/cgi-bin/eventbrowser_st_id?ST_ID=REACT_25351	hsa:148022,TICAM1,148022:down
Hyaluronan metabolism	Reactome	REACT_121083	1	16	2774	82029	0.000360490266763	0.000195052969072	0.431890749785	0.811683545868	3038	http://www.reactome.org/cgi-bin/eventbrowser_st_id?ST_ID=REACT_121083	hsa:3038,HAS3,3038:down
PKA activation	Reactome	REACT_15530	1	16	2774	82029	0.000360490266763	0.000195052969072	0.431890749785	0.811683545868	5575	http://www.reactome.org/cgi-bin/eventbrowser_st_id?ST_ID=REACT_15530	hsa:5575,PRKAR1B,5575:down
Beta-catenin phosphorylation cascade	Reactome	REACT_11065	1	16	2774	82029	0.000360490266763	0.000195052969072	0.431890749785	0.811683545868	23401	http://www.reactome.org/cgi-bin/eventbrowser_st_id?ST_ID=REACT_11065	hsa:23401,FRAT2,23401:down
Synthesis of very long-chain fatty acyl-CoAs	Reactome	REACT_380	1	16	2774	82029	0.000360490266763	0.000195052969072	0.431890749785	0.811683545868	79071	http://www.reactome.org/cgi-bin/eventbrowser_st_id?ST_ID=REACT_380	hsa:79071,ELOVL6,79071:down
Vasopressin regulates renal water homeostasis via Aquaporins	Reactome	REACT_24023	2	43	2774	82029	0.000720980533526	0.000524204854381	0.435446422718	0.816681010467	5575|360	http://www.reactome.org/cgi-bin/eventbrowser_st_id?ST_ID=REACT_24023	hsa:5575,PRKAR1B,5575:down|hsa:360,AQP3,360:down
Transcriptional regulation by small RNAs	Reactome	REACT_268530	4	99	2774	82029	0.00144196106705	0.00120689024613	0.436292377014	0.817607033353	8365|23165|9883|85236	http://www.reactome.org/cgi-bin/eventbrowser_st_id?ST_ID=REACT_268530	hsa:8365,HIST1H4H,8365:up|hsa:23165,NUP205,23165:down|hsa:9883,POM121,9883:down|hsa:85236,HIST1H2BK,85236:up
Condensation of Prophase Chromosomes	Reactome	REACT_264303	3	71	2774	82029	0.00108147080029	0.000865547550257	0.437529095134	0.817607033353	54892|8365|85236	http://www.reactome.org/cgi-bin/eventbrowser_st_id?ST_ID=REACT_264303	hsa:54892,NCAPG2,54892:down|hsa:8365,HIST1H4H,8365:up|hsa:85236,HIST1H2BK,85236:up
NCAM signaling for neurite out-growth	Reactome	REACT_18334	3	71	2774	82029	0.00108147080029	0.000865547550257	0.437529095134	0.817607033353	1284|1299|2534	http://www.reactome.org/cgi-bin/eventbrowser_st_id?ST_ID=REACT_18334	hsa:1284,COL4A2,1284:up|hsa:1299,COL9A3,1299:down|hsa:2534,FYN,2534:up
Regulatory RNA pathways	Reactome	REACT_12472	5	128	2774	82029	0.00180245133381	0.00156042375258	0.440483503943	0.817607033353	8365|23165|9883|4603|85236	http://www.reactome.org/cgi-bin/eventbrowser_st_id?ST_ID=REACT_12472	hsa:8365,HIST1H4H,8365:up|hsa:23165,NUP205,23165:down|hsa:9883,POM121,9883:down|hsa:4603,MYBL1,4603:up|hsa:85236,HIST1H2BK,85236:up
Nuclear Envelope Breakdown	Reactome	REACT_160255	2	44	2774	82029	0.000720980533526	0.000536395664948	0.446594790027	0.817607033353	23165|9883	http://www.reactome.org/cgi-bin/eventbrowser_st_id?ST_ID=REACT_160255	hsa:23165,NUP205,23165:down|hsa:9883,POM121,9883:down
Mitotic Prophase	Reactome	REACT_765	5	129	2774	82029	0.00180245133381	0.00157261456314	0.446881064017	0.817607033353	8365|54892|23165|9883|85236	http://www.reactome.org/cgi-bin/eventbrowser_st_id?ST_ID=REACT_765	hsa:8365,HIST1H4H,8365:up|hsa:54892,NCAPG2,54892:down|hsa:23165,NUP205,23165:down|hsa:9883,POM121,9883:down|hsa:85236,HIST1H2BK,85236:up
Cellular Senescence	Reactome	REACT_169274	7	187	2774	82029	0.00252343186734	0.00227968157603	0.45005323539	0.819538663897	8365|3552|85236|7157|3006|2114|8900	http://www.reactome.org/cgi-bin/eventbrowser_st_id?ST_ID=REACT_169274	hsa:8365,HIST1H4H,8365:up|hsa:3552,IL1A,3552:down|hsa:85236,HIST1H2BK,85236:up|hsa:7157,TP53,7157:up|hsa:3006,HIST1H1C,3006:up|hsa:2114,ETS2,2114:down|hsa:8900,CCNA1,8900:down
Metabolism of amino acids and derivatives	Reactome	REACT_13	7	187	2774	82029	0.00252343186734	0.00227968157603	0.45005323539	0.819538663897	5831|10166|58472|548596|162417|5699|6538	http://www.reactome.org/cgi-bin/eventbrowser_st_id?ST_ID=REACT_13	hsa:5831,PYCR1,5831:down|hsa:10166,SLC25A15,10166:down|hsa:58472,SQRDL,58472:down|hsa:548596,CKMT1A,548596:down|hsa:162417,NAGS,162417:down|hsa:5699,PSMB10,5699:down|hsa:6538,SLC6A11,6538:down
Signaling by FGFR1 fusion mutants	Reactome	REACT_121141	1	17	2774	82029	0.000360490266763	0.000207243779639	0.450477958288	0.819538663897	8805	http://www.reactome.org/cgi-bin/eventbrowser_st_id?ST_ID=REACT_121141	hsa:8805,TRIM24,8805:down
Synthesis of PIPs at the Golgi membrane	Reactome	REACT_120836	1	17	2774	82029	0.000360490266763	0.000207243779639	0.450477958288	0.819538663897	55697	http://www.reactome.org/cgi-bin/eventbrowser_st_id?ST_ID=REACT_120836	hsa:55697,VAC14,55697:down
CREB phosphorylation through the activation of CaMKII	Reactome	REACT_20642	1	17	2774	82029	0.000360490266763	0.000207243779639	0.450477958288	0.819538663897	2906	http://www.reactome.org/cgi-bin/eventbrowser_st_id?ST_ID=REACT_20642	hsa:2906,GRIN2D,2906:down
PKA-mediated phosphorylation of CREB	Reactome	REACT_15497	1	17	2774	82029	0.000360490266763	0.000207243779639	0.450477958288	0.819538663897	5575	http://www.reactome.org/cgi-bin/eventbrowser_st_id?ST_ID=REACT_15497	hsa:5575,PRKAR1B,5575:down
PKA activation in glucagon signalling	Reactome	REACT_1946	1	17	2774	82029	0.000360490266763	0.000207243779639	0.450477958288	0.819538663897	5575	http://www.reactome.org/cgi-bin/eventbrowser_st_id?ST_ID=REACT_1946	hsa:5575,PRKAR1B,5575:down
Platelet sensitization by LDL	Reactome	REACT_23879	1	17	2774	82029	0.000360490266763	0.000207243779639	0.450477958288	0.819538663897	7804	http://www.reactome.org/cgi-bin/eventbrowser_st_id?ST_ID=REACT_23879	hsa:7804,LRP8,7804:down
G1/S-Specific Transcription	Reactome	REACT_683	1	17	2774	82029	0.000360490266763	0.000207243779639	0.450477958288	0.819538663897	8900	http://www.reactome.org/cgi-bin/eventbrowser_st_id?ST_ID=REACT_683	hsa:8900,CCNA1,8900:down
Unblocking of NMDA receptor, glutamate binding and activation	Reactome	REACT_20594	1	17	2774	82029	0.000360490266763	0.000207243779639	0.450477958288	0.819538663897	2906	http://www.reactome.org/cgi-bin/eventbrowser_st_id?ST_ID=REACT_20594	hsa:2906,GRIN2D,2906:down
Meiotic synapsis	Reactome	REACT_75792	3	74	2774	82029	0.00108147080029	0.000902119981958	0.463247174454	0.821290599437	10734|8365|85236	http://www.reactome.org/cgi-bin/eventbrowser_st_id?ST_ID=REACT_75792	hsa:10734,STAG3,10734:down|hsa:8365,HIST1H4H,8365:up|hsa:85236,HIST1H2BK,85236:up
Defective ACY1 causes encephalopathy	Reactome	REACT_267633	1	18	2774	82029	0.000360490266763	0.000219434590206	0.468457248772	0.823433869796	4257	http://www.reactome.org/cgi-bin/eventbrowser_st_id?ST_ID=REACT_267633	hsa:4257,MGST1,4257:down
Cell-extracellular matrix interactions	Reactome	REACT_20649	1	18	2774	82029	0.000360490266763	0.000219434590206	0.468457248772	0.823433869796	2318	http://www.reactome.org/cgi-bin/eventbrowser_st_id?ST_ID=REACT_20649	hsa:2318,FLNC,2318:up
Synthesis and interconversion of nucleotide di- and triphosphates	Reactome	REACT_21330	1	18	2774	82029	0.000360490266763	0.000219434590206	0.468457248772	0.823433869796	51727	http://www.reactome.org/cgi-bin/eventbrowser_st_id?ST_ID=REACT_21330	hsa:51727,CMPK1,51727:down
Aflatoxin activation and detoxification	Reactome	REACT_264461	1	18	2774	82029	0.000360490266763	0.000219434590206	0.468457248772	0.823433869796	4257	http://www.reactome.org/cgi-bin/eventbrowser_st_id?ST_ID=REACT_264461	hsa:4257,MGST1,4257:down
Ephrin signaling	Reactome	REACT_264047	1	18	2774	82029	0.000360490266763	0.000219434590206	0.468457248772	0.823433869796	2534	http://www.reactome.org/cgi-bin/eventbrowser_st_id?ST_ID=REACT_264047	hsa:2534,FYN,2534:up
Activation of IRF3/IRF7 mediated by TBK1/IKK epsilon	Reactome	REACT_25148	1	18	2774	82029	0.000360490266763	0.000219434590206	0.468457248772	0.823433869796	148022	http://www.reactome.org/cgi-bin/eventbrowser_st_id?ST_ID=REACT_25148	hsa:148022,TICAM1,148022:down
NRAGE signals death through JNK	Reactome	REACT_13638	2	46	2774	82029	0.000720980533526	0.000560777286082	0.468512856328	0.823433869796	64857|29	http://www.reactome.org/cgi-bin/eventbrowser_st_id?ST_ID=REACT_13638	hsa:64857,PLEKHG2,64857:up|hsa:29,ABR,29:up
NGF signalling via TRKA from the plasma membrane	Reactome	REACT_12056	7	191	2774	82029	0.00252343186734	0.0023284448183	0.471149912453	0.824628714583	10000|5575|942|8660|5603|3084|2534	http://www.reactome.org/cgi-bin/eventbrowser_st_id?ST_ID=REACT_12056	hsa:10000,AKT3,10000:up|hsa:5575,PRKAR1B,5575:down|hsa:942,CD86,942:up|hsa:8660,IRS2,8660:up|hsa:5603,MAPK13,5603:down|hsa:3084,NRG1,3084:down|hsa:2534,FYN,2534:up
HDMs demethylate histones	Reactome	REACT_263961	2	47	2774	82029	0.000720980533526	0.000572968096649	0.479275425284	0.827431918221	84159|8365	http://www.reactome.org/cgi-bin/eventbrowser_st_id?ST_ID=REACT_263961	hsa:84159,ARID5B,84159:down|hsa:8365,HIST1H4H,8365:up
G alpha (12/13) signalling events	Reactome	REACT_18407	3	76	2774	82029	0.00108147080029	0.000926501603092	0.480102814547	0.827431918221	64857|29|2768	http://www.reactome.org/cgi-bin/eventbrowser_st_id?ST_ID=REACT_18407	hsa:64857,PLEKHG2,64857:up|hsa:29,ABR,29:up|hsa:2768,GNA12,2768:down
eNOS activation and regulation	Reactome	REACT_12389	1	19	2774	82029	0.000360490266763	0.000231625400773	0.485848497026	0.827431918221	10434	http://www.reactome.org/cgi-bin/eventbrowser_st_id?ST_ID=REACT_12389	hsa:10434,LYPLA1,10434:down
SOS-mediated signalling	Reactome	REACT_524	1	19	2774	82029	0.000360490266763	0.000231625400773	0.485848497026	0.827431918221	8660	http://www.reactome.org/cgi-bin/eventbrowser_st_id?ST_ID=REACT_524	hsa:8660,IRS2,8660:up
Metabolism of nitric oxide	Reactome	REACT_12508	1	19	2774	82029	0.000360490266763	0.000231625400773	0.485848497026	0.827431918221	10434	http://www.reactome.org/cgi-bin/eventbrowser_st_id?ST_ID=REACT_12508	hsa:10434,LYPLA1,10434:down
Ras activation uopn Ca2+ infux through NMDA receptor	Reactome	REACT_20546	1	19	2774	82029	0.000360490266763	0.000231625400773	0.485848497026	0.827431918221	2906	http://www.reactome.org/cgi-bin/eventbrowser_st_id?ST_ID=REACT_20546	hsa:2906,GRIN2D,2906:down
Synthesis, secretion, and inactivation of Glucagon-like Peptide-1 (GLP-1)	Reactome	REACT_24019	1	19	2774	82029	0.000360490266763	0.000231625400773	0.485848497026	0.827431918221	5080	http://www.reactome.org/cgi-bin/eventbrowser_st_id?ST_ID=REACT_24019	hsa:5080,PAX6,5080:up
Chondroitin sulfate biosynthesis	Reactome	REACT_120989	1	19	2774	82029	0.000360490266763	0.000231625400773	0.485848497026	0.827431918221	50515	http://www.reactome.org/cgi-bin/eventbrowser_st_id?ST_ID=REACT_120989	hsa:50515,CHST11,50515:down
Scavenging by Class A Receptors	Reactome	REACT_163699	1	19	2774	82029	0.000360490266763	0.000231625400773	0.485848497026	0.827431918221	1284	http://www.reactome.org/cgi-bin/eventbrowser_st_id?ST_ID=REACT_163699	hsa:1284,COL4A2,1284:up
Citric acid cycle (TCA cycle)	Reactome	REACT_1785	1	19	2774	82029	0.000360490266763	0.000231625400773	0.485848497026	0.827431918221	3418	http://www.reactome.org/cgi-bin/eventbrowser_st_id?ST_ID=REACT_1785	hsa:3418,IDH2,3418:down
Senescence-Associated Secretory Phenotype (SASP)	Reactome	REACT_169168	4	106	2774	82029	0.00144196106705	0.0012922259201	0.486598273932	0.827431918221	3552|8365|8900|85236	http://www.reactome.org/cgi-bin/eventbrowser_st_id?ST_ID=REACT_169168	hsa:3552,IL1A,3552:down|hsa:8365,HIST1H4H,8365:up|hsa:8900,CCNA1,8900:down|hsa:85236,HIST1H2BK,85236:up
SLC-mediated transmembrane transport	Reactome	REACT_19118	9	253	2774	82029	0.00324441240087	0.00308427507345	0.487954898494	0.827991046694	55117|6540|6513|10723|23165|3177|56606|9883|6538	http://www.reactome.org/cgi-bin/eventbrowser_st_id?ST_ID=REACT_19118	hsa:55117,SLC6A15,55117:down|hsa:6540,SLC6A13,6540:up|hsa:6513,SLC2A1,6513:down|hsa:10723,SLC12A7,10723:up|hsa:23165,NUP205,23165:down|hsa:3177,SLC29A2,3177:down|hsa:56606,SLC2A9,56606:down|hsa:9883,POM121,9883:down|hsa:6538,SLC6A11,6538:down
Developmental Biology	Reactome	REACT_111045	18	518	2774	82029	0.00648882480173	0.0063148398737	0.488170120502	0.827991046694	1284|10000|4067|1272|5080|56924|4756|6334|10398|7277|4627|55740|5468|8828|1000|1299|2534|10371	http://www.reactome.org/cgi-bin/eventbrowser_st_id?ST_ID=REACT_111045	hsa:1284,COL4A2,1284:up|hsa:10000,AKT3,10000:up|hsa:4067,LYN,4067:down|hsa:1272,CNTN1,1272:down|hsa:5080,PAX6,5080:up|hsa:56924,PAK6,56924:down|hsa:4756,NEO1,4756:up|hsa:6334,SCN8A,6334:up|hsa:10398,MYL9,10398:up|hsa:7277,TUBA4A,7277:down|hsa:4627,MYH9,4627:up|hsa:55740,ENAH,55740:down|hsa:5468,PPARG,5468:up|hsa:8828,NRP2,8828:up|hsa:1000,CDH2,1000:up|hsa:1299,COL9A3,1299:down|hsa:2534,FYN,2534:u…
Chaperonin-mediated protein folding	Reactome	REACT_17004	2	48	2774	82029	0.000720980533526	0.000585158907216	0.489902875876	0.828476455615	7277|8877	http://www.reactome.org/cgi-bin/eventbrowser_st_id?ST_ID=REACT_17004	hsa:7277,TUBA4A,7277:down|hsa:8877,SPHK1,8877:down
Signaling by ERBB4	Reactome	REACT_115596	5	137	2774	82029	0.00180245133381	0.00167014104768	0.497271371838	0.832186686039	8660|942|10000|2534|3084	http://www.reactome.org/cgi-bin/eventbrowser_st_id?ST_ID=REACT_115596	hsa:8660,IRS2,8660:up|hsa:942,CD86,942:up|hsa:10000,AKT3,10000:up|hsa:2534,FYN,2534:up|hsa:3084,NRG1,3084:down
EPH-ephrin mediated repulsion of cells	Reactome	REACT_264198	2	49	2774	82029	0.000720980533526	0.000597349717783	0.500392529569	0.832186686039	4067|2534	http://www.reactome.org/cgi-bin/eventbrowser_st_id?ST_ID=REACT_264198	hsa:4067,LYN,4067:down|hsa:2534,FYN,2534:up
Deadenylation-dependent mRNA decay	Reactome	REACT_20639	2	49	2774	82029	0.000720980533526	0.000597349717783	0.500392529569	0.832186686039	28960|4850	http://www.reactome.org/cgi-bin/eventbrowser_st_id?ST_ID=REACT_20639	hsa:28960,DCPS,28960:down|hsa:4850,CNOT4,4850:down
PPARA activates gene expression	Reactome	REACT_116145	4	108	2774	82029	0.00144196106705	0.00131660754124	0.500640889721	0.832186686039	1490|5468|3157|1376	http://www.reactome.org/cgi-bin/eventbrowser_st_id?ST_ID=REACT_116145	hsa:1490,CTGF,1490:up|hsa:5468,PPARG,5468:up|hsa:3157,HMGCS1,3157:down|hsa:1376,CPT2,1376:down
Signaling by Insulin receptor	Reactome	REACT_498	4	108	2774	82029	0.00144196106705	0.00131660754124	0.500640889721	0.832186686039	8660|10312|155066|51606	http://www.reactome.org/cgi-bin/eventbrowser_st_id?ST_ID=REACT_498	hsa:8660,IRS2,8660:up|hsa:10312,TCIRG1,10312:down|hsa:155066,ATP6V0E2,155066:down|hsa:51606,ATP6V1H,51606:down
Glucuronidation	Reactome	REACT_6784	1	20	2774	82029	0.000360490266763	0.00024381621134	0.502670929226	0.832186686039	54578	http://www.reactome.org/cgi-bin/eventbrowser_st_id?ST_ID=REACT_6784	hsa:54578,UGT1A6,54578:down
Phospholipid metabolism	Reactome	REACT_120870	5	138	2774	82029	0.00180245133381	0.00168233185825	0.503452296405	0.832186686039	3636|55697|23171|5833|23646	http://www.reactome.org/cgi-bin/eventbrowser_st_id?ST_ID=REACT_120870	hsa:3636,INPPL1,3636:down|hsa:55697,VAC14,55697:down|hsa:23171,GPD1L,23171:down|hsa:5833,PCYT2,5833:down|hsa:23646,PLD3,23646:up
Packaging Of Telomere Ends	Reactome	REACT_7963	2	50	2774	82029	0.000720980533526	0.00060954052835	0.510742027467	0.834506326399	8365|85236	http://www.reactome.org/cgi-bin/eventbrowser_st_id?ST_ID=REACT_7963	hsa:8365,HIST1H4H,8365:up|hsa:85236,HIST1H2BK,85236:up
PI Metabolism	Reactome	REACT_121175	2	50	2774	82029	0.000720980533526	0.00060954052835	0.510742027467	0.834506326399	3636|55697	http://www.reactome.org/cgi-bin/eventbrowser_st_id?ST_ID=REACT_121175	hsa:3636,INPPL1,3636:down|hsa:55697,VAC14,55697:down
Ion channel transport	Reactome	REACT_25300	6	169	2774	82029	0.00216294160058	0.00206024698582	0.511247495183	0.834821662545	23327|55283|10079|5349|6337|493	http://www.reactome.org/cgi-bin/eventbrowser_st_id?ST_ID=REACT_25300	hsa:23327,NEDD4L,23327:up|hsa:55283,MCOLN3,55283:up|hsa:10079,ATP9A,10079:down|hsa:5349,FXYD3,5349:down|hsa:6337,SCNN1A,6337:down|hsa:493,ATP2B4,493:down
L1CAM interactions	Reactome	REACT_22205	4	110	2774	82029	0.00144196106705	0.00134098916237	0.51451318497	0.836609588188	6334|8828|1272|7277	http://www.reactome.org/cgi-bin/eventbrowser_st_id?ST_ID=REACT_22205	hsa:6334,SCN8A,6334:up|hsa:8828,NRP2,8828:up|hsa:1272,CNTN1,1272:down|hsa:7277,TUBA4A,7277:down
Regulation of lipid metabolism by Peroxisome proliferator-activated receptor alpha (PPARalpha)	Reactome	REACT_19241	4	110	2774	82029	0.00144196106705	0.00134098916237	0.51451318497	0.836609588188	1490|5468|3157|1376	http://www.reactome.org/cgi-bin/eventbrowser_st_id?ST_ID=REACT_19241	hsa:1490,CTGF,1490:up|hsa:5468,PPARG,5468:up|hsa:3157,HMGCS1,3157:down|hsa:1376,CPT2,1376:down
Formation of tubulin folding intermediates by CCT/TriC	Reactome	REACT_16956	1	21	2774	82029	0.000360490266763	0.000256007021907	0.518943143167	0.836609588188	7277	http://www.reactome.org/cgi-bin/eventbrowser_st_id?ST_ID=REACT_16956	hsa:7277,TUBA4A,7277:down
Nephrin interactions	Reactome	REACT_23832	1	21	2774	82029	0.000360490266763	0.000256007021907	0.518943143167	0.836609588188	2534	http://www.reactome.org/cgi-bin/eventbrowser_st_id?ST_ID=REACT_23832	hsa:2534,FYN,2534:up
VxPx cargo-targeting to cilium	Reactome	REACT_268299	1	21	2774	82029	0.000360490266763	0.000256007021907	0.518943143167	0.836609588188	60412	http://www.reactome.org/cgi-bin/eventbrowser_st_id?ST_ID=REACT_268299	hsa:60412,EXOC4,60412:down
RIP-mediated NFkB activation via ZBP1	Reactome	REACT_118563	1	21	2774	82029	0.000360490266763	0.000256007021907	0.518943143167	0.836609588188	148022	http://www.reactome.org/cgi-bin/eventbrowser_st_id?ST_ID=REACT_118563	hsa:148022,TICAM1,148022:down
Synthesis of Leukotrienes (LT) and Eoxins (EX)	Reactome	REACT_150420	1	21	2774	82029	0.000360490266763	0.000256007021907	0.518943143167	0.836609588188	57834	http://www.reactome.org/cgi-bin/eventbrowser_st_id?ST_ID=REACT_150420	hsa:57834,CYP4F11,57834:down
regulation of FZD by ubiquitination	Reactome	REACT_264580	1	21	2774	82029	0.000360490266763	0.000256007021907	0.518943143167	0.836609588188	54894	http://www.reactome.org/cgi-bin/eventbrowser_st_id?ST_ID=REACT_264580	hsa:54894,RNF43,54894:down
Ubiquitin Mediated Degradation of Phosphorylated Cdc25A	Reactome	REACT_1614	2	51	2774	82029	0.000720980533526	0.000621731338917	0.520949312287	0.836609588188	1111|5699	http://www.reactome.org/cgi-bin/eventbrowser_st_id?ST_ID=REACT_1614	hsa:1111,CHEK1,1111:down|hsa:5699,PSMB10,5699:down
p53-Independent DNA Damage Response	Reactome	REACT_2160	2	51	2774	82029	0.000720980533526	0.000621731338917	0.520949312287	0.836609588188	1111|5699	http://www.reactome.org/cgi-bin/eventbrowser_st_id?ST_ID=REACT_2160	hsa:1111,CHEK1,1111:down|hsa:5699,PSMB10,5699:down
Aquaporin-mediated transport	Reactome	REACT_23887	2	51	2774	82029	0.000720980533526	0.000621731338917	0.520949312287	0.836609588188	5575|360	http://www.reactome.org/cgi-bin/eventbrowser_st_id?ST_ID=REACT_23887	hsa:5575,PRKAR1B,5575:down|hsa:360,AQP3,360:down
Autodegradation of the E3 ubiquitin ligase COP1	Reactome	REACT_20549	2	51	2774	82029	0.000720980533526	0.000621731338917	0.520949312287	0.836609588188	7157|5699	http://www.reactome.org/cgi-bin/eventbrowser_st_id?ST_ID=REACT_20549	hsa:7157,TP53,7157:up|hsa:5699,PSMB10,5699:down
p53-Independent G1/S DNA damage checkpoint	Reactome	REACT_1208	2	51	2774	82029	0.000720980533526	0.000621731338917	0.520949312287	0.836609588188	1111|5699	http://www.reactome.org/cgi-bin/eventbrowser_st_id?ST_ID=REACT_1208	hsa:1111,CHEK1,1111:down|hsa:5699,PSMB10,5699:down
Opioid Signalling	Reactome	REACT_15295	3	82	2774	82029	0.00108147080029	0.000999646466494	0.529075983164	0.839884419151	2770|5575|5332	http://www.reactome.org/cgi-bin/eventbrowser_st_id?ST_ID=REACT_15295	hsa:2770,GNAI1,2770:down|hsa:5575,PRKAR1B,5575:down|hsa:5332,PLCB4,5332:up
Stabilization of p53	Reactome	REACT_309	2	52	2774	82029	0.000720980533526	0.000633922149484	0.531012611161	0.84130747343	7157|5699	http://www.reactome.org/cgi-bin/eventbrowser_st_id?ST_ID=REACT_309	hsa:7157,TP53,7157:up|hsa:5699,PSMB10,5699:down
Nucleotide-binding domain, leucine rich repeat containing receptor (NLR) signaling pathways	Reactome	REACT_75913	2	52	2774	82029	0.000720980533526	0.000633922149484	0.531012611161	0.84130747343	329|5603	http://www.reactome.org/cgi-bin/eventbrowser_st_id?ST_ID=REACT_75913	hsa:329,BIRC2,329:up|hsa:5603,MAPK13,5603:down
Incretin synthesis, secretion, and inactivation	Reactome	REACT_23974	1	22	2774	82029	0.000360490266763	0.000268197832474	0.534683128787	0.843258666107	5080	http://www.reactome.org/cgi-bin/eventbrowser_st_id?ST_ID=REACT_23974	hsa:5080,PAX6,5080:up
Cyclin A/B1 associated events during G2/M transition	Reactome	REACT_1857	1	22	2774	82029	0.000360490266763	0.000268197832474	0.534683128787	0.843258666107	8900	http://www.reactome.org/cgi-bin/eventbrowser_st_id?ST_ID=REACT_1857	hsa:8900,CCNA1,8900:down
Lysosome Vesicle Biogenesis	Reactome	REACT_19287	1	22	2774	82029	0.000360490266763	0.000268197832474	0.534683128787	0.843258666107	1174	http://www.reactome.org/cgi-bin/eventbrowser_st_id?ST_ID=REACT_19287	hsa:1174,AP1S1,1174:down
Intrinsic Pathway	Reactome	REACT_326	1	22	2774	82029	0.000360490266763	0.000268197832474	0.534683128787	0.843258666107	5270	http://www.reactome.org/cgi-bin/eventbrowser_st_id?ST_ID=REACT_326	hsa:5270,SERPINE2,5270:up
ADP signalling through P2Y purinoceptor 12	Reactome	REACT_20653	1	22	2774	82029	0.000360490266763	0.000268197832474	0.534683128787	0.843258666107	2770	http://www.reactome.org/cgi-bin/eventbrowser_st_id?ST_ID=REACT_20653	hsa:2770,GNAI1,2770:down
Muscle contraction	Reactome	REACT_17044	2	53	2774	82029	0.000720980533526	0.000646112960051	0.54093041924	0.845390487947	10398|7138	http://www.reactome.org/cgi-bin/eventbrowser_st_id?ST_ID=REACT_17044	hsa:10398,MYL9,10398:up|hsa:7138,TNNT1,7138:up
Peptide hormone metabolism	Reactome	REACT_160078	3	84	2774	82029	0.00108147080029	0.00102402808763	0.544818477932	0.845766961653	60412|5080|1082	http://www.reactome.org/cgi-bin/eventbrowser_st_id?ST_ID=REACT_160078	hsa:60412,EXOC4,60412:down|hsa:5080,PAX6,5080:up|hsa:1082,CGB,1082:down
Deadenylation of mRNA	Reactome	REACT_20514	1	23	2774	82029	0.000360490266763	0.000280388643041	0.549908288031	0.849253785848	4850	http://www.reactome.org/cgi-bin/eventbrowser_st_id?ST_ID=REACT_20514	hsa:4850,CNOT4,4850:down
Synthesis of bile acids and bile salts via 7alpha-hydroxycholesterol	Reactome	REACT_11041	1	23	2774	82029	0.000360490266763	0.000280388643041	0.549908288031	0.849253785848	9420	http://www.reactome.org/cgi-bin/eventbrowser_st_id?ST_ID=REACT_11041	hsa:9420,CYP7B1,9420:up
PD-1 signaling	Reactome	REACT_19324	1	23	2774	82029	0.000360490266763	0.000280388643041	0.549908288031	0.849253785848	80380	http://www.reactome.org/cgi-bin/eventbrowser_st_id?ST_ID=REACT_19324	hsa:80380,PDCD1LG2,80380:down
Signaling by Leptin	Reactome	REACT_169118	1	23	2774	82029	0.000360490266763	0.000280388643041	0.549908288031	0.849253785848	8660	http://www.reactome.org/cgi-bin/eventbrowser_st_id?ST_ID=REACT_169118	hsa:8660,IRS2,8660:up
Endogenous sterols	Reactome	REACT_13812	1	23	2774	82029	0.000360490266763	0.000280388643041	0.549908288031	0.849253785848	9420	http://www.reactome.org/cgi-bin/eventbrowser_st_id?ST_ID=REACT_13812	hsa:9420,CYP7B1,9420:up
Intraflagellar transport	Reactome	REACT_268024	2	54	2774	82029	0.000720980533526	0.000658303770618	0.550701484072	0.849253785848	51668|7277	http://www.reactome.org/cgi-bin/eventbrowser_st_id?ST_ID=REACT_268024	hsa:51668,HSPB11,51668:down|hsa:7277,TUBA4A,7277:down
AUF1 (hnRNP D0) destabilizes mRNA	Reactome	REACT_25325	2	54	2774	82029	0.000720980533526	0.000658303770618	0.550701484072	0.849253785848	5699|3315	http://www.reactome.org/cgi-bin/eventbrowser_st_id?ST_ID=REACT_25325	hsa:5699,PSMB10,5699:down|hsa:3315,HSPB1,3315:down
GABA receptor activation	Reactome	REACT_25199	2	55	2774	82029	0.000720980533526	0.000670494581185	0.56032479071	0.85335090866	2770|3772	http://www.reactome.org/cgi-bin/eventbrowser_st_id?ST_ID=REACT_25199	hsa:2770,GNAI1,2770:down|hsa:3772,KCNJ15,3772:down
Heparan sulfate/heparin (HS-GAG) metabolism	Reactome	REACT_121314	2	55	2774	82029	0.000720980533526	0.000670494581185	0.56032479071	0.85335090866	9957|9394	http://www.reactome.org/cgi-bin/eventbrowser_st_id?ST_ID=REACT_121314	hsa:9957,HS3ST1,9957:down|hsa:9394,HS6ST1,9394:down
Smooth Muscle Contraction	Reactome	REACT_20558	1	24	2774	82029	0.000360490266763	0.000292579453608	0.564635454063	0.855988507974	10398	http://www.reactome.org/cgi-bin/eventbrowser_st_id?ST_ID=REACT_20558	hsa:10398,MYL9,10398:up
Post-translational modification: synthesis of GPI-anchored proteins	Reactome	REACT_1853	1	24	2774	82029	0.000360490266763	0.000292579453608	0.564635454063	0.855988507974	5329	http://www.reactome.org/cgi-bin/eventbrowser_st_id?ST_ID=REACT_1853	hsa:5329,PLAUR,5329:down
Sulfur amino acid metabolism	Reactome	REACT_115639	1	24	2774	82029	0.000360490266763	0.000292579453608	0.564635454063	0.855988507974	58472	http://www.reactome.org/cgi-bin/eventbrowser_st_id?ST_ID=REACT_115639	hsa:58472,SQRDL,58472:down
TRAF6 mediated NF-kB activation	Reactome	REACT_24969	1	24	2774	82029	0.000360490266763	0.000292579453608	0.564635454063	0.855988507974	64135	http://www.reactome.org/cgi-bin/eventbrowser_st_id?ST_ID=REACT_24969	hsa:64135,IFIH1,64135:down
Downregulation of SMAD2/3:SMAD4 transcriptional activity	Reactome	REACT_121111	1	24	2774	82029	0.000360490266763	0.000292579453608	0.564635454063	0.855988507974	23327	http://www.reactome.org/cgi-bin/eventbrowser_st_id?ST_ID=REACT_121111	hsa:23327,NEDD4L,23327:up
Recruitment of NuMA to mitotic centrosomes	Reactome	REACT_15510	1	24	2774	82029	0.000360490266763	0.000292579453608	0.564635454063	0.855988507974	7277	http://www.reactome.org/cgi-bin/eventbrowser_st_id?ST_ID=REACT_15510	hsa:7277,TUBA4A,7277:down
SCF(Skp2)-mediated degradation of p27/p21	Reactome	REACT_9003	2	56	2774	82029	0.000720980533526	0.000682685391752	0.569799547522	0.858754335053	5699|8900	http://www.reactome.org/cgi-bin/eventbrowser_st_id?ST_ID=REACT_9003	hsa:5699,PSMB10,5699:down|hsa:8900,CCNA1,8900:down
formation of the beta-catenin:TCF transactivating complex	Reactome	REACT_264242	3	88	2774	82029	0.00108147080029	0.0010727913299	0.575358729977	0.858754335053	26108|8365|85236	http://www.reactome.org/cgi-bin/eventbrowser_st_id?ST_ID=REACT_264242	hsa:26108,PYGO1,26108:up|hsa:8365,HIST1H4H,8365:up|hsa:85236,HIST1H2BK,85236:up
Signalling by NGF	Reactome	REACT_11061	9	273	2774	82029	0.00324441240087	0.00332809128479	0.576417125637	0.858754335053	64857|10000|5575|942|29|8660|5603|3084|2534	http://www.reactome.org/cgi-bin/eventbrowser_st_id?ST_ID=REACT_11061	hsa:64857,PLEKHG2,64857:up|hsa:10000,AKT3,10000:up|hsa:5575,PRKAR1B,5575:down|hsa:942,CD86,942:up|hsa:29,ABR,29:up|hsa:8660,IRS2,8660:up|hsa:5603,MAPK13,5603:down|hsa:3084,NRG1,3084:down|hsa:2534,FYN,2534:up
EGFR downregulation	Reactome	REACT_12484	1	25	2774	82029	0.000360490266763	0.000304770264175	0.578880909847	0.858754335053	10253	http://www.reactome.org/cgi-bin/eventbrowser_st_id?ST_ID=REACT_12484	hsa:10253,SPRY2,10253:up
TRP channels	Reactome	REACT_169333	1	25	2774	82029	0.000360490266763	0.000304770264175	0.578880909847	0.858754335053	55283	http://www.reactome.org/cgi-bin/eventbrowser_st_id?ST_ID=REACT_169333	hsa:55283,MCOLN3,55283:up
G0 and Early G1	Reactome	REACT_111214	1	25	2774	82029	0.000360490266763	0.000304770264175	0.578880909847	0.858754335053	8900	http://www.reactome.org/cgi-bin/eventbrowser_st_id?ST_ID=REACT_111214	hsa:8900,CCNA1,8900:down
Effects of PIP2 hydrolysis	Reactome	REACT_2202	1	25	2774	82029	0.000360490266763	0.000304770264175	0.578880909847	0.858754335053	5583	http://www.reactome.org/cgi-bin/eventbrowser_st_id?ST_ID=REACT_2202	hsa:5583,PRKCH,5583:down
Downregulation of TGF-beta receptor signaling	Reactome	REACT_120727	1	25	2774	82029	0.000360490266763	0.000304770264175	0.578880909847	0.858754335053	23327	http://www.reactome.org/cgi-bin/eventbrowser_st_id?ST_ID=REACT_120727	hsa:23327,NEDD4L,23327:up
Signaling by FGFR1 mutants	Reactome	REACT_120999	1	25	2774	82029	0.000360490266763	0.000304770264175	0.578880909847	0.858754335053	8805	http://www.reactome.org/cgi-bin/eventbrowser_st_id?ST_ID=REACT_120999	hsa:8805,TRIM24,8805:down
Inhibition of voltage gated Ca2+ channels via Gbeta/gamma subunits	Reactome	REACT_25004	1	25	2774	82029	0.000360490266763	0.000304770264175	0.578880909847	0.858754335053	3772	http://www.reactome.org/cgi-bin/eventbrowser_st_id?ST_ID=REACT_25004	hsa:3772,KCNJ15,3772:down
SHC1 events in ERBB4 signaling	Reactome	REACT_116005	1	25	2774	82029	0.000360490266763	0.000304770264175	0.578880909847	0.858754335053	3084	http://www.reactome.org/cgi-bin/eventbrowser_st_id?ST_ID=REACT_116005	hsa:3084,NRG1,3084:down
RORA activates circadian gene expression	Reactome	REACT_118659	1	25	2774	82029	0.000360490266763	0.000304770264175	0.578880909847	0.858754335053	6720	http://www.reactome.org/cgi-bin/eventbrowser_st_id?ST_ID=REACT_118659	hsa:6720,SREBF1,6720:down
Activation of G protein gated Potassium channels	Reactome	REACT_75831	1	25	2774	82029	0.000360490266763	0.000304770264175	0.578880909847	0.858754335053	3772	http://www.reactome.org/cgi-bin/eventbrowser_st_id?ST_ID=REACT_75831	hsa:3772,KCNJ15,3772:down
G protein gated Potassium channels	Reactome	REACT_75780	1	25	2774	82029	0.000360490266763	0.000304770264175	0.578880909847	0.858754335053	3772	http://www.reactome.org/cgi-bin/eventbrowser_st_id?ST_ID=REACT_75780	hsa:3772,KCNJ15,3772:down
p53-Dependent G1 DNA Damage Response	Reactome	REACT_1625	2	57	2774	82029	0.000720980533526	0.000694876202319	0.57912517268	0.858754335053	7157|5699	http://www.reactome.org/cgi-bin/eventbrowser_st_id?ST_ID=REACT_1625	hsa:7157,TP53,7157:up|hsa:5699,PSMB10,5699:down
p53-Dependent G1/S DNA damage checkpoint	Reactome	REACT_85	2	57	2774	82029	0.000720980533526	0.000694876202319	0.57912517268	0.858754335053	7157|5699	http://www.reactome.org/cgi-bin/eventbrowser_st_id?ST_ID=REACT_85	hsa:7157,TP53,7157:up|hsa:5699,PSMB10,5699:down
Signaling by Rho GTPases	Reactome	REACT_11044	4	120	2774	82029	0.00144196106705	0.00146289726804	0.580961183837	0.859962661631	64857|1124|29|85360	http://www.reactome.org/cgi-bin/eventbrowser_st_id?ST_ID=REACT_11044	hsa:64857,PLEKHG2,64857:up|hsa:1124,CHN2,1124:up|hsa:29,ABR,29:up|hsa:85360,SYDE1,85360:up
Rho GTPase cycle	Reactome	REACT_11051	4	120	2774	82029	0.00144196106705	0.00146289726804	0.580961183837	0.859962661631	64857|1124|29|85360	http://www.reactome.org/cgi-bin/eventbrowser_st_id?ST_ID=REACT_11051	hsa:64857,PLEKHG2,64857:up|hsa:1124,CHN2,1124:up|hsa:29,ABR,29:up|hsa:85360,SYDE1,85360:up
HIV Infection	Reactome	REACT_6185	7	213	2774	82029	0.00252343186734	0.00259664265077	0.582235071271	0.859962661631	23327|1174|23165|9883|5699|2534|51606	http://www.reactome.org/cgi-bin/eventbrowser_st_id?ST_ID=REACT_6185	hsa:23327,NEDD4L,23327:up|hsa:1174,AP1S1,1174:down|hsa:23165,NUP205,23165:down|hsa:9883,POM121,9883:down|hsa:5699,PSMB10,5699:down|hsa:2534,FYN,2534:up|hsa:51606,ATP6V1H,51606:down
Defective MAT1A causes Methionine adenosyltransferase deficiency (MATD)	Reactome	REACT_268063	3	89	2774	82029	0.00108147080029	0.00108498214046	0.582790230049	0.859962661631	2946|54578|4257	http://www.reactome.org/cgi-bin/eventbrowser_st_id?ST_ID=REACT_268063	hsa:2946,GSTM2,2946:down|hsa:54578,UGT1A6,54578:down|hsa:4257,MGST1,4257:down
Defective TPMT causes Thiopurine S-methyltransferase deficiency (TPMT deficiency)	Reactome	REACT_268027	3	89	2774	82029	0.00108147080029	0.00108498214046	0.582790230049	0.859962661631	2946|54578|4257	http://www.reactome.org/cgi-bin/eventbrowser_st_id?ST_ID=REACT_268027	hsa:2946,GSTM2,2946:down|hsa:54578,UGT1A6,54578:down|hsa:4257,MGST1,4257:down
Defective SLC35D1 causes Schneckenbecken dysplasia (SCHBCKD)	Reactome	REACT_267818	3	89	2774	82029	0.00108147080029	0.00108498214046	0.582790230049	0.859962661631	2946|54578|4257	http://www.reactome.org/cgi-bin/eventbrowser_st_id?ST_ID=REACT_267818	hsa:2946,GSTM2,2946:down|hsa:54578,UGT1A6,54578:down|hsa:4257,MGST1,4257:down
Defective GSS causes Glutathione synthetase deficiency (GSS deficiency)	Reactome	REACT_267887	3	89	2774	82029	0.00108147080029	0.00108498214046	0.582790230049	0.859962661631	2946|54578|4257	http://www.reactome.org/cgi-bin/eventbrowser_st_id?ST_ID=REACT_267887	hsa:2946,GSTM2,2946:down|hsa:54578,UGT1A6,54578:down|hsa:4257,MGST1,4257:down
Phase II conjugation	Reactome	REACT_6959	3	89	2774	82029	0.00108147080029	0.00108498214046	0.582790230049	0.859962661631	2946|54578|4257	http://www.reactome.org/cgi-bin/eventbrowser_st_id?ST_ID=REACT_6959	hsa:2946,GSTM2,2946:down|hsa:54578,UGT1A6,54578:down|hsa:4257,MGST1,4257:down
Glycerophospholipid biosynthesis	Reactome	REACT_121401	3	89	2774	82029	0.00108147080029	0.00108498214046	0.582790230049	0.859962661631	23171|5833|23646	http://www.reactome.org/cgi-bin/eventbrowser_st_id?ST_ID=REACT_121401	hsa:23171,GPD1L,23171:down|hsa:5833,PCYT2,5833:down|hsa:23646,PLD3,23646:up
Defective GCLC causes Hemolytic anemia due to gamma-glutamylcysteine synthetase deficiency (HAGGSD)	Reactome	REACT_268321	3	89	2774	82029	0.00108147080029	0.00108498214046	0.582790230049	0.859962661631	2946|54578|4257	http://www.reactome.org/cgi-bin/eventbrowser_st_id?ST_ID=REACT_268321	hsa:2946,GSTM2,2946:down|hsa:54578,UGT1A6,54578:down|hsa:4257,MGST1,4257:down
Defective UGT1A1 causes hyperbilirubinemia	Reactome	REACT_268058	3	89	2774	82029	0.00108147080029	0.00108498214046	0.582790230049	0.859962661631	2946|54578|4257	http://www.reactome.org/cgi-bin/eventbrowser_st_id?ST_ID=REACT_268058	hsa:2946,GSTM2,2946:down|hsa:54578,UGT1A6,54578:down|hsa:4257,MGST1,4257:down
Defective UGT1A4 causes hyperbilirubinemia	Reactome	REACT_268618	3	89	2774	82029	0.00108147080029	0.00108498214046	0.582790230049	0.859962661631	2946|54578|4257	http://www.reactome.org/cgi-bin/eventbrowser_st_id?ST_ID=REACT_268618	hsa:2946,GSTM2,2946:down|hsa:54578,UGT1A6,54578:down|hsa:4257,MGST1,4257:down
Defective AHCY causes Hypermethioninemia with S-adenosylhomocysteine hydrolase deficiency (HMAHCHD)	Reactome	REACT_268587	3	89	2774	82029	0.00108147080029	0.00108498214046	0.582790230049	0.859962661631	2946|54578|4257	http://www.reactome.org/cgi-bin/eventbrowser_st_id?ST_ID=REACT_268587	hsa:2946,GSTM2,2946:down|hsa:54578,UGT1A6,54578:down|hsa:4257,MGST1,4257:down
Defective GGT1 causes Glutathionuria (GLUTH)	Reactome	REACT_268129	3	89	2774	82029	0.00108147080029	0.00108498214046	0.582790230049	0.859962661631	2946|54578|4257	http://www.reactome.org/cgi-bin/eventbrowser_st_id?ST_ID=REACT_268129	hsa:2946,GSTM2,2946:down|hsa:54578,UGT1A6,54578:down|hsa:4257,MGST1,4257:down
Defective OPLAH causes 5-oxoprolinase deficiency (OPLAHD)	Reactome	REACT_268256	3	89	2774	82029	0.00108147080029	0.00108498214046	0.582790230049	0.859962661631	2946|54578|4257	http://www.reactome.org/cgi-bin/eventbrowser_st_id?ST_ID=REACT_268256	hsa:2946,GSTM2,2946:down|hsa:54578,UGT1A6,54578:down|hsa:4257,MGST1,4257:down
Insulin processing	Reactome	REACT_15550	1	26	2774	82029	0.000360490266763	0.000316961074742	0.592660406126	0.863947855124	60412	http://www.reactome.org/cgi-bin/eventbrowser_st_id?ST_ID=REACT_15550	hsa:60412,EXOC4,60412:down
Budding and maturation of HIV virion	Reactome	REACT_6359	1	26	2774	82029	0.000360490266763	0.000316961074742	0.592660406126	0.863947855124	23327	http://www.reactome.org/cgi-bin/eventbrowser_st_id?ST_ID=REACT_6359	hsa:23327,NEDD4L,23327:up
ZBP1(DAI) mediated induction of type I IFNs	Reactome	REACT_118764	1	26	2774	82029	0.000360490266763	0.000316961074742	0.592660406126	0.863947855124	148022	http://www.reactome.org/cgi-bin/eventbrowser_st_id?ST_ID=REACT_118764	hsa:148022,TICAM1,148022:down
Synthesis of bile acids and bile salts	Reactome	REACT_11054	1	26	2774	82029	0.000360490266763	0.000316961074742	0.592660406126	0.863947855124	9420	http://www.reactome.org/cgi-bin/eventbrowser_st_id?ST_ID=REACT_11054	hsa:9420,CYP7B1,9420:up
DARPP-32 events	Reactome	REACT_15334	1	26	2774	82029	0.000360490266763	0.000316961074742	0.592660406126	0.863947855124	5575	http://www.reactome.org/cgi-bin/eventbrowser_st_id?ST_ID=REACT_15334	hsa:5575,PRKAR1B,5575:down
Non-integrin membrane-ECM interactions	Reactome	REACT_163874	2	59	2774	82029	0.000720980533526	0.000719257823453	0.597327673134	0.866070861042	1284|2335	http://www.reactome.org/cgi-bin/eventbrowser_st_id?ST_ID=REACT_163874	hsa:1284,COL4A2,1284:up|hsa:2335,FN1,2335:up
Neuronal System	Reactome	REACT_13685	9	278	2774	82029	0.00324441240087	0.00338904533762	0.597465984738	0.866070861042	56666|3772|2906|6540|2770|3778|2571|27345|6538	http://www.reactome.org/cgi-bin/eventbrowser_st_id?ST_ID=REACT_13685	hsa:56666,PANX2,56666:down|hsa:3772,KCNJ15,3772:down|hsa:2906,GRIN2D,2906:down|hsa:6540,SLC6A13,6540:up|hsa:2770,GNAI1,2770:down|hsa:3778,KCNMA1,3778:up|hsa:2571,GAD1,2571:down|hsa:27345,KCNMB4,27345:up|hsa:6538,SLC6A11,6538:down
Extrinsic Pathway	Reactome	REACT_1059	1	27	2774	82029	0.000360490266763	0.000329151885309	0.605989178814	0.867136944205	8743	http://www.reactome.org/cgi-bin/eventbrowser_st_id?ST_ID=REACT_1059	hsa:8743,TNFSF10,8743:down
Syndecan interactions	Reactome	REACT_163942	1	27	2774	82029	0.000360490266763	0.000329151885309	0.605989178814	0.867136944205	2335	http://www.reactome.org/cgi-bin/eventbrowser_st_id?ST_ID=REACT_163942	hsa:2335,FN1,2335:up
VEGFR2 mediated vascular permeability	Reactome	REACT_263991	1	27	2774	82029	0.000360490266763	0.000329151885309	0.605989178814	0.867136944205	10000	http://www.reactome.org/cgi-bin/eventbrowser_st_id?ST_ID=REACT_263991	hsa:10000,AKT3,10000:up
GRB2 events in ERBB2 signaling	Reactome	REACT_115854	1	27	2774	82029	0.000360490266763	0.000329151885309	0.605989178814	0.867136944205	3084	http://www.reactome.org/cgi-bin/eventbrowser_st_id?ST_ID=REACT_115854	hsa:3084,NRG1,3084:down
Prefoldin mediated transfer of substrate to CCT/TriC	Reactome	REACT_16936	1	27	2774	82029	0.000360490266763	0.000329151885309	0.605989178814	0.867136944205	7277	http://www.reactome.org/cgi-bin/eventbrowser_st_id?ST_ID=REACT_16936	hsa:7277,TUBA4A,7277:down
Keratan sulfate biosynthesis	Reactome	REACT_121120	1	27	2774	82029	0.000360490266763	0.000329151885309	0.605989178814	0.867136944205	6487	http://www.reactome.org/cgi-bin/eventbrowser_st_id?ST_ID=REACT_121120	hsa:6487,ST3GAL3,6487:down
O-linked glycosylation of mucins	Reactome	REACT_115606	2	60	2774	82029	0.000720980533526	0.00073144863402	0.606204321021	0.867136944205	4585|6487	http://www.reactome.org/cgi-bin/eventbrowser_st_id?ST_ID=REACT_115606	hsa:4585,MUC4,4585:down|hsa:6487,ST3GAL3,6487:down
RNA Polymerase I Promoter Opening	Reactome	REACT_2232	2	61	2774	82029	0.000720980533526	0.000743639444587	0.614931359676	0.871352828264	8365|85236	http://www.reactome.org/cgi-bin/eventbrowser_st_id?ST_ID=REACT_2232	hsa:8365,HIST1H4H,8365:up|hsa:85236,HIST1H2BK,85236:up
HDACs deacetylate histones	Reactome	REACT_263923	3	94	2774	82029	0.00108147080029	0.0011459361933	0.618682663806	0.872919059607	440689|8365|85236	http://www.reactome.org/cgi-bin/eventbrowser_st_id?ST_ID=REACT_263923	hsa:440689,HIST2H2BF,440689:up|hsa:8365,HIST1H4H,8365:up|hsa:85236,HIST1H2BK,85236:up
Cooperation of Prefoldin and TriC/CCT in actin and tubulin folding	Reactome	REACT_17029	1	28	2774	82029	0.000360490266763	0.000341342695876	0.618881965815	0.872919059607	7277	http://www.reactome.org/cgi-bin/eventbrowser_st_id?ST_ID=REACT_17029	hsa:7277,TUBA4A,7277:down
Calmodulin induced events	Reactome	REACT_9000	1	28	2774	82029	0.000360490266763	0.000341342695876	0.618881965815	0.872919059607	5575	http://www.reactome.org/cgi-bin/eventbrowser_st_id?ST_ID=REACT_9000	hsa:5575,PRKAR1B,5575:down
Association of TriC/CCT with target proteins during biosynthesis	Reactome	REACT_16907	1	28	2774	82029	0.000360490266763	0.000341342695876	0.618881965815	0.872919059607	8877	http://www.reactome.org/cgi-bin/eventbrowser_st_id?ST_ID=REACT_16907	hsa:8877,SPHK1,8877:down
CaM pathway	Reactome	REACT_9053	1	28	2774	82029	0.000360490266763	0.000341342695876	0.618881965815	0.872919059607	5575	http://www.reactome.org/cgi-bin/eventbrowser_st_id?ST_ID=REACT_9053	hsa:5575,PRKAR1B,5575:down
G-protein activation	Reactome	REACT_15457	1	28	2774	82029	0.000360490266763	0.000341342695876	0.618881965815	0.872919059607	2770	http://www.reactome.org/cgi-bin/eventbrowser_st_id?ST_ID=REACT_15457	hsa:2770,GNAI1,2770:down
SHC1 events in ERBB2 signaling	Reactome	REACT_115993	1	28	2774	82029	0.000360490266763	0.000341342695876	0.618881965815	0.872919059607	3084	http://www.reactome.org/cgi-bin/eventbrowser_st_id?ST_ID=REACT_115993	hsa:3084,NRG1,3084:down
Adrenaline,noradrenaline inhibits insulin secretion	Reactome	REACT_18339	1	28	2774	82029	0.000360490266763	0.000341342695876	0.618881965815	0.872919059607	2770	http://www.reactome.org/cgi-bin/eventbrowser_st_id?ST_ID=REACT_18339	hsa:2770,GNAI1,2770:down
Peptide ligand-binding receptors	Reactome	REACT_14819	6	190	2774	82029	0.00216294160058	0.00231625400773	0.621673706646	0.872919059607	6352|624|2920|51083|2919|1906	http://www.reactome.org/cgi-bin/eventbrowser_st_id?ST_ID=REACT_14819	hsa:6352,CCL5,6352:down|hsa:624,BDKRB2,624:down|hsa:2920,CXCL2,2920:down|hsa:51083,GAL,51083:down|hsa:2919,CXCL1,2919:down|hsa:1906,EDN1,1906:up
Cell death signalling via NRAGE, NRIF and NADE	Reactome	REACT_13720	2	62	2774	82029	0.000720980533526	0.000755830255154	0.623509075189	0.872919059607	64857|29	http://www.reactome.org/cgi-bin/eventbrowser_st_id?ST_ID=REACT_13720	hsa:64857,PLEKHG2,64857:up|hsa:29,ABR,29:up
CREB phosphorylation through the activation of Ras	Reactome	REACT_20568	1	29	2774	82029	0.000360490266763	0.000353533506443	0.631353023295	0.876708744372	2906	http://www.reactome.org/cgi-bin/eventbrowser_st_id?ST_ID=REACT_20568	hsa:2906,GRIN2D,2906:down
PIWI-interacting RNA (piRNA) biogenesis	Reactome	REACT_267790	1	29	2774	82029	0.000360490266763	0.000353533506443	0.631353023295	0.876708744372	4603	http://www.reactome.org/cgi-bin/eventbrowser_st_id?ST_ID=REACT_267790	hsa:4603,MYBL1,4603:up
YAP1- and WWTR1 (TAZ)-stimulated gene expression	Reactome	REACT_118713	1	29	2774	82029	0.000360490266763	0.000353533506443	0.631353023295	0.876708744372	1490	http://www.reactome.org/cgi-bin/eventbrowser_st_id?ST_ID=REACT_118713	hsa:1490,CTGF,1490:up
Synthesis of PA	Reactome	REACT_120906	1	29	2774	82029	0.000360490266763	0.000353533506443	0.631353023295	0.876708744372	23171	http://www.reactome.org/cgi-bin/eventbrowser_st_id?ST_ID=REACT_120906	hsa:23171,GPD1L,23171:down
DNA methylation	Reactome	REACT_268237	2	63	2774	82029	0.000720980533526	0.000768021065721	0.631937894976	0.876941282974	8365|85236	http://www.reactome.org/cgi-bin/eventbrowser_st_id?ST_ID=REACT_268237	hsa:8365,HIST1H4H,8365:up|hsa:85236,HIST1H2BK,85236:up
Innate Immune System	Reactome	REACT_6802	18	566	2774	82029	0.00648882480173	0.00689999878092	0.63412365104	0.876941282974	3689|10000|4067|10326|5575|4627|942|23646|114609|8660|148022|64135|5603|5336|3084|329|729238|2534	http://www.reactome.org/cgi-bin/eventbrowser_st_id?ST_ID=REACT_6802	hsa:3689,ITGB2,3689:down|hsa:10000,AKT3,10000:up|hsa:4067,LYN,4067:down|hsa:10326,SIRPB1,10326:up|hsa:5575,PRKAR1B,5575:down|hsa:4627,MYH9,4627:up|hsa:942,CD86,942:up|hsa:23646,PLD3,23646:up|hsa:114609,TIRAP,114609:down|hsa:8660,IRS2,8660:up|hsa:148022,TICAM1,148022:down|hsa:64135,IFIH1,64135:down|hsa:5603,MAPK13,5603:down|hsa:5336,PLCG2,5336:down|hsa:3084,NRG1,3084:down|hsa:329,BIRC2,329:up|hsa:…
Ca-dependent events	Reactome	REACT_15307	1	30	2774	82029	0.000360490266763	0.00036572431701	0.643416141427	0.879235577175	5575	http://www.reactome.org/cgi-bin/eventbrowser_st_id?ST_ID=REACT_15307	hsa:5575,PRKAR1B,5575:down
FCERI mediated NF-kB activation	Reactome	REACT_163994	1	30	2774	82029	0.000360490266763	0.00036572431701	0.643416141427	0.879235577175	4067	http://www.reactome.org/cgi-bin/eventbrowser_st_id?ST_ID=REACT_163994	hsa:4067,LYN,4067:down
Amino acid transport across the plasma membrane	Reactome	REACT_13796	1	30	2774	82029	0.000360490266763	0.00036572431701	0.643416141427	0.879235577175	55117	http://www.reactome.org/cgi-bin/eventbrowser_st_id?ST_ID=REACT_13796	hsa:55117,SLC6A15,55117:down
Tight junction interactions	Reactome	REACT_19373	1	30	2774	82029	0.000360490266763	0.00036572431701	0.643416141427	0.879235577175	1364	http://www.reactome.org/cgi-bin/eventbrowser_st_id?ST_ID=REACT_19373	hsa:1364,CLDN4,1364:down
SMAD2/SMAD3:SMAD4 heterotrimer regulates transcription	Reactome	REACT_120734	1	30	2774	82029	0.000360490266763	0.00036572431701	0.643416141427	0.879235577175	5054	http://www.reactome.org/cgi-bin/eventbrowser_st_id?ST_ID=REACT_120734	hsa:5054,SERPINE1,5054:down
Activated NOTCH1 Transmits Signal to the Nucleus	Reactome	REACT_118614	1	30	2774	82029	0.000360490266763	0.00036572431701	0.643416141427	0.879235577175	1272	http://www.reactome.org/cgi-bin/eventbrowser_st_id?ST_ID=REACT_118614	hsa:1272,CNTN1,1272:down
Laminin interactions	Reactome	REACT_169262	1	30	2774	82029	0.000360490266763	0.00036572431701	0.643416141427	0.879235577175	1284	http://www.reactome.org/cgi-bin/eventbrowser_st_id?ST_ID=REACT_169262	hsa:1284,COL4A2,1284:up
Cyclin E associated events during G1/S transition	Reactome	REACT_1574	2	65	2774	82029	0.000720980533526	0.000792402686855	0.648351206862	0.881741363752	5699|8900	http://www.reactome.org/cgi-bin/eventbrowser_st_id?ST_ID=REACT_1574	hsa:5699,PSMB10,5699:down|hsa:8900,CCNA1,8900:down
Stimuli-sensing channels	Reactome	REACT_160189	3	99	2774	82029	0.00108147080029	0.00120689024613	0.652415383685	0.881741363752	23327|55283|6337	http://www.reactome.org/cgi-bin/eventbrowser_st_id?ST_ID=REACT_160189	hsa:23327,NEDD4L,23327:up|hsa:55283,MCOLN3,55283:up|hsa:6337,SCNN1A,6337:down
Potassium Channels	Reactome	REACT_75908	3	99	2774	82029	0.00108147080029	0.00120689024613	0.652415383685	0.881741363752	3772|3778|27345	http://www.reactome.org/cgi-bin/eventbrowser_st_id?ST_ID=REACT_75908	hsa:3772,KCNJ15,3772:down|hsa:3778,KCNMA1,3778:up|hsa:27345,KCNMB4,27345:up
Interaction between L1 and Ankyrins	Reactome	REACT_22266	1	31	2774	82029	0.000360490266763	0.000377915127577	0.655084659613	0.881741363752	6334	http://www.reactome.org/cgi-bin/eventbrowser_st_id?ST_ID=REACT_22266	hsa:6334,SCN8A,6334:up
Negative regulation of FGFR signaling	Reactome	REACT_111184	1	31	2774	82029	0.000360490266763	0.000377915127577	0.655084659613	0.881741363752	10253	http://www.reactome.org/cgi-bin/eventbrowser_st_id?ST_ID=REACT_111184	hsa:10253,SPRY2,10253:up
Activation of Matrix Metalloproteinases	Reactome	REACT_118682	1	31	2774	82029	0.000360490266763	0.000377915127577	0.655084659613	0.881741363752	7077	http://www.reactome.org/cgi-bin/eventbrowser_st_id?ST_ID=REACT_118682	hsa:7077,TIMP2,7077:up
TGF-beta receptor signaling activates SMADs	Reactome	REACT_120850	1	31	2774	82029	0.000360490266763	0.000377915127577	0.655084659613	0.881741363752	23327	http://www.reactome.org/cgi-bin/eventbrowser_st_id?ST_ID=REACT_120850	hsa:23327,NEDD4L,23327:up
Signalling to RAS	Reactome	REACT_12033	1	31	2774	82029	0.000360490266763	0.000377915127577	0.655084659613	0.881741363752	5603	http://www.reactome.org/cgi-bin/eventbrowser_st_id?ST_ID=REACT_12033	hsa:5603,MAPK13,5603:down
Inwardly rectifying K+ channels	Reactome	REACT_75918	1	31	2774	82029	0.000360490266763	0.000377915127577	0.655084659613	0.881741363752	3772	http://www.reactome.org/cgi-bin/eventbrowser_st_id?ST_ID=REACT_75918	hsa:3772,KCNJ15,3772:down
Thrombin signalling through proteinase activated receptors (PARs)	Reactome	REACT_21384	1	31	2774	82029	0.000360490266763	0.000377915127577	0.655084659613	0.881741363752	2768	http://www.reactome.org/cgi-bin/eventbrowser_st_id?ST_ID=REACT_21384	hsa:2768,GNA12,2768:down
VEGFR2 mediated cell proliferation	Reactome	REACT_264273	1	31	2774	82029	0.000360490266763	0.000377915127577	0.655084659613	0.881741363752	8877	http://www.reactome.org/cgi-bin/eventbrowser_st_id?ST_ID=REACT_264273	hsa:8877,SPHK1,8877:down
Signal amplification	Reactome	REACT_20524	1	31	2774	82029	0.000360490266763	0.000377915127577	0.655084659613	0.881741363752	2770	http://www.reactome.org/cgi-bin/eventbrowser_st_id?ST_ID=REACT_20524	hsa:2770,GNAI1,2770:down
disassembly of the destruction complex and recruitment of AXIN to the membrane	Reactome	REACT_264034	1	31	2774	82029	0.000360490266763	0.000377915127577	0.655084659613	0.881741363752	23401	http://www.reactome.org/cgi-bin/eventbrowser_st_id?ST_ID=REACT_264034	hsa:23401,FRAT2,23401:down
SIRT1 negatively regulates rRNA Expression	Reactome	REACT_264541	2	66	2774	82029	0.000720980533526	0.000804593497422	0.656337176853	0.882890616942	8365|85236	http://www.reactome.org/cgi-bin/eventbrowser_st_id?ST_ID=REACT_264541	hsa:8365,HIST1H4H,8365:up|hsa:85236,HIST1H2BK,85236:up
Cyclin A:Cdk2-associated events at S phase entry	Reactome	REACT_9029	2	66	2774	82029	0.000720980533526	0.000804593497422	0.656337176853	0.882890616942	5699|8900	http://www.reactome.org/cgi-bin/eventbrowser_st_id?ST_ID=REACT_9029	hsa:5699,PSMB10,5699:down|hsa:8900,CCNA1,8900:down
Immunoregulatory interactions between a Lymphoid and a non-Lymphoid cell	Reactome	REACT_11152	2	67	2774	82029	0.000720980533526	0.000816784307989	0.664177190093	0.887266266117	3689|999	http://www.reactome.org/cgi-bin/eventbrowser_st_id?ST_ID=REACT_11152	hsa:3689,ITGB2,3689:down|hsa:999,CDH1,999:down
Transmission across Chemical Synapses	Reactome	REACT_13477	6	199	2774	82029	0.00216294160058	0.00242597130283	0.664362601526	0.887266266117	3772|2906|6540|2770|2571|6538	http://www.reactome.org/cgi-bin/eventbrowser_st_id?ST_ID=REACT_13477	hsa:3772,KCNJ15,3772:down|hsa:2906,GRIN2D,2906:down|hsa:6540,SLC6A13,6540:up|hsa:2770,GNAI1,2770:down|hsa:2571,GAD1,2571:down|hsa:6538,SLC6A11,6538:down
Generation of second messenger molecules	Reactome	REACT_12623	1	32	2774	82029	0.000360490266763	0.000390105938144	0.666371481217	0.887266266117	55740	http://www.reactome.org/cgi-bin/eventbrowser_st_id?ST_ID=REACT_12623	hsa:55740,ENAH,55740:down
Gap junction assembly	Reactome	REACT_9509	1	32	2774	82029	0.000360490266763	0.000390105938144	0.666371481217	0.887266266117	7277	http://www.reactome.org/cgi-bin/eventbrowser_st_id?ST_ID=REACT_9509	hsa:7277,TUBA4A,7277:down
Keratan sulfate/keratin metabolism	Reactome	REACT_121288	1	33	2774	82029	0.000360490266763	0.000402296748711	0.677289087813	0.893358930396	6487	http://www.reactome.org/cgi-bin/eventbrowser_st_id?ST_ID=REACT_121288	hsa:6487,ST3GAL3,6487:down
TRAF6 mediated IRF7 activation	Reactome	REACT_24938	1	33	2774	82029	0.000360490266763	0.000402296748711	0.677289087813	0.893358930396	64135	http://www.reactome.org/cgi-bin/eventbrowser_st_id?ST_ID=REACT_24938	hsa:64135,IFIH1,64135:down
Negative regulators of RIG-I/MDA5 signaling	Reactome	REACT_25271	1	33	2774	82029	0.000360490266763	0.000402296748711	0.677289087813	0.893358930396	64135	http://www.reactome.org/cgi-bin/eventbrowser_st_id?ST_ID=REACT_25271	hsa:64135,IFIH1,64135:down
Synthesis of PIPs at the plasma membrane	Reactome	REACT_121025	1	33	2774	82029	0.000360490266763	0.000402296748711	0.677289087813	0.893358930396	3636	http://www.reactome.org/cgi-bin/eventbrowser_st_id?ST_ID=REACT_121025	hsa:3636,INPPL1,3636:down
Sialic acid metabolism	Reactome	REACT_264366	1	33	2774	82029	0.000360490266763	0.000402296748711	0.677289087813	0.893358930396	6487	http://www.reactome.org/cgi-bin/eventbrowser_st_id?ST_ID=REACT_264366	hsa:6487,ST3GAL3,6487:down
Glucagon signaling in metabolic regulation	Reactome	REACT_1665	1	33	2774	82029	0.000360490266763	0.000402296748711	0.677289087813	0.893358930396	5575	http://www.reactome.org/cgi-bin/eventbrowser_st_id?ST_ID=REACT_1665	hsa:5575,PRKAR1B,5575:down
Striated Muscle Contraction	Reactome	REACT_16969	1	33	2774	82029	0.000360490266763	0.000402296748711	0.677289087813	0.893358930396	7138	http://www.reactome.org/cgi-bin/eventbrowser_st_id?ST_ID=REACT_16969	hsa:7138,TNNT1,7138:up
DAG and IP3 signaling	Reactome	REACT_111064	1	33	2774	82029	0.000360490266763	0.000402296748711	0.677289087813	0.893358930396	5575	http://www.reactome.org/cgi-bin/eventbrowser_st_id?ST_ID=REACT_111064	hsa:5575,PRKAR1B,5575:down
deactivation of the beta-catenin transactivating complex	Reactome	REACT_264178	1	33	2774	82029	0.000360490266763	0.000402296748711	0.677289087813	0.893358930396	26108	http://www.reactome.org/cgi-bin/eventbrowser_st_id?ST_ID=REACT_264178	hsa:26108,PYGO1,26108:up
Cdc20:Phospho-APC/C mediated degradation of Cyclin A	Reactome	REACT_6850	2	69	2774	82029	0.000720980533526	0.000841165929123	0.679423437114	0.893457958129	5699|8900	http://www.reactome.org/cgi-bin/eventbrowser_st_id?ST_ID=REACT_6850	hsa:5699,PSMB10,5699:down|hsa:8900,CCNA1,8900:down
Loss of Function of SMAD4 in Cancer	Reactome	REACT_169219	2	70	2774	82029	0.000720980533526	0.00085335673969	0.686831936151	0.896928476926	23327|5054	http://www.reactome.org/cgi-bin/eventbrowser_st_id?ST_ID=REACT_169219	hsa:23327,NEDD4L,23327:up|hsa:5054,SERPINE1,5054:down
SMAD4 MH2 Domain Mutants in Cancer	Reactome	REACT_169107	2	70	2774	82029	0.000720980533526	0.00085335673969	0.686831936151	0.896928476926	23327|5054	http://www.reactome.org/cgi-bin/eventbrowser_st_id?ST_ID=REACT_169107	hsa:23327,NEDD4L,23327:up|hsa:5054,SERPINE1,5054:down
TGFBR1 LBD Mutants in Cancer	Reactome	REACT_169445	2	70	2774	82029	0.000720980533526	0.00085335673969	0.686831936151	0.896928476926	23327|5054	http://www.reactome.org/cgi-bin/eventbrowser_st_id?ST_ID=REACT_169445	hsa:23327,NEDD4L,23327:up|hsa:5054,SERPINE1,5054:down
TGFBR2 MSI Frameshift Mutants in Cancer	Reactome	REACT_169192	2	70	2774	82029	0.000720980533526	0.00085335673969	0.686831936151	0.896928476926	23327|5054	http://www.reactome.org/cgi-bin/eventbrowser_st_id?ST_ID=REACT_169192	hsa:23327,NEDD4L,23327:up|hsa:5054,SERPINE1,5054:down
SMAD2/3 MH2 Domain Mutants in Cancer	Reactome	REACT_169165	2	70	2774	82029	0.000720980533526	0.00085335673969	0.686831936151	0.896928476926	23327|5054	http://www.reactome.org/cgi-bin/eventbrowser_st_id?ST_ID=REACT_169165	hsa:23327,NEDD4L,23327:up|hsa:5054,SERPINE1,5054:down
Loss of Function of SMAD2/3 in Cancer	Reactome	REACT_169398	2	70	2774	82029	0.000720980533526	0.00085335673969	0.686831936151	0.896928476926	23327|5054	http://www.reactome.org/cgi-bin/eventbrowser_st_id?ST_ID=REACT_169398	hsa:23327,NEDD4L,23327:up|hsa:5054,SERPINE1,5054:down
Switching of origins to a post-replicative state	Reactome	REACT_2148	2	70	2774	82029	0.000720980533526	0.00085335673969	0.686831936151	0.896928476926	5699|8900	http://www.reactome.org/cgi-bin/eventbrowser_st_id?ST_ID=REACT_2148	hsa:5699,PSMB10,5699:down|hsa:8900,CCNA1,8900:down
SMAD2/3 Phosphorylation Motif Mutants in Cancer	Reactome	REACT_169103	2	70	2774	82029	0.000720980533526	0.00085335673969	0.686831936151	0.896928476926	23327|5054	http://www.reactome.org/cgi-bin/eventbrowser_st_id?ST_ID=REACT_169103	hsa:23327,NEDD4L,23327:up|hsa:5054,SERPINE1,5054:down
APC:Cdc20 mediated degradation of cell cycle proteins prior to satisfation of the cell cycle checkpoint	Reactome	REACT_267701	2	70	2774	82029	0.000720980533526	0.00085335673969	0.686831936151	0.896928476926	5699|8900	http://www.reactome.org/cgi-bin/eventbrowser_st_id?ST_ID=REACT_267701	hsa:5699,PSMB10,5699:down|hsa:8900,CCNA1,8900:down
Signaling by TGF-beta Receptor Complex	Reactome	REACT_6844	2	70	2774	82029	0.000720980533526	0.00085335673969	0.686831936151	0.896928476926	23327|5054	http://www.reactome.org/cgi-bin/eventbrowser_st_id?ST_ID=REACT_6844	hsa:23327,NEDD4L,23327:up|hsa:5054,SERPINE1,5054:down
Loss of Function of TGFBR1 in Cancer	Reactome	REACT_169311	2	70	2774	82029	0.000720980533526	0.00085335673969	0.686831936151	0.896928476926	23327|5054	http://www.reactome.org/cgi-bin/eventbrowser_st_id?ST_ID=REACT_169311	hsa:23327,NEDD4L,23327:up|hsa:5054,SERPINE1,5054:down
TGFBR1 KD Mutants in Cancer	Reactome	REACT_169263	2	70	2774	82029	0.000720980533526	0.00085335673969	0.686831936151	0.896928476926	23327|5054	http://www.reactome.org/cgi-bin/eventbrowser_st_id?ST_ID=REACT_169263	hsa:23327,NEDD4L,23327:up|hsa:5054,SERPINE1,5054:down
Loss of Function of TGFBR2 in Cancer	Reactome	REACT_169435	2	70	2774	82029	0.000720980533526	0.00085335673969	0.686831936151	0.896928476926	23327|5054	http://www.reactome.org/cgi-bin/eventbrowser_st_id?ST_ID=REACT_169435	hsa:23327,NEDD4L,23327:up|hsa:5054,SERPINE1,5054:down
Orc1 removal from chromatin	Reactome	REACT_1156	2	70	2774	82029	0.000720980533526	0.00085335673969	0.686831936151	0.896928476926	5699|8900	http://www.reactome.org/cgi-bin/eventbrowser_st_id?ST_ID=REACT_1156	hsa:5699,PSMB10,5699:down|hsa:8900,CCNA1,8900:down
Signaling by TGF-beta Receptor Complex in Cancer	Reactome	REACT_169122	2	70	2774	82029	0.000720980533526	0.00085335673969	0.686831936151	0.896928476926	23327|5054	http://www.reactome.org/cgi-bin/eventbrowser_st_id?ST_ID=REACT_169122	hsa:23327,NEDD4L,23327:up|hsa:5054,SERPINE1,5054:down
TGFBR2 Kinase Domain Mutants in Cancer	Reactome	REACT_169440	2	70	2774	82029	0.000720980533526	0.00085335673969	0.686831936151	0.896928476926	23327|5054	http://www.reactome.org/cgi-bin/eventbrowser_st_id?ST_ID=REACT_169440	hsa:23327,NEDD4L,23327:up|hsa:5054,SERPINE1,5054:down
E2F mediated regulation of DNA replication	Reactome	REACT_471	1	34	2774	82029	0.000360490266763	0.000414487559278	0.687849552964	0.896928476926	8900	http://www.reactome.org/cgi-bin/eventbrowser_st_id?ST_ID=REACT_471	hsa:8900,CCNA1,8900:down
Bile acid and bile salt metabolism	Reactome	REACT_11040	1	34	2774	82029	0.000360490266763	0.000414487559278	0.687849552964	0.896928476926	9420	http://www.reactome.org/cgi-bin/eventbrowser_st_id?ST_ID=REACT_11040	hsa:9420,CYP7B1,9420:up
PRC2 methylates histones and DNA	Reactome	REACT_264352	2	71	2774	82029	0.000720980533526	0.000865547550257	0.694098995303	0.897751292152	8365|85236	http://www.reactome.org/cgi-bin/eventbrowser_st_id?ST_ID=REACT_264352	hsa:8365,HIST1H4H,8365:up|hsa:85236,HIST1H2BK,85236:up
EGFR interacts with phospholipase C-gamma	Reactome	REACT_12478	1	35	2774	82029	0.000360490266763	0.000426678369845	0.69806455556	0.901406999014	5575	http://www.reactome.org/cgi-bin/eventbrowser_st_id?ST_ID=REACT_12478	hsa:5575,PRKAR1B,5575:down
PLC-gamma1 signalling	Reactome	REACT_12079	1	35	2774	82029	0.000360490266763	0.000426678369845	0.69806455556	0.901406999014	5575	http://www.reactome.org/cgi-bin/eventbrowser_st_id?ST_ID=REACT_12079	hsa:5575,PRKAR1B,5575:down
Nucleosome assembly	Reactome	REACT_22344	2	72	2774	82029	0.000720980533526	0.000877738360824	0.701225936975	0.901485803934	8365|85236	http://www.reactome.org/cgi-bin/eventbrowser_st_id?ST_ID=REACT_22344	hsa:8365,HIST1H4H,8365:up|hsa:85236,HIST1H2BK,85236:up
Deposition of new CENPA-containing nucleosomes at the centromere	Reactome	REACT_22186	2	72	2774	82029	0.000720980533526	0.000877738360824	0.701225936975	0.901485803934	8365|85236	http://www.reactome.org/cgi-bin/eventbrowser_st_id?ST_ID=REACT_22186	hsa:8365,HIST1H4H,8365:up|hsa:85236,HIST1H2BK,85236:up
APC/C:Cdc20 mediated degradation of mitotic proteins	Reactome	REACT_6781	2	72	2774	82029	0.000720980533526	0.000877738360824	0.701225936975	0.901485803934	5699|8900	http://www.reactome.org/cgi-bin/eventbrowser_st_id?ST_ID=REACT_6781	hsa:5699,PSMB10,5699:down|hsa:8900,CCNA1,8900:down
Removal of licensing factors from origins	Reactome	REACT_207	2	72	2774	82029	0.000720980533526	0.000877738360824	0.701225936975	0.901485803934	5699|8900	http://www.reactome.org/cgi-bin/eventbrowser_st_id?ST_ID=REACT_207	hsa:5699,PSMB10,5699:down|hsa:8900,CCNA1,8900:down
PLCG1 events in ERBB2 signaling	Reactome	REACT_115720	1	36	2774	82029	0.000360490266763	0.000438869180412	0.707945392713	0.904470199148	5575	http://www.reactome.org/cgi-bin/eventbrowser_st_id?ST_ID=REACT_115720	hsa:5575,PRKAR1B,5575:down
ABC-family proteins mediated transport	Reactome	REACT_15480	1	36	2774	82029	0.000360490266763	0.000438869180412	0.707945392713	0.904470199148	23456	http://www.reactome.org/cgi-bin/eventbrowser_st_id?ST_ID=REACT_15480	hsa:23456,ABCB10,23456:down
Activation of APC/C and APC/C:Cdc20 mediated degradation of mitotic proteins	Reactome	REACT_6954	2	73	2774	82029	0.000720980533526	0.000889929171391	0.708214148404	0.904470199148	5699|8900	http://www.reactome.org/cgi-bin/eventbrowser_st_id?ST_ID=REACT_6954	hsa:5699,PSMB10,5699:down|hsa:8900,CCNA1,8900:down
Glycosphingolipid metabolism	Reactome	REACT_116105	1	37	2774	82029	0.000360490266763	0.000451059990979	0.717502992229	0.907285796393	2760	http://www.reactome.org/cgi-bin/eventbrowser_st_id?ST_ID=REACT_116105	hsa:2760,GM2A,2760:down
Post NMDA receptor activation events	Reactome	REACT_20593	1	37	2774	82029	0.000360490266763	0.000451059990979	0.717502992229	0.907285796393	2906	http://www.reactome.org/cgi-bin/eventbrowser_st_id?ST_ID=REACT_20593	hsa:2906,GRIN2D,2906:down
Nuclear signaling by ERBB4	Reactome	REACT_116022	1	37	2774	82029	0.000360490266763	0.000451059990979	0.717502992229	0.907285796393	3084	http://www.reactome.org/cgi-bin/eventbrowser_st_id?ST_ID=REACT_116022	hsa:3084,NRG1,3084:down
Transport of vitamins, nucleosides, and related molecules	Reactome	REACT_22285	1	37	2774	82029	0.000360490266763	0.000451059990979	0.717502992229	0.907285796393	3177	http://www.reactome.org/cgi-bin/eventbrowser_st_id?ST_ID=REACT_22285	hsa:3177,SLC29A2,3177:down
Activation of ATR in response to replication stress	Reactome	REACT_6769	1	37	2774	82029	0.000360490266763	0.000451059990979	0.717502992229	0.907285796393	1111	http://www.reactome.org/cgi-bin/eventbrowser_st_id?ST_ID=REACT_6769	hsa:1111,CHEK1,1111:down
Regulation of DNA replication	Reactome	REACT_829	2	75	2774	82029	0.000720980533526	0.000914310792525	0.721780220055	0.90936412116	5699|8900	http://www.reactome.org/cgi-bin/eventbrowser_st_id?ST_ID=REACT_829	hsa:5699,PSMB10,5699:down|hsa:8900,CCNA1,8900:down
Nuclear Receptor transcription pathway	Reactome	REACT_15525	1	38	2774	82029	0.000360490266763	0.000463250801546	0.726747924684	0.910284660188	5468	http://www.reactome.org/cgi-bin/eventbrowser_st_id?ST_ID=REACT_15525	hsa:5468,PPARG,5468:up
Signal Transduction	Reactome	REACT_111102	64	2029	2774	82029	0.0230713770728	0.0247351546404	0.727821065369	0.911113481775	23327|5054|8365|558|10411|624|2770|2920|8601|1124|3718|222236|5332|5603|23401|1906|10000|10253|3292|8843|4067|7157|29|4854|1111|1299|51083|7424|3084|8828|85360|1272|5029|2768|7804|54894|2919|10312|155066|4192|8877|5327|51701|4035|3315|6487|2335|1284|64857|6352|7277|338442|85236|2339|5575|942|5583|1438|8660|2979|26108|5699|2534|51606	http://www.reactome.org/cgi-bin/eventbrowser_st_id?ST_ID=REACT_111102	hsa:23327,NEDD4L,23327:up|hsa:5054,SERPINE1,5054:down|hsa:8365,HIST1H4H,8365:up|hsa:558,AXL,558:up|hsa:10411,RAPGEF3,10411:down|hsa:624,BDKRB2,624:down|hsa:2770,GNAI1,2770:down|hsa:2920,CXCL2,2920:down|hsa:8601,RGS20,8601:down|hsa:1124,CHN2,1124:up|hsa:3718,JAK3,3718:up|hsa:222236,NAPEPLD,222236:down|hsa:5332,PLCB4,5332:up|hsa:5603,MAPK13,5603:down|hsa:23401,FRAT2,23401:down|hsa:1906,EDN1,1906:up…
Class A/1 (Rhodopsin-like receptors)	Reactome	REACT_14828	9	313	2774	82029	0.00324441240087	0.00381572370747	0.728602870506	0.911963293336	5029|6352|338442|624|2920|51083|2919|1906|8843	http://www.reactome.org/cgi-bin/eventbrowser_st_id?ST_ID=REACT_14828	hsa:5029,P2RY2,5029:down|hsa:6352,CCL5,6352:down|hsa:338442,HCAR2,338442:down|hsa:624,BDKRB2,624:down|hsa:2920,CXCL2,2920:down|hsa:51083,GAL,51083:down|hsa:2919,CXCL1,2919:down|hsa:1906,EDN1,1906:up|hsa:8843,HCAR3,8843:down
Orphan transporters	Reactome	REACT_268444	3	112	2774	82029	0.00108147080029	0.0013653707835	0.729879054267	0.91240031932	9420|6904|5327	http://www.reactome.org/cgi-bin/eventbrowser_st_id?ST_ID=REACT_268444	hsa:9420,CYP7B1,9420:up|hsa:6904,TBCD,6904:down|hsa:5327,PLAT,5327:down
Hedgehog 'off' state	Reactome	REACT_268323	3	112	2774	82029	0.00108147080029	0.0013653707835	0.729879054267	0.91240031932	5575|5699|7277	http://www.reactome.org/cgi-bin/eventbrowser_st_id?ST_ID=REACT_268323	hsa:5575,PRKAR1B,5575:down|hsa:5699,PSMB10,5699:down|hsa:7277,TUBA4A,7277:down
Activated TLR4 signalling	Reactome	REACT_6890	3	112	2774	82029	0.00108147080029	0.0013653707835	0.729879054267	0.91240031932	148022|329|114609	http://www.reactome.org/cgi-bin/eventbrowser_st_id?ST_ID=REACT_6890	hsa:148022,TICAM1,148022:down|hsa:329,BIRC2,329:up|hsa:114609,TIRAP,114609:down
Regulation of APC/C activators between G1/S and early anaphase	Reactome	REACT_6837	2	77	2774	82029	0.000720980533526	0.000938692413659	0.734809397466	0.913656683437	5699|8900	http://www.reactome.org/cgi-bin/eventbrowser_st_id?ST_ID=REACT_6837	hsa:5699,PSMB10,5699:down|hsa:8900,CCNA1,8900:down
Translocation of GLUT4 to the plasma membrane	Reactome	REACT_147867	2	77	2774	82029	0.000720980533526	0.000938692413659	0.734809397466	0.913656683437	60412|7277	http://www.reactome.org/cgi-bin/eventbrowser_st_id?ST_ID=REACT_147867	hsa:60412,EXOC4,60412:down|hsa:7277,TUBA4A,7277:down
G1 Phase	Reactome	REACT_1590	1	39	2774	82029	0.000360490266763	0.000475441612113	0.735690415092	0.913656683437	894	http://www.reactome.org/cgi-bin/eventbrowser_st_id?ST_ID=REACT_1590	hsa:894,CCND2,894:up
Cyclin D associated events in G1	Reactome	REACT_821	1	39	2774	82029	0.000360490266763	0.000475441612113	0.735690415092	0.913656683437	894	http://www.reactome.org/cgi-bin/eventbrowser_st_id?ST_ID=REACT_821	hsa:894,CCND2,894:up
Meiosis	Reactome	REACT_111183	3	114	2774	82029	0.00108147080029	0.00138975240464	0.74050313307	0.916396065557	10734|8365|85236	http://www.reactome.org/cgi-bin/eventbrowser_st_id?ST_ID=REACT_111183	hsa:10734,STAG3,10734:down|hsa:8365,HIST1H4H,8365:up|hsa:85236,HIST1H2BK,85236:up
Telomere Maintenance	Reactome	REACT_7970	2	79	2774	82029	0.000720980533526	0.000963074034793	0.747314573467	0.919328718305	8365|85236	http://www.reactome.org/cgi-bin/eventbrowser_st_id?ST_ID=REACT_7970	hsa:8365,HIST1H4H,8365:up|hsa:85236,HIST1H2BK,85236:up
Metabolic disorders of biological oxidation enzymes	Reactome	REACT_267615	18	610	2774	82029	0.00648882480173	0.00743639444587	0.747492125133	0.919328718305	5029|6352|338442|624|57834|2920|66002|1591|4257|1594|5742|51083|2919|9420|1906|2946|8843|54578	http://www.reactome.org/cgi-bin/eventbrowser_st_id?ST_ID=REACT_267615	hsa:5029,P2RY2,5029:down|hsa:6352,CCL5,6352:down|hsa:338442,HCAR2,338442:down|hsa:624,BDKRB2,624:down|hsa:57834,CYP4F11,57834:down|hsa:2920,CXCL2,2920:down|hsa:66002,CYP4F12,66002:down|hsa:1591,CYP24A1,1591:up|hsa:4257,MGST1,4257:down|hsa:1594,CYP27B1,1594:down|hsa:5742,PTGS1,5742:down|hsa:51083,GAL,51083:down|hsa:2919,CXCL1,2919:down|hsa:9420,CYP7B1,9420:up|hsa:1906,EDN1,1906:up|hsa:2946,GSTM2,2…
G alpha (q) signalling events	Reactome	REACT_18283	5	185	2774	82029	0.00180245133381	0.00225529995489	0.747586331525	0.919328718305	1906|5029|5332|5583|624	http://www.reactome.org/cgi-bin/eventbrowser_st_id?ST_ID=REACT_18283	hsa:1906,EDN1,1906:up|hsa:5029,P2RY2,5029:down|hsa:5332,PLCB4,5332:up|hsa:5583,PRKCH,5583:down|hsa:624,BDKRB2,624:down
Factors involved in megakaryocyte development and platelet production	Reactome	REACT_24970	4	151	2774	82029	0.00144196106705	0.00184081239562	0.749640250391	0.920475573658	7157|5575|7277|89953	http://www.reactome.org/cgi-bin/eventbrowser_st_id?ST_ID=REACT_24970	hsa:7157,TP53,7157:up|hsa:5575,PRKAR1B,5575:down|hsa:7277,TUBA4A,7277:down|hsa:89953,KLC4,89953:down
misspliced LRP5 mutants have enhanced beta-catenin-dependent signaling	Reactome	REACT_264594	6	220	2774	82029	0.00216294160058	0.00268197832474	0.75148358258	0.921434735909	8365|54894|85236|26108|23401|5699	http://www.reactome.org/cgi-bin/eventbrowser_st_id?ST_ID=REACT_264594	hsa:8365,HIST1H4H,8365:up|hsa:54894,RNF43,54894:down|hsa:85236,HIST1H2BK,85236:up|hsa:26108,PYGO1,26108:up|hsa:23401,FRAT2,23401:down|hsa:5699,PSMB10,5699:down
RNF mutants show enhanced WNT signaling and proliferation	Reactome	REACT_264378	6	220	2774	82029	0.00216294160058	0.00268197832474	0.75148358258	0.921434735909	8365|54894|85236|26108|23401|5699	http://www.reactome.org/cgi-bin/eventbrowser_st_id?ST_ID=REACT_264378	hsa:8365,HIST1H4H,8365:up|hsa:54894,RNF43,54894:down|hsa:85236,HIST1H2BK,85236:up|hsa:26108,PYGO1,26108:up|hsa:23401,FRAT2,23401:down|hsa:5699,PSMB10,5699:down
TCF dependent signaling in response to WNT	Reactome	REACT_264596	6	220	2774	82029	0.00216294160058	0.00268197832474	0.75148358258	0.921434735909	8365|54894|85236|26108|23401|5699	http://www.reactome.org/cgi-bin/eventbrowser_st_id?ST_ID=REACT_264596	hsa:8365,HIST1H4H,8365:up|hsa:54894,RNF43,54894:down|hsa:85236,HIST1H2BK,85236:up|hsa:26108,PYGO1,26108:up|hsa:23401,FRAT2,23401:down|hsa:5699,PSMB10,5699:down
XAV939 inhibits tankyrase, stabilizing AXIN	Reactome	REACT_264356	6	220	2774	82029	0.00216294160058	0.00268197832474	0.75148358258	0.921434735909	8365|54894|85236|26108|23401|5699	http://www.reactome.org/cgi-bin/eventbrowser_st_id?ST_ID=REACT_264356	hsa:8365,HIST1H4H,8365:up|hsa:54894,RNF43,54894:down|hsa:85236,HIST1H2BK,85236:up|hsa:26108,PYGO1,26108:up|hsa:23401,FRAT2,23401:down|hsa:5699,PSMB10,5699:down
Signalling to ERKs	Reactome	REACT_12058	1	41	2774	82029	0.000360490266763	0.000499823233247	0.752707309408	0.922056669779	5603	http://www.reactome.org/cgi-bin/eventbrowser_st_id?ST_ID=REACT_12058	hsa:5603,MAPK13,5603:down
Recycling pathway of L1	Reactome	REACT_22365	1	41	2774	82029	0.000360490266763	0.000499823233247	0.752707309408	0.922056669779	7277	http://www.reactome.org/cgi-bin/eventbrowser_st_id?ST_ID=REACT_22365	hsa:7277,TUBA4A,7277:down
Activation of NMDA receptor upon glutamate binding and postsynaptic events	Reactome	REACT_20563	1	41	2774	82029	0.000360490266763	0.000499823233247	0.752707309408	0.922056669779	2906	http://www.reactome.org/cgi-bin/eventbrowser_st_id?ST_ID=REACT_20563	hsa:2906,GRIN2D,2906:down
Amyloids	Reactome	REACT_75925	2	80	2774	82029	0.000720980533526	0.00097526484536	0.753374847823	0.922056669779	8365|85236	http://www.reactome.org/cgi-bin/eventbrowser_st_id?ST_ID=REACT_75925	hsa:8365,HIST1H4H,8365:up|hsa:85236,HIST1H2BK,85236:up
Cell Cycle Checkpoints	Reactome	REACT_1538	3	117	2774	82029	0.00108147080029	0.00142632483634	0.755812389569	0.922056669779	7157|1111|5699	http://www.reactome.org/cgi-bin/eventbrowser_st_id?ST_ID=REACT_1538	hsa:7157,TP53,7157:up|hsa:1111,CHEK1,1111:down|hsa:5699,PSMB10,5699:down
S45 mutants of beta-catenin aren't phosphorylated	Reactome	REACT_264295	2	81	2774	82029	0.000720980533526	0.000987455655927	0.759309205302	0.922628386909	5699|23401	http://www.reactome.org/cgi-bin/eventbrowser_st_id?ST_ID=REACT_264295	hsa:5699,PSMB10,5699:down|hsa:23401,FRAT2,23401:down
AXIN mutants destabilize the destruction complex, activating WNT signaling	Reactome	REACT_264496	2	81	2774	82029	0.000720980533526	0.000987455655927	0.759309205302	0.922628386909	5699|23401	http://www.reactome.org/cgi-bin/eventbrowser_st_id?ST_ID=REACT_264496	hsa:5699,PSMB10,5699:down|hsa:23401,FRAT2,23401:down
deletions in the AXIN genes in hepatocellular carcinoma result in elevated WNT signaling	Reactome	REACT_264286	2	81	2774	82029	0.000720980533526	0.000987455655927	0.759309205302	0.922628386909	5699|23401	http://www.reactome.org/cgi-bin/eventbrowser_st_id?ST_ID=REACT_264286	hsa:5699,PSMB10,5699:down|hsa:23401,FRAT2,23401:down
misspliced GSK3beta mutants stabilize beta-catenin	Reactome	REACT_264092	2	81	2774	82029	0.000720980533526	0.000987455655927	0.759309205302	0.922628386909	5699|23401	http://www.reactome.org/cgi-bin/eventbrowser_st_id?ST_ID=REACT_264092	hsa:5699,PSMB10,5699:down|hsa:23401,FRAT2,23401:down
truncations of AMER1 destabilize the destruction complex	Reactome	REACT_263893	2	81	2774	82029	0.000720980533526	0.000987455655927	0.759309205302	0.922628386909	5699|23401	http://www.reactome.org/cgi-bin/eventbrowser_st_id?ST_ID=REACT_263893	hsa:5699,PSMB10,5699:down|hsa:23401,FRAT2,23401:down
phosphorylation site mutants of CTNNB1 are not targeted to the proteasome by the destruction complex	Reactome	REACT_263863	2	81	2774	82029	0.000720980533526	0.000987455655927	0.759309205302	0.922628386909	5699|23401	http://www.reactome.org/cgi-bin/eventbrowser_st_id?ST_ID=REACT_263863	hsa:5699,PSMB10,5699:down|hsa:23401,FRAT2,23401:down
truncated APC mutants destabilize the destruction complex	Reactome	REACT_264621	2	81	2774	82029	0.000720980533526	0.000987455655927	0.759309205302	0.922628386909	5699|23401	http://www.reactome.org/cgi-bin/eventbrowser_st_id?ST_ID=REACT_264621	hsa:5699,PSMB10,5699:down|hsa:23401,FRAT2,23401:down
APC truncation mutants have impaired AXIN binding	Reactome	REACT_263992	2	81	2774	82029	0.000720980533526	0.000987455655927	0.759309205302	0.922628386909	5699|23401	http://www.reactome.org/cgi-bin/eventbrowser_st_id?ST_ID=REACT_263992	hsa:5699,PSMB10,5699:down|hsa:23401,FRAT2,23401:down
AMER1 mutants destabilize the destruction complex	Reactome	REACT_264511	2	81	2774	82029	0.000720980533526	0.000987455655927	0.759309205302	0.922628386909	5699|23401	http://www.reactome.org/cgi-bin/eventbrowser_st_id?ST_ID=REACT_264511	hsa:5699,PSMB10,5699:down|hsa:23401,FRAT2,23401:down
APC truncation mutants are not K63 polyubiquitinated	Reactome	REACT_263859	2	81	2774	82029	0.000720980533526	0.000987455655927	0.759309205302	0.922628386909	5699|23401	http://www.reactome.org/cgi-bin/eventbrowser_st_id?ST_ID=REACT_263859	hsa:5699,PSMB10,5699:down|hsa:23401,FRAT2,23401:down
TCF7L2 mutants don't bind CTBP	Reactome	REACT_264499	2	81	2774	82029	0.000720980533526	0.000987455655927	0.759309205302	0.922628386909	5699|23401	http://www.reactome.org/cgi-bin/eventbrowser_st_id?ST_ID=REACT_264499	hsa:5699,PSMB10,5699:down|hsa:23401,FRAT2,23401:down
deletions in the AMER1 gene destabilize the destruction complex	Reactome	REACT_263937	2	81	2774	82029	0.000720980533526	0.000987455655927	0.759309205302	0.922628386909	5699|23401	http://www.reactome.org/cgi-bin/eventbrowser_st_id?ST_ID=REACT_263937	hsa:5699,PSMB10,5699:down|hsa:23401,FRAT2,23401:down
S37 mutants of beta-catenin aren't phosphorylated	Reactome	REACT_264636	2	81	2774	82029	0.000720980533526	0.000987455655927	0.759309205302	0.922628386909	5699|23401	http://www.reactome.org/cgi-bin/eventbrowser_st_id?ST_ID=REACT_264636	hsa:5699,PSMB10,5699:down|hsa:23401,FRAT2,23401:down
Degradation of beta-catenin by the destruction complex	Reactome	REACT_11063	2	81	2774	82029	0.000720980533526	0.000987455655927	0.759309205302	0.922628386909	5699|23401	http://www.reactome.org/cgi-bin/eventbrowser_st_id?ST_ID=REACT_11063	hsa:5699,PSMB10,5699:down|hsa:23401,FRAT2,23401:down
S33 mutants of beta-catenin aren't phosphorylated	Reactome	REACT_264581	2	81	2774	82029	0.000720980533526	0.000987455655927	0.759309205302	0.922628386909	5699|23401	http://www.reactome.org/cgi-bin/eventbrowser_st_id?ST_ID=REACT_264581	hsa:5699,PSMB10,5699:down|hsa:23401,FRAT2,23401:down
AXIN missense mutants destabilize the destruction complex	Reactome	REACT_264030	2	81	2774	82029	0.000720980533526	0.000987455655927	0.759309205302	0.922628386909	5699|23401	http://www.reactome.org/cgi-bin/eventbrowser_st_id?ST_ID=REACT_264030	hsa:5699,PSMB10,5699:down|hsa:23401,FRAT2,23401:down
T41 mutants of beta-catenin aren't phosphorylated	Reactome	REACT_264127	2	81	2774	82029	0.000720980533526	0.000987455655927	0.759309205302	0.922628386909	5699|23401	http://www.reactome.org/cgi-bin/eventbrowser_st_id?ST_ID=REACT_264127	hsa:5699,PSMB10,5699:down|hsa:23401,FRAT2,23401:down
Gap junction trafficking	Reactome	REACT_9411	1	43	2774	82029	0.000360490266763	0.000524204854381	0.768628984083	0.926618416039	7277	http://www.reactome.org/cgi-bin/eventbrowser_st_id?ST_ID=REACT_9411	hsa:7277,TUBA4A,7277:down
G2/M Checkpoints	Reactome	REACT_828	1	43	2774	82029	0.000360490266763	0.000524204854381	0.768628984083	0.926618416039	1111	http://www.reactome.org/cgi-bin/eventbrowser_st_id?ST_ID=REACT_828	hsa:1111,CHEK1,1111:down
Pyruvate metabolism and Citric Acid (TCA) cycle	Reactome	REACT_1046	1	43	2774	82029	0.000360490266763	0.000524204854381	0.768628984083	0.926618416039	3418	http://www.reactome.org/cgi-bin/eventbrowser_st_id?ST_ID=REACT_1046	hsa:3418,IDH2,3418:down
Oxidative Stress Induced Senescence	Reactome	REACT_169436	3	120	2774	82029	0.00108147080029	0.00146289726804	0.770384075035	0.927260410517	7157|8365|85236	http://www.reactome.org/cgi-bin/eventbrowser_st_id?ST_ID=REACT_169436	hsa:7157,TP53,7157:up|hsa:8365,HIST1H4H,8365:up|hsa:85236,HIST1H2BK,85236:up
Mitochondrial translation elongation	Reactome	REACT_268133	2	83	2774	82029	0.000720980533526	0.00101183727706	0.770807188657	0.927260410517	29088|85476	http://www.reactome.org/cgi-bin/eventbrowser_st_id?ST_ID=REACT_268133	hsa:29088,MRPL15,29088:down|hsa:85476,GFM1,85476:down
APC/C-mediated degradation of cell cycle proteins	Reactome	REACT_6828	2	83	2774	82029	0.000720980533526	0.00101183727706	0.770807188657	0.927260410517	5699|8900	http://www.reactome.org/cgi-bin/eventbrowser_st_id?ST_ID=REACT_6828	hsa:5699,PSMB10,5699:down|hsa:8900,CCNA1,8900:down
Regulation of mitotic cell cycle	Reactome	REACT_21279	2	83	2774	82029	0.000720980533526	0.00101183727706	0.770807188657	0.927260410517	5699|8900	http://www.reactome.org/cgi-bin/eventbrowser_st_id?ST_ID=REACT_21279	hsa:5699,PSMB10,5699:down|hsa:8900,CCNA1,8900:down
Transcriptional activation of mitochondrial biogenesis	Reactome	REACT_264212	1	44	2774	82029	0.000360490266763	0.000536395664948	0.776201315023	0.928381210974	7978	http://www.reactome.org/cgi-bin/eventbrowser_st_id?ST_ID=REACT_264212	hsa:7978,MTERF1,7978:down
Gap junction trafficking and regulation	Reactome	REACT_9480	1	44	2774	82029	0.000360490266763	0.000536395664948	0.776201315023	0.928381210974	7277	http://www.reactome.org/cgi-bin/eventbrowser_st_id?ST_ID=REACT_9480	hsa:7277,TUBA4A,7277:down
p75 NTR receptor-mediated signalling	Reactome	REACT_13776	2	84	2774	82029	0.000720980533526	0.00102402808763	0.776374371593	0.928421019893	64857|29	http://www.reactome.org/cgi-bin/eventbrowser_st_id?ST_ID=REACT_13776	hsa:64857,PLEKHG2,64857:up|hsa:29,ABR,29:up
Defective B4GALT1 causes B4GALT1-CDG (CDG-2d)	Reactome	REACT_268431	6	227	2774	82029	0.00216294160058	0.00276731399871	0.776549033234	0.928421019893	9394|3038|3703|9957|50515|6487	http://www.reactome.org/cgi-bin/eventbrowser_st_id?ST_ID=REACT_268431	hsa:9394,HS6ST1,9394:down|hsa:3038,HAS3,3038:down|hsa:3703,STT3A,3703:down|hsa:9957,HS3ST1,9957:down|hsa:50515,CHST11,50515:down|hsa:6487,ST3GAL3,6487:down
Diseases of glycosylation	Reactome	REACT_268324	6	227	2774	82029	0.00216294160058	0.00276731399871	0.776549033234	0.928421019893	9394|3038|3703|9957|50515|6487	http://www.reactome.org/cgi-bin/eventbrowser_st_id?ST_ID=REACT_268324	hsa:9394,HS6ST1,9394:down|hsa:3038,HAS3,3038:down|hsa:3703,STT3A,3703:down|hsa:9957,HS3ST1,9957:down|hsa:50515,CHST11,50515:down|hsa:6487,ST3GAL3,6487:down
Meiotic recombination	Reactome	REACT_27271	2	85	2774	82029	0.000720980533526	0.00103621889819	0.781822745561	0.931746262309	8365|85236	http://www.reactome.org/cgi-bin/eventbrowser_st_id?ST_ID=REACT_27271	hsa:8365,HIST1H4H,8365:up|hsa:85236,HIST1H2BK,85236:up
Late Phase of HIV Life Cycle	Reactome	REACT_6361	3	123	2774	82029	0.00108147080029	0.00149946969974	0.784236481448	0.931951536446	23327|23165|9883	http://www.reactome.org/cgi-bin/eventbrowser_st_id?ST_ID=REACT_6361	hsa:23327,NEDD4L,23327:up|hsa:23165,NUP205,23165:down|hsa:9883,POM121,9883:down
Regulation of mRNA stability by proteins that bind AU-rich elements	Reactome	REACT_24994	2	86	2774	82029	0.000720980533526	0.00104840970876	0.787154122986	0.934975666228	5699|3315	http://www.reactome.org/cgi-bin/eventbrowser_st_id?ST_ID=REACT_24994	hsa:5699,PSMB10,5699:down|hsa:3315,HSPB1,3315:down
RNA Polymerase I Chain Elongation	Reactome	REACT_2204	2	88	2774	82029	0.000720980533526	0.0010727913299	0.797473178364	0.937917765236	8365|85236	http://www.reactome.org/cgi-bin/eventbrowser_st_id?ST_ID=REACT_2204	hsa:8365,HIST1H4H,8365:up|hsa:85236,HIST1H2BK,85236:up
Mitochondrial translation	Reactome	REACT_268551	2	89	2774	82029	0.000720980533526	0.00108498214046	0.802464514283	0.940615411872	29088|85476	http://www.reactome.org/cgi-bin/eventbrowser_st_id?ST_ID=REACT_268551	hsa:29088,MRPL15,29088:down|hsa:85476,GFM1,85476:down
XBP1(S) activates chaperone genes	Reactome	REACT_18273	1	48	2774	82029	0.000360490266763	0.000585158907216	0.804092932491	0.941900978048	6734	http://www.reactome.org/cgi-bin/eventbrowser_st_id?ST_ID=REACT_18273	hsa:6734,SRPR,6734:down
Regulation of activated PAK-2p34 by proteasome mediated degradation	Reactome	REACT_13464	1	49	2774	82029	0.000360490266763	0.000597349717783	0.810504974462	0.943919677069	5699	http://www.reactome.org/cgi-bin/eventbrowser_st_id?ST_ID=REACT_13464	hsa:5699,PSMB10,5699:down
Cross-presentation of soluble exogenous antigens (endosomes)	Reactome	REACT_111056	1	49	2774	82029	0.000360490266763	0.000597349717783	0.810504974462	0.943919677069	5699	http://www.reactome.org/cgi-bin/eventbrowser_st_id?ST_ID=REACT_111056	hsa:5699,PSMB10,5699:down
Chondroitin sulfate/dermatan sulfate metabolism	Reactome	REACT_121206	1	49	2774	82029	0.000360490266763	0.000597349717783	0.810504974462	0.943919677069	50515	http://www.reactome.org/cgi-bin/eventbrowser_st_id?ST_ID=REACT_121206	hsa:50515,CHST11,50515:down
Phospholipase C-mediated cascade	Reactome	REACT_21310	1	49	2774	82029	0.000360490266763	0.000597349717783	0.810504974462	0.943919677069	5575	http://www.reactome.org/cgi-bin/eventbrowser_st_id?ST_ID=REACT_21310	hsa:5575,PRKAR1B,5575:down
Ubiquitin-dependent degradation of Cyclin D1	Reactome	REACT_4	1	50	2774	82029	0.000360490266763	0.00060954052835	0.81670722336	0.945795866718	5699	http://www.reactome.org/cgi-bin/eventbrowser_st_id?ST_ID=REACT_4	hsa:5699,PSMB10,5699:down
Regulation of Apoptosis	Reactome	REACT_13648	1	50	2774	82029	0.000360490266763	0.00060954052835	0.81670722336	0.945795866718	5699	http://www.reactome.org/cgi-bin/eventbrowser_st_id?ST_ID=REACT_13648	hsa:5699,PSMB10,5699:down
CDK-mediated phosphorylation and removal of Cdc6	Reactome	REACT_1221	1	50	2774	82029	0.000360490266763	0.00060954052835	0.81670722336	0.945795866718	5699	http://www.reactome.org/cgi-bin/eventbrowser_st_id?ST_ID=REACT_1221	hsa:5699,PSMB10,5699:down
Ubiquitin-dependent degradation of Cyclin D	Reactome	REACT_938	1	50	2774	82029	0.000360490266763	0.00060954052835	0.81670722336	0.945795866718	5699	http://www.reactome.org/cgi-bin/eventbrowser_st_id?ST_ID=REACT_938	hsa:5699,PSMB10,5699:down
IRE1alpha activates chaperones	Reactome	REACT_18368	1	50	2774	82029	0.000360490266763	0.00060954052835	0.81670722336	0.945795866718	6734	http://www.reactome.org/cgi-bin/eventbrowser_st_id?ST_ID=REACT_18368	hsa:6734,SRPR,6734:down
Regulation of ornithine decarboxylase (ODC)	Reactome	REACT_13565	1	50	2774	82029	0.000360490266763	0.00060954052835	0.81670722336	0.945795866718	5699	http://www.reactome.org/cgi-bin/eventbrowser_st_id?ST_ID=REACT_13565	hsa:5699,PSMB10,5699:down
Transport of inorganic cations/anions and amino acids/oligopeptides	Reactome	REACT_19397	2	93	2774	82029	0.000720980533526	0.00113374538273	0.821351311296	0.947935316348	10723|55117	http://www.reactome.org/cgi-bin/eventbrowser_st_id?ST_ID=REACT_19397	hsa:10723,SLC12A7,10723:up|hsa:55117,SLC6A15,55117:down
Cargo trafficking to the periciliary membrane	Reactome	REACT_267624	1	51	2774	82029	0.000360490266763	0.000621731338917	0.822706540927	0.948280356477	60412	http://www.reactome.org/cgi-bin/eventbrowser_st_id?ST_ID=REACT_267624	hsa:60412,EXOC4,60412:down
Vpu mediated degradation of CD4	Reactome	REACT_9031	1	51	2774	82029	0.000360490266763	0.000621731338917	0.822706540927	0.948280356477	5699	http://www.reactome.org/cgi-bin/eventbrowser_st_id?ST_ID=REACT_9031	hsa:5699,PSMB10,5699:down
Chromatin organization	Reactome	REACT_264155	6	242	2774	82029	0.00216294160058	0.00295017615721	0.823763217249	0.948510929208	8365|85236|440689|58508|56978|84159	http://www.reactome.org/cgi-bin/eventbrowser_st_id?ST_ID=REACT_264155	hsa:8365,HIST1H4H,8365:up|hsa:85236,HIST1H2BK,85236:up|hsa:440689,HIST2H2BF,440689:up|hsa:58508,KMT2C,58508:down|hsa:56978,PRDM8,56978:up|hsa:84159,ARID5B,84159:down
Chromatin modifying enzymes	Reactome	REACT_264165	6	242	2774	82029	0.00216294160058	0.00295017615721	0.823763217249	0.948510929208	8365|85236|440689|58508|56978|84159	http://www.reactome.org/cgi-bin/eventbrowser_st_id?ST_ID=REACT_264165	hsa:8365,HIST1H4H,8365:up|hsa:85236,HIST1H2BK,85236:up|hsa:440689,HIST2H2BF,440689:up|hsa:58508,KMT2C,58508:down|hsa:56978,PRDM8,56978:up|hsa:84159,ARID5B,84159:down
Signaling by WNT in cancer	Reactome	REACT_264125	6	242	2774	82029	0.00216294160058	0.00295017615721	0.823763217249	0.948510929208	8365|54894|85236|26108|23401|5699	http://www.reactome.org/cgi-bin/eventbrowser_st_id?ST_ID=REACT_264125	hsa:8365,HIST1H4H,8365:up|hsa:54894,RNF43,54894:down|hsa:85236,HIST1H2BK,85236:up|hsa:26108,PYGO1,26108:up|hsa:23401,FRAT2,23401:down|hsa:5699,PSMB10,5699:down
Vif-mediated degradation of APOBEC3G	Reactome	REACT_9453	1	52	2774	82029	0.000360490266763	0.000633922149484	0.828509564554	0.95051050269	5699	http://www.reactome.org/cgi-bin/eventbrowser_st_id?ST_ID=REACT_9453	hsa:5699,PSMB10,5699:down
Mitochondrial protein import	Reactome	REACT_118595	1	52	2774	82029	0.000360490266763	0.000633922149484	0.828509564554	0.95051050269	8604	http://www.reactome.org/cgi-bin/eventbrowser_st_id?ST_ID=REACT_118595	hsa:8604,SLC25A12,8604:down
Golgi Associated Vesicle Biogenesis	Reactome	REACT_19400	1	52	2774	82029	0.000360490266763	0.000633922149484	0.828509564554	0.95051050269	1174	http://www.reactome.org/cgi-bin/eventbrowser_st_id?ST_ID=REACT_19400	hsa:1174,AP1S1,1174:down
Synthesis of substrates in N-glycan biosythesis	Reactome	REACT_22387	1	52	2774	82029	0.000360490266763	0.000633922149484	0.828509564554	0.95051050269	6487	http://www.reactome.org/cgi-bin/eventbrowser_st_id?ST_ID=REACT_22387	hsa:6487,ST3GAL3,6487:down
HIV Life Cycle	Reactome	REACT_6256	3	134	2774	82029	0.00108147080029	0.00163356861598	0.829209626106	0.950950138276	23327|23165|9883	http://www.reactome.org/cgi-bin/eventbrowser_st_id?ST_ID=REACT_6256	hsa:23327,NEDD4L,23327:up|hsa:23165,NUP205,23165:down|hsa:9883,POM121,9883:down
Mitochondrial biogenesis	Reactome	REACT_264351	1	53	2774	82029	0.000360490266763	0.000646112960051	0.834122714618	0.954480368582	7978	http://www.reactome.org/cgi-bin/eventbrowser_st_id?ST_ID=REACT_264351	hsa:7978,MTERF1,7978:down
Toll Like Receptor TLR1:TLR2 Cascade	Reactome	REACT_8005	2	96	2774	82029	0.000720980533526	0.00117031781443	0.834434999004	0.954480368582	729238|114609	http://www.reactome.org/cgi-bin/eventbrowser_st_id?ST_ID=REACT_8005	hsa:729238,SFTPA2,729238:up|hsa:114609,TIRAP,114609:down
Toll Like Receptor 2 (TLR2) Cascade	Reactome	REACT_7980	2	96	2774	82029	0.000720980533526	0.00117031781443	0.834434999004	0.954480368582	729238|114609	http://www.reactome.org/cgi-bin/eventbrowser_st_id?ST_ID=REACT_7980	hsa:729238,SFTPA2,729238:up|hsa:114609,TIRAP,114609:down
Mitotic G1-G1/S phases	Reactome	REACT_21267	3	136	2774	82029	0.00108147080029	0.00165795023711	0.836461472724	0.955308886718	5699|894|8900	http://www.reactome.org/cgi-bin/eventbrowser_st_id?ST_ID=REACT_21267	hsa:5699,PSMB10,5699:down|hsa:894,CCND2,894:up|hsa:8900,CCNA1,8900:down
Gastrin-CREB signalling pathway via PKC and MAPK	Reactome	REACT_120966	5	211	2774	82029	0.00180245133381	0.00257226102964	0.837750472026	0.956321549369	1906|5029|5332|5583|624	http://www.reactome.org/cgi-bin/eventbrowser_st_id?ST_ID=REACT_120966	hsa:1906,EDN1,1906:up|hsa:5029,P2RY2,5029:down|hsa:5332,PLCB4,5332:up|hsa:5583,PRKCH,5583:down|hsa:624,BDKRB2,624:down
Synthesis of DNA	Reactome	REACT_2014	2	97	2774	82029	0.000720980533526	0.001182508625	0.838599890613	0.956764274993	5699|8900	http://www.reactome.org/cgi-bin/eventbrowser_st_id?ST_ID=REACT_2014	hsa:5699,PSMB10,5699:down|hsa:8900,CCNA1,8900:down
degradation of AXIN	Reactome	REACT_263873	1	54	2774	82029	0.000360490266763	0.000658303770618	0.83955220157	0.956902555577	5699	http://www.reactome.org/cgi-bin/eventbrowser_st_id?ST_ID=REACT_263873	hsa:5699,PSMB10,5699:down
SCF-beta-TrCP mediated degradation of Emi1	Reactome	REACT_6821	1	54	2774	82029	0.000360490266763	0.000658303770618	0.83955220157	0.956902555577	5699	http://www.reactome.org/cgi-bin/eventbrowser_st_id?ST_ID=REACT_6821	hsa:5699,PSMB10,5699:down
O-linked glycosylation	Reactome	REACT_263902	2	98	2774	82029	0.000720980533526	0.00119469943557	0.842669591202	0.957215599016	4585|6487	http://www.reactome.org/cgi-bin/eventbrowser_st_id?ST_ID=REACT_263902	hsa:4585,MUC4,4585:down|hsa:6487,ST3GAL3,6487:down
Antigen processing: Ubiquitination & Proteasome degradation	Reactome	REACT_75842	5	213	2774	82029	0.00180245133381	0.00259664265077	0.843435853466	0.957499218442	23327|868|5699|9666|642	http://www.reactome.org/cgi-bin/eventbrowser_st_id?ST_ID=REACT_75842	hsa:23327,NEDD4L,23327:up|hsa:868,CBLB,868:up|hsa:5699,PSMB10,5699:down|hsa:9666,DZIP3,9666:up|hsa:642,BLMH,642:up
Toll Like Receptor 3 (TLR3) Cascade	Reactome	REACT_6783	2	99	2774	82029	0.000720980533526	0.00120689024613	0.846645869085	0.959183371448	148022|329	http://www.reactome.org/cgi-bin/eventbrowser_st_id?ST_ID=REACT_6783	hsa:148022,TICAM1,148022:down|hsa:329,BIRC2,329:up
TRIF-mediated TLR3/TLR4 signaling	Reactome	REACT_25281	2	99	2774	82029	0.000720980533526	0.00120689024613	0.846645869085	0.959183371448	148022|329	http://www.reactome.org/cgi-bin/eventbrowser_st_id?ST_ID=REACT_25281	hsa:148022,TICAM1,148022:down|hsa:329,BIRC2,329:up
MyD88-independent cascade	Reactome	REACT_6809	2	99	2774	82029	0.000720980533526	0.00120689024613	0.846645869085	0.959183371448	148022|329	http://www.reactome.org/cgi-bin/eventbrowser_st_id?ST_ID=REACT_6809	hsa:148022,TICAM1,148022:down|hsa:329,BIRC2,329:up
Neurotransmitter Receptor Binding And Downstream Transmission In The Postsynaptic Cell	Reactome	REACT_15370	3	139	2774	82029	0.00108147080029	0.00169452266881	0.846840128368	0.959183371448	2770|3772|2906	http://www.reactome.org/cgi-bin/eventbrowser_st_id?ST_ID=REACT_15370	hsa:2770,GNAI1,2770:down|hsa:3772,KCNJ15,3772:down|hsa:2906,GRIN2D,2906:down
HATs acetylate histones	Reactome	REACT_264245	3	139	2774	82029	0.00108147080029	0.00169452266881	0.846840128368	0.959183371448	440689|8365|85236	http://www.reactome.org/cgi-bin/eventbrowser_st_id?ST_ID=REACT_264245	hsa:440689,HIST2H2BF,440689:up|hsa:8365,HIST1H4H,8365:up|hsa:85236,HIST1H2BK,85236:up
degradation of DVL	Reactome	REACT_264438	1	56	2774	82029	0.000360490266763	0.000682685391752	0.849884019263	0.960606436472	5699	http://www.reactome.org/cgi-bin/eventbrowser_st_id?ST_ID=REACT_264438	hsa:5699,PSMB10,5699:down
Regulation of actin dynamics for phagocytic cup formation	Reactome	REACT_160086	1	56	2774	82029	0.000360490266763	0.000682685391752	0.849884019263	0.960606436472	4627	http://www.reactome.org/cgi-bin/eventbrowser_st_id?ST_ID=REACT_160086	hsa:4627,MYH9,4627:up
CDT1 association with the CDC6:ORC:origin complex	Reactome	REACT_1949	1	58	2774	82029	0.000360490266763	0.000707067012886	0.859550757947	0.963297142446	5699	http://www.reactome.org/cgi-bin/eventbrowser_st_id?ST_ID=REACT_1949	hsa:5699,PSMB10,5699:down
Hh ligand biogenesis disease	Reactome	REACT_263883	1	58	2774	82029	0.000360490266763	0.000707067012886	0.859550757947	0.963297142446	5699	http://www.reactome.org/cgi-bin/eventbrowser_st_id?ST_ID=REACT_263883	hsa:5699,PSMB10,5699:down
GLI3 is processed to GLI3R by the proteasome	Reactome	REACT_268366	1	59	2774	82029	0.000360490266763	0.000719257823453	0.864148206703	0.965199211084	5699	http://www.reactome.org/cgi-bin/eventbrowser_st_id?ST_ID=REACT_268366	hsa:5699,PSMB10,5699:down
trans-Golgi Network Vesicle Budding	Reactome	REACT_11235	1	59	2774	82029	0.000360490266763	0.000719257823453	0.864148206703	0.965199211084	1174	http://www.reactome.org/cgi-bin/eventbrowser_st_id?ST_ID=REACT_11235	hsa:1174,AP1S1,1174:down
Clathrin derived vesicle budding	Reactome	REACT_19187	1	59	2774	82029	0.000360490266763	0.000719257823453	0.864148206703	0.965199211084	1174	http://www.reactome.org/cgi-bin/eventbrowser_st_id?ST_ID=REACT_19187	hsa:1174,AP1S1,1174:down
Degradation of GLI2 by the proteasome	Reactome	REACT_267700	1	59	2774	82029	0.000360490266763	0.000719257823453	0.864148206703	0.965199211084	5699	http://www.reactome.org/cgi-bin/eventbrowser_st_id?ST_ID=REACT_267700	hsa:5699,PSMB10,5699:down
Degradation of GLI1 by the proteasome	Reactome	REACT_268156	1	59	2774	82029	0.000360490266763	0.000719257823453	0.864148206703	0.965199211084	5699	http://www.reactome.org/cgi-bin/eventbrowser_st_id?ST_ID=REACT_268156	hsa:5699,PSMB10,5699:down
NoRC negatively regulates rRNA expression	Reactome	REACT_263965	2	104	2774	82029	0.000720980533526	0.00126784429897	0.865186790686	0.965582032493	8365|85236	http://www.reactome.org/cgi-bin/eventbrowser_st_id?ST_ID=REACT_263965	hsa:8365,HIST1H4H,8365:up|hsa:85236,HIST1H2BK,85236:up
Autodegradation of Cdh1 by Cdh1:APC/C	Reactome	REACT_6785	1	60	2774	82029	0.000360490266763	0.00073144863402	0.868595215596	0.967717285146	5699	http://www.reactome.org/cgi-bin/eventbrowser_st_id?ST_ID=REACT_6785	hsa:5699,PSMB10,5699:down
DNA Replication	Reactome	REACT_383	2	105	2774	82029	0.000720980533526	0.00128003510953	0.868638829969	0.967717285146	5699|8900	http://www.reactome.org/cgi-bin/eventbrowser_st_id?ST_ID=REACT_383	hsa:5699,PSMB10,5699:down|hsa:8900,CCNA1,8900:down
RNA Polymerase I, RNA Polymerase III, and Mitochondrial Transcription	Reactome	REACT_21352	3	146	2774	82029	0.00108147080029	0.00177985834278	0.868851624773	0.967717285146	8365|7978|85236	http://www.reactome.org/cgi-bin/eventbrowser_st_id?ST_ID=REACT_21352	hsa:8365,HIST1H4H,8365:up|hsa:7978,MTERF1,7978:down|hsa:85236,HIST1H2BK,85236:up
Signaling by Hedgehog	Reactome	REACT_264508	3	147	2774	82029	0.00108147080029	0.00179204915335	0.871757056071	0.968999328011	5575|5699|7277	http://www.reactome.org/cgi-bin/eventbrowser_st_id?ST_ID=REACT_264508	hsa:5575,PRKAR1B,5575:down|hsa:5699,PSMB10,5699:down|hsa:7277,TUBA4A,7277:down
PI3K Cascade	Reactome	REACT_976	1	61	2774	82029	0.000360490266763	0.000743639444587	0.872896705671	0.968999328011	8660	http://www.reactome.org/cgi-bin/eventbrowser_st_id?ST_ID=REACT_976	hsa:8660,IRS2,8660:up
Loss of proteins required for interphase microtubule organization from the centrosome	Reactome	REACT_15451	1	61	2774	82029	0.000360490266763	0.000743639444587	0.872896705671	0.968999328011	7277	http://www.reactome.org/cgi-bin/eventbrowser_st_id?ST_ID=REACT_15451	hsa:7277,TUBA4A,7277:down
Loss of Nlp from mitotic centrosomes	Reactome	REACT_15364	1	61	2774	82029	0.000360490266763	0.000743639444587	0.872896705671	0.968999328011	7277	http://www.reactome.org/cgi-bin/eventbrowser_st_id?ST_ID=REACT_15364	hsa:7277,TUBA4A,7277:down
Ca2+ pathway	Reactome	REACT_263982	1	61	2774	82029	0.000360490266763	0.000743639444587	0.872896705671	0.968999328011	51701	http://www.reactome.org/cgi-bin/eventbrowser_st_id?ST_ID=REACT_263982	hsa:51701,NLK,51701:up
Chromosome Maintenance	Reactome	REACT_22172	2	107	2774	82029	0.000720980533526	0.00130441673067	0.875300101154	0.969418391601	8365|85236	http://www.reactome.org/cgi-bin/eventbrowser_st_id?ST_ID=REACT_22172	hsa:8365,HIST1H4H,8365:up|hsa:85236,HIST1H2BK,85236:up
Negative epigenetic regulation of rRNA expression	Reactome	REACT_264000	2	107	2774	82029	0.000720980533526	0.00130441673067	0.875300101154	0.969418391601	8365|85236	http://www.reactome.org/cgi-bin/eventbrowser_st_id?ST_ID=REACT_264000	hsa:8365,HIST1H4H,8365:up|hsa:85236,HIST1H2BK,85236:up
RNA Polymerase I Promoter Clearance	Reactome	REACT_1974	2	107	2774	82029	0.000720980533526	0.00130441673067	0.875300101154	0.969418391601	8365|85236	http://www.reactome.org/cgi-bin/eventbrowser_st_id?ST_ID=REACT_1974	hsa:8365,HIST1H4H,8365:up|hsa:85236,HIST1H2BK,85236:up
Asymmetric localization of PCP proteins	Reactome	REACT_264478	1	63	2774	82029	0.000360490266763	0.000768021065721	0.881082014231	0.972175446195	5699	http://www.reactome.org/cgi-bin/eventbrowser_st_id?ST_ID=REACT_264478	hsa:5699,PSMB10,5699:down
RNA Polymerase I Transcription	Reactome	REACT_1309	2	109	2774	82029	0.000720980533526	0.0013287983518	0.881648426692	0.972437026975	8365|85236	http://www.reactome.org/cgi-bin/eventbrowser_st_id?ST_ID=REACT_1309	hsa:8365,HIST1H4H,8365:up|hsa:85236,HIST1H2BK,85236:up
M Phase	Reactome	REACT_910	7	303	2774	82029	0.00252343186734	0.0036938156018	0.882984131628	0.973076909795	54892|8365|7277|85236|9883|23165|5699	http://www.reactome.org/cgi-bin/eventbrowser_st_id?ST_ID=REACT_910	hsa:54892,NCAPG2,54892:down|hsa:8365,HIST1H4H,8365:up|hsa:7277,TUBA4A,7277:down|hsa:85236,HIST1H2BK,85236:up|hsa:9883,POM121,9883:down|hsa:23165,NUP205,23165:down|hsa:5699,PSMB10,5699:down
G1/S Transition	Reactome	REACT_1783	2	110	2774	82029	0.000720980533526	0.00134098916237	0.884709208361	0.973076909795	5699|8900	http://www.reactome.org/cgi-bin/eventbrowser_st_id?ST_ID=REACT_1783	hsa:5699,PSMB10,5699:down|hsa:8900,CCNA1,8900:down
TCR signaling	Reactome	REACT_12526	1	64	2774	82029	0.000360490266763	0.000780211876288	0.884974891094	0.973076909795	55740	http://www.reactome.org/cgi-bin/eventbrowser_st_id?ST_ID=REACT_12526	hsa:55740,ENAH,55740:down
APC/C:Cdc20 mediated degradation of Securin	Reactome	REACT_6871	1	64	2774	82029	0.000360490266763	0.000780211876288	0.884974891094	0.973076909795	5699	http://www.reactome.org/cgi-bin/eventbrowser_st_id?ST_ID=REACT_6871	hsa:5699,PSMB10,5699:down
ER-Phagosome pathway	Reactome	REACT_111178	1	64	2774	82029	0.000360490266763	0.000780211876288	0.884974891094	0.973076909795	5699	http://www.reactome.org/cgi-bin/eventbrowser_st_id?ST_ID=REACT_111178	hsa:5699,PSMB10,5699:down
Hedgehog ligand biogenesis	Reactome	REACT_264605	1	64	2774	82029	0.000360490266763	0.000780211876288	0.884974891094	0.973076909795	5699	http://www.reactome.org/cgi-bin/eventbrowser_st_id?ST_ID=REACT_264605	hsa:5699,PSMB10,5699:down
Processing-defective Hh variants abrogate ligand secretion	Reactome	REACT_264623	1	64	2774	82029	0.000360490266763	0.000780211876288	0.884974891094	0.973076909795	5699	http://www.reactome.org/cgi-bin/eventbrowser_st_id?ST_ID=REACT_264623	hsa:5699,PSMB10,5699:down
Activation of NF-kappaB in B cells	Reactome	REACT_118656	1	66	2774	82029	0.000360490266763	0.000804593497422	0.892382636044	0.975489176061	5699	http://www.reactome.org/cgi-bin/eventbrowser_st_id?ST_ID=REACT_118656	hsa:5699,PSMB10,5699:down
Biosynthesis of the N-glycan precursor (dolichol lipid-linked oligosaccharide, LLO) and transfer to a nascent protein	Reactome	REACT_22433	1	67	2774	82029	0.000360490266763	0.000816784307989	0.8959057026	0.977091464398	6487	http://www.reactome.org/cgi-bin/eventbrowser_st_id?ST_ID=REACT_22433	hsa:6487,ST3GAL3,6487:down
Cytosolic sensors of pathogen-associated DNA	Reactome	REACT_118823	1	67	2774	82029	0.000360490266763	0.000816784307989	0.8959057026	0.977091464398	148022	http://www.reactome.org/cgi-bin/eventbrowser_st_id?ST_ID=REACT_118823	hsa:148022,TICAM1,148022:down
Assembly of the pre-replicative complex	Reactome	REACT_2243	1	67	2774	82029	0.000360490266763	0.000816784307989	0.8959057026	0.977091464398	5699	http://www.reactome.org/cgi-bin/eventbrowser_st_id?ST_ID=REACT_2243	hsa:5699,PSMB10,5699:down
Generic Transcription Pathway	Reactome	REACT_12627	11	458	2774	82029	0.00396539293439	0.00558339123968	0.901653267575	0.977645546758	23327|79755|1490|5054|23619|27300|146540|93474|5468|4854|136051	http://www.reactome.org/cgi-bin/eventbrowser_st_id?ST_ID=REACT_12627	hsa:23327,NEDD4L,23327:up|hsa:79755,ZNF750,79755:down|hsa:1490,CTGF,1490:up|hsa:5054,SERPINE1,5054:down|hsa:23619,ZIM2,23619:up|hsa:27300,ZNF544,27300:down|hsa:146540,ZNF785,146540:down|hsa:93474,ZNF670,93474:up|hsa:5468,PPARG,5468:up|hsa:4854,NOTCH3,4854:down|hsa:136051,ZNF786,136051:down
APC/C:Cdh1 mediated degradation of Cdc20 and other APC/C:Cdh1 targeted proteins in late mitosis/early G1	Reactome	REACT_6761	1	69	2774	82029	0.000360490266763	0.000841165929123	0.902609724527	0.977645546758	5699	http://www.reactome.org/cgi-bin/eventbrowser_st_id?ST_ID=REACT_6761	hsa:5699,PSMB10,5699:down
Signaling by NOTCH1 in Cancer	Reactome	REACT_160214	1	70	2774	82029	0.000360490266763	0.00085335673969	0.905798100062	0.977645546758	1272	http://www.reactome.org/cgi-bin/eventbrowser_st_id?ST_ID=REACT_160214	hsa:1272,CNTN1,1272:down
Signaling by NOTCH1 HD Domain Mutants in Cancer	Reactome	REACT_160133	1	70	2774	82029	0.000360490266763	0.00085335673969	0.905798100062	0.977645546758	1272	http://www.reactome.org/cgi-bin/eventbrowser_st_id?ST_ID=REACT_160133	hsa:1272,CNTN1,1272:down
Signaling by NOTCH1	Reactome	REACT_118859	1	70	2774	82029	0.000360490266763	0.00085335673969	0.905798100062	0.977645546758	1272	http://www.reactome.org/cgi-bin/eventbrowser_st_id?ST_ID=REACT_118859	hsa:1272,CNTN1,1272:down
Signaling by NOTCH1 PEST Domain Mutants in Cancer	Reactome	REACT_160301	1	70	2774	82029	0.000360490266763	0.00085335673969	0.905798100062	0.977645546758	1272	http://www.reactome.org/cgi-bin/eventbrowser_st_id?ST_ID=REACT_160301	hsa:1272,CNTN1,1272:down
Signaling by NOTCH1 t(7;9)(NOTCH1:M1580_K2555) Translocation Mutant	Reactome	REACT_160082	1	70	2774	82029	0.000360490266763	0.00085335673969	0.905798100062	0.977645546758	1272	http://www.reactome.org/cgi-bin/eventbrowser_st_id?ST_ID=REACT_160082	hsa:1272,CNTN1,1272:down
Signaling by NOTCH1 HD+PEST Domain Mutants in Cancer	Reactome	REACT_160248	1	70	2774	82029	0.000360490266763	0.00085335673969	0.905798100062	0.977645546758	1272	http://www.reactome.org/cgi-bin/eventbrowser_st_id?ST_ID=REACT_160248	hsa:1272,CNTN1,1272:down
FBXW7 Mutants and NOTCH1 in Cancer	Reactome	REACT_160099	1	70	2774	82029	0.000360490266763	0.00085335673969	0.905798100062	0.977645546758	1272	http://www.reactome.org/cgi-bin/eventbrowser_st_id?ST_ID=REACT_160099	hsa:1272,CNTN1,1272:down
Defective ALG14 causes congenital myasthenic syndrome (ALG14-CMS)	Reactome	REACT_268645	2	118	2774	82029	0.000720980533526	0.00143851564691	0.906675054814	0.977645546758	3703|6487	http://www.reactome.org/cgi-bin/eventbrowser_st_id?ST_ID=REACT_268645	hsa:3703,STT3A,3703:down|hsa:6487,ST3GAL3,6487:down
Defective ALG3 causes ALG3-CDG (CDG-1d)	Reactome	REACT_268185	2	118	2774	82029	0.000720980533526	0.00143851564691	0.906675054814	0.977645546758	3703|6487	http://www.reactome.org/cgi-bin/eventbrowser_st_id?ST_ID=REACT_268185	hsa:3703,STT3A,3703:down|hsa:6487,ST3GAL3,6487:down
Defective ALG2 causes ALG2-CDG (CDG-1i)	Reactome	REACT_268833	2	118	2774	82029	0.000720980533526	0.00143851564691	0.906675054814	0.977645546758	3703|6487	http://www.reactome.org/cgi-bin/eventbrowser_st_id?ST_ID=REACT_268833	hsa:3703,STT3A,3703:down|hsa:6487,ST3GAL3,6487:down
Defective MGAT2 causes MGAT2-CDG (CDG-2a)	Reactome	REACT_268600	2	118	2774	82029	0.000720980533526	0.00143851564691	0.906675054814	0.977645546758	3703|6487	http://www.reactome.org/cgi-bin/eventbrowser_st_id?ST_ID=REACT_268600	hsa:3703,STT3A,3703:down|hsa:6487,ST3GAL3,6487:down
Defective ALG9 causes ALG9-CDG (CDG-1l)	Reactome	REACT_268015	2	118	2774	82029	0.000720980533526	0.00143851564691	0.906675054814	0.977645546758	3703|6487	http://www.reactome.org/cgi-bin/eventbrowser_st_id?ST_ID=REACT_268015	hsa:3703,STT3A,3703:down|hsa:6487,ST3GAL3,6487:down
Defective MPDU1 causes MPDU1-CDG (CDG-1f)	Reactome	REACT_268619	2	118	2774	82029	0.000720980533526	0.00143851564691	0.906675054814	0.977645546758	3703|6487	http://www.reactome.org/cgi-bin/eventbrowser_st_id?ST_ID=REACT_268619	hsa:3703,STT3A,3703:down|hsa:6487,ST3GAL3,6487:down
Defective MOGS causes MOGS-CDG (CDG-2b)	Reactome	REACT_267905	2	118	2774	82029	0.000720980533526	0.00143851564691	0.906675054814	0.977645546758	3703|6487	http://www.reactome.org/cgi-bin/eventbrowser_st_id?ST_ID=REACT_267905	hsa:3703,STT3A,3703:down|hsa:6487,ST3GAL3,6487:down
Defective ALG6 causes ALG6-CDG (CDG-1c)	Reactome	REACT_267765	2	118	2774	82029	0.000720980533526	0.00143851564691	0.906675054814	0.977645546758	3703|6487	http://www.reactome.org/cgi-bin/eventbrowser_st_id?ST_ID=REACT_267765	hsa:3703,STT3A,3703:down|hsa:6487,ST3GAL3,6487:down
Defective MAN1B1 causes MRT15	Reactome	REACT_268813	2	118	2774	82029	0.000720980533526	0.00143851564691	0.906675054814	0.977645546758	3703|6487	http://www.reactome.org/cgi-bin/eventbrowser_st_id?ST_ID=REACT_268813	hsa:3703,STT3A,3703:down|hsa:6487,ST3GAL3,6487:down
Defective ALG12 causes ALG12-CDG (CDG-1g)	Reactome	REACT_267773	2	118	2774	82029	0.000720980533526	0.00143851564691	0.906675054814	0.977645546758	3703|6487	http://www.reactome.org/cgi-bin/eventbrowser_st_id?ST_ID=REACT_267773	hsa:3703,STT3A,3703:down|hsa:6487,ST3GAL3,6487:down
Diseases associated with N-glycosylation of proteins	Reactome	REACT_267875	2	118	2774	82029	0.000720980533526	0.00143851564691	0.906675054814	0.977645546758	3703|6487	http://www.reactome.org/cgi-bin/eventbrowser_st_id?ST_ID=REACT_267875	hsa:3703,STT3A,3703:down|hsa:6487,ST3GAL3,6487:down
Defective ALG8 causes ALG8-CDG (CDG-1h)	Reactome	REACT_268459	2	118	2774	82029	0.000720980533526	0.00143851564691	0.906675054814	0.977645546758	3703|6487	http://www.reactome.org/cgi-bin/eventbrowser_st_id?ST_ID=REACT_268459	hsa:3703,STT3A,3703:down|hsa:6487,ST3GAL3,6487:down
Defective ALG1 causes ALG1-CDG (CDG-1k)	Reactome	REACT_268144	2	118	2774	82029	0.000720980533526	0.00143851564691	0.906675054814	0.977645546758	3703|6487	http://www.reactome.org/cgi-bin/eventbrowser_st_id?ST_ID=REACT_268144	hsa:3703,STT3A,3703:down|hsa:6487,ST3GAL3,6487:down
Asparagine N-linked glycosylation	Reactome	REACT_22426	2	118	2774	82029	0.000720980533526	0.00143851564691	0.906675054814	0.977645546758	3703|6487	http://www.reactome.org/cgi-bin/eventbrowser_st_id?ST_ID=REACT_22426	hsa:3703,STT3A,3703:down|hsa:6487,ST3GAL3,6487:down
Defective ALG11 causes ALG11-CDG (CDG-1p)	Reactome	REACT_268132	2	118	2774	82029	0.000720980533526	0.00143851564691	0.906675054814	0.977645546758	3703|6487	http://www.reactome.org/cgi-bin/eventbrowser_st_id?ST_ID=REACT_268132	hsa:3703,STT3A,3703:down|hsa:6487,ST3GAL3,6487:down
Defective DPAGT1 causes DPAGT1-CDG (CDG-1j) and CMSTA2	Reactome	REACT_268849	2	118	2774	82029	0.000720980533526	0.00143851564691	0.906675054814	0.977645546758	3703|6487	http://www.reactome.org/cgi-bin/eventbrowser_st_id?ST_ID=REACT_268849	hsa:3703,STT3A,3703:down|hsa:6487,ST3GAL3,6487:down
Defective RFT1 causes RFT1-CDG (CDG-1n)	Reactome	REACT_268458	2	118	2774	82029	0.000720980533526	0.00143851564691	0.906675054814	0.977645546758	3703|6487	http://www.reactome.org/cgi-bin/eventbrowser_st_id?ST_ID=REACT_268458	hsa:3703,STT3A,3703:down|hsa:6487,ST3GAL3,6487:down
Signaling by Wnt	Reactome	REACT_11045	7	317	2774	82029	0.00252343186734	0.00386448694974	0.907447850411	0.977645546758	51701|8365|54894|85236|26108|23401|5699	http://www.reactome.org/cgi-bin/eventbrowser_st_id?ST_ID=REACT_11045	hsa:51701,NLK,51701:up|hsa:8365,HIST1H4H,8365:up|hsa:54894,RNF43,54894:down|hsa:85236,HIST1H2BK,85236:up|hsa:26108,PYGO1,26108:up|hsa:23401,FRAT2,23401:down|hsa:5699,PSMB10,5699:down
G2/M Transition	Reactome	REACT_2203	2	121	2774	82029	0.000720980533526	0.00147508807861	0.913852380522	0.979775403857	7277|8900	http://www.reactome.org/cgi-bin/eventbrowser_st_id?ST_ID=REACT_2203	hsa:7277,TUBA4A,7277:down|hsa:8900,CCNA1,8900:down
Mitotic G2-G2/M phases	Reactome	REACT_21391	2	123	2774	82029	0.000720980533526	0.00149946969974	0.918345696634	0.98210537669	7277|8900	http://www.reactome.org/cgi-bin/eventbrowser_st_id?ST_ID=REACT_21391	hsa:7277,TUBA4A,7277:down|hsa:8900,CCNA1,8900:down
RMTs methylate histone arginines	Reactome	REACT_264545	1	75	2774	82029	0.000360490266763	0.000914310792525	0.920241422647	0.982630331904	8365	http://www.reactome.org/cgi-bin/eventbrowser_st_id?ST_ID=REACT_264545	hsa:8365,HIST1H4H,8365:up
S Phase	Reactome	REACT_899	2	124	2774	82029	0.000720980533526	0.00151166051031	0.920508748492	0.982630331904	5699|8900	http://www.reactome.org/cgi-bin/eventbrowser_st_id?ST_ID=REACT_899	hsa:5699,PSMB10,5699:down|hsa:8900,CCNA1,8900:down
Epigenetic regulation of gene expression	Reactome	REACT_264098	2	124	2774	82029	0.000720980533526	0.00151166051031	0.920508748492	0.982630331904	8365|85236	http://www.reactome.org/cgi-bin/eventbrowser_st_id?ST_ID=REACT_264098	hsa:8365,HIST1H4H,8365:up|hsa:85236,HIST1H2BK,85236:up
Influenza Viral RNA Transcription and Replication	Reactome	REACT_6152	2	125	2774	82029	0.000720980533526	0.00152385132087	0.922617728268	0.98357778758	23165|9883	http://www.reactome.org/cgi-bin/eventbrowser_st_id?ST_ID=REACT_6152	hsa:23165,NUP205,23165:down|hsa:9883,POM121,9883:down
IRS-mediated signalling	Reactome	REACT_332	1	77	2774	82029	0.000360490266763	0.000938692413659	0.925378619516	0.983679804593	8660	http://www.reactome.org/cgi-bin/eventbrowser_st_id?ST_ID=REACT_332	hsa:8660,IRS2,8660:up
Transcriptional regulation of white adipocyte differentiation	Reactome	REACT_27161	1	77	2774	82029	0.000360490266763	0.000938692413659	0.925378619516	0.983679804593	5468	http://www.reactome.org/cgi-bin/eventbrowser_st_id?ST_ID=REACT_27161	hsa:5468,PPARG,5468:up
Regulation of PLK1 Activity at G2/M Transition	Reactome	REACT_160315	1	78	2774	82029	0.000360490266763	0.000950883224226	0.92782181467	0.985449116828	7277	http://www.reactome.org/cgi-bin/eventbrowser_st_id?ST_ID=REACT_160315	hsa:7277,TUBA4A,7277:down
IRS-related events	Reactome	REACT_762	1	80	2774	82029	0.000360490266763	0.00097526484536	0.932470925412	0.987170078901	8660	http://www.reactome.org/cgi-bin/eventbrowser_st_id?ST_ID=REACT_762	hsa:8660,IRS2,8660:up
RIG-I/MDA5 mediated induction of IFN-alpha/beta pathways	Reactome	REACT_25359	1	80	2774	82029	0.000360490266763	0.00097526484536	0.932470925412	0.987170078901	64135	http://www.reactome.org/cgi-bin/eventbrowser_st_id?ST_ID=REACT_25359	hsa:64135,IFIH1,64135:down
Recruitment of mitotic centrosome proteins and complexes	Reactome	REACT_15296	1	80	2774	82029	0.000360490266763	0.00097526484536	0.932470925412	0.987170078901	7277	http://www.reactome.org/cgi-bin/eventbrowser_st_id?ST_ID=REACT_15296	hsa:7277,TUBA4A,7277:down
Centrosome maturation	Reactome	REACT_15479	1	80	2774	82029	0.000360490266763	0.00097526484536	0.932470925412	0.987170078901	7277	http://www.reactome.org/cgi-bin/eventbrowser_st_id?ST_ID=REACT_15479	hsa:7277,TUBA4A,7277:down
Class I MHC mediated antigen processing & presentation	Reactome	REACT_75820	5	258	2774	82029	0.00180245133381	0.00314522912628	0.933526085539	0.987953890765	23327|868|5699|9666|642	http://www.reactome.org/cgi-bin/eventbrowser_st_id?ST_ID=REACT_75820	hsa:23327,NEDD4L,23327:up|hsa:868,CBLB,868:up|hsa:5699,PSMB10,5699:down|hsa:9666,DZIP3,9666:up|hsa:642,BLMH,642:up
Antigen processing-Cross presentation	Reactome	REACT_111119	1	81	2774	82029	0.000360490266763	0.000987455655927	0.934681988098	0.988232639123	5699	http://www.reactome.org/cgi-bin/eventbrowser_st_id?ST_ID=REACT_111119	hsa:5699,PSMB10,5699:down
Unfolded Protein Response (UPR)	Reactome	REACT_18356	1	81	2774	82029	0.000360490266763	0.000987455655927	0.934681988098	0.988232639123	6734	http://www.reactome.org/cgi-bin/eventbrowser_st_id?ST_ID=REACT_18356	hsa:6734,SRPR,6734:down
IRS-related events triggered by IGF1R	Reactome	REACT_150203	1	81	2774	82029	0.000360490266763	0.000987455655927	0.934681988098	0.988232639123	8660	http://www.reactome.org/cgi-bin/eventbrowser_st_id?ST_ID=REACT_150203	hsa:8660,IRS2,8660:up
M/G1 Transition	Reactome	REACT_1725	1	82	2774	82029	0.000360490266763	0.000999646466494	0.936820680571	0.988841466695	5699	http://www.reactome.org/cgi-bin/eventbrowser_st_id?ST_ID=REACT_1725	hsa:5699,PSMB10,5699:down
DNA Replication Pre-Initiation	Reactome	REACT_734	1	82	2774	82029	0.000360490266763	0.000999646466494	0.936820680571	0.988841466695	5699	http://www.reactome.org/cgi-bin/eventbrowser_st_id?ST_ID=REACT_734	hsa:5699,PSMB10,5699:down
Hedgehog 'on' state	Reactome	REACT_268718	1	82	2774	82029	0.000360490266763	0.000999646466494	0.936820680571	0.988841466695	5699	http://www.reactome.org/cgi-bin/eventbrowser_st_id?ST_ID=REACT_268718	hsa:5699,PSMB10,5699:down
Influenza Life Cycle	Reactome	REACT_6145	2	133	2774	82029	0.000720980533526	0.00162137780541	0.937684948387	0.989056357622	23165|9883	http://www.reactome.org/cgi-bin/eventbrowser_st_id?ST_ID=REACT_6145	hsa:23165,NUP205,23165:down|hsa:9883,POM121,9883:down
Mitochondrial translation initiation	Reactome	REACT_267634	1	83	2774	82029	0.000360490266763	0.00101183727706	0.938889370752	0.989256815287	29088	http://www.reactome.org/cgi-bin/eventbrowser_st_id?ST_ID=REACT_267634	hsa:29088,MRPL15,29088:down
Mitochondrial translation termination	Reactome	REACT_268261	1	83	2774	82029	0.000360490266763	0.00101183727706	0.938889370752	0.989256815287	29088	http://www.reactome.org/cgi-bin/eventbrowser_st_id?ST_ID=REACT_268261	hsa:29088,MRPL15,29088:down
Insulin receptor signalling cascade	Reactome	REACT_1195	1	84	2774	82029	0.000360490266763	0.00102402808763	0.94089034911	0.990422663389	8660	http://www.reactome.org/cgi-bin/eventbrowser_st_id?ST_ID=REACT_1195	hsa:8660,IRS2,8660:up
Signaling by Type 1 Insulin-like Growth Factor 1 Receptor (IGF1R)	Reactome	REACT_150359	1	84	2774	82029	0.000360490266763	0.00102402808763	0.94089034911	0.990422663389	8660	http://www.reactome.org/cgi-bin/eventbrowser_st_id?ST_ID=REACT_150359	hsa:8660,IRS2,8660:up
IGF1R signaling cascade	Reactome	REACT_150210	1	84	2774	82029	0.000360490266763	0.00102402808763	0.94089034911	0.990422663389	8660	http://www.reactome.org/cgi-bin/eventbrowser_st_id?ST_ID=REACT_150210	hsa:8660,IRS2,8660:up
Respiratory electron transport	Reactome	REACT_22393	1	86	2774	82029	0.000360490266763	0.00104840970876	0.944697960101	0.991632926132	4724	http://www.reactome.org/cgi-bin/eventbrowser_st_id?ST_ID=REACT_22393	hsa:4724,NDUFS4,4724:up
Influenza Infection	Reactome	REACT_6167	2	138	2774	82029	0.000720980533526	0.00168233185825	0.945640044199	0.992003731823	23165|9883	http://www.reactome.org/cgi-bin/eventbrowser_st_id?ST_ID=REACT_6167	hsa:23165,NUP205,23165:down|hsa:9883,POM121,9883:down
Anchoring of the basal body to the plasma membrane	Reactome	REACT_267965	1	88	2774	82029	0.000360490266763	0.0010727913299	0.948260382485	0.993340878435	7277	http://www.reactome.org/cgi-bin/eventbrowser_st_id?ST_ID=REACT_267965	hsa:7277,TUBA4A,7277:down
Assembly of the primary cilium	Reactome	REACT_268265	3	187	2774	82029	0.00108147080029	0.00227968157603	0.949804394142	0.993431021763	60412|51668|7277	http://www.reactome.org/cgi-bin/eventbrowser_st_id?ST_ID=REACT_268265	hsa:60412,EXOC4,60412:down|hsa:51668,HSPB11,51668:down|hsa:7277,TUBA4A,7277:down
PCP/CE pathway	Reactome	REACT_264199	1	91	2774	82029	0.000360490266763	0.0011093637616	0.95317853414	0.994845699943	5699	http://www.reactome.org/cgi-bin/eventbrowser_st_id?ST_ID=REACT_264199	hsa:5699,PSMB10,5699:down
beta-catenin independent WNT signaling	Reactome	REACT_264224	2	144	2774	82029	0.000720980533526	0.00175547672165	0.953910705337	0.995027700759	51701|5699	http://www.reactome.org/cgi-bin/eventbrowser_st_id?ST_ID=REACT_264224	hsa:51701,NLK,51701:up|hsa:5699,PSMB10,5699:down
Toll Like Receptor TLR6:TLR2 Cascade	Reactome	REACT_8006	1	93	2774	82029	0.000360490266763	0.00113374538273	0.956194833713	0.995361178313	114609	http://www.reactome.org/cgi-bin/eventbrowser_st_id?ST_ID=REACT_8006	hsa:114609,TIRAP,114609:down
MyD88:Mal cascade initiated on plasma membrane	Reactome	REACT_6788	1	93	2774	82029	0.000360490266763	0.00113374538273	0.956194833713	0.995361178313	114609	http://www.reactome.org/cgi-bin/eventbrowser_st_id?ST_ID=REACT_6788	hsa:114609,TIRAP,114609:down
The citric acid (TCA) cycle and respiratory electron transport	Reactome	REACT_111083	2	146	2774	82029	0.000720980533526	0.00177985834278	0.956389486641	0.995361178313	4724|3418	http://www.reactome.org/cgi-bin/eventbrowser_st_id?ST_ID=REACT_111083	hsa:4724,NDUFS4,4724:up|hsa:3418,IDH2,3418:down
Defective ACTH causes Obesity and Pro-opiomelanocortinin deficiency (POMCD)	Reactome	REACT_267874	9	438	2774	82029	0.00324441240087	0.00533957502834	0.957411853202	0.99542122714	5029|6352|338442|624|2920|51083|2919|1906|8843	http://www.reactome.org/cgi-bin/eventbrowser_st_id?ST_ID=REACT_267874	hsa:5029,P2RY2,5029:down|hsa:6352,CCL5,6352:down|hsa:338442,HCAR2,338442:down|hsa:624,BDKRB2,624:down|hsa:2920,CXCL2,2920:down|hsa:51083,GAL,51083:down|hsa:2919,CXCL1,2919:down|hsa:1906,EDN1,1906:up|hsa:8843,HCAR3,8843:down
GPCR ligand binding	Reactome	REACT_21340	9	438	2774	82029	0.00324441240087	0.00533957502834	0.957411853202	0.99542122714	5029|6352|338442|624|2920|51083|2919|1906|8843	http://www.reactome.org/cgi-bin/eventbrowser_st_id?ST_ID=REACT_21340	hsa:5029,P2RY2,5029:down|hsa:6352,CCL5,6352:down|hsa:338442,HCAR2,338442:down|hsa:624,BDKRB2,624:down|hsa:2920,CXCL2,2920:down|hsa:51083,GAL,51083:down|hsa:2919,CXCL1,2919:down|hsa:1906,EDN1,1906:up|hsa:8843,HCAR3,8843:down
Organelle biogenesis and maintenance	Reactome	REACT_264135	6	329	2774	82029	0.00216294160058	0.00401077667654	0.964019103622	0.997901365887	7277|85476|29088|60412|7978|51668	http://www.reactome.org/cgi-bin/eventbrowser_st_id?ST_ID=REACT_264135	hsa:7277,TUBA4A,7277:down|hsa:85476,GFM1,85476:down|hsa:29088,MRPL15,29088:down|hsa:60412,EXOC4,60412:down|hsa:7978,MTERF1,7978:down|hsa:51668,HSPB11,51668:down
Membrane Trafficking	Reactome	REACT_11123	3	207	2774	82029	0.00108147080029	0.00252349778737	0.969387459785	0.998378291431	60412|1174|7277	http://www.reactome.org/cgi-bin/eventbrowser_st_id?ST_ID=REACT_11123	hsa:60412,EXOC4,60412:down|hsa:1174,AP1S1,1174:down|hsa:7277,TUBA4A,7277:down
Metabolism of proteins	Reactome	REACT_17015	15	687	2774	82029	0.00540735400144	0.00837508685953	0.970930539733	0.998498110897	1082|7277|8877|26085|5080|3487|3486|60412|6904|6734|8604|4585|3703|6487|5329	http://www.reactome.org/cgi-bin/eventbrowser_st_id?ST_ID=REACT_17015	hsa:1082,CGB,1082:down|hsa:7277,TUBA4A,7277:down|hsa:8877,SPHK1,8877:down|hsa:26085,KLK13,26085:down|hsa:5080,PAX6,5080:up|hsa:3487,IGFBP4,3487:up|hsa:3486,IGFBP3,3486:down|hsa:60412,EXOC4,60412:down|hsa:6904,TBCD,6904:down|hsa:6734,SRPR,6734:down|hsa:8604,SLC25A12,8604:down|hsa:4585,MUC4,4585:down|hsa:3703,STT3A,3703:down|hsa:6487,ST3GAL3,6487:down|hsa:5329,PLAUR,5329:down
Respiratory electron transport, ATP synthesis by chemiosmotic coupling, and heat production by uncoupling proteins.	Reactome	REACT_6305	1	107	2774	82029	0.000360490266763	0.00130441673067	0.972516744171	0.998557241204	4724	http://www.reactome.org/cgi-bin/eventbrowser_st_id?ST_ID=REACT_6305	hsa:4724,NDUFS4,4724:up
SRP-dependent cotranslational protein targeting to membrane	Reactome	REACT_115902	1	108	2774	82029	0.000360490266763	0.00131660754124	0.973416898273	0.998902558492	6734	http://www.reactome.org/cgi-bin/eventbrowser_st_id?ST_ID=REACT_115902	hsa:6734,SRPR,6734:down
Resolution of Sister Chromatid Cohesion	Reactome	REACT_150425	1	112	2774	82029	0.000360490266763	0.0013653707835	0.976732281145	0.999999999843	7277	http://www.reactome.org/cgi-bin/eventbrowser_st_id?ST_ID=REACT_150425	hsa:7277,TUBA4A,7277:down
Cell Cycle, Mitotic	Reactome	REACT_152	9	477	2774	82029	0.00324441240087	0.00581501664046	0.978639649244	0.999999999843	54892|8365|7277|85236|23165|9883|894|5699|8900	http://www.reactome.org/cgi-bin/eventbrowser_st_id?ST_ID=REACT_152	hsa:54892,NCAPG2,54892:down|hsa:8365,HIST1H4H,8365:up|hsa:7277,TUBA4A,7277:down|hsa:85236,HIST1H2BK,85236:up|hsa:23165,NUP205,23165:down|hsa:9883,POM121,9883:down|hsa:894,CCND2,894:up|hsa:5699,PSMB10,5699:down|hsa:8900,CCNA1,8900:down
Separation of Sister Chromatids	Reactome	REACT_150471	2	173	2774	82029	0.000720980533526	0.00210901022809	0.979560694389	0.999999999843	5699|7277	http://www.reactome.org/cgi-bin/eventbrowser_st_id?ST_ID=REACT_150471	hsa:5699,PSMB10,5699:down|hsa:7277,TUBA4A,7277:down
Post-translational protein modification	Reactome	REACT_22161	4	272	2774	82029	0.00144196106705	0.00331590047422	0.980766321936	0.999999999843	4585|3703|6487|5329	http://www.reactome.org/cgi-bin/eventbrowser_st_id?ST_ID=REACT_22161	hsa:4585,MUC4,4585:down|hsa:3703,STT3A,3703:down|hsa:6487,ST3GAL3,6487:down|hsa:5329,PLAUR,5329:down
Mitotic Prometaphase	Reactome	REACT_682	1	120	2774	82029	0.000360490266763	0.00146289726804	0.982174497534	0.999999999843	7277	http://www.reactome.org/cgi-bin/eventbrowser_st_id?ST_ID=REACT_682	hsa:7277,TUBA4A,7277:down
Mitotic Anaphase	Reactome	REACT_1275	2	181	2774	82029	0.000720980533526	0.00220653671263	0.983730678287	0.999999999843	5699|7277	http://www.reactome.org/cgi-bin/eventbrowser_st_id?ST_ID=REACT_1275	hsa:5699,PSMB10,5699:down|hsa:7277,TUBA4A,7277:down
Mitotic Metaphase and Anaphase	Reactome	REACT_150314	2	182	2774	82029	0.000720980533526	0.00221872752319	0.984189800322	0.999999999843	5699|7277	http://www.reactome.org/cgi-bin/eventbrowser_st_id?ST_ID=REACT_150314	hsa:5699,PSMB10,5699:down|hsa:7277,TUBA4A,7277:down
G alpha (s) signalling events	Reactome	REACT_19327	1	125	2774	82029	0.000360490266763	0.00152385132087	0.984909066024	0.999999999843	2770	http://www.reactome.org/cgi-bin/eventbrowser_st_id?ST_ID=REACT_19327	hsa:2770,GNAI1,2770:down
GPCR downstream signaling	Reactome	REACT_19184	19	914	2774	82029	0.00684931506849	0.0111424008582	0.990936369989	0.999999999843	5029|64857|10000|5583|2768|624|2770|2920|8601|3718|1438|29|5332|51083|338442|2919|1906|6352|8843	http://www.reactome.org/cgi-bin/eventbrowser_st_id?ST_ID=REACT_19184	hsa:5029,P2RY2,5029:down|hsa:64857,PLEKHG2,64857:up|hsa:10000,AKT3,10000:up|hsa:5583,PRKCH,5583:down|hsa:2768,GNA12,2768:down|hsa:624,BDKRB2,624:down|hsa:2770,GNAI1,2770:down|hsa:2920,CXCL2,2920:down|hsa:8601,RGS20,8601:down|hsa:3718,JAK3,3718:up|hsa:1438,CSF2RA,1438:up|hsa:29,ABR,29:up|hsa:5332,PLCB4,5332:up|hsa:51083,GAL,51083:down|hsa:338442,HCAR2,338442:down|hsa:2919,CXCL1,2919:down|hsa:1906,…
Translation	Reactome	REACT_1014	1	146	2774	82029	0.000360490266763	0.00177985834278	0.992502768657	0.999999999843	6734	http://www.reactome.org/cgi-bin/eventbrowser_st_id?ST_ID=REACT_1014	hsa:6734,SRPR,6734:down
Signaling by GPCR	Reactome	REACT_14797	20	1029	2774	82029	0.00720980533526	0.0125443440734	0.997271648232	0.999999999843	5029|64857|10000|5583|2768|624|2770|2920|5575|8601|3718|1438|29|5332|51083|338442|2919|1906|6352|8843	http://www.reactome.org/cgi-bin/eventbrowser_st_id?ST_ID=REACT_14797	hsa:5029,P2RY2,5029:down|hsa:64857,PLEKHG2,64857:up|hsa:10000,AKT3,10000:up|hsa:5583,PRKCH,5583:down|hsa:2768,GNA12,2768:down|hsa:624,BDKRB2,624:down|hsa:2770,GNAI1,2770:down|hsa:2920,CXCL2,2920:down|hsa:5575,PRKAR1B,5575:down|hsa:8601,RGS20,8601:down|hsa:3718,JAK3,3718:up|hsa:1438,CSF2RA,1438:up|hsa:29,ABR,29:up|hsa:5332,PLCB4,5332:up|hsa:51083,GAL,51083:down|hsa:338442,HCAR2,338442:down|hsa:291…
Gene Expression	Reactome	REACT_71	22	1164	2774	82029	0.00793078586878	0.0141901035	0.998922210905	0.999999999843	23327|8365|23619|7978|5054|27300|146540|28960|9883|1490|6734|5468|3315|4603|136051|4854|79755|85236|23165|93474|5699|4850	http://www.reactome.org/cgi-bin/eventbrowser_st_id?ST_ID=REACT_71	hsa:23327,NEDD4L,23327:up|hsa:8365,HIST1H4H,8365:up|hsa:23619,ZIM2,23619:up|hsa:7978,MTERF1,7978:down|hsa:5054,SERPINE1,5054:down|hsa:27300,ZNF544,27300:down|hsa:146540,ZNF785,146540:down|hsa:28960,DCPS,28960:down|hsa:9883,POM121,9883:down|hsa:1490,CTGF,1490:up|hsa:6734,SRPR,6734:down|hsa:5468,PPARG,5468:up|hsa:3315,HSPB1,3315:down|hsa:4603,MYBL1,4603:up|hsa:136051,ZNF786,136051:down|hsa:4854,NOT…

## Sheet: KEGG PATHWAY
Term	Database	ID	Input number	Background number	All input number	All background number	Input frequency	Background frequency	P-Value	Corrected P-Value	Input	Hyperlink	Input gene symbols	Hyperlink(up down)
Steroid biosynthesis	KEGG PATHWAY	hsa00100	5	20	1157	24389	0.00432152117545	0.000820041822133	0.00470651321334	0.35033860541	1591|1718|1717|1056|1594	http://www.genome.jp/kegg-bin/show_pathway?hsa00100/hsa:1056%09red/hsa:1717%09red/hsa:1718%09red/hsa:1591%09red/hsa:1594%09red	hsa:1591,CYP24A1,1591:up|hsa:1718,DHCR24,1718:down|hsa:1717,DHCR7,1717:down|hsa:1056,CEL,1056:down|hsa:1594,CYP27B1,1594:down	http://www.genome.jp/kegg-bin/show_pathway?hsa00100/hsa:1056%09blue/hsa:1717%09blue/hsa:1718%09blue/hsa:1591%09red/hsa:1594%09blue
p53 signaling pathway	KEGG PATHWAY	hsa04115	9	68	1157	24389	0.00777873811582	0.00278814219525	0.0079119473236	0.375283336269	1647|894|9538|7157|3486|1111|5054|9540|4616	http://www.genome.jp/kegg-bin/show_pathway?hsa04115/hsa:1647%09red/hsa:894%09red/hsa:1111%09red/hsa:3486%09red/hsa:7157%09red/hsa:9540%09red/hsa:4616%09red/hsa:9538%09red/hsa:5054%09red	hsa:1647,GADD45A,1647:down|hsa:894,CCND2,894:up|hsa:9538,EI24,9538:down|hsa:7157,TP53,7157:up|hsa:3486,IGFBP3,3486:down|hsa:1111,CHEK1,1111:down|hsa:5054,SERPINE1,5054:down|hsa:9540,TP53I3,9540:up|hsa:4616,GADD45B,4616:up	http://www.genome.jp/kegg-bin/show_pathway?hsa04115/hsa:1647%09blue/hsa:894%09red/hsa:1111%09blue/hsa:3486%09blue/hsa:7157%09red/hsa:9540%09red/hsa:4616%09red/hsa:9538%09blue/hsa:5054%09blue
TNF signaling pathway	KEGG PATHWAY	hsa04668	12	110	1157	24389	0.0103716508211	0.00451023002173	0.00941482322992	0.375283336269	7424|10000|2920|64764|2919|5743|197259|5603|6352|1906|3553|329	http://www.genome.jp/kegg-bin/show_pathway?hsa04668/hsa:64764%09red/hsa:3553%09red/hsa:10000%09red/hsa:2920%09red/hsa:5743%09red/hsa:1906%09red/hsa:197259%09red/hsa:7424%09red/hsa:329%09red/hsa:2919%09red/hsa:5603%09red/hsa:6352%09red	hsa:7424,VEGFC,7424:down|hsa:10000,AKT3,10000:up|hsa:2920,CXCL2,2920:down|hsa:64764,CREB3L2,64764:down|hsa:2919,CXCL1,2919:down|hsa:5743,PTGS2,5743:down|hsa:197259,MLKL,197259:down|hsa:5603,MAPK13,5603:down|hsa:6352,CCL5,6352:down|hsa:1906,EDN1,1906:up|hsa:3553,IL1B,3553:down|hsa:329,BIRC2,329:up	http://www.genome.jp/kegg-bin/show_pathway?hsa04668/hsa:64764%09blue/hsa:3553%09blue/hsa:10000%09red/hsa:2920%09blue/hsa:5743%09blue/hsa:1906%09red/hsa:197259%09blue/hsa:7424%09blue/hsa:329%09red/hsa:2919%09blue/hsa:5603%09blue/hsa:6352%09blue
Glutathione metabolism	KEGG PATHWAY	hsa00480	7	51	1157	24389	0.00605012964564	0.00209110664644	0.0154231304126	0.449401609194	2877|2936|493869|2878|4257|2946|3418	http://www.genome.jp/kegg-bin/show_pathway?hsa00480/hsa:2936%09red/hsa:2877%09red/hsa:2946%09red/hsa:2878%09red/hsa:3418%09red/hsa:493869%09red/hsa:4257%09red	hsa:2877,GPX2,2877:down|hsa:2936,GSR,2936:down|hsa:493869,GPX8,493869:up|hsa:2878,GPX3,2878:down|hsa:4257,MGST1,4257:down|hsa:2946,GSTM2,2946:down|hsa:3418,IDH2,3418:down	http://www.genome.jp/kegg-bin/show_pathway?hsa00480/hsa:2936%09blue/hsa:2877%09blue/hsa:2946%09blue/hsa:2878%09blue/hsa:3418%09blue/hsa:493869%09red/hsa:4257%09blue
Rheumatoid arthritis	KEGG PATHWAY	hsa05323	10	91	1157	24389	0.00864304235091	0.0037311902907	0.0162062949476	0.45783701463	3689|6352|3552|2919|10312|942|7042|3553|155066|51606	http://www.genome.jp/kegg-bin/show_pathway?hsa05323/hsa:3689%09red/hsa:3553%09red/hsa:3552%09red/hsa:155066%09red/hsa:942%09red/hsa:51606%09red/hsa:2919%09red/hsa:7042%09red/hsa:6352%09red/hsa:10312%09red	hsa:3689,ITGB2,3689:down|hsa:6352,CCL5,6352:down|hsa:3552,IL1A,3552:down|hsa:2919,CXCL1,2919:down|hsa:10312,TCIRG1,10312:down|hsa:942,CD86,942:up|hsa:7042,TGFB2,7042:up|hsa:3553,IL1B,3553:down|hsa:155066,ATP6V0E2,155066:down|hsa:51606,ATP6V1H,51606:down	http://www.genome.jp/kegg-bin/show_pathway?hsa05323/hsa:3689%09blue/hsa:3553%09blue/hsa:3552%09blue/hsa:155066%09blue/hsa:942%09red/hsa:51606%09blue/hsa:2919%09blue/hsa:7042%09red/hsa:6352%09blue/hsa:10312%09blue
NF-kappa B signaling pathway	KEGG PATHWAY	hsa04064	10	91	1157	24389	0.00864304235091	0.0037311902907	0.0162062949476	0.45783701463	958|3553|4067|2920|114609|148022|5743|5336|329|4616	http://www.genome.jp/kegg-bin/show_pathway?hsa04064/hsa:5336%09red/hsa:3553%09red/hsa:2920%09red/hsa:5743%09red/hsa:958%09red/hsa:329%09red/hsa:148022%09red/hsa:4616%09red/hsa:4067%09red/hsa:114609%09red	hsa:958,CD40,958:up|hsa:3553,IL1B,3553:down|hsa:4067,LYN,4067:down|hsa:2920,CXCL2,2920:down|hsa:114609,TIRAP,114609:down|hsa:148022,TICAM1,148022:down|hsa:5743,PTGS2,5743:down|hsa:5336,PLCG2,5336:down|hsa:329,BIRC2,329:up|hsa:4616,GADD45B,4616:up	http://www.genome.jp/kegg-bin/show_pathway?hsa04064/hsa:5336%09blue/hsa:3553%09blue/hsa:2920%09blue/hsa:5743%09blue/hsa:958%09red/hsa:329%09red/hsa:148022%09blue/hsa:4616%09red/hsa:4067%09blue/hsa:114609%09blue
Measles	KEGG PATHWAY	hsa05162	13	134	1157	24389	0.0112359550562	0.00549428020829	0.016316543861	0.457900253819	868|894|3552|7157|4939|10000|8743|3718|64135|4938|3553|4599|2534	http://www.genome.jp/kegg-bin/show_pathway?hsa05162/hsa:894%09red/hsa:3718%09red/hsa:4939%09red/hsa:10000%09red/hsa:64135%09red/hsa:4599%09red/hsa:2534%09red/hsa:3553%09red/hsa:7157%09red/hsa:4938%09red/hsa:868%09red/hsa:8743%09red/hsa:3552%09red	hsa:868,CBLB,868:up|hsa:894,CCND2,894:up|hsa:3552,IL1A,3552:down|hsa:7157,TP53,7157:up|hsa:4939,OAS2,4939:down|hsa:10000,AKT3,10000:up|hsa:8743,TNFSF10,8743:down|hsa:3718,JAK3,3718:up|hsa:64135,IFIH1,64135:down|hsa:4938,OAS1,4938:down|hsa:3553,IL1B,3553:down|hsa:4599,MX1,4599:down|hsa:2534,FYN,2534:up	http://www.genome.jp/kegg-bin/show_pathway?hsa05162/hsa:894%09red/hsa:3718%09red/hsa:4939%09blue/hsa:10000%09red/hsa:64135%09blue/hsa:4599%09blue/hsa:2534%09red/hsa:3553%09blue/hsa:7157%09red/hsa:4938%09blue/hsa:868%09red/hsa:8743%09blue/hsa:3552%09blue
Epithelial cell signaling in Helicobacter pylori infection	KEGG PATHWAY	hsa05120	8	68	1157	24389	0.00691443388073	0.00278814219525	0.0214663785625	0.501467137621	6352|4067|2919|10312|5603|5336|155066|51606	http://www.genome.jp/kegg-bin/show_pathway?hsa05120/hsa:5336%09red/hsa:155066%09red/hsa:51606%09red/hsa:2919%09red/hsa:5603%09red/hsa:6352%09red/hsa:4067%09red/hsa:10312%09red	hsa:6352,CCL5,6352:down|hsa:4067,LYN,4067:down|hsa:2919,CXCL1,2919:down|hsa:10312,TCIRG1,10312:down|hsa:5603,MAPK13,5603:down|hsa:5336,PLCG2,5336:down|hsa:155066,ATP6V0E2,155066:down|hsa:51606,ATP6V1H,51606:down	http://www.genome.jp/kegg-bin/show_pathway?hsa05120/hsa:5336%09blue/hsa:155066%09blue/hsa:51606%09blue/hsa:2919%09blue/hsa:5603%09blue/hsa:6352%09blue/hsa:4067%09blue/hsa:10312%09blue
NOD-like receptor signaling pathway	KEGG PATHWAY	hsa04621	7	57	1157	24389	0.00605012964564	0.00233711919308	0.0252865466943	0.532468037669	3553|2920|7205|5603|2919|6352|329	http://www.genome.jp/kegg-bin/show_pathway?hsa04621/hsa:3553%09red/hsa:2920%09red/hsa:7205%09red/hsa:329%09red/hsa:2919%09red/hsa:5603%09red/hsa:6352%09red	hsa:3553,IL1B,3553:down|hsa:2920,CXCL2,2920:down|hsa:7205,TRIP6,7205:down|hsa:5603,MAPK13,5603:down|hsa:2919,CXCL1,2919:down|hsa:6352,CCL5,6352:down|hsa:329,BIRC2,329:up	http://www.genome.jp/kegg-bin/show_pathway?hsa04621/hsa:3553%09blue/hsa:2920%09blue/hsa:7205%09blue/hsa:329%09red/hsa:2919%09blue/hsa:5603%09blue/hsa:6352%09blue
Cell adhesion molecules (CAMs)	KEGG PATHWAY	hsa04514	13	145	1157	24389	0.0112359550562	0.00594530321046	0.0277036409934	0.534139176925	958|3689|999|1272|942|4756|5818|1364|80380|933|25945|1001|1000	http://www.genome.jp/kegg-bin/show_pathway?hsa04514/hsa:3689%09red/hsa:4756%09red/hsa:942%09red/hsa:1364%09red/hsa:1001%09red/hsa:999%09red/hsa:5818%09red/hsa:958%09red/hsa:25945%09red/hsa:1272%09red/hsa:933%09red/hsa:80380%09red/hsa:1000%09red	hsa:958,CD40,958:up|hsa:3689,ITGB2,3689:down|hsa:999,CDH1,999:down|hsa:1272,CNTN1,1272:down|hsa:942,CD86,942:up|hsa:4756,NEO1,4756:up|hsa:5818,PVRL1,5818:down|hsa:1364,CLDN4,1364:down|hsa:80380,PDCD1LG2,80380:down|hsa:933,CD22,933:up|hsa:25945,PVRL3,25945:up|hsa:1001,CDH3,1001:down|hsa:1000,CDH2,1000:up	http://www.genome.jp/kegg-bin/show_pathway?hsa04514/hsa:3689%09blue/hsa:4756%09red/hsa:942%09red/hsa:1364%09blue/hsa:1001%09blue/hsa:999%09blue/hsa:5818%09blue/hsa:958%09red/hsa:25945%09red/hsa:1272%09blue/hsa:933%09red/hsa:80380%09blue/hsa:1000%09red
Salmonella infection	KEGG PATHWAY	hsa05132	9	86	1157	24389	0.00777873811582	0.00352617983517	0.0282322867755	0.53641893223	3553|10095|2318|2920|4627|2919|5603|89953|3552	http://www.genome.jp/kegg-bin/show_pathway?hsa05132/hsa:3553%09red/hsa:3552%09red/hsa:2920%09red/hsa:10095%09red/hsa:4627%09red/hsa:2919%09red/hsa:5603%09red/hsa:2318%09red/hsa:89953%09red	hsa:3553,IL1B,3553:down|hsa:10095,ARPC1B,10095:down|hsa:2318,FLNC,2318:up|hsa:2920,CXCL2,2920:down|hsa:4627,MYH9,4627:up|hsa:2919,CXCL1,2919:down|hsa:5603,MAPK13,5603:down|hsa:89953,KLC4,89953:down|hsa:3552,IL1A,3552:down	http://www.genome.jp/kegg-bin/show_pathway?hsa05132/hsa:3553%09blue/hsa:3552%09blue/hsa:2920%09blue/hsa:10095%09blue/hsa:4627%09red/hsa:2919%09blue/hsa:5603%09blue/hsa:2318%09red/hsa:89953%09blue
Pertussis	KEGG PATHWAY	hsa05133	8	75	1157	24389	0.00691443388073	0.003075156833	0.0341889916404	0.55906717306	3689|3553|3552|2770|114609|148022|5603|729238	http://www.genome.jp/kegg-bin/show_pathway?hsa05133/hsa:3689%09red/hsa:2770%09red/hsa:3552%09red/hsa:3553%09red/hsa:729238%09red/hsa:148022%09red/hsa:5603%09red/hsa:114609%09red	hsa:3689,ITGB2,3689:down|hsa:3553,IL1B,3553:down|hsa:3552,IL1A,3552:down|hsa:2770,GNAI1,2770:down|hsa:114609,TIRAP,114609:down|hsa:148022,TICAM1,148022:down|hsa:5603,MAPK13,5603:down|hsa:729238,SFTPA2,729238:up	http://www.genome.jp/kegg-bin/show_pathway?hsa05133/hsa:3689%09blue/hsa:2770%09blue/hsa:3552%09blue/hsa:3553%09blue/hsa:729238%09red/hsa:148022%09blue/hsa:5603%09blue/hsa:114609%09blue
Chagas disease (American trypanosomiasis)	KEGG PATHWAY	hsa05142	10	104	1157	24389	0.00864304235091	0.00426421747509	0.034203937584	0.55906717306	3553|624|2770|6352|148022|5332|5603|7042|5054|10000	http://www.genome.jp/kegg-bin/show_pathway?hsa05142/hsa:3553%09red/hsa:5332%09red/hsa:10000%09red/hsa:2770%09red/hsa:148022%09red/hsa:5603%09red/hsa:7042%09red/hsa:6352%09red/hsa:624%09red/hsa:5054%09red	hsa:3553,IL1B,3553:down|hsa:624,BDKRB2,624:down|hsa:2770,GNAI1,2770:down|hsa:6352,CCL5,6352:down|hsa:148022,TICAM1,148022:down|hsa:5332,PLCB4,5332:up|hsa:5603,MAPK13,5603:down|hsa:7042,TGFB2,7042:up|hsa:5054,SERPINE1,5054:down|hsa:10000,AKT3,10000:up	http://www.genome.jp/kegg-bin/show_pathway?hsa05142/hsa:3553%09blue/hsa:5332%09red/hsa:10000%09red/hsa:2770%09blue/hsa:148022%09blue/hsa:5603%09blue/hsa:7042%09red/hsa:6352%09blue/hsa:624%09blue/hsa:5054%09blue
Pentose and glucuronate interconversions	KEGG PATHWAY	hsa00040	5	36	1157	24389	0.00432152117545	0.00147607527984	0.0367180119118	0.567960218041	219|54578|231|10327|51181	http://www.genome.jp/kegg-bin/show_pathway?hsa00040/hsa:51181%09red/hsa:54578%09red/hsa:231%09red/hsa:10327%09red/hsa:219%09red	hsa:219,ALDH1B1,219:down|hsa:54578,UGT1A6,54578:down|hsa:231,AKR1B1,231:down|hsa:10327,AKR1A1,10327:down|hsa:51181,DCXR,51181:down	http://www.genome.jp/kegg-bin/show_pathway?hsa00040/hsa:51181%09blue/hsa:54578%09blue/hsa:231%09blue/hsa:10327%09blue/hsa:219%09blue
Amoebiasis	KEGG PATHWAY	hsa05146	10	109	1157	24389	0.00864304235091	0.00446922793062	0.0438668864125	0.586670793538	1284|3689|1992|3553|2335|2919|5332|7042|5055|3315	http://www.genome.jp/kegg-bin/show_pathway?hsa05146/hsa:3689%09red/hsa:3553%09red/hsa:1284%09red/hsa:5332%09red/hsa:3315%09red/hsa:1992%09red/hsa:2335%09red/hsa:2919%09red/hsa:7042%09red/hsa:5055%09red	hsa:1284,COL4A2,1284:up|hsa:3689,ITGB2,3689:down|hsa:1992,SERPINB1,1992:down|hsa:3553,IL1B,3553:down|hsa:2335,FN1,2335:up|hsa:2919,CXCL1,2919:down|hsa:5332,PLCB4,5332:up|hsa:7042,TGFB2,7042:up|hsa:5055,SERPINB2,5055:down|hsa:3315,HSPB1,3315:down	http://www.genome.jp/kegg-bin/show_pathway?hsa05146/hsa:3689%09blue/hsa:3553%09blue/hsa:1284%09red/hsa:5332%09red/hsa:3315%09blue/hsa:1992%09blue/hsa:2335%09red/hsa:2919%09blue/hsa:7042%09red/hsa:5055%09blue
Collecting duct acid secretion	KEGG PATHWAY	hsa04966	4	27	1157	24389	0.00345721694036	0.00110705645988	0.0498612655036	0.622949350961	10312|155066|760|10723	http://www.genome.jp/kegg-bin/show_pathway?hsa04966/hsa:760%09red/hsa:10723%09red/hsa:10312%09red/hsa:155066%09red	hsa:10312,TCIRG1,10312:down|hsa:155066,ATP6V0E2,155066:down|hsa:760,CA2,760:down|hsa:10723,SLC12A7,10723:up	http://www.genome.jp/kegg-bin/show_pathway?hsa04966/hsa:760%09blue/hsa:10723%09red/hsa:10312%09blue/hsa:155066%09blue
Sphingolipid signaling pathway	KEGG PATHWAY	hsa04071	10	120	1157	24389	0.00864304235091	0.0049202509328	0.0712323533779	0.662176966415	2768|10000|8877|624|2770|7157|5332|5603|8439|2534	http://www.genome.jp/kegg-bin/show_pathway?hsa04071/hsa:8439%09red/hsa:5332%09red/hsa:10000%09red/hsa:2534%09red/hsa:2770%09red/hsa:7157%09red/hsa:2768%09red/hsa:5603%09red/hsa:8877%09red/hsa:624%09red	hsa:2768,GNA12,2768:down|hsa:10000,AKT3,10000:up|hsa:8877,SPHK1,8877:down|hsa:624,BDKRB2,624:down|hsa:2770,GNAI1,2770:down|hsa:7157,TP53,7157:up|hsa:5332,PLCB4,5332:up|hsa:5603,MAPK13,5603:down|hsa:8439,NSMAF,8439:down|hsa:2534,FYN,2534:up	http://www.genome.jp/kegg-bin/show_pathway?hsa04071/hsa:8439%09blue/hsa:5332%09red/hsa:10000%09red/hsa:2534%09red/hsa:2770%09blue/hsa:7157%09red/hsa:2768%09blue/hsa:5603%09blue/hsa:8877%09blue/hsa:624%09blue
Toll-like receptor signaling pathway	KEGG PATHWAY	hsa04620	9	106	1157	24389	0.00777873811582	0.0043462216573	0.0773417461404	0.663207344929	958|10000|3663|6352|942|114609|148022|5603|3553	http://www.genome.jp/kegg-bin/show_pathway?hsa04620/hsa:3553%09red/hsa:3663%09red/hsa:942%09red/hsa:10000%09red/hsa:958%09red/hsa:148022%09red/hsa:5603%09red/hsa:114609%09red/hsa:6352%09red	hsa:958,CD40,958:up|hsa:10000,AKT3,10000:up|hsa:3663,IRF5,3663:down|hsa:6352,CCL5,6352:down|hsa:942,CD86,942:up|hsa:114609,TIRAP,114609:down|hsa:148022,TICAM1,148022:down|hsa:5603,MAPK13,5603:down|hsa:3553,IL1B,3553:down	http://www.genome.jp/kegg-bin/show_pathway?hsa04620/hsa:3553%09blue/hsa:3663%09blue/hsa:942%09red/hsa:10000%09red/hsa:958%09red/hsa:148022%09blue/hsa:5603%09blue/hsa:114609%09blue/hsa:6352%09blue
Jak-STAT signaling pathway	KEGG PATHWAY	hsa04630	12	156	1157	24389	0.0103716508211	0.00639632621264	0.0802664477412	0.675855697805	868|3601|894|3575|10000|3718|1438|3572|23529|3566|10253|11009	http://www.genome.jp/kegg-bin/show_pathway?hsa04630/hsa:3601%09red/hsa:894%09red/hsa:868%09red/hsa:10253%09red/hsa:23529%09red/hsa:10000%09red/hsa:1438%09red/hsa:3572%09red/hsa:3566%09red/hsa:3718%09red/hsa:11009%09red/hsa:3575%09red	hsa:868,CBLB,868:up|hsa:3601,IL15RA,3601:down|hsa:894,CCND2,894:up|hsa:3575,IL7R,3575:down|hsa:10000,AKT3,10000:up|hsa:3718,JAK3,3718:up|hsa:1438,CSF2RA,1438:up|hsa:3572,IL6ST,3572:up|hsa:23529,CLCF1,23529:down|hsa:3566,IL4R,3566:down|hsa:10253,SPRY2,10253:up|hsa:11009,IL24,11009:down	http://www.genome.jp/kegg-bin/show_pathway?hsa04630/hsa:3601%09blue/hsa:894%09red/hsa:868%09red/hsa:10253%09red/hsa:23529%09blue/hsa:10000%09red/hsa:1438%09red/hsa:3572%09red/hsa:3566%09blue/hsa:3718%09red/hsa:11009%09blue/hsa:3575%09blue
VEGF signaling pathway	KEGG PATHWAY	hsa04370	6	61	1157	24389	0.00518582541054	0.00250112755751	0.0824452876051	0.684201487615	10000|8877|5743|5603|5336|3315	http://www.genome.jp/kegg-bin/show_pathway?hsa04370/hsa:5336%09red/hsa:10000%09red/hsa:5743%09red/hsa:3315%09red/hsa:8877%09red/hsa:5603%09red	hsa:10000,AKT3,10000:up|hsa:8877,SPHK1,8877:down|hsa:5743,PTGS2,5743:down|hsa:5603,MAPK13,5603:down|hsa:5336,PLCG2,5336:down|hsa:3315,HSPB1,3315:down	http://www.genome.jp/kegg-bin/show_pathway?hsa04370/hsa:5336%09blue/hsa:10000%09red/hsa:5743%09blue/hsa:3315%09blue/hsa:8877%09blue/hsa:5603%09blue
Malaria	KEGG PATHWAY	hsa05144	5	49	1157	24389	0.00432152117545	0.00200910246423	0.0967695014988	0.715946334322	958|3689|7042|4035|3553	http://www.genome.jp/kegg-bin/show_pathway?hsa05144/hsa:3689%09red/hsa:3553%09red/hsa:7042%09red/hsa:4035%09red/hsa:958%09red	hsa:958,CD40,958:up|hsa:3689,ITGB2,3689:down|hsa:7042,TGFB2,7042:up|hsa:4035,LRP1,4035:down|hsa:3553,IL1B,3553:down	http://www.genome.jp/kegg-bin/show_pathway?hsa05144/hsa:3689%09blue/hsa:3553%09blue/hsa:7042%09red/hsa:4035%09blue/hsa:958%09red
Prion diseases	KEGG PATHWAY	hsa05020	4	36	1157	24389	0.00345721694036	0.00147607527984	0.105900887835	0.739597566541	6352|3553|3552|2534	http://www.genome.jp/kegg-bin/show_pathway?hsa05020/hsa:3553%09red/hsa:3552%09red/hsa:2534%09red/hsa:6352%09red	hsa:6352,CCL5,6352:down|hsa:3553,IL1B,3553:down|hsa:3552,IL1A,3552:down|hsa:2534,FYN,2534:up	http://www.genome.jp/kegg-bin/show_pathway?hsa05020/hsa:3553%09blue/hsa:3552%09blue/hsa:2534%09red/hsa:6352%09blue
Primary immunodeficiency	KEGG PATHWAY	hsa05340	4	36	1157	24389	0.00345721694036	0.00147607527984	0.105900887835	0.739597566541	3575|958|100|3718	http://www.genome.jp/kegg-bin/show_pathway?hsa05340/hsa:100%09red/hsa:3718%09red/hsa:3575%09red/hsa:958%09red	hsa:3575,IL7R,3575:down|hsa:958,CD40,958:up|hsa:100,ADA,100:down|hsa:3718,JAK3,3718:up	http://www.genome.jp/kegg-bin/show_pathway?hsa05340/hsa:100%09blue/hsa:3718%09red/hsa:3575%09blue/hsa:958%09red
Inflammatory mediator regulation of TRP channels	KEGG PATHWAY	hsa04750	8	99	1157	24389	0.00691443388073	0.00405920701956	0.11243372465	0.746447629787	5029|3556|3553|5583|624|5332|5603|5336	http://www.genome.jp/kegg-bin/show_pathway?hsa04750/hsa:5336%09red/hsa:3553%09red/hsa:5332%09red/hsa:3556%09red/hsa:5583%09red/hsa:5029%09red/hsa:5603%09red/hsa:624%09red	hsa:5029,P2RY2,5029:down|hsa:3556,IL1RAP,3556:down|hsa:3553,IL1B,3553:down|hsa:5583,PRKCH,5583:down|hsa:624,BDKRB2,624:down|hsa:5332,PLCB4,5332:up|hsa:5603,MAPK13,5603:down|hsa:5336,PLCG2,5336:down	http://www.genome.jp/kegg-bin/show_pathway?hsa04750/hsa:5336%09blue/hsa:3553%09blue/hsa:5332%09red/hsa:3556%09blue/hsa:5583%09blue/hsa:5029%09blue/hsa:5603%09blue/hsa:624%09blue
Glycolysis / Gluconeogenesis	KEGG PATHWAY	hsa00010	6	67	1157	24389	0.00518582541054	0.00274714010415	0.112791499535	0.747402870227	10327|669|218|219|2026|230	http://www.genome.jp/kegg-bin/show_pathway?hsa00010/hsa:230%09red/hsa:669%09red/hsa:218%09red/hsa:219%09red/hsa:10327%09red/hsa:2026%09red	hsa:10327,AKR1A1,10327:down|hsa:669,BPGM,669:down|hsa:218,ALDH3A1,218:down|hsa:219,ALDH1B1,219:down|hsa:2026,ENO2,2026:down|hsa:230,ALDOC,230:down	http://www.genome.jp/kegg-bin/show_pathway?hsa00010/hsa:230%09blue/hsa:669%09blue/hsa:218%09blue/hsa:219%09blue/hsa:10327%09blue/hsa:2026%09blue
FoxO signaling pathway	KEGG PATHWAY	hsa04068	10	134	1157	24389	0.00864304235091	0.00549428020829	0.11888884121	0.762575927183	51701|1647|894|3575|8743|8660|5603|7042|10000|4616	http://www.genome.jp/kegg-bin/show_pathway?hsa04068/hsa:1647%09red/hsa:894%09red/hsa:8660%09red/hsa:10000%09red/hsa:51701%09red/hsa:3575%09red/hsa:5603%09red/hsa:4616%09red/hsa:8743%09red/hsa:7042%09red	hsa:51701,NLK,51701:up|hsa:1647,GADD45A,1647:down|hsa:894,CCND2,894:up|hsa:3575,IL7R,3575:down|hsa:8743,TNFSF10,8743:down|hsa:8660,IRS2,8660:up|hsa:5603,MAPK13,5603:down|hsa:7042,TGFB2,7042:up|hsa:10000,AKT3,10000:up|hsa:4616,GADD45B,4616:up	http://www.genome.jp/kegg-bin/show_pathway?hsa04068/hsa:1647%09blue/hsa:894%09red/hsa:8660%09red/hsa:10000%09red/hsa:51701%09red/hsa:3575%09blue/hsa:5603%09blue/hsa:4616%09red/hsa:8743%09blue/hsa:7042%09red
Pathogenic Escherichia coli infection	KEGG PATHWAY	hsa05130	5	55	1157	24389	0.00432152117545	0.00225511501087	0.134938357893	0.792878292297	347688|2534|999|7277|10095	http://www.genome.jp/kegg-bin/show_pathway?hsa05130/hsa:10095%09red/hsa:999%09red/hsa:7277%09red/hsa:2534%09red/hsa:347688%09red	hsa:347688,TUBB8,347688:up|hsa:2534,FYN,2534:up|hsa:999,CDH1,999:down|hsa:7277,TUBA4A,7277:down|hsa:10095,ARPC1B,10095:down	http://www.genome.jp/kegg-bin/show_pathway?hsa05130/hsa:10095%09blue/hsa:999%09blue/hsa:7277%09blue/hsa:2534%09red/hsa:347688%09red
Thyroid hormone synthesis	KEGG PATHWAY	hsa04918	6	72	1157	24389	0.00518582541054	0.00295215055968	0.141808739182	0.792878292297	2877|2936|493869|64764|2878|5332	http://www.genome.jp/kegg-bin/show_pathway?hsa04918/hsa:64764%09red/hsa:2936%09red/hsa:5332%09red/hsa:2877%09red/hsa:2878%09red/hsa:493869%09red	hsa:2877,GPX2,2877:down|hsa:2936,GSR,2936:down|hsa:493869,GPX8,493869:up|hsa:64764,CREB3L2,64764:down|hsa:2878,GPX3,2878:down|hsa:5332,PLCB4,5332:up	http://www.genome.jp/kegg-bin/show_pathway?hsa04918/hsa:64764%09blue/hsa:2936%09blue/hsa:5332%09red/hsa:2877%09blue/hsa:2878%09blue/hsa:493869%09red
Cytokine-cytokine receptor interaction	KEGG PATHWAY	hsa04060	17	265	1157	24389	0.0146931719965	0.0108655541433	0.142200821423	0.792878292297	958|3601|3553|3552|3556|3575|2920|11009|7042|8743|1438|3572|23529|7424|2919|6352|3566	http://www.genome.jp/kegg-bin/show_pathway?hsa04060/hsa:3601%09red/hsa:3553%09red/hsa:3552%09red/hsa:23529%09red/hsa:3556%09red/hsa:1438%09red/hsa:3572%09red/hsa:2920%09red/hsa:3566%09red/hsa:958%09red/hsa:7424%09red/hsa:2919%09red/hsa:11009%09red/hsa:3575%09red/hsa:6352%09red/hsa:8743%09red/hsa:7042%09red	hsa:958,CD40,958:up|hsa:3601,IL15RA,3601:down|hsa:3553,IL1B,3553:down|hsa:3552,IL1A,3552:down|hsa:3556,IL1RAP,3556:down|hsa:3575,IL7R,3575:down|hsa:2920,CXCL2,2920:down|hsa:11009,IL24,11009:down|hsa:7042,TGFB2,7042:up|hsa:8743,TNFSF10,8743:down|hsa:1438,CSF2RA,1438:up|hsa:3572,IL6ST,3572:up|hsa:23529,CLCF1,23529:down|hsa:7424,VEGFC,7424:down|hsa:2919,CXCL1,2919:down|hsa:6352,CCL5,6352:down|hsa:35…	http://www.genome.jp/kegg-bin/show_pathway?hsa04060/hsa:3601%09blue/hsa:3553%09blue/hsa:3552%09blue/hsa:23529%09blue/hsa:3556%09blue/hsa:1438%09red/hsa:3572%09red/hsa:2920%09blue/hsa:3566%09blue/hsa:958%09red/hsa:7424%09blue/hsa:2919%09blue/hsa:11009%09blue/hsa:3575%09blue/hsa:6352%09blue/hsa:8743%09blue/hsa:7042%09red
Glycerolipid metabolism	KEGG PATHWAY	hsa00561	5	57	1157	24389	0.00432152117545	0.00233711919308	0.148953566942	0.792878292297	1056|8611|231|10327|219	http://www.genome.jp/kegg-bin/show_pathway?hsa00561/hsa:1056%09red/hsa:219%09red/hsa:231%09red/hsa:10327%09red/hsa:8611%09red	hsa:1056,CEL,1056:down|hsa:8611,PPAP2A,8611:up|hsa:231,AKR1B1,231:down|hsa:10327,AKR1A1,10327:down|hsa:219,ALDH1B1,219:down	http://www.genome.jp/kegg-bin/show_pathway?hsa00561/hsa:1056%09blue/hsa:219%09blue/hsa:231%09blue/hsa:10327%09blue/hsa:8611%09red
Leishmaniasis	KEGG PATHWAY	hsa05140	6	74	1157	24389	0.00518582541054	0.00303415474189	0.154291683422	0.792878292297	3689|3553|3552|5743|5603|7042	http://www.genome.jp/kegg-bin/show_pathway?hsa05140/hsa:3689%09red/hsa:3553%09red/hsa:3552%09red/hsa:5743%09red/hsa:5603%09red/hsa:7042%09red	hsa:3689,ITGB2,3689:down|hsa:3553,IL1B,3553:down|hsa:3552,IL1A,3552:down|hsa:5743,PTGS2,5743:down|hsa:5603,MAPK13,5603:down|hsa:7042,TGFB2,7042:up	http://www.genome.jp/kegg-bin/show_pathway?hsa05140/hsa:3689%09blue/hsa:3553%09blue/hsa:3552%09blue/hsa:5743%09blue/hsa:5603%09blue/hsa:7042%09red
Fc gamma R-mediated phagocytosis	KEGG PATHWAY	hsa04666	7	91	1157	24389	0.00605012964564	0.0037311902907	0.156164238052	0.792878292297	10000|4067|10095|3636|8877|8611|5336	http://www.genome.jp/kegg-bin/show_pathway?hsa04666/hsa:5336%09red/hsa:10000%09red/hsa:10095%09red/hsa:3636%09red/hsa:8877%09red/hsa:4067%09red/hsa:8611%09red	hsa:10000,AKT3,10000:up|hsa:4067,LYN,4067:down|hsa:10095,ARPC1B,10095:down|hsa:3636,INPPL1,3636:down|hsa:8877,SPHK1,8877:down|hsa:8611,PPAP2A,8611:up|hsa:5336,PLCG2,5336:down	http://www.genome.jp/kegg-bin/show_pathway?hsa04666/hsa:5336%09blue/hsa:10000%09red/hsa:10095%09blue/hsa:3636%09blue/hsa:8877%09blue/hsa:4067%09blue/hsa:8611%09red
Transcriptional misregulation in cancer	KEGG PATHWAY	hsa05202	12	179	1157	24389	0.0103716508211	0.00733937430809	0.158767558569	0.792878292297	958|3205|894|5327|7157|942|6757|3486|861|6935|5468|8900	http://www.genome.jp/kegg-bin/show_pathway?hsa05202/hsa:3205%09red/hsa:894%09red/hsa:8900%09red/hsa:942%09red/hsa:6757%09red/hsa:861%09red/hsa:3486%09red/hsa:7157%09red/hsa:958%09red/hsa:5327%09red/hsa:5468%09red/hsa:6935%09red	hsa:958,CD40,958:up|hsa:3205,HOXA9,3205:down|hsa:894,CCND2,894:up|hsa:5327,PLAT,5327:down|hsa:7157,TP53,7157:up|hsa:942,CD86,942:up|hsa:6757,SSX2,6757:down|hsa:3486,IGFBP3,3486:down|hsa:861,RUNX1,861:down|hsa:6935,ZEB1,6935:up|hsa:5468,PPARG,5468:up|hsa:8900,CCNA1,8900:down	http://www.genome.jp/kegg-bin/show_pathway?hsa05202/hsa:3205%09blue/hsa:894%09red/hsa:8900%09blue/hsa:942%09red/hsa:6757%09blue/hsa:861%09blue/hsa:3486%09blue/hsa:7157%09red/hsa:958%09red/hsa:5327%09blue/hsa:5468%09red/hsa:6935%09red
Thyroid cancer	KEGG PATHWAY	hsa05216	3	29	1157	24389	0.00259291270527	0.00118906064209	0.175205957876	0.792878292297	7157|5468|999	http://www.genome.jp/kegg-bin/show_pathway?hsa05216/hsa:999%09red/hsa:5468%09red/hsa:7157%09red	hsa:7157,TP53,7157:up|hsa:5468,PPARG,5468:up|hsa:999,CDH1,999:down	http://www.genome.jp/kegg-bin/show_pathway?hsa05216/hsa:999%09blue/hsa:5468%09red/hsa:7157%09red
Type I diabetes mellitus	KEGG PATHWAY	hsa04940	4	45	1157	24389	0.00345721694036	0.0018450940998	0.180622298417	0.792878292297	942|3553|3552|2571	http://www.genome.jp/kegg-bin/show_pathway?hsa04940/hsa:3553%09red/hsa:3552%09red/hsa:2571%09red/hsa:942%09red	hsa:942,CD86,942:up|hsa:3553,IL1B,3553:down|hsa:3552,IL1A,3552:down|hsa:2571,GAD1,2571:down	http://www.genome.jp/kegg-bin/show_pathway?hsa04940/hsa:3553%09blue/hsa:3552%09blue/hsa:2571%09blue/hsa:942%09red
Osteoclast differentiation	KEGG PATHWAY	hsa04380	9	131	1157	24389	0.00777873811582	0.00537127393497	0.184869047583	0.792878292297	10000|3552|10326|7042|5603|5336|5468|2534|3553	http://www.genome.jp/kegg-bin/show_pathway?hsa04380/hsa:5336%09red/hsa:3553%09red/hsa:3552%09red/hsa:10000%09red/hsa:2534%09red/hsa:5603%09red/hsa:10326%09red/hsa:5468%09red/hsa:7042%09red	hsa:10000,AKT3,10000:up|hsa:3552,IL1A,3552:down|hsa:10326,SIRPB1,10326:up|hsa:7042,TGFB2,7042:up|hsa:5603,MAPK13,5603:down|hsa:5336,PLCG2,5336:down|hsa:5468,PPARG,5468:up|hsa:2534,FYN,2534:up|hsa:3553,IL1B,3553:down	http://www.genome.jp/kegg-bin/show_pathway?hsa04380/hsa:5336%09blue/hsa:3553%09blue/hsa:3552%09blue/hsa:10000%09red/hsa:2534%09red/hsa:5603%09blue/hsa:10326%09red/hsa:5468%09red/hsa:7042%09red
Platelet activation	KEGG PATHWAY	hsa04611	9	131	1157	24389	0.00777873811582	0.00537127393497	0.184869047583	0.792878292297	10000|4067|6786|2770|5742|5332|5603|5336|2534	http://www.genome.jp/kegg-bin/show_pathway?hsa04611/hsa:5336%09red/hsa:2770%09red/hsa:5332%09red/hsa:10000%09red/hsa:5742%09red/hsa:2534%09red/hsa:6786%09red/hsa:5603%09red/hsa:4067%09red	hsa:10000,AKT3,10000:up|hsa:4067,LYN,4067:down|hsa:6786,STIM1,6786:down|hsa:2770,GNAI1,2770:down|hsa:5742,PTGS1,5742:down|hsa:5332,PLCB4,5332:up|hsa:5603,MAPK13,5603:down|hsa:5336,PLCG2,5336:down|hsa:2534,FYN,2534:up	http://www.genome.jp/kegg-bin/show_pathway?hsa04611/hsa:5336%09blue/hsa:2770%09blue/hsa:5332%09red/hsa:10000%09red/hsa:5742%09blue/hsa:2534%09red/hsa:6786%09blue/hsa:5603%09blue/hsa:4067%09blue
cGMP-PKG signaling pathway	KEGG PATHWAY	hsa04022	11	167	1157	24389	0.009507346586	0.00684734921481	0.185007328774	0.792878292297	2768|10000|624|2770|64764|3778|8660|5332|10398|27345|493	http://www.genome.jp/kegg-bin/show_pathway?hsa04022/hsa:64764%09red/hsa:2770%09red/hsa:5332%09red/hsa:10000%09red/hsa:2768%09red/hsa:493%09red/hsa:27345%09red/hsa:3778%09red/hsa:8660%09red/hsa:624%09red/hsa:10398%09red	hsa:2768,GNA12,2768:down|hsa:10000,AKT3,10000:up|hsa:624,BDKRB2,624:down|hsa:2770,GNAI1,2770:down|hsa:64764,CREB3L2,64764:down|hsa:3778,KCNMA1,3778:up|hsa:8660,IRS2,8660:up|hsa:5332,PLCB4,5332:up|hsa:10398,MYL9,10398:up|hsa:27345,KCNMB4,27345:up|hsa:493,ATP2B4,493:down	http://www.genome.jp/kegg-bin/show_pathway?hsa04022/hsa:64764%09blue/hsa:2770%09blue/hsa:5332%09red/hsa:10000%09red/hsa:2768%09blue/hsa:493%09blue/hsa:27345%09red/hsa:3778%09red/hsa:8660%09red/hsa:624%09blue/hsa:10398%09red
Drug metabolism - other enzymes	KEGG PATHWAY	hsa00983	4	46	1157	24389	0.00345721694036	0.00188609619091	0.189819137628	0.792878292297	3614|54578|8824|978	http://www.genome.jp/kegg-bin/show_pathway?hsa00983/hsa:8824%09red/hsa:978%09red/hsa:54578%09red/hsa:3614%09red	hsa:3614,IMPDH1,3614:down|hsa:54578,UGT1A6,54578:down|hsa:8824,CES2,8824:down|hsa:978,CDA,978:up	http://www.genome.jp/kegg-bin/show_pathway?hsa00983/hsa:8824%09blue/hsa:978%09red/hsa:54578%09blue/hsa:3614%09blue
Chemical carcinogenesis	KEGG PATHWAY	hsa05204	6	80	1157	24389	0.00518582541054	0.00328016728853	0.194423938723	0.792878292297	873|218|5743|4257|2946|54578	http://www.genome.jp/kegg-bin/show_pathway?hsa05204/hsa:2946%09red/hsa:5743%09red/hsa:873%09red/hsa:218%09red/hsa:54578%09red/hsa:4257%09red	hsa:873,CBR1,873:down|hsa:218,ALDH3A1,218:down|hsa:5743,PTGS2,5743:down|hsa:4257,MGST1,4257:down|hsa:2946,GSTM2,2946:down|hsa:54578,UGT1A6,54578:down	http://www.genome.jp/kegg-bin/show_pathway?hsa05204/hsa:2946%09blue/hsa:5743%09blue/hsa:873%09blue/hsa:218%09blue/hsa:54578%09blue/hsa:4257%09blue
beta-Alanine metabolism	KEGG PATHWAY	hsa00410	3	31	1157	24389	0.00259291270527	0.00127106482431	0.198343594636	0.792878292297	219|218|2571	http://www.genome.jp/kegg-bin/show_pathway?hsa00410/hsa:218%09red/hsa:219%09red/hsa:2571%09red	hsa:219,ALDH1B1,219:down|hsa:218,ALDH3A1,218:down|hsa:2571,GAD1,2571:down	http://www.genome.jp/kegg-bin/show_pathway?hsa00410/hsa:218%09blue/hsa:219%09blue/hsa:2571%09blue
2-Oxocarboxylic acid metabolism	KEGG PATHWAY	hsa01210	2	17	1157	24389	0.00172860847018	0.000697035548813	0.211817987337	0.792878292297	162417|3418	http://www.genome.jp/kegg-bin/show_pathway?hsa01210/hsa:3418%09red/hsa:162417%09red	hsa:162417,NAGS,162417:down|hsa:3418,IDH2,3418:down	http://www.genome.jp/kegg-bin/show_pathway?hsa01210/hsa:3418%09blue/hsa:162417%09blue
Leukocyte transendothelial migration	KEGG PATHWAY	hsa04670	8	118	1157	24389	0.00691443388073	0.00483824675058	0.212319528597	0.792878292297	3689|10411|2770|1364|4636|5603|5336|10398	http://www.genome.jp/kegg-bin/show_pathway?hsa04670/hsa:3689%09red/hsa:5336%09red/hsa:2770%09red/hsa:1364%09red/hsa:4636%09red/hsa:10411%09red/hsa:5603%09red/hsa:10398%09red	hsa:3689,ITGB2,3689:down|hsa:10411,RAPGEF3,10411:down|hsa:2770,GNAI1,2770:down|hsa:1364,CLDN4,1364:down|hsa:4636,MYL5,4636:up|hsa:5603,MAPK13,5603:down|hsa:5336,PLCG2,5336:down|hsa:10398,MYL9,10398:up	http://www.genome.jp/kegg-bin/show_pathway?hsa04670/hsa:3689%09blue/hsa:5336%09blue/hsa:2770%09blue/hsa:1364%09blue/hsa:4636%09red/hsa:10411%09blue/hsa:5603%09blue/hsa:10398%09red
Tight junction	KEGG PATHWAY	hsa04530	9	138	1157	24389	0.00777873811582	0.00565828857272	0.22311627299	0.792878292297	10000|5583|2770|60412|1364|51776|4636|4627|10398	http://www.genome.jp/kegg-bin/show_pathway?hsa04530/hsa:2770%09red/hsa:10000%09red/hsa:5583%09red/hsa:1364%09red/hsa:51776%09red/hsa:4636%09red/hsa:4627%09red/hsa:60412%09red/hsa:10398%09red	hsa:10000,AKT3,10000:up|hsa:5583,PRKCH,5583:down|hsa:2770,GNAI1,2770:down|hsa:60412,EXOC4,60412:down|hsa:1364,CLDN4,1364:down|hsa:51776,ZAK,51776:down|hsa:4636,MYL5,4636:up|hsa:4627,MYH9,4627:up|hsa:10398,MYL9,10398:up	http://www.genome.jp/kegg-bin/show_pathway?hsa04530/hsa:2770%09blue/hsa:10000%09red/hsa:5583%09blue/hsa:1364%09blue/hsa:51776%09blue/hsa:4636%09red/hsa:4627%09red/hsa:60412%09blue/hsa:10398%09red
Influenza A	KEGG PATHWAY	hsa05164	11	177	1157	24389	0.009507346586	0.00725737012588	0.233757309146	0.792878292297	3553|3552|4938|6352|8743|64135|148022|5603|4939|10000|4599	http://www.genome.jp/kegg-bin/show_pathway?hsa05164/hsa:3553%09red/hsa:3552%09red/hsa:4939%09red/hsa:10000%09red/hsa:64135%09red/hsa:4599%09red/hsa:4938%09red/hsa:148022%09red/hsa:5603%09red/hsa:6352%09red/hsa:8743%09red	hsa:3553,IL1B,3553:down|hsa:3552,IL1A,3552:down|hsa:4938,OAS1,4938:down|hsa:6352,CCL5,6352:down|hsa:8743,TNFSF10,8743:down|hsa:64135,IFIH1,64135:down|hsa:148022,TICAM1,148022:down|hsa:5603,MAPK13,5603:down|hsa:4939,OAS2,4939:down|hsa:10000,AKT3,10000:up|hsa:4599,MX1,4599:down	http://www.genome.jp/kegg-bin/show_pathway?hsa05164/hsa:3553%09blue/hsa:3552%09blue/hsa:4939%09blue/hsa:10000%09red/hsa:64135%09blue/hsa:4599%09blue/hsa:4938%09blue/hsa:148022%09blue/hsa:5603%09blue/hsa:6352%09blue/hsa:8743%09blue
Regulation of actin cytoskeleton	KEGG PATHWAY	hsa04810	13	215	1157	24389	0.0112359550562	0.00881544958793	0.235592480933	0.792878292297	3689|2768|2335|10095|624|3694|56924|54961|10398|4636|4627|55740|2261	http://www.genome.jp/kegg-bin/show_pathway?hsa04810/hsa:3689%09red/hsa:54961%09red/hsa:10095%09red/hsa:2768%09red/hsa:2335%09red/hsa:4627%09red/hsa:3694%09red/hsa:2261%09red/hsa:55740%09red/hsa:4636%09red/hsa:624%09red/hsa:10398%09red/hsa:56924%09red	hsa:3689,ITGB2,3689:down|hsa:2768,GNA12,2768:down|hsa:2335,FN1,2335:up|hsa:10095,ARPC1B,10095:down|hsa:624,BDKRB2,624:down|hsa:3694,ITGB6,3694:down|hsa:56924,PAK6,56924:down|hsa:54961,SSH3,54961:down|hsa:10398,MYL9,10398:up|hsa:4636,MYL5,4636:up|hsa:4627,MYH9,4627:up|hsa:55740,ENAH,55740:down|hsa:2261,FGFR3,2261:down	http://www.genome.jp/kegg-bin/show_pathway?hsa04810/hsa:3689%09blue/hsa:54961%09blue/hsa:10095%09blue/hsa:2768%09blue/hsa:2335%09red/hsa:4627%09red/hsa:3694%09blue/hsa:2261%09blue/hsa:55740%09blue/hsa:4636%09red/hsa:624%09blue/hsa:10398%09red/hsa:56924%09blue
Small cell lung cancer	KEGG PATHWAY	hsa05222	6	86	1157	24389	0.00518582541054	0.00352617983517	0.237983366504	0.792878292297	1284|10000|2335|7157|5743|329	http://www.genome.jp/kegg-bin/show_pathway?hsa05222/hsa:1284%09red/hsa:10000%09red/hsa:5743%09red/hsa:7157%09red/hsa:2335%09red/hsa:329%09red	hsa:1284,COL4A2,1284:up|hsa:10000,AKT3,10000:up|hsa:2335,FN1,2335:up|hsa:7157,TP53,7157:up|hsa:5743,PTGS2,5743:down|hsa:329,BIRC2,329:up	http://www.genome.jp/kegg-bin/show_pathway?hsa05222/hsa:1284%09red/hsa:10000%09red/hsa:5743%09blue/hsa:7157%09red/hsa:2335%09red/hsa:329%09red
Tuberculosis	KEGG PATHWAY	hsa05152	11	179	1157	24389	0.009507346586	0.00733937430809	0.244058830929	0.792878292297	3689|10000|3552|8877|10312|114609|1594|5603|7042|3553|51606	http://www.genome.jp/kegg-bin/show_pathway?hsa05152/hsa:3689%09red/hsa:3553%09red/hsa:3552%09red/hsa:10000%09red/hsa:51606%09red/hsa:5603%09red/hsa:7042%09red/hsa:8877%09red/hsa:1594%09red/hsa:10312%09red/hsa:114609%09red	hsa:3689,ITGB2,3689:down|hsa:10000,AKT3,10000:up|hsa:3552,IL1A,3552:down|hsa:8877,SPHK1,8877:down|hsa:10312,TCIRG1,10312:down|hsa:114609,TIRAP,114609:down|hsa:1594,CYP27B1,1594:down|hsa:5603,MAPK13,5603:down|hsa:7042,TGFB2,7042:up|hsa:3553,IL1B,3553:down|hsa:51606,ATP6V1H,51606:down	http://www.genome.jp/kegg-bin/show_pathway?hsa05152/hsa:3689%09blue/hsa:3553%09blue/hsa:3552%09blue/hsa:10000%09red/hsa:51606%09blue/hsa:5603%09blue/hsa:7042%09red/hsa:8877%09blue/hsa:1594%09blue/hsa:10312%09blue/hsa:114609%09blue
Hematopoietic cell lineage	KEGG PATHWAY	hsa04640	6	87	1157	24389	0.00518582541054	0.00356718192628	0.2455185212	0.792878292297	3553|3552|3575|1438|933|3566	http://www.genome.jp/kegg-bin/show_pathway?hsa04640/hsa:3553%09red/hsa:3552%09red/hsa:1438%09red/hsa:3575%09red/hsa:3566%09red/hsa:933%09red	hsa:3553,IL1B,3553:down|hsa:3552,IL1A,3552:down|hsa:3575,IL7R,3575:down|hsa:1438,CSF2RA,1438:up|hsa:933,CD22,933:up|hsa:3566,IL4R,3566:down	http://www.genome.jp/kegg-bin/show_pathway?hsa04640/hsa:3553%09blue/hsa:3552%09blue/hsa:1438%09red/hsa:3575%09blue/hsa:3566%09blue/hsa:933%09red
Cell cycle	KEGG PATHWAY	hsa04110	8	124	1157	24389	0.00691443388073	0.00508425929722	0.249355373023	0.792878292297	1647|894|7157|8555|1111|7042|8900|4616	http://www.genome.jp/kegg-bin/show_pathway?hsa04110/hsa:1647%09red/hsa:894%09red/hsa:1111%09red/hsa:8555%09red/hsa:7157%09red/hsa:4616%09red/hsa:8900%09red/hsa:7042%09red	hsa:1647,GADD45A,1647:down|hsa:894,CCND2,894:up|hsa:7157,TP53,7157:up|hsa:8555,CDC14B,8555:up|hsa:1111,CHEK1,1111:down|hsa:7042,TGFB2,7042:up|hsa:8900,CCNA1,8900:down|hsa:4616,GADD45B,4616:up	http://www.genome.jp/kegg-bin/show_pathway?hsa04110/hsa:1647%09blue/hsa:894%09red/hsa:1111%09blue/hsa:8555%09red/hsa:7157%09red/hsa:4616%09red/hsa:8900%09blue/hsa:7042%09red
Fc epsilon RI signaling pathway	KEGG PATHWAY	hsa04664	5	70	1157	24389	0.00432152117545	0.00287014637747	0.252382032319	0.792878292297	2534|10000|4067|5603|5336	http://www.genome.jp/kegg-bin/show_pathway?hsa04664/hsa:2534%09red/hsa:4067%09red/hsa:5603%09red/hsa:10000%09red/hsa:5336%09red	hsa:2534,FYN,2534:up|hsa:10000,AKT3,10000:up|hsa:4067,LYN,4067:down|hsa:5603,MAPK13,5603:down|hsa:5336,PLCG2,5336:down	http://www.genome.jp/kegg-bin/show_pathway?hsa04664/hsa:2534%09red/hsa:4067%09blue/hsa:5603%09blue/hsa:10000%09red/hsa:5336%09blue
MAPK signaling pathway	KEGG PATHWAY	hsa04010	15	257	1157	24389	0.0129645635264	0.0105375374144	0.252937501119	0.792878292297	51701|1647|2768|3553|3552|2318|7157|51776|5603|7042|10000|2261|3315|11221|4616	http://www.genome.jp/kegg-bin/show_pathway?hsa04010/hsa:1647%09red/hsa:3553%09red/hsa:3552%09red/hsa:10000%09red/hsa:51701%09red/hsa:11221%09red/hsa:51776%09red/hsa:3315%09red/hsa:7042%09red/hsa:2768%09red/hsa:7157%09red/hsa:5603%09red/hsa:2261%09red/hsa:2318%09red/hsa:4616%09red	hsa:51701,NLK,51701:up|hsa:1647,GADD45A,1647:down|hsa:2768,GNA12,2768:down|hsa:3553,IL1B,3553:down|hsa:3552,IL1A,3552:down|hsa:2318,FLNC,2318:up|hsa:7157,TP53,7157:up|hsa:51776,ZAK,51776:down|hsa:5603,MAPK13,5603:down|hsa:7042,TGFB2,7042:up|hsa:10000,AKT3,10000:up|hsa:2261,FGFR3,2261:down|hsa:3315,HSPB1,3315:down|hsa:11221,DUSP10,11221:down|hsa:4616,GADD45B,4616:up	http://www.genome.jp/kegg-bin/show_pathway?hsa04010/hsa:1647%09blue/hsa:3553%09blue/hsa:3552%09blue/hsa:10000%09red/hsa:51701%09red/hsa:11221%09blue/hsa:51776%09blue/hsa:3315%09blue/hsa:7042%09red/hsa:2768%09blue/hsa:7157%09red/hsa:5603%09blue/hsa:2261%09blue/hsa:2318%09red/hsa:4616%09red
Vibrio cholerae infection	KEGG PATHWAY	hsa05110	4	54	1157	24389	0.00345721694036	0.00221411291976	0.267794613372	0.792878292297	51606|10312|155066|5336	http://www.genome.jp/kegg-bin/show_pathway?hsa05110/hsa:5336%09red/hsa:10312%09red/hsa:155066%09red/hsa:51606%09red	hsa:51606,ATP6V1H,51606:down|hsa:10312,TCIRG1,10312:down|hsa:155066,ATP6V0E2,155066:down|hsa:5336,PLCG2,5336:down	http://www.genome.jp/kegg-bin/show_pathway?hsa05110/hsa:5336%09blue/hsa:10312%09blue/hsa:155066%09blue/hsa:51606%09blue
B cell receptor signaling pathway	KEGG PATHWAY	hsa04662	5	72	1157	24389	0.00432152117545	0.00295215055968	0.269712384178	0.792878292297	933|3636|10000|4067|5336	http://www.genome.jp/kegg-bin/show_pathway?hsa04662/hsa:5336%09red/hsa:4067%09red/hsa:3636%09red/hsa:10000%09red/hsa:933%09red	hsa:933,CD22,933:up|hsa:3636,INPPL1,3636:down|hsa:10000,AKT3,10000:up|hsa:4067,LYN,4067:down|hsa:5336,PLCG2,5336:down	http://www.genome.jp/kegg-bin/show_pathway?hsa04662/hsa:5336%09blue/hsa:4067%09blue/hsa:3636%09blue/hsa:10000%09red/hsa:933%09red
Vitamin B6 metabolism	KEGG PATHWAY	hsa00750	1	6	1157	24389	0.000864304235091	0.00024601254664	0.277095943587	0.792878292297	8566	http://www.genome.jp/kegg-bin/show_pathway?hsa00750/hsa:8566%09red	hsa:8566,PDXK,8566:down	http://www.genome.jp/kegg-bin/show_pathway?hsa00750/hsa:8566%09blue
Legionellosis	KEGG PATHWAY	hsa05134	4	55	1157	24389	0.00345721694036	0.00225511501087	0.277949701127	0.792878292297	2920|3689|3553|2919	http://www.genome.jp/kegg-bin/show_pathway?hsa05134/hsa:3689%09red/hsa:3553%09red/hsa:2919%09red/hsa:2920%09red	hsa:2920,CXCL2,2920:down|hsa:3689,ITGB2,3689:down|hsa:3553,IL1B,3553:down|hsa:2919,CXCL1,2919:down	http://www.genome.jp/kegg-bin/show_pathway?hsa05134/hsa:3689%09blue/hsa:3553%09blue/hsa:2919%09blue/hsa:2920%09blue
Adherens junction	KEGG PATHWAY	hsa04520	5	73	1157	24389	0.00432152117545	0.00299315265079	0.278472907808	0.792878292297	5818|51701|25945|999|2534	http://www.genome.jp/kegg-bin/show_pathway?hsa04520/hsa:25945%09red/hsa:2534%09red/hsa:999%09red/hsa:5818%09red/hsa:51701%09red	hsa:5818,PVRL1,5818:down|hsa:51701,NLK,51701:up|hsa:25945,PVRL3,25945:up|hsa:999,CDH1,999:down|hsa:2534,FYN,2534:up	http://www.genome.jp/kegg-bin/show_pathway?hsa04520/hsa:25945%09red/hsa:2534%09red/hsa:999%09blue/hsa:5818%09blue/hsa:51701%09red
Chronic myeloid leukemia	KEGG PATHWAY	hsa05220	5	73	1157	24389	0.00432152117545	0.00299315265079	0.278472907808	0.792878292297	7157|868|861|10000|7042	http://www.genome.jp/kegg-bin/show_pathway?hsa05220/hsa:861%09red/hsa:868%09red/hsa:10000%09red/hsa:7157%09red/hsa:7042%09red	hsa:7157,TP53,7157:up|hsa:868,CBLB,868:up|hsa:861,RUNX1,861:down|hsa:10000,AKT3,10000:up|hsa:7042,TGFB2,7042:up	http://www.genome.jp/kegg-bin/show_pathway?hsa05220/hsa:861%09blue/hsa:868%09red/hsa:10000%09red/hsa:7157%09red/hsa:7042%09red
Terpenoid backbone biosynthesis	KEGG PATHWAY	hsa00900	2	21	1157	24389	0.00172860847018	0.00086104391324	0.27986894673	0.792878292297	2339|3157	http://www.genome.jp/kegg-bin/show_pathway?hsa00900/hsa:3157%09red/hsa:2339%09red	hsa:2339,FNTA,2339:down|hsa:3157,HMGCS1,3157:down	http://www.genome.jp/kegg-bin/show_pathway?hsa00900/hsa:3157%09blue/hsa:2339%09blue
Bladder cancer	KEGG PATHWAY	hsa05219	3	38	1157	24389	0.00259291270527	0.00155807946205	0.283668870677	0.792878292297	7157|2261|999	http://www.genome.jp/kegg-bin/show_pathway?hsa05219/hsa:999%09red/hsa:2261%09red/hsa:7157%09red	hsa:7157,TP53,7157:up|hsa:2261,FGFR3,2261:down|hsa:999,CDH1,999:down	http://www.genome.jp/kegg-bin/show_pathway?hsa05219/hsa:999%09blue/hsa:2261%09blue/hsa:7157%09red
Viral carcinogenesis	KEGG PATHWAY	hsa05203	12	206	1157	24389	0.0103716508211	0.00844643076797	0.2853623063	0.792878292297	8365|4067|85236|7157|440689|64764|3718|3572|1111|55697|894|8900	http://www.genome.jp/kegg-bin/show_pathway?hsa05203/hsa:8900%09red/hsa:64764%09red/hsa:894%09red/hsa:3718%09red/hsa:55697%09red/hsa:1111%09red/hsa:440689%09red/hsa:3572%09red/hsa:7157%09red/hsa:8365%09red/hsa:4067%09red/hsa:85236%09red	hsa:8365,HIST1H4H,8365:up|hsa:4067,LYN,4067:down|hsa:85236,HIST1H2BK,85236:up|hsa:7157,TP53,7157:up|hsa:440689,HIST2H2BF,440689:up|hsa:64764,CREB3L2,64764:down|hsa:3718,JAK3,3718:up|hsa:3572,IL6ST,3572:up|hsa:1111,CHEK1,1111:down|hsa:55697,VAC14,55697:down|hsa:894,CCND2,894:up|hsa:8900,CCNA1,8900:down	http://www.genome.jp/kegg-bin/show_pathway?hsa05203/hsa:8900%09blue/hsa:64764%09blue/hsa:894%09red/hsa:3718%09red/hsa:55697%09blue/hsa:1111%09blue/hsa:440689%09red/hsa:3572%09red/hsa:7157%09red/hsa:8365%09red/hsa:4067%09blue/hsa:85236%09red
Biosynthesis of amino acids	KEGG PATHWAY	hsa01230	5	74	1157	24389	0.00432152117545	0.00303415474189	0.287289286614	0.792878292297	162417|2026|230|3418|5831	http://www.genome.jp/kegg-bin/show_pathway?hsa01230/hsa:3418%09red/hsa:5831%09red/hsa:230%09red/hsa:2026%09red/hsa:162417%09red	hsa:162417,NAGS,162417:down|hsa:2026,ENO2,2026:down|hsa:230,ALDOC,230:down|hsa:3418,IDH2,3418:down|hsa:5831,PYCR1,5831:down	http://www.genome.jp/kegg-bin/show_pathway?hsa01230/hsa:3418%09blue/hsa:5831%09blue/hsa:230%09blue/hsa:2026%09blue/hsa:162417%09blue
Metabolism of xenobiotics by cytochrome P450	KEGG PATHWAY	hsa00980	5	74	1157	24389	0.00432152117545	0.00303415474189	0.287289286614	0.792878292297	2946|218|54578|873|4257	http://www.genome.jp/kegg-bin/show_pathway?hsa00980/hsa:218%09red/hsa:54578%09red/hsa:873%09red/hsa:4257%09red/hsa:2946%09red	hsa:2946,GSTM2,2946:down|hsa:218,ALDH3A1,218:down|hsa:54578,UGT1A6,54578:down|hsa:873,CBR1,873:down|hsa:4257,MGST1,4257:down	http://www.genome.jp/kegg-bin/show_pathway?hsa00980/hsa:218%09blue/hsa:54578%09blue/hsa:873%09blue/hsa:4257%09blue/hsa:2946%09blue
Focal adhesion	KEGG PATHWAY	hsa04510	12	207	1157	24389	0.0103716508211	0.00848743285908	0.290578083152	0.792878292297	1284|894|2335|2318|3694|56924|7424|4636|10398|10000|329|2534	http://www.genome.jp/kegg-bin/show_pathway?hsa04510/hsa:894%09red/hsa:1284%09red/hsa:10000%09red/hsa:7424%09red/hsa:2534%09red/hsa:4636%09red/hsa:329%09red/hsa:3694%09red/hsa:2335%09red/hsa:2318%09red/hsa:10398%09red/hsa:56924%09red	hsa:1284,COL4A2,1284:up|hsa:894,CCND2,894:up|hsa:2335,FN1,2335:up|hsa:2318,FLNC,2318:up|hsa:3694,ITGB6,3694:down|hsa:56924,PAK6,56924:down|hsa:7424,VEGFC,7424:down|hsa:4636,MYL5,4636:up|hsa:10398,MYL9,10398:up|hsa:10000,AKT3,10000:up|hsa:329,BIRC2,329:up|hsa:2534,FYN,2534:up	http://www.genome.jp/kegg-bin/show_pathway?hsa04510/hsa:894%09red/hsa:1284%09red/hsa:10000%09red/hsa:7424%09blue/hsa:2534%09red/hsa:4636%09red/hsa:329%09red/hsa:3694%09blue/hsa:2335%09red/hsa:2318%09red/hsa:10398%09red/hsa:56924%09blue
Hepatitis C	KEGG PATHWAY	hsa05160	8	133	1157	24389	0.00691443388073	0.00545327811718	0.308269510889	0.794258812259	4938|10000|949|7157|4939|148022|1364|5603	http://www.genome.jp/kegg-bin/show_pathway?hsa05160/hsa:4939%09red/hsa:10000%09red/hsa:1364%09red/hsa:949%09red/hsa:7157%09red/hsa:4938%09red/hsa:148022%09red/hsa:5603%09red	hsa:4938,OAS1,4938:down|hsa:10000,AKT3,10000:up|hsa:949,SCARB1,949:down|hsa:7157,TP53,7157:up|hsa:4939,OAS2,4939:down|hsa:148022,TICAM1,148022:down|hsa:1364,CLDN4,1364:down|hsa:5603,MAPK13,5603:down	http://www.genome.jp/kegg-bin/show_pathway?hsa05160/hsa:4939%09blue/hsa:10000%09red/hsa:1364%09blue/hsa:949%09blue/hsa:7157%09red/hsa:4938%09blue/hsa:148022%09blue/hsa:5603%09blue
Histidine metabolism	KEGG PATHWAY	hsa00340	2	23	1157	24389	0.00172860847018	0.000943048095453	0.313857462224	0.794258812259	218|219	http://www.genome.jp/kegg-bin/show_pathway?hsa00340/hsa:218%09red/hsa:219%09red	hsa:218,ALDH3A1,218:down|hsa:219,ALDH1B1,219:down	http://www.genome.jp/kegg-bin/show_pathway?hsa00340/hsa:218%09blue/hsa:219%09blue
Fat digestion and absorption	KEGG PATHWAY	hsa04975	3	41	1157	24389	0.00259291270527	0.00168108573537	0.321267095842	0.794258812259	8611|1056|949	http://www.genome.jp/kegg-bin/show_pathway?hsa04975/hsa:1056%09red/hsa:949%09red/hsa:8611%09red	hsa:8611,PPAP2A,8611:up|hsa:1056,CEL,1056:down|hsa:949,SCARB1,949:down	http://www.genome.jp/kegg-bin/show_pathway?hsa04975/hsa:1056%09blue/hsa:949%09blue/hsa:8611%09red
Viral myocarditis	KEGG PATHWAY	hsa05416	4	60	1157	24389	0.00345721694036	0.0024601254664	0.329451319819	0.794258812259	958|3689|942|2534	http://www.genome.jp/kegg-bin/show_pathway?hsa05416/hsa:3689%09red/hsa:2534%09red/hsa:942%09red/hsa:958%09red	hsa:958,CD40,958:up|hsa:3689,ITGB2,3689:down|hsa:942,CD86,942:up|hsa:2534,FYN,2534:up	http://www.genome.jp/kegg-bin/show_pathway?hsa05416/hsa:3689%09blue/hsa:2534%09red/hsa:942%09red/hsa:958%09red
Long-term depression	KEGG PATHWAY	hsa04730	4	60	1157	24389	0.00345721694036	0.0024601254664	0.329451319819	0.794258812259	2770|5332|4067|2768	http://www.genome.jp/kegg-bin/show_pathway?hsa04730/hsa:2770%09red/hsa:4067%09red/hsa:5332%09red/hsa:2768%09red	hsa:2770,GNAI1,2770:down|hsa:5332,PLCB4,5332:up|hsa:4067,LYN,4067:down|hsa:2768,GNA12,2768:down	http://www.genome.jp/kegg-bin/show_pathway?hsa04730/hsa:2770%09blue/hsa:4067%09blue/hsa:5332%09red/hsa:2768%09blue
Glycosaminoglycan biosynthesis - heparan sulfate / heparin	KEGG PATHWAY	hsa00534	2	24	1157	24389	0.00172860847018	0.00098405018656	0.33072695942	0.794258812259	9957|9394	http://www.genome.jp/kegg-bin/show_pathway?hsa00534/hsa:9957%09red/hsa:9394%09red	hsa:9957,HS3ST1,9957:down|hsa:9394,HS6ST1,9394:down	http://www.genome.jp/kegg-bin/show_pathway?hsa00534/hsa:9957%09blue/hsa:9394%09blue
Arginine and proline metabolism	KEGG PATHWAY	hsa00330	4	61	1157	24389	0.00345721694036	0.00250112755751	0.339837637773	0.794258812259	162417|219|548596|5831	http://www.genome.jp/kegg-bin/show_pathway?hsa00330/hsa:5831%09red/hsa:548596%09red/hsa:219%09red/hsa:162417%09red	hsa:162417,NAGS,162417:down|hsa:219,ALDH1B1,219:down|hsa:548596,CKMT1A,548596:down|hsa:5831,PYCR1,5831:down	http://www.genome.jp/kegg-bin/show_pathway?hsa00330/hsa:5831%09blue/hsa:548596%09blue/hsa:219%09blue/hsa:162417%09blue
Graft-versus-host disease	KEGG PATHWAY	hsa05332	3	43	1157	24389	0.00259291270527	0.00176308991759	0.346370182887	0.794258812259	942|3553|3552	http://www.genome.jp/kegg-bin/show_pathway?hsa05332/hsa:3553%09red/hsa:3552%09red/hsa:942%09red	hsa:942,CD86,942:up|hsa:3553,IL1B,3553:down|hsa:3552,IL1A,3552:down	http://www.genome.jp/kegg-bin/show_pathway?hsa05332/hsa:3553%09blue/hsa:3552%09blue/hsa:942%09red
Maturity onset diabetes of the young	KEGG PATHWAY	hsa04950	2	25	1157	24389	0.00172860847018	0.00102505227767	0.347477206723	0.794258812259	5080|2494	http://www.genome.jp/kegg-bin/show_pathway?hsa04950/hsa:5080%09red/hsa:2494%09red	hsa:5080,PAX6,5080:up|hsa:2494,NR5A2,2494:down	http://www.genome.jp/kegg-bin/show_pathway?hsa04950/hsa:5080%09red/hsa:2494%09blue
Pathways in cancer	KEGG PATHWAY	hsa05200	21	398	1157	24389	0.0181503889369	0.0163188322604	0.347950073119	0.794258812259	868|2768|10000|2335|624|2770|7424|6513|999|329|1438|8900|1284|861|5332|5336|5468|7042|2261|5743|7157	http://www.genome.jp/kegg-bin/show_pathway?hsa05200/hsa:8900%09red/hsa:5336%09red/hsa:2770%09red/hsa:868%09red/hsa:5332%09red/hsa:10000%09red/hsa:7424%09red/hsa:1438%09red/hsa:5743%09red/hsa:861%09red/hsa:2768%09red/hsa:7157%09red/hsa:2335%09red/hsa:329%09red/hsa:1284%09red/hsa:2261%09red/hsa:6513%09red/hsa:5468%09red/hsa:999%09red/hsa:624%09red/hsa:7042%09red	hsa:868,CBLB,868:up|hsa:2768,GNA12,2768:down|hsa:10000,AKT3,10000:up|hsa:2335,FN1,2335:up|hsa:624,BDKRB2,624:down|hsa:2770,GNAI1,2770:down|hsa:7424,VEGFC,7424:down|hsa:6513,SLC2A1,6513:down|hsa:999,CDH1,999:down|hsa:329,BIRC2,329:up|hsa:1438,CSF2RA,1438:up|hsa:8900,CCNA1,8900:down|hsa:1284,COL4A2,1284:up|hsa:861,RUNX1,861:down|hsa:5332,PLCB4,5332:up|hsa:5336,PLCG2,5336:down|hsa:5468,PPARG,5468:up…	http://www.genome.jp/kegg-bin/show_pathway?hsa05200/hsa:8900%09blue/hsa:5336%09blue/hsa:2770%09blue/hsa:868%09red/hsa:5332%09red/hsa:10000%09red/hsa:7424%09blue/hsa:1438%09red/hsa:5743%09blue/hsa:861%09blue/hsa:2768%09blue/hsa:7157%09red/hsa:2335%09red/hsa:329%09red/hsa:1284%09red/hsa:2261%09blue/hsa:6513%09blue/hsa:5468%09red/hsa:999%09blue/hsa:624%09blue/hsa:7042%09red
Lysosome	KEGG PATHWAY	hsa04142	7	122	1157	24389	0.00605012964564	0.00500225511501	0.367713955514	0.802374182098	2548|10312|1075|1174|2760|51606|1512	http://www.genome.jp/kegg-bin/show_pathway?hsa04142/hsa:1512%09red/hsa:2760%09red/hsa:51606%09red/hsa:1075%09red/hsa:2548%09red/hsa:10312%09red/hsa:1174%09red	hsa:2548,GAA,2548:down|hsa:10312,TCIRG1,10312:down|hsa:1075,CTSC,1075:down|hsa:1174,AP1S1,1174:down|hsa:2760,GM2A,2760:down|hsa:51606,ATP6V1H,51606:down|hsa:1512,CTSH,1512:down	http://www.genome.jp/kegg-bin/show_pathway?hsa04142/hsa:1512%09blue/hsa:2760%09blue/hsa:51606%09blue/hsa:1075%09blue/hsa:2548%09blue/hsa:10312%09blue/hsa:1174%09blue
Signaling pathways regulating pluripotency of stem cells	KEGG PATHWAY	hsa04550	8	142	1157	24389	0.00691443388073	0.00582229693714	0.369708383368	0.802374182098	10000|3399|5080|3718|3572|5603|64211|2261	http://www.genome.jp/kegg-bin/show_pathway?hsa04550/hsa:3718%09red/hsa:10000%09red/hsa:5080%09red/hsa:3399%09red/hsa:64211%09red/hsa:5603%09red/hsa:2261%09red/hsa:3572%09red	hsa:10000,AKT3,10000:up|hsa:3399,ID3,3399:down|hsa:5080,PAX6,5080:up|hsa:3718,JAK3,3718:up|hsa:3572,IL6ST,3572:up|hsa:5603,MAPK13,5603:down|hsa:64211,LHX5,64211:down|hsa:2261,FGFR3,2261:down	http://www.genome.jp/kegg-bin/show_pathway?hsa04550/hsa:3718%09red/hsa:10000%09red/hsa:5080%09red/hsa:3399%09blue/hsa:64211%09blue/hsa:5603%09blue/hsa:2261%09blue/hsa:3572%09red
Ascorbate and aldarate metabolism	KEGG PATHWAY	hsa00053	2	27	1157	24389	0.00172860847018	0.00110705645988	0.380527182783	0.802374182098	54578|219	http://www.genome.jp/kegg-bin/show_pathway?hsa00053/hsa:219%09red/hsa:54578%09red	hsa:54578,UGT1A6,54578:down|hsa:219,ALDH1B1,219:down	http://www.genome.jp/kegg-bin/show_pathway?hsa00053/hsa:219%09blue/hsa:54578%09blue
Butanoate metabolism	KEGG PATHWAY	hsa00650	2	27	1157	24389	0.00172860847018	0.00110705645988	0.380527182783	0.802374182098	3157|2571	http://www.genome.jp/kegg-bin/show_pathway?hsa00650/hsa:3157%09red/hsa:2571%09red	hsa:3157,HMGCS1,3157:down|hsa:2571,GAD1,2571:down	http://www.genome.jp/kegg-bin/show_pathway?hsa00650/hsa:3157%09blue/hsa:2571%09blue
Dorso-ventral axis formation	KEGG PATHWAY	hsa04320	2	27	1157	24389	0.00172860847018	0.00110705645988	0.380527182783	0.802374182098	4854|2114	http://www.genome.jp/kegg-bin/show_pathway?hsa04320/hsa:4854%09red/hsa:2114%09red	hsa:4854,NOTCH3,4854:down|hsa:2114,ETS2,2114:down	http://www.genome.jp/kegg-bin/show_pathway?hsa04320/hsa:4854%09blue/hsa:2114%09blue
AMPK signaling pathway	KEGG PATHWAY	hsa04152	7	124	1157	24389	0.00605012964564	0.00508425929722	0.382624358051	0.802374182098	10000|64764|8660|6720|2194|5468|8900	http://www.genome.jp/kegg-bin/show_pathway?hsa04152/hsa:64764%09red/hsa:5468%09red/hsa:8660%09red/hsa:10000%09red/hsa:6720%09red/hsa:8900%09red/hsa:2194%09red	hsa:10000,AKT3,10000:up|hsa:64764,CREB3L2,64764:down|hsa:8660,IRS2,8660:up|hsa:6720,SREBF1,6720:down|hsa:2194,FASN,2194:down|hsa:5468,PPARG,5468:up|hsa:8900,CCNA1,8900:down	http://www.genome.jp/kegg-bin/show_pathway?hsa04152/hsa:64764%09blue/hsa:5468%09red/hsa:8660%09red/hsa:10000%09red/hsa:6720%09blue/hsa:8900%09blue/hsa:2194%09blue
Renal cell carcinoma	KEGG PATHWAY	hsa05211	4	66	1157	24389	0.00345721694036	0.00270613801304	0.391767731592	0.802374182098	6513|10000|56924|7042	http://www.genome.jp/kegg-bin/show_pathway?hsa05211/hsa:6513%09red/hsa:7042%09red/hsa:10000%09red/hsa:56924%09red	hsa:6513,SLC2A1,6513:down|hsa:10000,AKT3,10000:up|hsa:56924,PAK6,56924:down|hsa:7042,TGFB2,7042:up	http://www.genome.jp/kegg-bin/show_pathway?hsa05211/hsa:6513%09blue/hsa:7042%09red/hsa:10000%09red/hsa:56924%09blue
Insulin secretion	KEGG PATHWAY	hsa04911	5	86	1157	24389	0.00432152117545	0.00352617983517	0.395427744948	0.802374182098	27345|64764|5332|3778|6513	http://www.genome.jp/kegg-bin/show_pathway?hsa04911/hsa:64764%09red/hsa:6513%09red/hsa:27345%09red/hsa:5332%09red/hsa:3778%09red	hsa:27345,KCNMB4,27345:up|hsa:64764,CREB3L2,64764:down|hsa:5332,PLCB4,5332:up|hsa:3778,KCNMA1,3778:up|hsa:6513,SLC2A1,6513:down	http://www.genome.jp/kegg-bin/show_pathway?hsa04911/hsa:64764%09blue/hsa:6513%09blue/hsa:27345%09red/hsa:5332%09red/hsa:3778%09red
Fatty acid metabolism	KEGG PATHWAY	hsa01212	3	47	1157	24389	0.00259291270527	0.00192709828201	0.396204565651	0.802374182098	2194|79071|1376	http://www.genome.jp/kegg-bin/show_pathway?hsa01212/hsa:1376%09red/hsa:2194%09red/hsa:79071%09red	hsa:2194,FASN,2194:down|hsa:79071,ELOVL6,79071:down|hsa:1376,CPT2,1376:down	http://www.genome.jp/kegg-bin/show_pathway?hsa01212/hsa:1376%09blue/hsa:2194%09blue/hsa:79071%09blue
Nicotinate and nicotinamide metabolism	KEGG PATHWAY	hsa00760	2	28	1157	24389	0.00172860847018	0.00114805855099	0.396786348952	0.802374182098	55191|10135	http://www.genome.jp/kegg-bin/show_pathway?hsa00760/hsa:55191%09red/hsa:10135%09red	hsa:55191,NADSYN1,55191:down|hsa:10135,NAMPT,10135:down	http://www.genome.jp/kegg-bin/show_pathway?hsa00760/hsa:55191%09blue/hsa:10135%09blue
HIF-1 signaling pathway	KEGG PATHWAY	hsa04066	6	106	1157	24389	0.00518582541054	0.0043462216573	0.397049625534	0.802374182098	10000|6513|5054|2026|5336|1906	http://www.genome.jp/kegg-bin/show_pathway?hsa04066/hsa:5336%09red/hsa:2026%09red/hsa:10000%09red/hsa:6513%09red/hsa:1906%09red/hsa:5054%09red	hsa:10000,AKT3,10000:up|hsa:6513,SLC2A1,6513:down|hsa:5054,SERPINE1,5054:down|hsa:2026,ENO2,2026:down|hsa:5336,PLCG2,5336:down|hsa:1906,EDN1,1906:up	http://www.genome.jp/kegg-bin/show_pathway?hsa04066/hsa:5336%09blue/hsa:2026%09blue/hsa:10000%09red/hsa:6513%09blue/hsa:1906%09red/hsa:5054%09blue
Hepatitis B	KEGG PATHWAY	hsa05161	8	146	1157	24389	0.00691443388073	0.00598630530157	0.397382140827	0.802374182098	10000|7157|64764|64135|114609|148022|7042|8900	http://www.genome.jp/kegg-bin/show_pathway?hsa05161/hsa:64764%09red/hsa:10000%09red/hsa:64135%09red/hsa:7157%09red/hsa:148022%09red/hsa:7042%09red/hsa:8900%09red/hsa:114609%09red	hsa:10000,AKT3,10000:up|hsa:7157,TP53,7157:up|hsa:64764,CREB3L2,64764:down|hsa:64135,IFIH1,64135:down|hsa:114609,TIRAP,114609:down|hsa:148022,TICAM1,148022:down|hsa:7042,TGFB2,7042:up|hsa:8900,CCNA1,8900:down	http://www.genome.jp/kegg-bin/show_pathway?hsa05161/hsa:64764%09blue/hsa:10000%09red/hsa:64135%09blue/hsa:7157%09red/hsa:148022%09blue/hsa:7042%09red/hsa:8900%09blue/hsa:114609%09blue
Sulfur metabolism	KEGG PATHWAY	hsa00920	1	10	1157	24389	0.000864304235091	0.000410020911066	0.399466035567	0.802374182098	58472	http://www.genome.jp/kegg-bin/show_pathway?hsa00920/hsa:58472%09red	hsa:58472,SQRDL,58472:down	http://www.genome.jp/kegg-bin/show_pathway?hsa00920/hsa:58472%09blue
Synthesis and degradation of ketone bodies	KEGG PATHWAY	hsa00072	1	10	1157	24389	0.000864304235091	0.000410020911066	0.399466035567	0.802374182098	3157	http://www.genome.jp/kegg-bin/show_pathway?hsa00072/hsa:3157%09red	hsa:3157,HMGCS1,3157:down	http://www.genome.jp/kegg-bin/show_pathway?hsa00072/hsa:3157%09blue
Ubiquinone and other terpenoid-quinone biosynthesis	KEGG PATHWAY	hsa00130	1	10	1157	24389	0.000864304235091	0.000410020911066	0.399466035567	0.802374182098	51805	http://www.genome.jp/kegg-bin/show_pathway?hsa00130/hsa:51805%09red	hsa:51805,COQ3,51805:down	http://www.genome.jp/kegg-bin/show_pathway?hsa00130/hsa:51805%09blue
Central carbon metabolism in cancer	KEGG PATHWAY	hsa05230	4	67	1157	24389	0.00345721694036	0.00274714010415	0.402103266574	0.805844057762	7157|2261|10000|6513	http://www.genome.jp/kegg-bin/show_pathway?hsa05230/hsa:6513%09red/hsa:10000%09red/hsa:2261%09red/hsa:7157%09red	hsa:7157,TP53,7157:up|hsa:2261,FGFR3,2261:down|hsa:10000,AKT3,10000:up|hsa:6513,SLC2A1,6513:down	http://www.genome.jp/kegg-bin/show_pathway?hsa05230/hsa:6513%09blue/hsa:10000%09red/hsa:2261%09blue/hsa:7157%09red
Inflammatory bowel disease (IBD)	KEGG PATHWAY	hsa05321	4	67	1157	24389	0.00345721694036	0.00274714010415	0.402103266574	0.805844057762	3553|3566|3552|7042	http://www.genome.jp/kegg-bin/show_pathway?hsa05321/hsa:3553%09red/hsa:3552%09red/hsa:7042%09red/hsa:3566%09red	hsa:3553,IL1B,3553:down|hsa:3566,IL4R,3566:down|hsa:3552,IL1A,3552:down|hsa:7042,TGFB2,7042:up	http://www.genome.jp/kegg-bin/show_pathway?hsa05321/hsa:3553%09blue/hsa:3552%09blue/hsa:7042%09red/hsa:3566%09blue
ErbB signaling pathway	KEGG PATHWAY	hsa04012	5	87	1157	24389	0.00432152117545	0.00356718192628	0.404476272444	0.806753786689	3084|868|10000|56924|5336	http://www.genome.jp/kegg-bin/show_pathway?hsa04012/hsa:3084%09red/hsa:5336%09red/hsa:868%09red/hsa:10000%09red/hsa:56924%09red	hsa:3084,NRG1,3084:down|hsa:868,CBLB,868:up|hsa:10000,AKT3,10000:up|hsa:56924,PAK6,56924:down|hsa:5336,PLCG2,5336:down	http://www.genome.jp/kegg-bin/show_pathway?hsa04012/hsa:3084%09blue/hsa:5336%09blue/hsa:868%09red/hsa:10000%09red/hsa:56924%09blue
Drug metabolism - cytochrome P450	KEGG PATHWAY	hsa00982	4	68	1157	24389	0.00345721694036	0.00278814219525	0.412406356459	0.806753786689	2946|54578|218|4257	http://www.genome.jp/kegg-bin/show_pathway?hsa00982/hsa:218%09red/hsa:54578%09red/hsa:4257%09red/hsa:2946%09red	hsa:2946,GSTM2,2946:down|hsa:54578,UGT1A6,54578:down|hsa:218,ALDH3A1,218:down|hsa:4257,MGST1,4257:down	http://www.genome.jp/kegg-bin/show_pathway?hsa00982/hsa:218%09blue/hsa:54578%09blue/hsa:4257%09blue/hsa:2946%09blue
Intestinal immune network for IgA production	KEGG PATHWAY	hsa04672	3	49	1157	24389	0.00259291270527	0.00200910246423	0.420757543041	0.806753786689	958|3601|942	http://www.genome.jp/kegg-bin/show_pathway?hsa04672/hsa:3601%09red/hsa:942%09red/hsa:958%09red	hsa:958,CD40,958:up|hsa:3601,IL15RA,3601:down|hsa:942,CD86,942:up	http://www.genome.jp/kegg-bin/show_pathway?hsa04672/hsa:3601%09blue/hsa:942%09red/hsa:958%09red
Complement and coagulation cascades	KEGG PATHWAY	hsa04610	4	69	1157	24389	0.00345721694036	0.00282914428636	0.422670794503	0.806753786689	5054|5327|5329|624	http://www.genome.jp/kegg-bin/show_pathway?hsa04610/hsa:5327%09red/hsa:624%09red/hsa:5054%09red/hsa:5329%09red	hsa:5054,SERPINE1,5054:down|hsa:5327,PLAT,5327:down|hsa:5329,PLAUR,5329:down|hsa:624,BDKRB2,624:down	http://www.genome.jp/kegg-bin/show_pathway?hsa04610/hsa:5327%09blue/hsa:624%09blue/hsa:5054%09blue/hsa:5329%09blue
Taurine and hypotaurine metabolism	KEGG PATHWAY	hsa00430	1	11	1157	24389	0.000864304235091	0.000451023002173	0.426676444686	0.809926478063	2571	http://www.genome.jp/kegg-bin/show_pathway?hsa00430/hsa:2571%09red	hsa:2571,GAD1,2571:down	http://www.genome.jp/kegg-bin/show_pathway?hsa00430/hsa:2571%09blue
Galactose metabolism	KEGG PATHWAY	hsa00052	2	30	1157	24389	0.00172860847018	0.0012300627332	0.428687404958	0.811391673743	2548|231	http://www.genome.jp/kegg-bin/show_pathway?hsa00052/hsa:231%09red/hsa:2548%09red	hsa:2548,GAA,2548:down|hsa:231,AKR1B1,231:down	http://www.genome.jp/kegg-bin/show_pathway?hsa00052/hsa:231%09blue/hsa:2548%09blue
Cocaine addiction	KEGG PATHWAY	hsa05030	3	50	1157	24389	0.00259291270527	0.00205010455533	0.432908673487	0.812609669369	2770|64764|2906	http://www.genome.jp/kegg-bin/show_pathway?hsa05030/hsa:64764%09red/hsa:2770%09red/hsa:2906%09red	hsa:2770,GNAI1,2770:down|hsa:64764,CREB3L2,64764:down|hsa:2906,GRIN2D,2906:down	http://www.genome.jp/kegg-bin/show_pathway?hsa05030/hsa:64764%09blue/hsa:2770%09blue/hsa:2906%09blue
Ovarian steroidogenesis	KEGG PATHWAY	hsa04913	3	51	1157	24389	0.00259291270527	0.00209110664644	0.444964699086	0.817607033353	5743|3292|949	http://www.genome.jp/kegg-bin/show_pathway?hsa04913/hsa:3292%09red/hsa:5743%09red/hsa:949%09red	hsa:5743,PTGS2,5743:down|hsa:3292,HSD17B1,3292:down|hsa:949,SCARB1,949:down	http://www.genome.jp/kegg-bin/show_pathway?hsa04913/hsa:3292%09blue/hsa:5743%09blue/hsa:949%09blue
Amyotrophic lateral sclerosis (ALS)	KEGG PATHWAY	hsa05014	3	51	1157	24389	0.00259291270527	0.00209110664644	0.444964699086	0.817607033353	7157|2906|5603	http://www.genome.jp/kegg-bin/show_pathway?hsa05014/hsa:2906%09red/hsa:5603%09red/hsa:7157%09red	hsa:7157,TP53,7157:up|hsa:2906,GRIN2D,2906:down|hsa:5603,MAPK13,5603:down	http://www.genome.jp/kegg-bin/show_pathway?hsa05014/hsa:2906%09blue/hsa:5603%09blue/hsa:7157%09red
Endometrial cancer	KEGG PATHWAY	hsa05213	3	52	1157	24389	0.00259291270527	0.00213210873755	0.456917661519	0.821290599437	7157|999|10000	http://www.genome.jp/kegg-bin/show_pathway?hsa05213/hsa:999%09red/hsa:10000%09red/hsa:7157%09red	hsa:7157,TP53,7157:up|hsa:999,CDH1,999:down|hsa:10000,AKT3,10000:up	http://www.genome.jp/kegg-bin/show_pathway?hsa05213/hsa:999%09blue/hsa:10000%09red/hsa:7157%09red
Glycerophospholipid metabolism	KEGG PATHWAY	hsa00564	5	93	1157	24389	0.00432152117545	0.00381319447292	0.45826469981	0.821290599437	23171|8611|5833|23646|10434	http://www.genome.jp/kegg-bin/show_pathway?hsa00564/hsa:23646%09red/hsa:23171%09red/hsa:10434%09red/hsa:5833%09red/hsa:8611%09red	hsa:23171,GPD1L,23171:down|hsa:8611,PPAP2A,8611:up|hsa:5833,PCYT2,5833:down|hsa:23646,PLD3,23646:up|hsa:10434,LYPLA1,10434:down	http://www.genome.jp/kegg-bin/show_pathway?hsa00564/hsa:23646%09red/hsa:23171%09blue/hsa:10434%09blue/hsa:5833%09blue/hsa:8611%09red
Phagosome	KEGG PATHWAY	hsa04145	8	155	1157	24389	0.00691443388073	0.00635532412153	0.459533209699	0.821290599437	347688|3689|7277|949|10312|155066|729238|51606	http://www.genome.jp/kegg-bin/show_pathway?hsa04145/hsa:3689%09red/hsa:155066%09red/hsa:347688%09red/hsa:51606%09red/hsa:7277%09red/hsa:949%09red/hsa:729238%09red/hsa:10312%09red	hsa:347688,TUBB8,347688:up|hsa:3689,ITGB2,3689:down|hsa:7277,TUBA4A,7277:down|hsa:949,SCARB1,949:down|hsa:10312,TCIRG1,10312:down|hsa:155066,ATP6V0E2,155066:down|hsa:729238,SFTPA2,729238:up|hsa:51606,ATP6V1H,51606:down	http://www.genome.jp/kegg-bin/show_pathway?hsa04145/hsa:3689%09blue/hsa:155066%09blue/hsa:347688%09red/hsa:51606%09blue/hsa:7277%09blue/hsa:949%09blue/hsa:729238%09red/hsa:10312%09blue
HTLV-I infection	KEGG PATHWAY	hsa05166	13	261	1157	24389	0.0112359550562	0.0107015457788	0.472082425921	0.825671040862	958|3689|894|7157|6513|3718|1111|55697|3601|7042|10000|2114|4603	http://www.genome.jp/kegg-bin/show_pathway?hsa05166/hsa:3689%09red/hsa:3601%09red/hsa:894%09red/hsa:3718%09red/hsa:1111%09red/hsa:2114%09red/hsa:6513%09red/hsa:10000%09red/hsa:7157%09red/hsa:958%09red/hsa:4603%09red/hsa:7042%09red/hsa:55697%09red	hsa:958,CD40,958:up|hsa:3689,ITGB2,3689:down|hsa:894,CCND2,894:up|hsa:7157,TP53,7157:up|hsa:6513,SLC2A1,6513:down|hsa:3718,JAK3,3718:up|hsa:1111,CHEK1,1111:down|hsa:55697,VAC14,55697:down|hsa:3601,IL15RA,3601:down|hsa:7042,TGFB2,7042:up|hsa:10000,AKT3,10000:up|hsa:2114,ETS2,2114:down|hsa:4603,MYBL1,4603:up	http://www.genome.jp/kegg-bin/show_pathway?hsa05166/hsa:3689%09blue/hsa:3601%09blue/hsa:894%09red/hsa:3718%09red/hsa:1111%09blue/hsa:2114%09blue/hsa:6513%09blue/hsa:10000%09red/hsa:7157%09red/hsa:958%09red/hsa:4603%09red/hsa:7042%09red/hsa:55697%09blue
Fructose and mannose metabolism	KEGG PATHWAY	hsa00051	2	33	1157	24389	0.00172860847018	0.00135306900652	0.474794161583	0.827431918221	230|231	http://www.genome.jp/kegg-bin/show_pathway?hsa00051/hsa:230%09red/hsa:231%09red	hsa:230,ALDOC,230:down|hsa:231,AKR1B1,231:down	http://www.genome.jp/kegg-bin/show_pathway?hsa00051/hsa:230%09blue/hsa:231%09blue
Fatty acid biosynthesis	KEGG PATHWAY	hsa00061	1	13	1157	24389	0.000864304235091	0.000533027184386	0.477457300395	0.827431918221	2194	http://www.genome.jp/kegg-bin/show_pathway?hsa00061/hsa:2194%09red	hsa:2194,FASN,2194:down	http://www.genome.jp/kegg-bin/show_pathway?hsa00061/hsa:2194%09blue
Gastric acid secretion	KEGG PATHWAY	hsa04971	4	75	1157	24389	0.00345721694036	0.003075156833	0.483129122433	0.827431918221	2770|3772|760|5332	http://www.genome.jp/kegg-bin/show_pathway?hsa04971/hsa:760%09red/hsa:2770%09red/hsa:5332%09red/hsa:3772%09red	hsa:2770,GNAI1,2770:down|hsa:3772,KCNJ15,3772:down|hsa:760,CA2,760:down|hsa:5332,PLCB4,5332:up	http://www.genome.jp/kegg-bin/show_pathway?hsa04971/hsa:760%09blue/hsa:2770%09blue/hsa:5332%09red/hsa:3772%09blue
Pancreatic secretion	KEGG PATHWAY	hsa04972	5	96	1157	24389	0.00432152117545	0.00393620074624	0.484655638434	0.827431918221	760|5332|3778|1056|493	http://www.genome.jp/kegg-bin/show_pathway?hsa04972/hsa:1056%09red/hsa:493%09red/hsa:5332%09red/hsa:760%09red/hsa:3778%09red	hsa:760,CA2,760:down|hsa:5332,PLCB4,5332:up|hsa:3778,KCNMA1,3778:up|hsa:1056,CEL,1056:down|hsa:493,ATP2B4,493:down	http://www.genome.jp/kegg-bin/show_pathway?hsa04972/hsa:1056%09blue/hsa:493%09blue/hsa:5332%09red/hsa:760%09blue/hsa:3778%09red
African trypanosomiasis	KEGG PATHWAY	hsa05143	2	34	1157	24389	0.00172860847018	0.00139407109763	0.489655274002	0.828476455615	5332|3553	http://www.genome.jp/kegg-bin/show_pathway?hsa05143/hsa:3553%09red/hsa:5332%09red	hsa:5332,PLCB4,5332:up|hsa:3553,IL1B,3553:down	http://www.genome.jp/kegg-bin/show_pathway?hsa05143/hsa:3553%09blue/hsa:5332%09red
Bacterial invasion of epithelial cells	KEGG PATHWAY	hsa05100	4	76	1157	24389	0.00345721694036	0.00311615892411	0.492969823956	0.831599066959	868|999|2335|10095	http://www.genome.jp/kegg-bin/show_pathway?hsa05100/hsa:10095%09red/hsa:999%09red/hsa:868%09red/hsa:2335%09red	hsa:868,CBLB,868:up|hsa:999,CDH1,999:down|hsa:2335,FN1,2335:up|hsa:10095,ARPC1B,10095:down	http://www.genome.jp/kegg-bin/show_pathway?hsa05100/hsa:10095%09blue/hsa:999%09blue/hsa:868%09red/hsa:2335%09red
Thyroid hormone signaling pathway	KEGG PATHWAY	hsa04919	6	119	1157	24389	0.00518582541054	0.00487924884169	0.501360831911	0.832186686039	10000|7157|6513|5332|5336|4854	http://www.genome.jp/kegg-bin/show_pathway?hsa04919/hsa:5336%09red/hsa:5332%09red/hsa:10000%09red/hsa:6513%09red/hsa:7157%09red/hsa:4854%09red	hsa:10000,AKT3,10000:up|hsa:7157,TP53,7157:up|hsa:6513,SLC2A1,6513:down|hsa:5332,PLCB4,5332:up|hsa:5336,PLCG2,5336:down|hsa:4854,NOTCH3,4854:down	http://www.genome.jp/kegg-bin/show_pathway?hsa04919/hsa:5336%09blue/hsa:5332%09red/hsa:10000%09red/hsa:6513%09blue/hsa:7157%09red/hsa:4854%09blue
Non-small cell lung cancer	KEGG PATHWAY	hsa05223	3	56	1157	24389	0.00259291270527	0.00229611710197	0.503558150309	0.832186686039	7157|10000|5336	http://www.genome.jp/kegg-bin/show_pathway?hsa05223/hsa:5336%09red/hsa:10000%09red/hsa:7157%09red	hsa:7157,TP53,7157:up|hsa:10000,AKT3,10000:up|hsa:5336,PLCG2,5336:down	http://www.genome.jp/kegg-bin/show_pathway?hsa05223/hsa:5336%09blue/hsa:10000%09red/hsa:7157%09red
Tyrosine metabolism	KEGG PATHWAY	hsa00350	2	35	1157	24389	0.00172860847018	0.00143507318873	0.504248908035	0.832186686039	218|81889	http://www.genome.jp/kegg-bin/show_pathway?hsa00350/hsa:218%09red/hsa:81889%09red	hsa:218,ALDH3A1,218:down|hsa:81889,FAHD1,81889:down	http://www.genome.jp/kegg-bin/show_pathway?hsa00350/hsa:218%09blue/hsa:81889%09blue
Proteoglycans in cancer	KEGG PATHWAY	hsa05205	10	204	1157	24389	0.00864304235091	0.00836442658576	0.505444492491	0.832186686039	868|3236|2335|2318|7157|7042|5603|5336|10000|5329	http://www.genome.jp/kegg-bin/show_pathway?hsa05205/hsa:5336%09red/hsa:868%09red/hsa:10000%09red/hsa:3236%09red/hsa:5329%09red/hsa:7157%09red/hsa:2335%09red/hsa:5603%09red/hsa:7042%09red/hsa:2318%09red	hsa:868,CBLB,868:up|hsa:3236,HOXD10,3236:down|hsa:2335,FN1,2335:up|hsa:2318,FLNC,2318:up|hsa:7157,TP53,7157:up|hsa:7042,TGFB2,7042:up|hsa:5603,MAPK13,5603:down|hsa:5336,PLCG2,5336:down|hsa:10000,AKT3,10000:up|hsa:5329,PLAUR,5329:down	http://www.genome.jp/kegg-bin/show_pathway?hsa05205/hsa:5336%09blue/hsa:868%09red/hsa:10000%09red/hsa:3236%09blue/hsa:5329%09blue/hsa:7157%09red/hsa:2335%09red/hsa:5603%09blue/hsa:7042%09red/hsa:2318%09red
Insulin signaling pathway	KEGG PATHWAY	hsa04910	7	141	1157	24389	0.00605012964564	0.00578129484604	0.507996670612	0.832186686039	868|10000|3636|5575|8660|6720|2194	http://www.genome.jp/kegg-bin/show_pathway?hsa04910/hsa:868%09red/hsa:8660%09red/hsa:10000%09red/hsa:5575%09red/hsa:3636%09red/hsa:6720%09red/hsa:2194%09red	hsa:868,CBLB,868:up|hsa:10000,AKT3,10000:up|hsa:3636,INPPL1,3636:down|hsa:5575,PRKAR1B,5575:down|hsa:8660,IRS2,8660:up|hsa:6720,SREBF1,6720:down|hsa:2194,FASN,2194:down	http://www.genome.jp/kegg-bin/show_pathway?hsa04910/hsa:868%09red/hsa:8660%09red/hsa:10000%09red/hsa:5575%09blue/hsa:3636%09blue/hsa:6720%09blue/hsa:2194%09blue
Toxoplasmosis	KEGG PATHWAY	hsa05145	6	120	1157	24389	0.00518582541054	0.0049202509328	0.509157391473	0.833143601202	958|10000|2770|5603|7042|329	http://www.genome.jp/kegg-bin/show_pathway?hsa05145/hsa:2770%09red/hsa:10000%09red/hsa:958%09red/hsa:329%09red/hsa:5603%09red/hsa:7042%09red	hsa:958,CD40,958:up|hsa:10000,AKT3,10000:up|hsa:2770,GNAI1,2770:down|hsa:5603,MAPK13,5603:down|hsa:7042,TGFB2,7042:up|hsa:329,BIRC2,329:up	http://www.genome.jp/kegg-bin/show_pathway?hsa05145/hsa:2770%09blue/hsa:10000%09red/hsa:958%09red/hsa:329%09red/hsa:5603%09blue/hsa:7042%09red
Acute myeloid leukemia	KEGG PATHWAY	hsa05221	3	57	1157	24389	0.00259291270527	0.00233711919308	0.514894642585	0.836609588188	861|10000|8900	http://www.genome.jp/kegg-bin/show_pathway?hsa05221/hsa:861%09red/hsa:8900%09red/hsa:10000%09red	hsa:861,RUNX1,861:down|hsa:10000,AKT3,10000:up|hsa:8900,CCNA1,8900:down	http://www.genome.jp/kegg-bin/show_pathway?hsa05221/hsa:861%09blue/hsa:8900%09blue/hsa:10000%09red
Steroid hormone biosynthesis	KEGG PATHWAY	hsa00140	3	57	1157	24389	0.00259291270527	0.00233711919308	0.514894642585	0.836609588188	9420|54578|3292	http://www.genome.jp/kegg-bin/show_pathway?hsa00140/hsa:3292%09red/hsa:54578%09red/hsa:9420%09red	hsa:9420,CYP7B1,9420:up|hsa:54578,UGT1A6,54578:down|hsa:3292,HSD17B1,3292:down	http://www.genome.jp/kegg-bin/show_pathway?hsa00140/hsa:3292%09blue/hsa:54578%09blue/hsa:9420%09red
Vascular smooth muscle contraction	KEGG PATHWAY	hsa04270	6	121	1157	24389	0.00518582541054	0.0049612530239	0.516908512379	0.836609588188	2768|5583|3778|5332|10398|27345	http://www.genome.jp/kegg-bin/show_pathway?hsa04270/hsa:5332%09red/hsa:5583%09red/hsa:2768%09red/hsa:27345%09red/hsa:3778%09red/hsa:10398%09red	hsa:2768,GNA12,2768:down|hsa:5583,PRKCH,5583:down|hsa:3778,KCNMA1,3778:up|hsa:5332,PLCB4,5332:up|hsa:10398,MYL9,10398:up|hsa:27345,KCNMB4,27345:up	http://www.genome.jp/kegg-bin/show_pathway?hsa04270/hsa:5332%09red/hsa:5583%09blue/hsa:2768%09blue/hsa:27345%09red/hsa:3778%09red/hsa:10398%09red
Glycosaminoglycan biosynthesis - keratan sulfate	KEGG PATHWAY	hsa00533	1	15	1157	24389	0.000864304235091	0.0006150313666	0.523743896536	0.836609588188	6487	http://www.genome.jp/kegg-bin/show_pathway?hsa00533/hsa:6487%09red	hsa:6487,ST3GAL3,6487:down	http://www.genome.jp/kegg-bin/show_pathway?hsa00533/hsa:6487%09blue
Glycosphingolipid biosynthesis - ganglio series	KEGG PATHWAY	hsa00604	1	15	1157	24389	0.000864304235091	0.0006150313666	0.523743896536	0.836609588188	2583	http://www.genome.jp/kegg-bin/show_pathway?hsa00604/hsa:2583%09red	hsa:2583,B4GALNT1,2583:down	http://www.genome.jp/kegg-bin/show_pathway?hsa00604/hsa:2583%09blue
Herpes simplex infection	KEGG PATHWAY	hsa05168	9	186	1157	24389	0.00777873811582	0.00762638894584	0.524979503734	0.836609588188	4938|6352|7157|4939|64135|5818|148022|3553|10929	http://www.genome.jp/kegg-bin/show_pathway?hsa05168/hsa:3553%09red/hsa:4939%09red/hsa:10929%09red/hsa:5818%09red/hsa:64135%09red/hsa:4938%09red/hsa:148022%09red/hsa:7157%09red/hsa:6352%09red	hsa:4938,OAS1,4938:down|hsa:6352,CCL5,6352:down|hsa:7157,TP53,7157:up|hsa:4939,OAS2,4939:down|hsa:64135,IFIH1,64135:down|hsa:5818,PVRL1,5818:down|hsa:148022,TICAM1,148022:down|hsa:3553,IL1B,3553:down|hsa:10929,SRSF8,10929:down	http://www.genome.jp/kegg-bin/show_pathway?hsa05168/hsa:3553%09blue/hsa:4939%09blue/hsa:10929%09blue/hsa:5818%09blue/hsa:64135%09blue/hsa:4938%09blue/hsa:148022%09blue/hsa:7157%09red/hsa:6352%09blue
Retrograde endocannabinoid signaling	KEGG PATHWAY	hsa04723	5	103	1157	24389	0.00432152117545	0.00422321538398	0.544287707873	0.845693828511	2770|222236|5332|5743|5603	http://www.genome.jp/kegg-bin/show_pathway?hsa04723/hsa:5743%09red/hsa:2770%09red/hsa:222236%09red/hsa:5603%09red/hsa:5332%09red	hsa:2770,GNAI1,2770:down|hsa:222236,NAPEPLD,222236:down|hsa:5332,PLCB4,5332:up|hsa:5743,PTGS2,5743:down|hsa:5603,MAPK13,5603:down	http://www.genome.jp/kegg-bin/show_pathway?hsa04723/hsa:5743%09blue/hsa:2770%09blue/hsa:222236%09blue/hsa:5603%09blue/hsa:5332%09red
T cell receptor signaling pathway	KEGG PATHWAY	hsa04660	5	104	1157	24389	0.00432152117545	0.00426421747509	0.552541919271	0.851647176076	868|10000|2534|5603|56924	http://www.genome.jp/kegg-bin/show_pathway?hsa04660/hsa:2534%09red/hsa:868%09red/hsa:5603%09red/hsa:10000%09red/hsa:56924%09red	hsa:868,CBLB,868:up|hsa:10000,AKT3,10000:up|hsa:2534,FYN,2534:up|hsa:5603,MAPK13,5603:down|hsa:56924,PAK6,56924:down	http://www.genome.jp/kegg-bin/show_pathway?hsa04660/hsa:2534%09red/hsa:868%09red/hsa:5603%09blue/hsa:10000%09red/hsa:56924%09blue
Allograft rejection	KEGG PATHWAY	hsa05330	2	39	1157	24389	0.00172860847018	0.00159908155316	0.559839461728	0.85335090866	958|942	http://www.genome.jp/kegg-bin/show_pathway?hsa05330/hsa:942%09red/hsa:958%09red	hsa:958,CD40,958:up|hsa:942,CD86,942:up	http://www.genome.jp/kegg-bin/show_pathway?hsa05330/hsa:942%09red/hsa:958%09red
Aldosterone-regulated sodium reabsorption	KEGG PATHWAY	hsa04960	2	39	1157	24389	0.00172860847018	0.00159908155316	0.559839461728	0.85335090866	23327|6337	http://www.genome.jp/kegg-bin/show_pathway?hsa04960/hsa:6337%09red/hsa:23327%09red	hsa:23327,NEDD4L,23327:up|hsa:6337,SCNN1A,6337:down	http://www.genome.jp/kegg-bin/show_pathway?hsa04960/hsa:6337%09blue/hsa:23327%09red
Adrenergic signaling in cardiomyocytes	KEGG PATHWAY	hsa04261	7	149	1157	24389	0.00605012964564	0.00610931157489	0.564110079764	0.855988507974	10000|10411|2770|64764|5332|5603|493	http://www.genome.jp/kegg-bin/show_pathway?hsa04261/hsa:10411%09red/hsa:64764%09red/hsa:2770%09red/hsa:5332%09red/hsa:10000%09red/hsa:493%09red/hsa:5603%09red	hsa:10000,AKT3,10000:up|hsa:10411,RAPGEF3,10411:down|hsa:2770,GNAI1,2770:down|hsa:64764,CREB3L2,64764:down|hsa:5332,PLCB4,5332:up|hsa:5603,MAPK13,5603:down|hsa:493,ATP2B4,493:down	http://www.genome.jp/kegg-bin/show_pathway?hsa04261/hsa:10411%09blue/hsa:64764%09blue/hsa:2770%09blue/hsa:5332%09red/hsa:10000%09red/hsa:493%09blue/hsa:5603%09blue
Primary bile acid biosynthesis	KEGG PATHWAY	hsa00120	1	17	1157	24389	0.000864304235091	0.000697035548813	0.565933675211	0.856448771644	9420	http://www.genome.jp/kegg-bin/show_pathway?hsa00120/hsa:9420%09red	hsa:9420,CYP7B1,9420:up	http://www.genome.jp/kegg-bin/show_pathway?hsa00120/hsa:9420%09red
Nitrogen metabolism	KEGG PATHWAY	hsa00910	1	17	1157	24389	0.000864304235091	0.000697035548813	0.565933675211	0.856448771644	760	http://www.genome.jp/kegg-bin/show_pathway?hsa00910/hsa:760%09red	hsa:760,CA2,760:down	http://www.genome.jp/kegg-bin/show_pathway?hsa00910/hsa:760%09blue
Colorectal cancer	KEGG PATHWAY	hsa05210	3	62	1157	24389	0.00259291270527	0.00254212964861	0.569391116653	0.858754335053	7157|10000|7042	http://www.genome.jp/kegg-bin/show_pathway?hsa05210/hsa:10000%09red/hsa:7157%09red/hsa:7042%09red	hsa:7157,TP53,7157:up|hsa:10000,AKT3,10000:up|hsa:7042,TGFB2,7042:up	http://www.genome.jp/kegg-bin/show_pathway?hsa05210/hsa:10000%09red/hsa:7157%09red/hsa:7042%09red
Synaptic vesicle cycle	KEGG PATHWAY	hsa04721	3	63	1157	24389	0.00259291270527	0.00258313173972	0.579827179155	0.859456016224	10312|155066|51606	http://www.genome.jp/kegg-bin/show_pathway?hsa04721/hsa:51606%09red/hsa:10312%09red/hsa:155066%09red	hsa:10312,TCIRG1,10312:down|hsa:155066,ATP6V0E2,155066:down|hsa:51606,ATP6V1H,51606:down	http://www.genome.jp/kegg-bin/show_pathway?hsa04721/hsa:51606%09blue/hsa:10312%09blue/hsa:155066%09blue
Phenylalanine metabolism	KEGG PATHWAY	hsa00360	1	18	1157	24389	0.000864304235091	0.00073803763992	0.585606768982	0.863687106167	218	http://www.genome.jp/kegg-bin/show_pathway?hsa00360/hsa:218%09red	hsa:218,ALDH3A1,218:down	http://www.genome.jp/kegg-bin/show_pathway?hsa00360/hsa:218%09blue
Hippo signaling pathway	KEGG PATHWAY	hsa04390	7	154	1157	24389	0.00605012964564	0.00631432203042	0.597650602491	0.866070861042	3689|894|999|1490|7042|5054|329	http://www.genome.jp/kegg-bin/show_pathway?hsa04390/hsa:3689%09red/hsa:894%09red/hsa:5054%09red/hsa:999%09red/hsa:329%09red/hsa:7042%09red/hsa:1490%09red	hsa:3689,ITGB2,3689:down|hsa:894,CCND2,894:up|hsa:999,CDH1,999:down|hsa:1490,CTGF,1490:up|hsa:7042,TGFB2,7042:up|hsa:5054,SERPINE1,5054:down|hsa:329,BIRC2,329:up	http://www.genome.jp/kegg-bin/show_pathway?hsa04390/hsa:3689%09blue/hsa:894%09red/hsa:5054%09blue/hsa:999%09blue/hsa:329%09red/hsa:7042%09red/hsa:1490%09red
Glioma	KEGG PATHWAY	hsa05214	3	65	1157	24389	0.00259291270527	0.00266513592193	0.600213170729	0.866356649307	7157|10000|5336	http://www.genome.jp/kegg-bin/show_pathway?hsa05214/hsa:5336%09red/hsa:10000%09red/hsa:7157%09red	hsa:7157,TP53,7157:up|hsa:10000,AKT3,10000:up|hsa:5336,PLCG2,5336:down	http://www.genome.jp/kegg-bin/show_pathway?hsa05214/hsa:5336%09blue/hsa:10000%09red/hsa:7157%09red
cAMP signaling pathway	KEGG PATHWAY	hsa04024	9	200	1157	24389	0.00777873811582	0.00820041822133	0.608912774167	0.867136944205	10000|2906|10411|2770|64764|338442|10398|8843|493	http://www.genome.jp/kegg-bin/show_pathway?hsa04024/hsa:10411%09red/hsa:64764%09red/hsa:2770%09red/hsa:10000%09red/hsa:493%09red/hsa:8843%09red/hsa:2906%09red/hsa:338442%09red/hsa:10398%09red	hsa:10000,AKT3,10000:up|hsa:2906,GRIN2D,2906:down|hsa:10411,RAPGEF3,10411:down|hsa:2770,GNAI1,2770:down|hsa:64764,CREB3L2,64764:down|hsa:338442,HCAR2,338442:down|hsa:10398,MYL9,10398:up|hsa:8843,HCAR3,8843:down|hsa:493,ATP2B4,493:down	http://www.genome.jp/kegg-bin/show_pathway?hsa04024/hsa:10411%09blue/hsa:64764%09blue/hsa:2770%09blue/hsa:10000%09red/hsa:493%09blue/hsa:8843%09blue/hsa:2906%09blue/hsa:338442%09blue/hsa:10398%09red
Pancreatic cancer	KEGG PATHWAY	hsa05212	3	66	1157	24389	0.00259291270527	0.00270613801304	0.610158941983	0.867402970323	7157|10000|7042	http://www.genome.jp/kegg-bin/show_pathway?hsa05212/hsa:10000%09red/hsa:7157%09red/hsa:7042%09red	hsa:7157,TP53,7157:up|hsa:10000,AKT3,10000:up|hsa:7042,TGFB2,7042:up	http://www.genome.jp/kegg-bin/show_pathway?hsa05212/hsa:10000%09red/hsa:7157%09red/hsa:7042%09red
Gap junction	KEGG PATHWAY	hsa04540	4	89	1157	24389	0.00345721694036	0.00364918610849	0.612418056782	0.869745173958	2770|347688|5332|7277	http://www.genome.jp/kegg-bin/show_pathway?hsa04540/hsa:2770%09red/hsa:7277%09red/hsa:5332%09red/hsa:347688%09red	hsa:2770,GNAI1,2770:down|hsa:347688,TUBB8,347688:up|hsa:5332,PLCB4,5332:up|hsa:7277,TUBA4A,7277:down	http://www.genome.jp/kegg-bin/show_pathway?hsa04540/hsa:2770%09blue/hsa:7277%09blue/hsa:5332%09red/hsa:347688%09red
Progesterone-mediated oocyte maturation	KEGG PATHWAY	hsa04914	4	89	1157	24389	0.00345721694036	0.00364918610849	0.612418056782	0.869745173958	2770|10000|8900|5603	http://www.genome.jp/kegg-bin/show_pathway?hsa04914/hsa:2770%09red/hsa:8900%09red/hsa:5603%09red/hsa:10000%09red	hsa:2770,GNAI1,2770:down|hsa:10000,AKT3,10000:up|hsa:8900,CCNA1,8900:down|hsa:5603,MAPK13,5603:down	http://www.genome.jp/kegg-bin/show_pathway?hsa04914/hsa:2770%09blue/hsa:8900%09blue/hsa:5603%09blue/hsa:10000%09red
Long-term potentiation	KEGG PATHWAY	hsa04720	3	67	1157	24389	0.00259291270527	0.00274714010415	0.619937652896	0.872919059607	5332|2906|10411	http://www.genome.jp/kegg-bin/show_pathway?hsa04720/hsa:10411%09red/hsa:2906%09red/hsa:5332%09red	hsa:5332,PLCB4,5332:up|hsa:2906,GRIN2D,2906:down|hsa:10411,RAPGEF3,10411:down	http://www.genome.jp/kegg-bin/show_pathway?hsa04720/hsa:10411%09blue/hsa:2906%09blue/hsa:5332%09red
Epstein-Barr virus infection	KEGG PATHWAY	hsa05169	9	202	1157	24389	0.00777873811582	0.00828242240354	0.620288699138	0.872919059607	958|10000|4067|7157|3718|5603|5336|3315|8900	http://www.genome.jp/kegg-bin/show_pathway?hsa05169/hsa:5336%09red/hsa:3718%09red/hsa:10000%09red/hsa:8900%09red/hsa:3315%09red/hsa:7157%09red/hsa:958%09red/hsa:5603%09red/hsa:4067%09red	hsa:958,CD40,958:up|hsa:10000,AKT3,10000:up|hsa:4067,LYN,4067:down|hsa:7157,TP53,7157:up|hsa:3718,JAK3,3718:up|hsa:5603,MAPK13,5603:down|hsa:5336,PLCG2,5336:down|hsa:3315,HSPB1,3315:down|hsa:8900,CCNA1,8900:down	http://www.genome.jp/kegg-bin/show_pathway?hsa05169/hsa:5336%09blue/hsa:3718%09red/hsa:10000%09red/hsa:8900%09blue/hsa:3315%09blue/hsa:7157%09red/hsa:958%09red/hsa:5603%09blue/hsa:4067%09blue
GABAergic synapse	KEGG PATHWAY	hsa04727	4	90	1157	24389	0.00345721694036	0.0036901881996	0.620858040338	0.872919059607	2770|6540|6538|2571	http://www.genome.jp/kegg-bin/show_pathway?hsa04727/hsa:6540%09red/hsa:2770%09red/hsa:6538%09red/hsa:2571%09red	hsa:2770,GNAI1,2770:down|hsa:6540,SLC6A13,6540:up|hsa:6538,SLC6A11,6538:down|hsa:2571,GAD1,2571:down	http://www.genome.jp/kegg-bin/show_pathway?hsa04727/hsa:6540%09red/hsa:2770%09blue/hsa:6538%09blue/hsa:2571%09blue
Glycosaminoglycan biosynthesis - chondroitin sulfate / dermatan sulfate	KEGG PATHWAY	hsa00532	1	20	1157	24389	0.000864304235091	0.000820041822133	0.622320557291	0.872919059607	50515	http://www.genome.jp/kegg-bin/show_pathway?hsa00532/hsa:50515%09red	hsa:50515,CHST11,50515:down	http://www.genome.jp/kegg-bin/show_pathway?hsa00532/hsa:50515%09blue
Fatty acid degradation	KEGG PATHWAY	hsa00071	2	44	1157	24389	0.00172860847018	0.00180409200869	0.622850384446	0.872919059607	219|1376	http://www.genome.jp/kegg-bin/show_pathway?hsa00071/hsa:1376%09red/hsa:219%09red	hsa:219,ALDH1B1,219:down|hsa:1376,CPT2,1376:down	http://www.genome.jp/kegg-bin/show_pathway?hsa00071/hsa:1376%09blue/hsa:219%09blue
Cholinergic synapse	KEGG PATHWAY	hsa04725	5	113	1157	24389	0.00432152117545	0.00463323629505	0.623282769255	0.872919059607	2770|64764|5332|10000|2534	http://www.genome.jp/kegg-bin/show_pathway?hsa04725/hsa:64764%09red/hsa:2770%09red/hsa:2534%09red/hsa:5332%09red/hsa:10000%09red	hsa:2770,GNAI1,2770:down|hsa:64764,CREB3L2,64764:down|hsa:5332,PLCB4,5332:up|hsa:10000,AKT3,10000:up|hsa:2534,FYN,2534:up	http://www.genome.jp/kegg-bin/show_pathway?hsa04725/hsa:64764%09blue/hsa:2770%09blue/hsa:2534%09red/hsa:5332%09red/hsa:10000%09red
Systemic lupus erythematosus	KEGG PATHWAY	hsa05322	6	136	1157	24389	0.00518582541054	0.0055762843905	0.626387942302	0.874502840115	958|8365|85236|440689|942|55766	http://www.genome.jp/kegg-bin/show_pathway?hsa05322/hsa:942%09red/hsa:440689%09red/hsa:55766%09red/hsa:958%09red/hsa:8365%09red/hsa:85236%09red	hsa:958,CD40,958:up|hsa:8365,HIST1H4H,8365:up|hsa:85236,HIST1H2BK,85236:up|hsa:440689,HIST2H2BF,440689:up|hsa:942,CD86,942:up|hsa:55766,H2AFJ,55766:down	http://www.genome.jp/kegg-bin/show_pathway?hsa05322/hsa:942%09red/hsa:440689%09red/hsa:55766%09blue/hsa:958%09red/hsa:8365%09red/hsa:85236%09red
Serotonergic synapse	KEGG PATHWAY	hsa04726	5	114	1157	24389	0.00432152117545	0.00467423838616	0.630717792179	0.876708744372	2770|5742|5332|5743|10411	http://www.genome.jp/kegg-bin/show_pathway?hsa04726/hsa:5742%09red/hsa:10411%09red/hsa:2770%09red/hsa:5332%09red/hsa:5743%09red	hsa:2770,GNAI1,2770:down|hsa:5742,PTGS1,5742:down|hsa:5332,PLCB4,5332:up|hsa:5743,PTGS2,5743:down|hsa:10411,RAPGEF3,10411:down	http://www.genome.jp/kegg-bin/show_pathway?hsa04726/hsa:5742%09blue/hsa:10411%09blue/hsa:2770%09blue/hsa:5332%09red/hsa:5743%09blue
Ether lipid metabolism	KEGG PATHWAY	hsa00565	2	45	1157	24389	0.00172860847018	0.0018450940998	0.634581818881	0.876941282974	8611|23646	http://www.genome.jp/kegg-bin/show_pathway?hsa00565/hsa:23646%09red/hsa:8611%09red	hsa:8611,PPAP2A,8611:up|hsa:23646,PLD3,23646:up	http://www.genome.jp/kegg-bin/show_pathway?hsa00565/hsa:23646%09red/hsa:8611%09red
Vasopressin-regulated water reabsorption	KEGG PATHWAY	hsa04962	2	45	1157	24389	0.00172860847018	0.0018450940998	0.634581818881	0.876941282974	64764|360	http://www.genome.jp/kegg-bin/show_pathway?hsa04962/hsa:64764%09red/hsa:360%09red	hsa:64764,CREB3L2,64764:down|hsa:360,AQP3,360:down	http://www.genome.jp/kegg-bin/show_pathway?hsa04962/hsa:64764%09blue/hsa:360%09blue
Biosynthesis of unsaturated fatty acids	KEGG PATHWAY	hsa01040	1	21	1157	24389	0.000864304235091	0.00086104391324	0.6394400525	0.876941282974	79071	http://www.genome.jp/kegg-bin/show_pathway?hsa01040/hsa:79071%09red	hsa:79071,ELOVL6,79071:down	http://www.genome.jp/kegg-bin/show_pathway?hsa01040/hsa:79071%09blue
Adipocytokine signaling pathway	KEGG PATHWAY	hsa04920	3	70	1157	24389	0.00259291270527	0.00287014637747	0.648259711625	0.881741363752	8660|6513|10000	http://www.genome.jp/kegg-bin/show_pathway?hsa04920/hsa:6513%09red/hsa:8660%09red/hsa:10000%09red	hsa:8660,IRS2,8660:up|hsa:6513,SLC2A1,6513:down|hsa:10000,AKT3,10000:up	http://www.genome.jp/kegg-bin/show_pathway?hsa04920/hsa:6513%09blue/hsa:8660%09red/hsa:10000%09red
MicroRNAs in cancer	KEGG PATHWAY	hsa05206	13	297	1157	24389	0.0112359550562	0.0121776210587	0.651346089924	0.881741363752	2261|894|6768|7157|6935|7042|8660|5743|1591|5336|3236|10253|4854	http://www.genome.jp/kegg-bin/show_pathway?hsa05206/hsa:5336%09red/hsa:894%09red/hsa:10253%09red/hsa:8660%09red/hsa:5743%09red/hsa:3236%09red/hsa:7157%09red/hsa:6768%09red/hsa:2261%09red/hsa:4854%09red/hsa:1591%09red/hsa:6935%09red/hsa:7042%09red	hsa:2261,FGFR3,2261:down|hsa:894,CCND2,894:up|hsa:6768,ST14,6768:down|hsa:7157,TP53,7157:up|hsa:6935,ZEB1,6935:up|hsa:7042,TGFB2,7042:up|hsa:8660,IRS2,8660:up|hsa:5743,PTGS2,5743:down|hsa:1591,CYP24A1,1591:up|hsa:5336,PLCG2,5336:down|hsa:3236,HOXD10,3236:down|hsa:10253,SPRY2,10253:up|hsa:4854,NOTCH3,4854:down	http://www.genome.jp/kegg-bin/show_pathway?hsa05206/hsa:5336%09blue/hsa:894%09red/hsa:10253%09red/hsa:8660%09red/hsa:5743%09blue/hsa:3236%09blue/hsa:7157%09red/hsa:6768%09blue/hsa:2261%09blue/hsa:4854%09blue/hsa:1591%09red/hsa:6935%09red/hsa:7042%09red
Valine, leucine and isoleucine degradation	KEGG PATHWAY	hsa00280	2	47	1157	24389	0.00172860847018	0.00192709828201	0.657182959881	0.883759929957	3157|219	http://www.genome.jp/kegg-bin/show_pathway?hsa00280/hsa:219%09red/hsa:3157%09red	hsa:3157,HMGCS1,3157:down|hsa:219,ALDH1B1,219:down	http://www.genome.jp/kegg-bin/show_pathway?hsa00280/hsa:219%09blue/hsa:3157%09blue
Melanoma	KEGG PATHWAY	hsa05218	3	71	1157	24389	0.00259291270527	0.00291114846857	0.657359814095	0.883863575175	7157|999|10000	http://www.genome.jp/kegg-bin/show_pathway?hsa05218/hsa:999%09red/hsa:10000%09red/hsa:7157%09red	hsa:7157,TP53,7157:up|hsa:999,CDH1,999:down|hsa:10000,AKT3,10000:up	http://www.genome.jp/kegg-bin/show_pathway?hsa05218/hsa:999%09blue/hsa:10000%09red/hsa:7157%09red
Bile secretion	KEGG PATHWAY	hsa04976	3	72	1157	24389	0.00259291270527	0.00295215055968	0.666288968111	0.887266266117	760|6513|949	http://www.genome.jp/kegg-bin/show_pathway?hsa04976/hsa:760%09red/hsa:6513%09red/hsa:949%09red	hsa:760,CA2,760:down|hsa:6513,SLC2A1,6513:down|hsa:949,SCARB1,949:down	http://www.genome.jp/kegg-bin/show_pathway?hsa04976/hsa:760%09blue/hsa:6513%09blue/hsa:949%09blue
Prolactin signaling pathway	KEGG PATHWAY	hsa04917	3	72	1157	24389	0.00259291270527	0.00295215055968	0.666288968111	0.887266266117	10000|894|5603	http://www.genome.jp/kegg-bin/show_pathway?hsa04917/hsa:894%09red/hsa:5603%09red/hsa:10000%09red	hsa:10000,AKT3,10000:up|hsa:894,CCND2,894:up|hsa:5603,MAPK13,5603:down	http://www.genome.jp/kegg-bin/show_pathway?hsa04917/hsa:894%09red/hsa:5603%09blue/hsa:10000%09red
Endocrine and other factor-regulated calcium reabsorption	KEGG PATHWAY	hsa04961	2	48	1157	24389	0.00172860847018	0.00196810037312	0.668057059641	0.887266266117	5332|624	http://www.genome.jp/kegg-bin/show_pathway?hsa04961/hsa:5332%09red/hsa:624%09red	hsa:5332,PLCB4,5332:up|hsa:624,BDKRB2,624:down	http://www.genome.jp/kegg-bin/show_pathway?hsa04961/hsa:5332%09red/hsa:624%09blue
Rap1 signaling pathway	KEGG PATHWAY	hsa04015	9	211	1157	24389	0.00777873811582	0.0086514412235	0.66924797205	0.887790448282	3689|10000|10411|2770|999|5332|5603|7424|2261	http://www.genome.jp/kegg-bin/show_pathway?hsa04015/hsa:3689%09red/hsa:10411%09red/hsa:2770%09red/hsa:5332%09red/hsa:10000%09red/hsa:999%09red/hsa:7424%09red/hsa:5603%09red/hsa:2261%09red	hsa:3689,ITGB2,3689:down|hsa:10000,AKT3,10000:up|hsa:10411,RAPGEF3,10411:down|hsa:2770,GNAI1,2770:down|hsa:999,CDH1,999:down|hsa:5332,PLCB4,5332:up|hsa:5603,MAPK13,5603:down|hsa:7424,VEGFC,7424:down|hsa:2261,FGFR3,2261:down	http://www.genome.jp/kegg-bin/show_pathway?hsa04015/hsa:3689%09blue/hsa:10411%09blue/hsa:2770%09blue/hsa:5332%09red/hsa:10000%09red/hsa:999%09blue/hsa:7424%09blue/hsa:5603%09blue/hsa:2261%09blue
Fatty acid elongation	KEGG PATHWAY	hsa00062	1	23	1157	24389	0.000864304235091	0.000943048095453	0.671388068134	0.889062625542	79071	http://www.genome.jp/kegg-bin/show_pathway?hsa00062/hsa:79071%09red	hsa:79071,ELOVL6,79071:down	http://www.genome.jp/kegg-bin/show_pathway?hsa00062/hsa:79071%09blue
Proximal tubule bicarbonate reclamation	KEGG PATHWAY	hsa04964	1	23	1157	24389	0.000864304235091	0.000943048095453	0.671388068134	0.889062625542	760	http://www.genome.jp/kegg-bin/show_pathway?hsa04964/hsa:760%09red	hsa:760,CA2,760:down	http://www.genome.jp/kegg-bin/show_pathway?hsa04964/hsa:760%09blue
Protein export	KEGG PATHWAY	hsa03060	1	23	1157	24389	0.000864304235091	0.000943048095453	0.671388068134	0.889062625542	6734	http://www.genome.jp/kegg-bin/show_pathway?hsa03060/hsa:6734%09red	hsa:6734,SRPR,6734:down	http://www.genome.jp/kegg-bin/show_pathway?hsa03060/hsa:6734%09blue
Chemokine signaling pathway	KEGG PATHWAY	hsa04062	8	189	1157	24389	0.00691443388073	0.00774939521916	0.673128127327	0.890600291541	10000|4067|2770|2920|3718|5332|2919|6352	http://www.genome.jp/kegg-bin/show_pathway?hsa04062/hsa:2770%09red/hsa:3718%09red/hsa:5332%09red/hsa:10000%09red/hsa:2920%09red/hsa:2919%09red/hsa:6352%09red/hsa:4067%09red	hsa:10000,AKT3,10000:up|hsa:4067,LYN,4067:down|hsa:2770,GNAI1,2770:down|hsa:2920,CXCL2,2920:down|hsa:3718,JAK3,3718:up|hsa:5332,PLCB4,5332:up|hsa:2919,CXCL1,2919:down|hsa:6352,CCL5,6352:down	http://www.genome.jp/kegg-bin/show_pathway?hsa04062/hsa:2770%09blue/hsa:3718%09red/hsa:5332%09red/hsa:10000%09red/hsa:2920%09blue/hsa:2919%09blue/hsa:6352%09blue/hsa:4067%09blue
Vitamin digestion and absorption	KEGG PATHWAY	hsa04977	1	24	1157	24389	0.000864304235091	0.00098405018656	0.686285176714	0.896928476926	949	http://www.genome.jp/kegg-bin/show_pathway?hsa04977/hsa:949%09red	hsa:949,SCARB1,949:down	http://www.genome.jp/kegg-bin/show_pathway?hsa04977/hsa:949%09blue
Estrogen signaling pathway	KEGG PATHWAY	hsa04915	4	100	1157	24389	0.00345721694036	0.00410020911066	0.698682959393	0.901406999014	2770|64764|5332|10000	http://www.genome.jp/kegg-bin/show_pathway?hsa04915/hsa:64764%09red/hsa:2770%09red/hsa:5332%09red/hsa:10000%09red	hsa:2770,GNAI1,2770:down|hsa:64764,CREB3L2,64764:down|hsa:5332,PLCB4,5332:up|hsa:10000,AKT3,10000:up	http://www.genome.jp/kegg-bin/show_pathway?hsa04915/hsa:64764%09blue/hsa:2770%09blue/hsa:5332%09red/hsa:10000%09red
Melanogenesis	KEGG PATHWAY	hsa04916	4	101	1157	24389	0.00345721694036	0.00414121120177	0.705794881234	0.902545266057	2770|1906|64764|5332	http://www.genome.jp/kegg-bin/show_pathway?hsa04916/hsa:64764%09red/hsa:2770%09red/hsa:1906%09red/hsa:5332%09red	hsa:2770,GNAI1,2770:down|hsa:1906,EDN1,1906:up|hsa:64764,CREB3L2,64764:down|hsa:5332,PLCB4,5332:up	http://www.genome.jp/kegg-bin/show_pathway?hsa04916/hsa:64764%09blue/hsa:2770%09blue/hsa:1906%09red/hsa:5332%09red
RNA degradation	KEGG PATHWAY	hsa03018	3	77	1157	24389	0.00259291270527	0.00315716101521	0.708375956106	0.904470199148	28960|2026|4850	http://www.genome.jp/kegg-bin/show_pathway?hsa03018/hsa:28960%09red/hsa:2026%09red/hsa:4850%09red	hsa:28960,DCPS,28960:down|hsa:2026,ENO2,2026:down|hsa:4850,CNOT4,4850:down	http://www.genome.jp/kegg-bin/show_pathway?hsa03018/hsa:28960%09blue/hsa:2026%09blue/hsa:4850%09blue
Lysine degradation	KEGG PATHWAY	hsa00310	2	52	1157	24389	0.00172860847018	0.00213210873755	0.70877848121	0.904615793253	58508|219	http://www.genome.jp/kegg-bin/show_pathway?hsa00310/hsa:219%09red/hsa:58508%09red	hsa:58508,KMT2C,58508:down|hsa:219,ALDH1B1,219:down	http://www.genome.jp/kegg-bin/show_pathway?hsa00310/hsa:219%09blue/hsa:58508%09blue
Glycosphingolipid biosynthesis - lacto and neolacto series	KEGG PATHWAY	hsa00601	1	26	1157	24389	0.000864304235091	0.00106605436877	0.714085593816	0.904970566469	6487	http://www.genome.jp/kegg-bin/show_pathway?hsa00601/hsa:6487%09red	hsa:6487,ST3GAL3,6487:down	http://www.genome.jp/kegg-bin/show_pathway?hsa00601/hsa:6487%09blue
Non-alcoholic fatty liver disease (NAFLD)	KEGG PATHWAY	hsa04932	6	151	1157	24389	0.00518582541054	0.0061913157571	0.720053010255	0.908450301216	10000|3552|4724|8660|6720|3553	http://www.genome.jp/kegg-bin/show_pathway?hsa04932/hsa:3553%09red/hsa:3552%09red/hsa:10000%09red/hsa:8660%09red/hsa:6720%09red/hsa:4724%09red	hsa:10000,AKT3,10000:up|hsa:3552,IL1A,3552:down|hsa:4724,NDUFS4,4724:up|hsa:8660,IRS2,8660:up|hsa:6720,SREBF1,6720:down|hsa:3553,IL1B,3553:down	http://www.genome.jp/kegg-bin/show_pathway?hsa04932/hsa:3553%09blue/hsa:3552%09blue/hsa:10000%09red/hsa:8660%09red/hsa:6720%09blue/hsa:4724%09red
Autoimmune thyroid disease	KEGG PATHWAY	hsa05320	2	54	1157	24389	0.00172860847018	0.00221411291976	0.727524238075	0.910870629098	958|942	http://www.genome.jp/kegg-bin/show_pathway?hsa05320/hsa:942%09red/hsa:958%09red	hsa:958,CD40,958:up|hsa:942,CD86,942:up	http://www.genome.jp/kegg-bin/show_pathway?hsa05320/hsa:942%09red/hsa:958%09red
Phosphatidylinositol signaling system	KEGG PATHWAY	hsa04070	3	81	1157	24389	0.00259291270527	0.00332116937964	0.739014901057	0.915738730947	3636|5332|5336	http://www.genome.jp/kegg-bin/show_pathway?hsa04070/hsa:5336%09red/hsa:5332%09red/hsa:3636%09red	hsa:3636,INPPL1,3636:down|hsa:5332,PLCB4,5332:up|hsa:5336,PLCG2,5336:down	http://www.genome.jp/kegg-bin/show_pathway?hsa04070/hsa:5336%09blue/hsa:5332%09red/hsa:3636%09blue
Pentose phosphate pathway	KEGG PATHWAY	hsa00030	1	28	1157	24389	0.000864304235091	0.00114805855099	0.739424365435	0.915952429603	230	http://www.genome.jp/kegg-bin/show_pathway?hsa00030/hsa:230%09red	hsa:230,ALDOC,230:down	http://www.genome.jp/kegg-bin/show_pathway?hsa00030/hsa:230%09blue
[truncated: 66 more rows]

## Sheet: PANTHER
Term	Database	ID	Input number	Background number	All input number	All background number	Input frequency	Background frequency	P-Value	Corrected P-Value	Input	Hyperlink	Input gene symbols
[truncated: 67 more rows]

## Sheet: BioCyc
Term	Database	ID	Input number	Background number	All input number	All background number	Input frequency	Background frequency	P-Value	Corrected P-Value	Input	Hyperlink	Input gene symbols
[truncated: 74 more rows]

[truncated: 1 more sheets: BioCarta]
