# Supplementary material for: Time-course differential lncRNA and mRNA expressions in radioresistant hypopharyngeal cancer cells
Source: Oncotarget. 2017 Apr 21;8(25):40994–1010. doi: 10.18632/oncotarget.17343 (PMC5522212; doi:10.18632/oncotarget.17343)
Supplement: Supplementary file 6 [file oncotarget-08-40994-s006.xlsx]

## Sheet: Reactome
Term	Database	ID	Input number	Background number	All input number	All background number	Input frequency	Background frequency	P-Value	Corrected P-Value	Input	Hyperlink	Input gene symbols
Nitric oxide stimulates guanylate cyclase	Reactome	REACT_23862	10	23	8995	82029	0.00111172873819	0.000280388643041	0.000962406162275	0.956480755879	3778|10846|2982|5152|5140|3708|4846|27345|8654|4842	http://www.reactome.org/cgi-bin/eventbrowser_st_id?ST_ID=REACT_23862	hsa:3778,KCNMA1,3778:up|hsa:10846,PDE10A,10846:up|hsa:2982,GUCY1A3,2982:down|hsa:5152,PDE9A,5152:down|hsa:5140,PDE3B,5140:up|hsa:3708,ITPR1,3708:up|hsa:4846,NOS3,4846:down|hsa:27345,KCNMB4,27345:up|hsa:8654,PDE5A,8654:down|hsa:4842,NOS1,4842:down
Cell junction organization	Reactome	REACT_20676	21	87	8995	82029	0.00233463035019	0.00106060051933	0.00191784681488	0.956480755879	3611|3914|25945|2318|667|10979|3861|999|3909|50855|5818|5819|1364|3852|7408|1009|29780|55742|50848|1012|1000	http://www.reactome.org/cgi-bin/eventbrowser_st_id?ST_ID=REACT_20676	hsa:3611,ILK,3611:up|hsa:3914,LAMB3,3914:down|hsa:25945,PVRL3,25945:up|hsa:2318,FLNC,2318:up|hsa:667,DST,667:up|hsa:10979,FERMT2,10979:up|hsa:3861,KRT14,3861:down|hsa:999,CDH1,999:down|hsa:3909,LAMA3,3909:up|hsa:50855,PARD6A,50855:down|hsa:5818,PVRL1,5818:down|hsa:5819,PVRL2,5819:up|hsa:1364,CLDN4,1364:down|hsa:3852,KRT5,3852:down|hsa:7408,VASP,7408:up|hsa:1009,CDH11,1009:up|hsa:29780,PARVB,29780…
Cell-Cell communication	Reactome	REACT_111155	27	132	8995	82029	0.00300166759311	0.00160918699484	0.00376319734458	0.956480755879	3611|667|3861|5295|3909|50855|5603|81|10979|55423|3852|29780|55742|25945|1012|3914|999|2318|50848|1826|5818|5819|1364|7408|1009|2533|1000	http://www.reactome.org/cgi-bin/eventbrowser_st_id?ST_ID=REACT_111155	hsa:3611,ILK,3611:up|hsa:667,DST,667:up|hsa:3861,KRT14,3861:down|hsa:5295,PIK3R1,5295:down|hsa:3909,LAMA3,3909:up|hsa:50855,PARD6A,50855:down|hsa:5603,MAPK13,5603:down|hsa:81,ACTN4,81:up|hsa:10979,FERMT2,10979:up|hsa:55423,SIRPG,55423:up|hsa:3852,KRT5,3852:down|hsa:29780,PARVB,29780:down|hsa:55742,PARVA,55742:up|hsa:25945,PVRL3,25945:up|hsa:1012,CDH13,1012:down|hsa:3914,LAMB3,3914:down|hsa:999,CD…
cGMP effects	Reactome	REACT_23767	7	17	8995	82029	0.000778210116732	0.000207243779639	0.00698298227769	0.956480755879	3778|10846|5152|5140|3708|27345|8654	http://www.reactome.org/cgi-bin/eventbrowser_st_id?ST_ID=REACT_23767	hsa:3778,KCNMA1,3778:up|hsa:10846,PDE10A,10846:up|hsa:5152,PDE9A,5152:down|hsa:5140,PDE3B,5140:up|hsa:3708,ITPR1,3708:up|hsa:27345,KCNMB4,27345:up|hsa:8654,PDE5A,8654:down
Platelet homeostasis	Reactome	REACT_23876	17	77	8995	82029	0.00188993885492	0.000938692413659	0.0102892027786	0.956480755879	6546|2787|3778|7804|10846|2982|5152|5140|5519|3708|59345|5321|4846|27345|8654|4842|493	http://www.reactome.org/cgi-bin/eventbrowser_st_id?ST_ID=REACT_23876	hsa:6546,SLC8A1,6546:up|hsa:2787,GNG5,2787:down|hsa:3778,KCNMA1,3778:up|hsa:7804,LRP8,7804:down|hsa:10846,PDE10A,10846:up|hsa:2982,GUCY1A3,2982:down|hsa:5152,PDE9A,5152:down|hsa:5140,PDE3B,5140:up|hsa:5519,PPP2R1B,5519:down|hsa:3708,ITPR1,3708:up|hsa:59345,GNB4,59345:up|hsa:5321,PLA2G4A,5321:down|hsa:4846,NOS3,4846:down|hsa:27345,KCNMB4,27345:up|hsa:8654,PDE5A,8654:down|hsa:4842,NOS1,4842:down|hs…
Iron uptake and transport	Reactome	REACT_25060	11	43	8995	82029	0.00122290161201	0.000524204854381	0.0152419993489	0.956480755879	90423|51310|9296|55240|3934|2495|51382|28982|523|155066|51606	http://www.reactome.org/cgi-bin/eventbrowser_st_id?ST_ID=REACT_25060	hsa:90423,ATP6V1E2,90423:down|hsa:51310,SLC22A17,51310:up|hsa:9296,ATP6V1F,9296:down|hsa:55240,STEAP3,55240:down|hsa:3934,LCN2,3934:down|hsa:2495,FTH1,2495:down|hsa:51382,ATP6V1D,51382:up|hsa:28982,FLVCR1,28982:down|hsa:523,ATP6V1A,523:up|hsa:155066,ATP6V0E2,155066:down|hsa:51606,ATP6V1H,51606:down
Type I hemidesmosome assembly	Reactome	REACT_20537	5	11	8995	82029	0.000555864369094	0.000134098916237	0.0161993480311	0.956480755879	667|3861|3914|3852|3909	http://www.reactome.org/cgi-bin/eventbrowser_st_id?ST_ID=REACT_20537	hsa:667,DST,667:up|hsa:3861,KRT14,3861:down|hsa:3914,LAMB3,3914:down|hsa:3852,KRT5,3852:down|hsa:3909,LAMA3,3909:up
Molecules associated with elastic fibres	Reactome	REACT_150331	10	38	8995	82029	0.00111172873819	0.000463250801546	0.0173509312317	0.956480755879	2202|8425|3690|3693|3696|655|652|7042|4237|10516	http://www.reactome.org/cgi-bin/eventbrowser_st_id?ST_ID=REACT_150331	hsa:2202,EFEMP1,2202:down|hsa:8425,LTBP4,8425:up|hsa:3690,ITGB3,3690:up|hsa:3693,ITGB5,3693:up|hsa:3696,ITGB8,3696:up|hsa:655,BMP7,655:down|hsa:652,BMP4,652:up|hsa:7042,TGFB2,7042:up|hsa:4237,MFAP2,4237:up|hsa:10516,FBLN5,10516:up
Lysosome Vesicle Biogenesis	Reactome	REACT_19287	7	22	8995	82029	0.000778210116732	0.000268197832474	0.0203553697946	0.956480755879	1777|1174|4074|81567|6456|8905|408	http://www.reactome.org/cgi-bin/eventbrowser_st_id?ST_ID=REACT_19287	hsa:1777,DNASE2,1777:down|hsa:1174,AP1S1,1174:down|hsa:4074,M6PR,4074:down|hsa:81567,TXNDC5,81567:down|hsa:6456,SH3GL2,6456:up|hsa:8905,AP1S2,8905:up|hsa:408,ARRB1,408:up
Phagosomal maturation (early endosomal stage)	Reactome	REACT_121256	9	34	8995	82029	0.00100055586437	0.000414487559278	0.0227186666904	0.956480755879	90423|9296|51382|523|653361|4846|155066|4842|51606	http://www.reactome.org/cgi-bin/eventbrowser_st_id?ST_ID=REACT_121256	hsa:90423,ATP6V1E2,90423:down|hsa:9296,ATP6V1F,9296:down|hsa:51382,ATP6V1D,51382:up|hsa:523,ATP6V1A,523:up|hsa:653361,NCF1,653361:down|hsa:4846,NOS3,4846:down|hsa:155066,ATP6V0E2,155066:down|hsa:4842,NOS1,4842:down|hsa:51606,ATP6V1H,51606:down
Latent infection of Homo sapiens with Mycobacterium tuberculosis	Reactome	REACT_121237	9	34	8995	82029	0.00100055586437	0.000414487559278	0.0227186666904	0.956480755879	90423|9296|51382|523|653361|4846|155066|4842|51606	http://www.reactome.org/cgi-bin/eventbrowser_st_id?ST_ID=REACT_121237	hsa:90423,ATP6V1E2,90423:down|hsa:9296,ATP6V1F,9296:down|hsa:51382,ATP6V1D,51382:up|hsa:523,ATP6V1A,523:up|hsa:653361,NCF1,653361:down|hsa:4846,NOS3,4846:down|hsa:155066,ATP6V0E2,155066:down|hsa:4842,NOS1,4842:down|hsa:51606,ATP6V1H,51606:down
Regulation of gene expression in beta cells	Reactome	REACT_13819	6	18	8995	82029	0.000667037242913	0.000219434590206	0.0262357497815	0.956480755879	5080|10000|4825|3174|3170|3651	http://www.reactome.org/cgi-bin/eventbrowser_st_id?ST_ID=REACT_13819	hsa:5080,PAX6,5080:up|hsa:10000,AKT3,10000:up|hsa:4825,NKX6,4825:up|hsa:3174,HNF4G,3174:up|hsa:3170,FOXA2,3170:up|hsa:3651,PDX1,3651:down
Cell-extracellular matrix interactions	Reactome	REACT_20649	6	18	8995	82029	0.000667037242913	0.000219434590206	0.0262357497815	0.956480755879	3611|2318|10979|7408|29780|55742	http://www.reactome.org/cgi-bin/eventbrowser_st_id?ST_ID=REACT_20649	hsa:3611,ILK,3611:up|hsa:2318,FLNC,2318:up|hsa:10979,FERMT2,10979:up|hsa:7408,VASP,7408:up|hsa:29780,PARVB,29780:down|hsa:55742,PARVA,55742:up
repression of WNT target genes	Reactome	REACT_264567	5	13	8995	82029	0.000555864369094	0.000158480537371	0.0269148503702	0.956480755879	7089|83439|1488|51176|7091	http://www.reactome.org/cgi-bin/eventbrowser_st_id?ST_ID=REACT_264567	hsa:7089,TLE2,7089:up|hsa:83439,TCF7L1,83439:down|hsa:1488,CTBP2,1488:down|hsa:51176,LEF1,51176:up|hsa:7091,TLE4,7091:up
G alpha (12/13) signalling events	Reactome	REACT_18407	15	76	8995	82029	0.00166759310728	0.000926501603092	0.0330796430304	0.956480755879	2787|9138|5364|2768|7074|387|29|221472|9475|50649|59345|9181|26230|5295|23263	http://www.reactome.org/cgi-bin/eventbrowser_st_id?ST_ID=REACT_18407	hsa:2787,GNG5,2787:down|hsa:9138,ARHGEF1,9138:up|hsa:5364,PLXNB1,5364:down|hsa:2768,GNA12,2768:down|hsa:7074,TIAM1,7074:up|hsa:387,RHOA,387:down|hsa:29,ABR,29:up|hsa:221472,FGD2,221472:up|hsa:9475,ROCK2,9475:up|hsa:50649,ARHGEF4,50649:down|hsa:59345,GNB4,59345:up|hsa:9181,ARHGEF2,9181:down|hsa:26230,TIAM2,26230:up|hsa:5295,PIK3R1,5295:down|hsa:23263,MCF2L,23263:down
Arachidonic acid metabolism	Reactome	REACT_147851	11	50	8995	82029	0.00122290161201	0.00060954052835	0.0353205667615	0.956480755879	127281|2053|2877|5742|57834|873|8529|5321|1573|8644|11283	http://www.reactome.org/cgi-bin/eventbrowser_st_id?ST_ID=REACT_147851	hsa:127281,FAM213B,127281:down|hsa:2053,EPHX2,2053:down|hsa:2877,GPX2,2877:down|hsa:5742,PTGS1,5742:down|hsa:57834,CYP4F11,57834:down|hsa:873,CBR1,873:down|hsa:8529,CYP4F2,8529:down|hsa:5321,PLA2G4A,5321:down|hsa:1573,CYP2J2,1573:down|hsa:8644,AKR1C3,8644:down|hsa:11283,CYP4F8,11283:down
Apoptotic execution phase	Reactome	REACT_995	11	50	8995	82029	0.00122290161201	0.00060954052835	0.0353205667615	0.956480755879	3837|836|5062|100506658|999|3006|7431|2339|6304|329|5317	http://www.reactome.org/cgi-bin/eventbrowser_st_id?ST_ID=REACT_995	hsa:3837,KPNB1,3837:down|hsa:836,CASP3,836:down|hsa:5062,PAK2,5062:down|hsa:100506658,OCLN,100506658:down|hsa:999,CDH1,999:down|hsa:3006,HIST1H1C,3006:up|hsa:7431,VIM,7431:up|hsa:2339,FNTA,2339:down|hsa:6304,SATB1,6304:up|hsa:329,BIRC2,329:up|hsa:5317,PKP1,5317:down
Integrin cell surface interactions	Reactome	REACT_13552	16	84	8995	82029	0.0017787659811	0.00102402808763	0.0362862702968	0.956480755879	1284|3689|3383|3690|1289|3693|999|7057|3696|1292|3672|3687|1291|50848|1294|1295	http://www.reactome.org/cgi-bin/eventbrowser_st_id?ST_ID=REACT_13552	hsa:1284,COL4A2,1284:up|hsa:3689,ITGB2,3689:down|hsa:3383,ICAM1,3383:down|hsa:3690,ITGB3,3690:up|hsa:1289,COL5A1,1289:up|hsa:3693,ITGB5,3693:up|hsa:999,CDH1,999:down|hsa:7057,THBS1,7057:down|hsa:3696,ITGB8,3696:up|hsa:1292,COL6A2,1292:up|hsa:3672,ITGA1,3672:up|hsa:3687,ITGAX,3687:up|hsa:1291,COL6A1,1291:up|hsa:50848,F11R,50848:up|hsa:1294,COL7A1,1294:down|hsa:1295,COL8A1,1295:up
Insulin receptor recycling	Reactome	REACT_1109	7	26	8995	82029	0.000778210116732	0.000316961074742	0.0394367356621	0.956480755879	90423|9296|51382|523|155066|3643|51606	http://www.reactome.org/cgi-bin/eventbrowser_st_id?ST_ID=REACT_1109	hsa:90423,ATP6V1E2,90423:down|hsa:9296,ATP6V1F,9296:down|hsa:51382,ATP6V1D,51382:up|hsa:523,ATP6V1A,523:up|hsa:155066,ATP6V0E2,155066:down|hsa:3643,INSR,3643:up|hsa:51606,ATP6V1H,51606:down
Hemostasis	Reactome	REACT_604	72	521	8995	82029	0.00800444691495	0.0063514123054	0.0404479118449	0.956480755879	146850|10411|5321|3718|221955|5519|2768|59345|11343|3672|5055|81930|81|23348|9057|10000|2787|5270|5547|1191|2982|2888|7056|7057|1793|55423|2157|5627|4352|4846|493|27345|81704|4842|408|3665|5028|5152|634|7804|1437|3481|5140|3690|24137|10544|3708|3778|7042|482|387|8357|6546|3689|7277|10846|23414|2773|50848|7278|3687|10019|1438|8654|7157|7424|351|5295|2161|5577|805|4973	http://www.reactome.org/cgi-bin/eventbrowser_st_id?ST_ID=REACT_604	hsa:146850,PIK3R6,146850:up|hsa:10411,RAPGEF3,10411:down|hsa:5321,PLA2G4A,5321:down|hsa:3718,JAK3,3718:up|hsa:221955,DAGLB,221955:down|hsa:5519,PPP2R1B,5519:down|hsa:2768,GNA12,2768:down|hsa:59345,GNB4,59345:up|hsa:11343,MGLL,11343:up|hsa:3672,ITGA1,3672:up|hsa:5055,SERPINB2,5055:down|hsa:81930,KIF18A,81930:up|hsa:81,ACTN4,81:up|hsa:23348,DOCK9,23348:down|hsa:9057,SLC7A6,9057:down|hsa:10000,AKT3,…
Signaling by VEGF	Reactome	REACT_12529	20	114	8995	82029	0.00222345747638	0.00138975240464	0.0407280073407	0.956480755879	10152|5295|10000|558|5062|1793|3569|3570|9475|3690|3708|7424|5603|387|653361|8828|3315|4846|805|57761	http://www.reactome.org/cgi-bin/eventbrowser_st_id?ST_ID=REACT_12529	hsa:10152,ABI2,10152:up|hsa:5295,PIK3R1,5295:down|hsa:10000,AKT3,10000:up|hsa:558,AXL,558:up|hsa:5062,PAK2,5062:down|hsa:1793,DOCK1,1793:up|hsa:3569,IL6,3569:up|hsa:3570,IL6R,3570:down|hsa:9475,ROCK2,9475:up|hsa:3690,ITGB3,3690:up|hsa:3708,ITPR1,3708:up|hsa:7424,VEGFC,7424:down|hsa:5603,MAPK13,5603:down|hsa:387,RHOA,387:down|hsa:653361,NCF1,653361:down|hsa:8828,NRP2,8828:up|hsa:3315,HSPB1,3315:do…
Anchoring fibril formation	Reactome	REACT_150268	5	15	8995	82029	0.000555864369094	0.000182862158505	0.041299049854	0.956480755879	649|1284|3914|3909|1294	http://www.reactome.org/cgi-bin/eventbrowser_st_id?ST_ID=REACT_150268	hsa:649,BMP1,649:down|hsa:1284,COL4A2,1284:up|hsa:3914,LAMB3,3914:down|hsa:3909,LAMA3,3909:up|hsa:1294,COL7A1,1294:down
Fatty acids	Reactome	REACT_13814	5	15	8995	82029	0.000555864369094	0.000182862158505	0.041299049854	0.956480755879	57834|1573|11283|66002|8529	http://www.reactome.org/cgi-bin/eventbrowser_st_id?ST_ID=REACT_13814	hsa:57834,CYP4F11,57834:down|hsa:1573,CYP2J2,1573:down|hsa:11283,CYP4F8,11283:down|hsa:66002,CYP4F12,66002:down|hsa:8529,CYP4F2,8529:down
Elastic fibre formation	Reactome	REACT_150366	10	45	8995	82029	0.00111172873819	0.000548586475515	0.0414262736716	0.956480755879	2202|8425|3690|3693|3696|655|652|7042|4237|10516	http://www.reactome.org/cgi-bin/eventbrowser_st_id?ST_ID=REACT_150366	hsa:2202,EFEMP1,2202:down|hsa:8425,LTBP4,8425:up|hsa:3690,ITGB3,3690:up|hsa:3693,ITGB5,3693:up|hsa:3696,ITGB8,3696:up|hsa:655,BMP7,655:down|hsa:652,BMP4,652:up|hsa:7042,TGFB2,7042:up|hsa:4237,MFAP2,4237:up|hsa:10516,FBLN5,10516:up
Apoptotic cleavage of cell adhesion proteins	Reactome	REACT_13579	4	10	8995	82029	0.000444691495275	0.00012190810567	0.0424911201869	0.956480755879	999|836|5317|100506658	http://www.reactome.org/cgi-bin/eventbrowser_st_id?ST_ID=REACT_13579	hsa:999,CDH1,999:down|hsa:836,CASP3,836:down|hsa:5317,PKP1,5317:down|hsa:100506658,OCLN,100506658:down
Regulation of Insulin-like Growth Factor (IGF) transport and uptake by Insulin-like Growth Factor Binding Proteins (IGFBPs)	Reactome	REACT_15428	6	21	8995	82029	0.000667037242913	0.000256007021907	0.0447747578945	0.956480755879	4313|3481|3485|3487|3486|26085	http://www.reactome.org/cgi-bin/eventbrowser_st_id?ST_ID=REACT_15428	hsa:4313,MMP2,4313:up|hsa:3481,IGF2,3481:up|hsa:3485,IGFBP2,3485:up|hsa:3487,IGFBP4,3487:up|hsa:3486,IGFBP3,3486:down|hsa:26085,KLK13,26085:down
deactivation of the beta-catenin transactivating complex	Reactome	REACT_264178	8	33	8995	82029	0.00088938299055	0.000402296748711	0.0448927855743	0.956480755879	56998|51176|9070|7091|7089|83439|26108|4221	http://www.reactome.org/cgi-bin/eventbrowser_st_id?ST_ID=REACT_264178	hsa:56998,CTNNBIP1,56998:up|hsa:51176,LEF1,51176:up|hsa:9070,ASH2L,9070:up|hsa:7091,TLE4,7091:up|hsa:7089,TLE2,7089:up|hsa:83439,TCF7L1,83439:down|hsa:26108,PYGO1,26108:up|hsa:4221,MEN1,4221:down
Assembly of collagen fibrils and other multimeric structures	Reactome	REACT_150180	11	54	8995	82029	0.00122290161201	0.000658303770618	0.0527895879829	0.956480755879	1284|3914|4314|4322|1289|3909|649|1292|1291|1294|1295	http://www.reactome.org/cgi-bin/eventbrowser_st_id?ST_ID=REACT_150180	hsa:1284,COL4A2,1284:up|hsa:3914,LAMB3,3914:down|hsa:4314,MMP3,4314:up|hsa:4322,MMP13,4322:down|hsa:1289,COL5A1,1289:up|hsa:3909,LAMA3,3909:up|hsa:649,BMP1,649:down|hsa:1292,COL6A2,1292:up|hsa:1291,COL6A1,1291:up|hsa:1294,COL7A1,1294:down|hsa:1295,COL8A1,1295:up
Glycerophospholipid biosynthesis	Reactome	REACT_121401	16	89	8995	82029	0.0017787659811	0.00108498214046	0.0531794585472	0.956480755879	11343|80736|5833|54675|151056|23175|23646|10390|9791|126969|23171|5321|81490|57153|84803|9926	http://www.reactome.org/cgi-bin/eventbrowser_st_id?ST_ID=REACT_121401	hsa:11343,MGLL,11343:up|hsa:80736,SLC44A4,80736:down|hsa:5833,PCYT2,5833:down|hsa:54675,CRLS1,54675:down|hsa:151056,PLB1,151056:down|hsa:23175,LPIN1,23175:down|hsa:23646,PLD3,23646:up|hsa:10390,CEPT1,10390:down|hsa:9791,PTDSS1,9791:down|hsa:126969,SLC44A3,126969:down|hsa:23171,GPD1L,23171:down|hsa:5321,PLA2G4A,5321:down|hsa:81490,PTDSS2,81490:up|hsa:57153,SLC44A2,57153:down|hsa:84803,AGPAT9,84803…
Creatine metabolism	Reactome	REACT_813	4	11	8995	82029	0.000444691495275	0.000134098916237	0.053540272689	0.956480755879	548596|6535|6538|1152	http://www.reactome.org/cgi-bin/eventbrowser_st_id?ST_ID=REACT_813	hsa:548596,CKMT1A,548596:down|hsa:6535,SLC6A8,6535:down|hsa:6538,SLC6A11,6538:down|hsa:1152,CKB,1152:up
Activated TLR4 signalling	Reactome	REACT_6890	19	112	8995	82029	0.00211228460256	0.0013653707835	0.0575308474793	0.956480755879	3665|4214|1849|11035|6288|9641|3569|3570|114609|330|7189|1846|5601|351|8651|5519|329|5609|4205	http://www.reactome.org/cgi-bin/eventbrowser_st_id?ST_ID=REACT_6890	hsa:3665,IRF7,3665:up|hsa:4214,MAP3K1,4214:up|hsa:1849,DUSP7,1849:down|hsa:11035,RIPK3,11035:down|hsa:6288,SAA1,6288:down|hsa:9641,IKBKE,9641:down|hsa:3569,IL6,3569:up|hsa:3570,IL6R,3570:down|hsa:114609,TIRAP,114609:down|hsa:330,BIRC3,330:up|hsa:7189,TRAF6,7189:up|hsa:1846,DUSP4,1846:up|hsa:5601,MAPK9,5601:up|hsa:351,APP,351:down|hsa:8651,SOCS1,8651:up|hsa:5519,PPP2R1B,5519:down|hsa:329,BIRC2,329…
VEGFA-VEGFR2 Pathway	Reactome	REACT_264464	18	105	8995	82029	0.00200111172874	0.00128003510953	0.0588615203579	0.956480755879	10152|5295|10000|558|5062|1793|3569|3570|9475|3690|3708|5603|387|653361|4846|3315|805|57761	http://www.reactome.org/cgi-bin/eventbrowser_st_id?ST_ID=REACT_264464	hsa:10152,ABI2,10152:up|hsa:5295,PIK3R1,5295:down|hsa:10000,AKT3,10000:up|hsa:558,AXL,558:up|hsa:5062,PAK2,5062:down|hsa:1793,DOCK1,1793:up|hsa:3569,IL6,3569:up|hsa:3570,IL6R,3570:down|hsa:9475,ROCK2,9475:up|hsa:3690,ITGB3,3690:up|hsa:3708,ITPR1,3708:up|hsa:5603,MAPK13,5603:down|hsa:387,RHOA,387:down|hsa:653361,NCF1,653361:down|hsa:4846,NOS3,4846:down|hsa:3315,HSPB1,3315:down|hsa:805,CALM2,805:do…
YAP1- and WWTR1 (TAZ)-stimulated gene expression	Reactome	REACT_118713	7	29	8995	82029	0.000778210116732	0.000353533506443	0.0595966143922	0.956480755879	10413|1490|1482|28996|79718|7003|25937	http://www.reactome.org/cgi-bin/eventbrowser_st_id?ST_ID=REACT_118713	hsa:10413,YAP1,10413:up|hsa:1490,CTGF,1490:up|hsa:1482,NKX2,1482:down|hsa:28996,HIPK2,28996:down|hsa:79718,TBL1XR1,79718:down|hsa:7003,TEAD1,7003:up|hsa:25937,WWTR1,25937:down
Transferrin endocytosis and recycling	Reactome	REACT_25283	7	29	8995	82029	0.000778210116732	0.000353533506443	0.0595966143922	0.956480755879	90423|9296|55240|51382|523|155066|51606	http://www.reactome.org/cgi-bin/eventbrowser_st_id?ST_ID=REACT_25283	hsa:90423,ATP6V1E2,90423:down|hsa:9296,ATP6V1F,9296:down|hsa:55240,STEAP3,55240:down|hsa:51382,ATP6V1D,51382:up|hsa:523,ATP6V1A,523:up|hsa:155066,ATP6V0E2,155066:down|hsa:51606,ATP6V1H,51606:down
Regulation of beta-cell development	Reactome	REACT_13698	7	29	8995	82029	0.000778210116732	0.000353533506443	0.0595966143922	0.956480755879	5080|10000|4825|3174|3170|3651|3280	http://www.reactome.org/cgi-bin/eventbrowser_st_id?ST_ID=REACT_13698	hsa:5080,PAX6,5080:up|hsa:10000,AKT3,10000:up|hsa:4825,NKX6,4825:up|hsa:3174,HNF4G,3174:up|hsa:3170,FOXA2,3170:up|hsa:3651,PDX1,3651:down|hsa:3280,HES1,3280:down
Abortive elongation of HIV-1 transcript in the absence of Tat	Reactome	REACT_6261	6	23	8995	82029	0.000667037242913	0.000280388643041	0.0607497782752	0.956480755879	4686|5430|9150|2962|6829|7469	http://www.reactome.org/cgi-bin/eventbrowser_st_id?ST_ID=REACT_6261	hsa:4686,NCBP1,4686:down|hsa:5430,POLR2A,5430:up|hsa:9150,CTDP1,9150:down|hsa:2962,GTF2F1,2962:up|hsa:6829,SUPT5H,6829:up|hsa:7469,NELFA,7469:down
Loss of Function of SMAD4 in Cancer	Reactome	REACT_169219	13	70	8995	82029	0.00144524735964	0.00085335673969	0.0635647990835	0.956480755879	23327|1024|51377|7050|23645|50855|56937|1874|8239|387|25937|50848|4221	http://www.reactome.org/cgi-bin/eventbrowser_st_id?ST_ID=REACT_169219	hsa:23327,NEDD4L,23327:up|hsa:1024,CDK8,1024:down|hsa:51377,UCHL5,51377:down|hsa:7050,TGIF1,7050:up|hsa:23645,PPP1R15A,23645:down|hsa:50855,PARD6A,50855:down|hsa:56937,PMEPA1,56937:up|hsa:1874,E2F4,1874:down|hsa:8239,USP9X,8239:up|hsa:387,RHOA,387:down|hsa:25937,WWTR1,25937:down|hsa:50848,F11R,50848:up|hsa:4221,MEN1,4221:down
TGFBR1 LBD Mutants in Cancer	Reactome	REACT_169445	13	70	8995	82029	0.00144524735964	0.00085335673969	0.0635647990835	0.956480755879	23327|1024|51377|7050|23645|50855|56937|1874|8239|387|25937|50848|4221	http://www.reactome.org/cgi-bin/eventbrowser_st_id?ST_ID=REACT_169445	hsa:23327,NEDD4L,23327:up|hsa:1024,CDK8,1024:down|hsa:51377,UCHL5,51377:down|hsa:7050,TGIF1,7050:up|hsa:23645,PPP1R15A,23645:down|hsa:50855,PARD6A,50855:down|hsa:56937,PMEPA1,56937:up|hsa:1874,E2F4,1874:down|hsa:8239,USP9X,8239:up|hsa:387,RHOA,387:down|hsa:25937,WWTR1,25937:down|hsa:50848,F11R,50848:up|hsa:4221,MEN1,4221:down
SMAD4 MH2 Domain Mutants in Cancer	Reactome	REACT_169107	13	70	8995	82029	0.00144524735964	0.00085335673969	0.0635647990835	0.956480755879	23327|1024|51377|7050|23645|50855|56937|1874|8239|387|25937|50848|4221	http://www.reactome.org/cgi-bin/eventbrowser_st_id?ST_ID=REACT_169107	hsa:23327,NEDD4L,23327:up|hsa:1024,CDK8,1024:down|hsa:51377,UCHL5,51377:down|hsa:7050,TGIF1,7050:up|hsa:23645,PPP1R15A,23645:down|hsa:50855,PARD6A,50855:down|hsa:56937,PMEPA1,56937:up|hsa:1874,E2F4,1874:down|hsa:8239,USP9X,8239:up|hsa:387,RHOA,387:down|hsa:25937,WWTR1,25937:down|hsa:50848,F11R,50848:up|hsa:4221,MEN1,4221:down
TGFBR2 MSI Frameshift Mutants in Cancer	Reactome	REACT_169192	13	70	8995	82029	0.00144524735964	0.00085335673969	0.0635647990835	0.956480755879	23327|1024|51377|7050|23645|50855|56937|1874|8239|387|25937|50848|4221	http://www.reactome.org/cgi-bin/eventbrowser_st_id?ST_ID=REACT_169192	hsa:23327,NEDD4L,23327:up|hsa:1024,CDK8,1024:down|hsa:51377,UCHL5,51377:down|hsa:7050,TGIF1,7050:up|hsa:23645,PPP1R15A,23645:down|hsa:50855,PARD6A,50855:down|hsa:56937,PMEPA1,56937:up|hsa:1874,E2F4,1874:down|hsa:8239,USP9X,8239:up|hsa:387,RHOA,387:down|hsa:25937,WWTR1,25937:down|hsa:50848,F11R,50848:up|hsa:4221,MEN1,4221:down
SMAD2/3 MH2 Domain Mutants in Cancer	Reactome	REACT_169165	13	70	8995	82029	0.00144524735964	0.00085335673969	0.0635647990835	0.956480755879	23327|1024|51377|7050|23645|50855|56937|1874|8239|387|25937|50848|4221	http://www.reactome.org/cgi-bin/eventbrowser_st_id?ST_ID=REACT_169165	hsa:23327,NEDD4L,23327:up|hsa:1024,CDK8,1024:down|hsa:51377,UCHL5,51377:down|hsa:7050,TGIF1,7050:up|hsa:23645,PPP1R15A,23645:down|hsa:50855,PARD6A,50855:down|hsa:56937,PMEPA1,56937:up|hsa:1874,E2F4,1874:down|hsa:8239,USP9X,8239:up|hsa:387,RHOA,387:down|hsa:25937,WWTR1,25937:down|hsa:50848,F11R,50848:up|hsa:4221,MEN1,4221:down
Loss of Function of SMAD2/3 in Cancer	Reactome	REACT_169398	13	70	8995	82029	0.00144524735964	0.00085335673969	0.0635647990835	0.956480755879	23327|1024|51377|7050|23645|50855|56937|1874|8239|387|25937|50848|4221	http://www.reactome.org/cgi-bin/eventbrowser_st_id?ST_ID=REACT_169398	hsa:23327,NEDD4L,23327:up|hsa:1024,CDK8,1024:down|hsa:51377,UCHL5,51377:down|hsa:7050,TGIF1,7050:up|hsa:23645,PPP1R15A,23645:down|hsa:50855,PARD6A,50855:down|hsa:56937,PMEPA1,56937:up|hsa:1874,E2F4,1874:down|hsa:8239,USP9X,8239:up|hsa:387,RHOA,387:down|hsa:25937,WWTR1,25937:down|hsa:50848,F11R,50848:up|hsa:4221,MEN1,4221:down
SMAD2/3 Phosphorylation Motif Mutants in Cancer	Reactome	REACT_169103	13	70	8995	82029	0.00144524735964	0.00085335673969	0.0635647990835	0.956480755879	23327|1024|51377|7050|23645|50855|56937|1874|8239|387|25937|50848|4221	http://www.reactome.org/cgi-bin/eventbrowser_st_id?ST_ID=REACT_169103	hsa:23327,NEDD4L,23327:up|hsa:1024,CDK8,1024:down|hsa:51377,UCHL5,51377:down|hsa:7050,TGIF1,7050:up|hsa:23645,PPP1R15A,23645:down|hsa:50855,PARD6A,50855:down|hsa:56937,PMEPA1,56937:up|hsa:1874,E2F4,1874:down|hsa:8239,USP9X,8239:up|hsa:387,RHOA,387:down|hsa:25937,WWTR1,25937:down|hsa:50848,F11R,50848:up|hsa:4221,MEN1,4221:down
Signaling by TGF-beta Receptor Complex	Reactome	REACT_6844	13	70	8995	82029	0.00144524735964	0.00085335673969	0.0635647990835	0.956480755879	23327|1024|51377|7050|23645|50855|56937|1874|8239|387|25937|50848|4221	http://www.reactome.org/cgi-bin/eventbrowser_st_id?ST_ID=REACT_6844	hsa:23327,NEDD4L,23327:up|hsa:1024,CDK8,1024:down|hsa:51377,UCHL5,51377:down|hsa:7050,TGIF1,7050:up|hsa:23645,PPP1R15A,23645:down|hsa:50855,PARD6A,50855:down|hsa:56937,PMEPA1,56937:up|hsa:1874,E2F4,1874:down|hsa:8239,USP9X,8239:up|hsa:387,RHOA,387:down|hsa:25937,WWTR1,25937:down|hsa:50848,F11R,50848:up|hsa:4221,MEN1,4221:down
Loss of Function of TGFBR1 in Cancer	Reactome	REACT_169311	13	70	8995	82029	0.00144524735964	0.00085335673969	0.0635647990835	0.956480755879	23327|1024|51377|7050|23645|50855|56937|1874|8239|387|25937|50848|4221	http://www.reactome.org/cgi-bin/eventbrowser_st_id?ST_ID=REACT_169311	hsa:23327,NEDD4L,23327:up|hsa:1024,CDK8,1024:down|hsa:51377,UCHL5,51377:down|hsa:7050,TGIF1,7050:up|hsa:23645,PPP1R15A,23645:down|hsa:50855,PARD6A,50855:down|hsa:56937,PMEPA1,56937:up|hsa:1874,E2F4,1874:down|hsa:8239,USP9X,8239:up|hsa:387,RHOA,387:down|hsa:25937,WWTR1,25937:down|hsa:50848,F11R,50848:up|hsa:4221,MEN1,4221:down
TGFBR1 KD Mutants in Cancer	Reactome	REACT_169263	13	70	8995	82029	0.00144524735964	0.00085335673969	0.0635647990835	0.956480755879	23327|1024|51377|7050|23645|50855|56937|1874|8239|387|25937|50848|4221	http://www.reactome.org/cgi-bin/eventbrowser_st_id?ST_ID=REACT_169263	hsa:23327,NEDD4L,23327:up|hsa:1024,CDK8,1024:down|hsa:51377,UCHL5,51377:down|hsa:7050,TGIF1,7050:up|hsa:23645,PPP1R15A,23645:down|hsa:50855,PARD6A,50855:down|hsa:56937,PMEPA1,56937:up|hsa:1874,E2F4,1874:down|hsa:8239,USP9X,8239:up|hsa:387,RHOA,387:down|hsa:25937,WWTR1,25937:down|hsa:50848,F11R,50848:up|hsa:4221,MEN1,4221:down
Loss of Function of TGFBR2 in Cancer	Reactome	REACT_169435	13	70	8995	82029	0.00144524735964	0.00085335673969	0.0635647990835	0.956480755879	23327|1024|51377|7050|23645|50855|56937|1874|8239|387|25937|50848|4221	http://www.reactome.org/cgi-bin/eventbrowser_st_id?ST_ID=REACT_169435	hsa:23327,NEDD4L,23327:up|hsa:1024,CDK8,1024:down|hsa:51377,UCHL5,51377:down|hsa:7050,TGIF1,7050:up|hsa:23645,PPP1R15A,23645:down|hsa:50855,PARD6A,50855:down|hsa:56937,PMEPA1,56937:up|hsa:1874,E2F4,1874:down|hsa:8239,USP9X,8239:up|hsa:387,RHOA,387:down|hsa:25937,WWTR1,25937:down|hsa:50848,F11R,50848:up|hsa:4221,MEN1,4221:down
Signaling by TGF-beta Receptor Complex in Cancer	Reactome	REACT_169122	13	70	8995	82029	0.00144524735964	0.00085335673969	0.0635647990835	0.956480755879	23327|1024|51377|7050|23645|50855|56937|1874|8239|387|25937|50848|4221	http://www.reactome.org/cgi-bin/eventbrowser_st_id?ST_ID=REACT_169122	hsa:23327,NEDD4L,23327:up|hsa:1024,CDK8,1024:down|hsa:51377,UCHL5,51377:down|hsa:7050,TGIF1,7050:up|hsa:23645,PPP1R15A,23645:down|hsa:50855,PARD6A,50855:down|hsa:56937,PMEPA1,56937:up|hsa:1874,E2F4,1874:down|hsa:8239,USP9X,8239:up|hsa:387,RHOA,387:down|hsa:25937,WWTR1,25937:down|hsa:50848,F11R,50848:up|hsa:4221,MEN1,4221:down
TGFBR2 Kinase Domain Mutants in Cancer	Reactome	REACT_169440	13	70	8995	82029	0.00144524735964	0.00085335673969	0.0635647990835	0.956480755879	23327|1024|51377|7050|23645|50855|56937|1874|8239|387|25937|50848|4221	http://www.reactome.org/cgi-bin/eventbrowser_st_id?ST_ID=REACT_169440	hsa:23327,NEDD4L,23327:up|hsa:1024,CDK8,1024:down|hsa:51377,UCHL5,51377:down|hsa:7050,TGIF1,7050:up|hsa:23645,PPP1R15A,23645:down|hsa:50855,PARD6A,50855:down|hsa:56937,PMEPA1,56937:up|hsa:1874,E2F4,1874:down|hsa:8239,USP9X,8239:up|hsa:387,RHOA,387:down|hsa:25937,WWTR1,25937:down|hsa:50848,F11R,50848:up|hsa:4221,MEN1,4221:down
Apoptotic cleavage of cellular proteins	Reactome	REACT_107	8	36	8995	82029	0.00088938299055	0.000438869180412	0.0641800393398	0.956480755879	5317|836|100506658|999|7431|2339|6304|329	http://www.reactome.org/cgi-bin/eventbrowser_st_id?ST_ID=REACT_107	hsa:5317,PKP1,5317:down|hsa:836,CASP3,836:down|hsa:100506658,OCLN,100506658:down|hsa:999,CDH1,999:down|hsa:7431,VIM,7431:up|hsa:2339,FNTA,2339:down|hsa:6304,SATB1,6304:up|hsa:329,BIRC2,329:up
beta-catenin independent WNT signaling	Reactome	REACT_264224	23	144	8995	82029	0.00255697609783	0.00175547672165	0.0647368171281	0.956480755879	50855|59345|7976|51176|2787|1856|5683|192669|5532|3708|144165|4772|387|161|51701|5719|4919|83439|5714|5710|5691|57216|805	http://www.reactome.org/cgi-bin/eventbrowser_st_id?ST_ID=REACT_264224	hsa:50855,PARD6A,50855:down|hsa:59345,GNB4,59345:up|hsa:7976,FZD3,7976:down|hsa:51176,LEF1,51176:up|hsa:2787,GNG5,2787:down|hsa:1856,DVL2,1856:up|hsa:5683,PSMA2,5683:down|hsa:192669,AGO3,192669:down|hsa:5532,PPP3CB,5532:up|hsa:3708,ITPR1,3708:up|hsa:144165,PRICKLE1,144165:up|hsa:4772,NFATC1,4772:down|hsa:387,RHOA,387:down|hsa:161,AP2A2,161:up|hsa:51701,NLK,51701:up|hsa:5719,PSMD13,5719:up|hsa:491…
Eicosanoids	Reactome	REACT_13645	4	12	8995	82029	0.000444691495275	0.000146289726804	0.0659872475749	0.956480755879	57834|11283|66002|8529	http://www.reactome.org/cgi-bin/eventbrowser_st_id?ST_ID=REACT_13645	hsa:57834,CYP4F11,57834:down|hsa:11283,CYP4F8,11283:down|hsa:66002,CYP4F12,66002:down|hsa:8529,CYP4F2,8529:down
Adherens junctions interactions	Reactome	REACT_19195	7	30	8995	82029	0.000778210116732	0.00036572431701	0.0674973023002	0.956480755879	999|5818|5819|1009|25945|1012|1000	http://www.reactome.org/cgi-bin/eventbrowser_st_id?ST_ID=REACT_19195	hsa:999,CDH1,999:down|hsa:5818,PVRL1,5818:down|hsa:5819,PVRL2,5819:up|hsa:1009,CDH11,1009:up|hsa:25945,PVRL3,25945:up|hsa:1012,CDH13,1012:down|hsa:1000,CDH2,1000:up
Nectin/Necl trans heterodimerization	Reactome	REACT_19268	3	7	8995	82029	0.000333518621456	8.5335673969e-05	0.0681635020709	0.956480755879	5818|5819|25945	http://www.reactome.org/cgi-bin/eventbrowser_st_id?ST_ID=REACT_19268	hsa:5818,PVRL1,5818:down|hsa:5819,PVRL2,5819:up|hsa:25945,PVRL3,25945:up
SRP-dependent cotranslational protein targeting to membrane	Reactome	REACT_115902	18	108	8995	82029	0.00200111172874	0.00131660754124	0.0710776818351	0.956480755879	6222|6745|6142|60559|6208|6203|6144|6235|6194|6731|6734|6227|6157|6158|1650|6171|6129|6232	http://www.reactome.org/cgi-bin/eventbrowser_st_id?ST_ID=REACT_115902	hsa:6222,RPS18,6222:down|hsa:6745,SSR1,6745:down|hsa:6142,RPL18A,6142:down|hsa:60559,SPCS3,60559:down|hsa:6208,RPS14,6208:down|hsa:6203,RPS9,6203:down|hsa:6144,RPL21,6144:down|hsa:6235,RPS29,6235:down|hsa:6194,RPS6,6194:down|hsa:6731,SRP72,6731:down|hsa:6734,SRPR,6734:down|hsa:6227,RPS21,6227:down|hsa:6157,RPL27A,6157:up|hsa:6158,RPL28,6158:up|hsa:1650,DDOST,1650:down|hsa:6171,RPL41,6171:down|hsa…
Toll Like Receptor 4 (TLR4) Cascade	Reactome	REACT_6894	20	124	8995	82029	0.00222345747638	0.00151166051031	0.0752591916495	0.956480755879	3665|4214|3689|11035|6288|9641|1849|3569|3570|114609|330|7189|1846|5601|351|8651|5519|329|5609|4205	http://www.reactome.org/cgi-bin/eventbrowser_st_id?ST_ID=REACT_6894	hsa:3665,IRF7,3665:up|hsa:4214,MAP3K1,4214:up|hsa:3689,ITGB2,3689:down|hsa:11035,RIPK3,11035:down|hsa:6288,SAA1,6288:down|hsa:9641,IKBKE,9641:down|hsa:1849,DUSP7,1849:down|hsa:3569,IL6,3569:up|hsa:3570,IL6R,3570:down|hsa:114609,TIRAP,114609:down|hsa:330,BIRC3,330:up|hsa:7189,TRAF6,7189:up|hsa:1846,DUSP4,1846:up|hsa:5601,MAPK9,5601:up|hsa:351,APP,351:down|hsa:8651,SOCS1,8651:up|hsa:5519,PPP2R1B,55…
Na+/Cl- dependent neurotransmitter transporters	Reactome	REACT_20506	5	19	8995	82029	0.000555864369094	0.000231625400773	0.0816987337666	0.956480755879	6536|6538|6533|340024|6540	http://www.reactome.org/cgi-bin/eventbrowser_st_id?ST_ID=REACT_20506	hsa:6536,SLC6A9,6536:down|hsa:6538,SLC6A11,6538:down|hsa:6533,SLC6A6,6533:down|hsa:340024,SLC6A19,340024:up|hsa:6540,SLC6A13,6540:up
Synthesis of PC	Reactome	REACT_121238	5	19	8995	82029	0.000555864369094	0.000231625400773	0.0816987337666	0.956480755879	10390|80736|126969|57153|23175	http://www.reactome.org/cgi-bin/eventbrowser_st_id?ST_ID=REACT_121238	hsa:10390,CEPT1,10390:down|hsa:80736,SLC44A4,80736:down|hsa:126969,SLC44A3,126969:down|hsa:57153,SLC44A2,57153:down|hsa:23175,LPIN1,23175:down
Apoptosis	Reactome	REACT_578	22	141	8995	82029	0.00244580322401	0.00171890428995	0.0825725735739	0.956480755879	10000|5317|8743|3006|836|7157|581|100506658|7431|6304|329|8655|5683|3837|5062|54205|999|5719|2339|5714|5710|5691	http://www.reactome.org/cgi-bin/eventbrowser_st_id?ST_ID=REACT_578	hsa:10000,AKT3,10000:up|hsa:5317,PKP1,5317:down|hsa:8743,TNFSF10,8743:down|hsa:3006,HIST1H1C,3006:up|hsa:836,CASP3,836:down|hsa:7157,TP53,7157:up|hsa:581,BAX,581:up|hsa:100506658,OCLN,100506658:down|hsa:7431,VIM,7431:up|hsa:6304,SATB1,6304:up|hsa:329,BIRC2,329:up|hsa:8655,DYNLL1,8655:down|hsa:5683,PSMA2,5683:down|hsa:3837,KPNB1,3837:down|hsa:5062,PAK2,5062:down|hsa:54205,CYCS,54205:down|hsa:999,C…
Toll-Like Receptors Cascades	Reactome	REACT_6966	22	142	8995	82029	0.00244580322401	0.00173109510051	0.0868626740184	0.956480755879	330|5601|5609|4205|11035|6288|3570|114609|8651|329|3665|4214|1849|5519|9641|3689|3569|1846|7189|351|7184|1513	http://www.reactome.org/cgi-bin/eventbrowser_st_id?ST_ID=REACT_6966	hsa:330,BIRC3,330:up|hsa:5601,MAPK9,5601:up|hsa:5609,MAP2K7,5609:up|hsa:4205,MEF2A,4205:down|hsa:11035,RIPK3,11035:down|hsa:6288,SAA1,6288:down|hsa:3570,IL6R,3570:down|hsa:114609,TIRAP,114609:down|hsa:8651,SOCS1,8651:up|hsa:329,BIRC2,329:up|hsa:3665,IRF7,3665:up|hsa:4214,MAP3K1,4214:up|hsa:1849,DUSP7,1849:down|hsa:5519,PPP2R1B,5519:down|hsa:9641,IKBKE,9641:down|hsa:3689,ITGB2,3689:down|hsa:3569,I…
Sema4D mediated inhibition of cell attachment and migration	Reactome	REACT_19266	3	8	8995	82029	0.000333518621456	9.7526484536e-05	0.0870525293448	0.956480755879	10507|5364|387	http://www.reactome.org/cgi-bin/eventbrowser_st_id?ST_ID=REACT_19266	hsa:10507,SEMA4D,10507:up|hsa:5364,PLXNB1,5364:down|hsa:387,RHOA,387:down
Synthesis of Prostaglandins (PG) and Thromboxanes (TX)	Reactome	REACT_150149	4	14	8995	82029	0.000444691495275	0.000170671347938	0.0949012337012	0.956480755879	127281|8644|873|5742	http://www.reactome.org/cgi-bin/eventbrowser_st_id?ST_ID=REACT_150149	hsa:127281,FAM213B,127281:down|hsa:8644,AKR1C3,8644:down|hsa:873,CBR1,873:down|hsa:5742,PTGS1,5742:down
Ca2+ pathway	Reactome	REACT_263982	11	61	8995	82029	0.00122290161201	0.000743639444587	0.0955573364157	0.956480755879	51701|2787|51176|83439|5532|3708|4772|59345|7976|805|192669	http://www.reactome.org/cgi-bin/eventbrowser_st_id?ST_ID=REACT_263982	hsa:51701,NLK,51701:up|hsa:2787,GNG5,2787:down|hsa:51176,LEF1,51176:up|hsa:83439,TCF7L1,83439:down|hsa:5532,PPP3CB,5532:up|hsa:3708,ITPR1,3708:up|hsa:4772,NFATC1,4772:down|hsa:59345,GNB4,59345:up|hsa:7976,FZD3,7976:down|hsa:805,CALM2,805:down|hsa:192669,AGO3,192669:down
G beta:gamma signalling through PI3Kgamma	Reactome	REACT_19290	9	47	8995	82029	0.00100055586437	0.000572968096649	0.0973108215867	0.956480755879	1437|2787|146850|5295|3718|1438|59345|387|10000	http://www.reactome.org/cgi-bin/eventbrowser_st_id?ST_ID=REACT_19290	hsa:1437,CSF2,1437:down|hsa:2787,GNG5,2787:down|hsa:146850,PIK3R6,146850:up|hsa:5295,PIK3R1,5295:down|hsa:3718,JAK3,3718:up|hsa:1438,CSF2RA,1438:up|hsa:59345,GNB4,59345:up|hsa:387,RHOA,387:down|hsa:10000,AKT3,10000:up
Toll Like Receptor 3 (TLR3) Cascade	Reactome	REACT_6783	16	99	8995	82029	0.0017787659811	0.00120689024613	0.101722615109	0.956480755879	3665|330|1849|11035|6288|5609|3569|3570|1846|5519|7189|5601|351|329|9641|4205	http://www.reactome.org/cgi-bin/eventbrowser_st_id?ST_ID=REACT_6783	hsa:3665,IRF7,3665:up|hsa:330,BIRC3,330:up|hsa:1849,DUSP7,1849:down|hsa:11035,RIPK3,11035:down|hsa:6288,SAA1,6288:down|hsa:5609,MAP2K7,5609:up|hsa:3569,IL6,3569:up|hsa:3570,IL6R,3570:down|hsa:1846,DUSP4,1846:up|hsa:5519,PPP2R1B,5519:down|hsa:7189,TRAF6,7189:up|hsa:5601,MAPK9,5601:up|hsa:351,APP,351:down|hsa:329,BIRC2,329:up|hsa:9641,IKBKE,9641:down|hsa:4205,MEF2A,4205:down
TRIF-mediated TLR3/TLR4 signaling	Reactome	REACT_25281	16	99	8995	82029	0.0017787659811	0.00120689024613	0.101722615109	0.956480755879	3665|330|1849|11035|6288|5609|3569|3570|1846|5519|7189|5601|351|329|9641|4205	http://www.reactome.org/cgi-bin/eventbrowser_st_id?ST_ID=REACT_25281	hsa:3665,IRF7,3665:up|hsa:330,BIRC3,330:up|hsa:1849,DUSP7,1849:down|hsa:11035,RIPK3,11035:down|hsa:6288,SAA1,6288:down|hsa:5609,MAP2K7,5609:up|hsa:3569,IL6,3569:up|hsa:3570,IL6R,3570:down|hsa:1846,DUSP4,1846:up|hsa:5519,PPP2R1B,5519:down|hsa:7189,TRAF6,7189:up|hsa:5601,MAPK9,5601:up|hsa:351,APP,351:down|hsa:329,BIRC2,329:up|hsa:9641,IKBKE,9641:down|hsa:4205,MEF2A,4205:down
MyD88-independent cascade	Reactome	REACT_6809	16	99	8995	82029	0.0017787659811	0.00120689024613	0.101722615109	0.956480755879	3665|330|1849|11035|6288|5609|3569|3570|1846|5519|7189|5601|351|329|9641|4205	http://www.reactome.org/cgi-bin/eventbrowser_st_id?ST_ID=REACT_6809	hsa:3665,IRF7,3665:up|hsa:330,BIRC3,330:up|hsa:1849,DUSP7,1849:down|hsa:11035,RIPK3,11035:down|hsa:6288,SAA1,6288:down|hsa:5609,MAP2K7,5609:up|hsa:3569,IL6,3569:up|hsa:3570,IL6R,3570:down|hsa:1846,DUSP4,1846:up|hsa:5519,PPP2R1B,5519:down|hsa:7189,TRAF6,7189:up|hsa:5601,MAPK9,5601:up|hsa:351,APP,351:down|hsa:329,BIRC2,329:up|hsa:9641,IKBKE,9641:down|hsa:4205,MEF2A,4205:down
Translation initiation complex formation	Reactome	REACT_1979	10	55	8995	82029	0.00111172873819	0.000670494581185	0.104772505411	0.956480755879	6222|1965|1975|6194|8664|6227|6203|6235|6208|6232	http://www.reactome.org/cgi-bin/eventbrowser_st_id?ST_ID=REACT_1979	hsa:6222,RPS18,6222:down|hsa:1965,EIF2S1,1965:down|hsa:1975,EIF4B,1975:down|hsa:6194,RPS6,6194:down|hsa:8664,EIF3D,8664:up|hsa:6227,RPS21,6227:down|hsa:6203,RPS9,6203:down|hsa:6235,RPS29,6235:down|hsa:6208,RPS14,6208:down|hsa:6232,RPS27,6232:down
Ribosomal scanning and start codon recognition	Reactome	REACT_931	10	55	8995	82029	0.00111172873819	0.000670494581185	0.104772505411	0.956480755879	6222|1965|1975|6194|8664|6227|6203|6235|6208|6232	http://www.reactome.org/cgi-bin/eventbrowser_st_id?ST_ID=REACT_931	hsa:6222,RPS18,6222:down|hsa:1965,EIF2S1,1965:down|hsa:1975,EIF4B,1975:down|hsa:6194,RPS6,6194:down|hsa:8664,EIF3D,8664:up|hsa:6227,RPS21,6227:down|hsa:6203,RPS9,6203:down|hsa:6235,RPS29,6235:down|hsa:6208,RPS14,6208:down|hsa:6232,RPS27,6232:down
Translation	Reactome	REACT_1014	22	146	8995	82029	0.00244580322401	0.00177985834278	0.105470985824	0.956480755879	6745|6142|6144|6129|1965|6222|6227|6203|1650|6208|60559|6731|6734|6157|6158|1938|6171|1975|6194|8664|6235|6232	http://www.reactome.org/cgi-bin/eventbrowser_st_id?ST_ID=REACT_1014	hsa:6745,SSR1,6745:down|hsa:6142,RPL18A,6142:down|hsa:6144,RPL21,6144:down|hsa:6129,RPL7,6129:down|hsa:1965,EIF2S1,1965:down|hsa:6222,RPS18,6222:down|hsa:6227,RPS21,6227:down|hsa:6203,RPS9,6203:down|hsa:1650,DDOST,1650:down|hsa:6208,RPS14,6208:down|hsa:60559,SPCS3,60559:down|hsa:6731,SRP72,6731:down|hsa:6734,SRPR,6734:down|hsa:6157,RPL27A,6157:up|hsa:6158,RPL28,6158:up|hsa:1938,EEF2,1938:down|hsa…
Chaperonin-mediated protein folding	Reactome	REACT_17004	9	48	8995	82029	0.00100055586437	0.000585158907216	0.105958573449	0.956480755879	7277|7278|26190|63971|5201|10528|22948|26224|26234	http://www.reactome.org/cgi-bin/eventbrowser_st_id?ST_ID=REACT_17004	hsa:7277,TUBA4A,7277:down|hsa:7278,TUBA3C,7278:down|hsa:26190,FBXW2,26190:down|hsa:63971,KIF13A,63971:down|hsa:5201,PFDN1,5201:down|hsa:10528,NOP56,10528:down|hsa:22948,CCT5,22948:up|hsa:26224,FBXL3,26224:up|hsa:26234,FBXL5,26234:up
Formation of the ternary complex, and subsequently, the 43S complex	Reactome	REACT_1079	9	48	8995	82029	0.00100055586437	0.000585158907216	0.105958573449	0.956480755879	6222|1965|6194|8664|6227|6203|6235|6208|6232	http://www.reactome.org/cgi-bin/eventbrowser_st_id?ST_ID=REACT_1079	hsa:6222,RPS18,6222:down|hsa:1965,EIF2S1,1965:down|hsa:6194,RPS6,6194:down|hsa:8664,EIF3D,8664:up|hsa:6227,RPS21,6227:down|hsa:6203,RPS9,6203:down|hsa:6235,RPS29,6235:down|hsa:6208,RPS14,6208:down|hsa:6232,RPS27,6232:down
Bicarbonate transporters	Reactome	REACT_19298	3	9	8995	82029	0.000333518621456	0.000109717295103	0.107858184662	0.956480755879	9498|6522|6508	http://www.reactome.org/cgi-bin/eventbrowser_st_id?ST_ID=REACT_19298	hsa:9498,SLC4A8,9498:up|hsa:6522,SLC4A2,6522:down|hsa:6508,SLC4A3,6508:down
eNOS activation	Reactome	REACT_12477	3	9	8995	82029	0.000333518621456	0.000109717295103	0.107858184662	0.956480755879	4846|10434|805	http://www.reactome.org/cgi-bin/eventbrowser_st_id?ST_ID=REACT_12477	hsa:4846,NOS3,4846:down|hsa:10434,LYPLA1,10434:down|hsa:805,CALM2,805:down
Peptide chain elongation	Reactome	REACT_1404	14	85	8995	82029	0.00155642023346	0.00103621889819	0.108646448774	0.956480755879	6222|6208|6203|6144|6171|6235|6194|6142|6227|6157|6158|1938|6129|6232	http://www.reactome.org/cgi-bin/eventbrowser_st_id?ST_ID=REACT_1404	hsa:6222,RPS18,6222:down|hsa:6208,RPS14,6208:down|hsa:6203,RPS9,6203:down|hsa:6144,RPL21,6144:down|hsa:6171,RPL41,6171:down|hsa:6235,RPS29,6235:down|hsa:6194,RPS6,6194:down|hsa:6142,RPL18A,6142:down|hsa:6227,RPS21,6227:down|hsa:6157,RPL27A,6157:up|hsa:6158,RPL28,6158:up|hsa:1938,EEF2,1938:down|hsa:6129,RPL7,6129:down|hsa:6232,RPS27,6232:down
Extracellular matrix organization	Reactome	REACT_118779	37	267	8995	82029	0.0041133963313	0.00325494642139	0.109024418666	0.956480755879	8425|3687|4322|3909|7177|4313|3672|4314|10516|2202|836|3383|3690|3693|7077|7057|3696|655|652|1292|64175|1291|50848|1294|1295|3914|634|999|4684|7042|4237|1284|3689|1289|351|649|1513	http://www.reactome.org/cgi-bin/eventbrowser_st_id?ST_ID=REACT_118779	hsa:8425,LTBP4,8425:up|hsa:3687,ITGAX,3687:up|hsa:4322,MMP13,4322:down|hsa:3909,LAMA3,3909:up|hsa:7177,TPSAB1,7177:up|hsa:4313,MMP2,4313:up|hsa:3672,ITGA1,3672:up|hsa:4314,MMP3,4314:up|hsa:10516,FBLN5,10516:up|hsa:2202,EFEMP1,2202:down|hsa:836,CASP3,836:down|hsa:3383,ICAM1,3383:down|hsa:3690,ITGB3,3690:up|hsa:3693,ITGB5,3693:up|hsa:7077,TIMP2,7077:up|hsa:7057,THBS1,7057:down|hsa:3696,ITGB8,3696:u…
Signaling by Wnt	Reactome	REACT_11045	43	317	8995	82029	0.00478043357421	0.00386448694974	0.112087140188	0.956480755879	56998|79412|9070|139285|50855|8349|59345|8365|7976|4221|51176|2787|1488|7091|1856|85236|10023|5691|5683|7476|192669|5519|5532|3708|144165|4772|7480|8334|387|161|8357|51701|5719|4919|7089|5714|5710|83439|1457|26108|805|7477|57216	http://www.reactome.org/cgi-bin/eventbrowser_st_id?ST_ID=REACT_11045	hsa:56998,CTNNBIP1,56998:up|hsa:79412,KREMEN2,79412:down|hsa:9070,ASH2L,9070:up|hsa:139285,AMER1,139285:down|hsa:50855,PARD6A,50855:down|hsa:8349,HIST2H2BE,8349:up|hsa:59345,GNB4,59345:up|hsa:8365,HIST1H4H,8365:up|hsa:7976,FZD3,7976:down|hsa:4221,MEN1,4221:down|hsa:51176,LEF1,51176:up|hsa:2787,GNG5,2787:down|hsa:1488,CTBP2,1488:down|hsa:7091,TLE4,7091:up|hsa:1856,DVL2,1856:up|hsa:85236,HIST1H2BK,…
Activation of the mRNA upon binding of the cap-binding complex and eIFs, and subsequent binding to 43S	Reactome	REACT_1258	10	56	8995	82029	0.00111172873819	0.000682685391752	0.113138220563	0.956480755879	6222|1965|1975|6194|8664|6227|6203|6235|6208|6232	http://www.reactome.org/cgi-bin/eventbrowser_st_id?ST_ID=REACT_1258	hsa:6222,RPS18,6222:down|hsa:1965,EIF2S1,1965:down|hsa:1975,EIF4B,1975:down|hsa:6194,RPS6,6194:down|hsa:8664,EIF3D,8664:up|hsa:6227,RPS21,6227:down|hsa:6203,RPS9,6203:down|hsa:6235,RPS29,6235:down|hsa:6208,RPS14,6208:down|hsa:6232,RPS27,6232:down
Association of TriC/CCT with target proteins during biosynthesis	Reactome	REACT_16907	6	28	8995	82029	0.000667037242913	0.000341342695876	0.113562953701	0.956480755879	26190|10528|63971|22948|26224|26234	http://www.reactome.org/cgi-bin/eventbrowser_st_id?ST_ID=REACT_16907	hsa:26190,FBXW2,26190:down|hsa:10528,NOP56,10528:down|hsa:63971,KIF13A,63971:down|hsa:22948,CCT5,22948:up|hsa:26224,FBXL3,26224:up|hsa:26234,FBXL5,26234:up
mRNA Splicing - Minor Pathway	Reactome	REACT_1753	8	42	8995	82029	0.00088938299055	0.000512014043814	0.116102239942	0.956480755879	4686|5430|83443|2962|10992|10262|9416|6635	http://www.reactome.org/cgi-bin/eventbrowser_st_id?ST_ID=REACT_1753	hsa:4686,NCBP1,4686:down|hsa:5430,POLR2A,5430:up|hsa:83443,SF3B5,83443:down|hsa:2962,GTF2F1,2962:up|hsa:10992,SF3B2,10992:down|hsa:10262,SF3B4,10262:down|hsa:9416,DDX23,9416:down|hsa:6635,SNRPE,6635:down
Programmed Cell Death	Reactome	REACT_268456	23	156	8995	82029	0.00255697609783	0.00190176644845	0.116149312951	0.956480755879	10000|5317|8743|3006|836|7157|581|100506658|7431|6304|329|8655|5683|3837|5062|54205|999|219699|5719|2339|5714|5710|5691	http://www.reactome.org/cgi-bin/eventbrowser_st_id?ST_ID=REACT_268456	hsa:10000,AKT3,10000:up|hsa:5317,PKP1,5317:down|hsa:8743,TNFSF10,8743:down|hsa:3006,HIST1H1C,3006:up|hsa:836,CASP3,836:down|hsa:7157,TP53,7157:up|hsa:581,BAX,581:up|hsa:100506658,OCLN,100506658:down|hsa:7431,VIM,7431:up|hsa:6304,SATB1,6304:up|hsa:329,BIRC2,329:up|hsa:8655,DYNLL1,8655:down|hsa:5683,PSMA2,5683:down|hsa:3837,KPNB1,3837:down|hsa:5062,PAK2,5062:down|hsa:54205,CYCS,54205:down|hsa:999,C…
Platelet activation, signaling and aggregation	Reactome	REACT_798	31	221	8995	82029	0.00344635908838	0.00269416913531	0.12014791831	0.956480755879	146850|10411|2773|3718|221955|59345|11343|10000|81|5321|2787|1191|7057|2157|4352|408|5028|2768|5627|3481|3708|7042|387|1437|7277|1438|3690|7424|351|5295|805	http://www.reactome.org/cgi-bin/eventbrowser_st_id?ST_ID=REACT_798	hsa:146850,PIK3R6,146850:up|hsa:10411,RAPGEF3,10411:down|hsa:2773,GNAI3,2773:up|hsa:3718,JAK3,3718:up|hsa:221955,DAGLB,221955:down|hsa:59345,GNB4,59345:up|hsa:11343,MGLL,11343:up|hsa:10000,AKT3,10000:up|hsa:81,ACTN4,81:up|hsa:5321,PLA2G4A,5321:down|hsa:2787,GNG5,2787:down|hsa:1191,CLU,1191:up|hsa:7057,THBS1,7057:down|hsa:2157,F8,2157:up|hsa:4352,MPL,4352:down|hsa:408,ARRB1,408:up|hsa:5028,P2RY1,5…
Common Pathway	Reactome	REACT_1439	5	22	8995	82029	0.000555864369094	0.000268197832474	0.121879851779	0.956480755879	5627|10544|2157|5270|7056	http://www.reactome.org/cgi-bin/eventbrowser_st_id?ST_ID=REACT_1439	hsa:5627,PROS1,5627:up|hsa:10544,PROCR,10544:down|hsa:2157,F8,2157:up|hsa:5270,SERPINE2,5270:up|hsa:7056,THBD,7056:down
Uptake and actions of bacterial toxins	Reactome	REACT_264041	5	22	8995	82029	0.000555864369094	0.000268197832474	0.121879851779	0.956480755879	6804|1938|5609|10015|112755	http://www.reactome.org/cgi-bin/eventbrowser_st_id?ST_ID=REACT_264041	hsa:6804,STX1A,6804:down|hsa:1938,EEF2,1938:down|hsa:5609,MAP2K7,5609:up|hsa:10015,PDCD6IP,10015:up|hsa:112755,STX1B,112755:down
L1CAM interactions	Reactome	REACT_22205	17	110	8995	82029	0.00188993885492	0.00134098916237	0.122110581367	0.956480755879	24137|4684|57698|7277|3690|7278|1272|1457|1808|23114|288|6324|6456|3672|8828|161|1742	http://www.reactome.org/cgi-bin/eventbrowser_st_id?ST_ID=REACT_22205	hsa:24137,KIF4A,24137:down|hsa:4684,NCAM1,4684:up|hsa:57698,,57698:up|hsa:7277,TUBA4A,7277:down|hsa:3690,ITGB3,3690:up|hsa:7278,TUBA3C,7278:down|hsa:1272,CNTN1,1272:down|hsa:1457,CSNK2A1,1457:down|hsa:1808,DPYSL2,1808:up|hsa:23114,NFASC,23114:down|hsa:288,ANK3,288:up|hsa:6324,SCN1B,6324:up|hsa:6456,SH3GL2,6456:up|hsa:3672,ITGA1,3672:up|hsa:8828,NRP2,8828:up|hsa:161,AP2A2,161:up|hsa:1742,DLG4,1742…
G-protein beta:gamma signalling	Reactome	REACT_19388	9	50	8995	82029	0.00100055586437	0.00060954052835	0.124502076855	0.956480755879	1437|2787|146850|5295|3718|1438|59345|387|10000	http://www.reactome.org/cgi-bin/eventbrowser_st_id?ST_ID=REACT_19388	hsa:1437,CSF2,1437:down|hsa:2787,GNG5,2787:down|hsa:146850,PIK3R6,146850:up|hsa:5295,PIK3R1,5295:down|hsa:3718,JAK3,3718:up|hsa:1438,CSF2RA,1438:up|hsa:59345,GNB4,59345:up|hsa:387,RHOA,387:down|hsa:10000,AKT3,10000:up
Hyaluronan metabolism	Reactome	REACT_121083	4	16	8995	82029	0.000444691495275	0.000195052969072	0.12872498703	0.956480755879	10057|2990|3038|8372	http://www.reactome.org/cgi-bin/eventbrowser_st_id?ST_ID=REACT_121083	hsa:10057,ABCC5,10057:down|hsa:2990,GUSB,2990:down|hsa:3038,HAS3,3038:down|hsa:8372,HYAL3,8372:down
Polo-like kinase mediated events	Reactome	REACT_1006	4	16	8995	82029	0.000444691495275	0.000195052969072	0.12872498703	0.956480755879	995|55957|5928|993	http://www.reactome.org/cgi-bin/eventbrowser_st_id?ST_ID=REACT_1006	hsa:995,CDC25C,995:up|hsa:55957,LIN37,55957:up|hsa:5928,RBBP4,5928:down|hsa:993,CDC25A,993:down
Glycogen breakdown (glycogenolysis)	Reactome	REACT_1008	4	16	8995	82029	0.000444691495275	0.000195052969072	0.12872498703	0.956480755879	5834|8908|805|5255	http://www.reactome.org/cgi-bin/eventbrowser_st_id?ST_ID=REACT_1008	hsa:5834,PYGB,5834:down|hsa:8908,GYG2,8908:up|hsa:805,CALM2,805:down|hsa:5255,PHKA1,5255:down
SLBP independent Processing of Histone Pre-mRNAs	Reactome	REACT_185	3	10	8995	82029	0.000333518621456	0.00012190810567	0.130358248598	0.956480755879	4686|84967|6635	http://www.reactome.org/cgi-bin/eventbrowser_st_id?ST_ID=REACT_185	hsa:4686,NCBP1,4686:down|hsa:84967,LSM10,84967:down|hsa:6635,SNRPE,6635:down
E2F-enabled inhibition of pre-replication complex formation	Reactome	REACT_1321	3	10	8995	82029	0.000333518621456	0.00012190810567	0.130358248598	0.956480755879	5001|4998|993	http://www.reactome.org/cgi-bin/eventbrowser_st_id?ST_ID=REACT_1321	hsa:5001,ORC5,5001:down|hsa:4998,ORC1,4998:down|hsa:993,CDC25A,993:down
Interleukin-6 signaling	Reactome	REACT_27307	3	10	8995	82029	0.000333518621456	0.00012190810567	0.130358248598	0.956480755879	3569|3570|3572	http://www.reactome.org/cgi-bin/eventbrowser_st_id?ST_ID=REACT_27307	hsa:3569,IL6,3569:up|hsa:3570,IL6R,3570:down|hsa:3572,IL6ST,3572:up
Abacavir transport and metabolism	Reactome	REACT_121189	3	10	8995	82029	0.000333518621456	0.00012190810567	0.130358248598	0.956480755879	2987|22978|5243	http://www.reactome.org/cgi-bin/eventbrowser_st_id?ST_ID=REACT_121189	hsa:2987,GUK1,2987:down|hsa:22978,NT5C2,22978:up|hsa:5243,ABCB1,5243:up
Synthesis of pyrophosphates in the cytosol	Reactome	REACT_150188	3	10	8995	82029	0.000333518621456	0.00012190810567	0.130358248598	0.956480755879	170685|64768|55190	http://www.reactome.org/cgi-bin/eventbrowser_st_id?ST_ID=REACT_150188	hsa:170685,NUDT10,170685:up|hsa:64768,IPPK,64768:down|hsa:55190,NUDT11,55190:up
S45 mutants of beta-catenin aren't phosphorylated	Reactome	REACT_264295	13	81	8995	82029	0.00144524735964	0.000987455655927	0.134743497371	0.956480755879	51176|5719|7091|7089|139285|5714|5710|5519|83439|5691|1488|10023|5683	http://www.reactome.org/cgi-bin/eventbrowser_st_id?ST_ID=REACT_264295	hsa:51176,LEF1,51176:up|hsa:5719,PSMD13,5719:up|hsa:7091,TLE4,7091:up|hsa:7089,TLE2,7089:up|hsa:139285,AMER1,139285:down|hsa:5714,PSMD8,5714:down|hsa:5710,PSMD4,5710:down|hsa:5519,PPP2R1B,5519:down|hsa:83439,TCF7L1,83439:down|hsa:5691,PSMB3,5691:up|hsa:1488,CTBP2,1488:down|hsa:10023,FRAT1,10023:up|hsa:5683,PSMA2,5683:down
deletions in the AMER1 gene destabilize the destruction complex	Reactome	REACT_263937	13	81	8995	82029	0.00144524735964	0.000987455655927	0.134743497371	0.956480755879	51176|5719|7091|7089|139285|5714|5710|5519|83439|5691|1488|10023|5683	http://www.reactome.org/cgi-bin/eventbrowser_st_id?ST_ID=REACT_263937	hsa:51176,LEF1,51176:up|hsa:5719,PSMD13,5719:up|hsa:7091,TLE4,7091:up|hsa:7089,TLE2,7089:up|hsa:139285,AMER1,139285:down|hsa:5714,PSMD8,5714:down|hsa:5710,PSMD4,5710:down|hsa:5519,PPP2R1B,5519:down|hsa:83439,TCF7L1,83439:down|hsa:5691,PSMB3,5691:up|hsa:1488,CTBP2,1488:down|hsa:10023,FRAT1,10023:up|hsa:5683,PSMA2,5683:down
AXIN mutants destabilize the destruction complex, activating WNT signaling	Reactome	REACT_264496	13	81	8995	82029	0.00144524735964	0.000987455655927	0.134743497371	0.956480755879	51176|5719|7091|7089|139285|5714|5710|5519|83439|5691|1488|10023|5683	http://www.reactome.org/cgi-bin/eventbrowser_st_id?ST_ID=REACT_264496	hsa:51176,LEF1,51176:up|hsa:5719,PSMD13,5719:up|hsa:7091,TLE4,7091:up|hsa:7089,TLE2,7089:up|hsa:139285,AMER1,139285:down|hsa:5714,PSMD8,5714:down|hsa:5710,PSMD4,5710:down|hsa:5519,PPP2R1B,5519:down|hsa:83439,TCF7L1,83439:down|hsa:5691,PSMB3,5691:up|hsa:1488,CTBP2,1488:down|hsa:10023,FRAT1,10023:up|hsa:5683,PSMA2,5683:down
deletions in the AXIN genes in hepatocellular carcinoma result in elevated WNT signaling	Reactome	REACT_264286	13	81	8995	82029	0.00144524735964	0.000987455655927	0.134743497371	0.956480755879	51176|5719|7091|7089|139285|5714|5710|5519|83439|5691|1488|10023|5683	http://www.reactome.org/cgi-bin/eventbrowser_st_id?ST_ID=REACT_264286	hsa:51176,LEF1,51176:up|hsa:5719,PSMD13,5719:up|hsa:7091,TLE4,7091:up|hsa:7089,TLE2,7089:up|hsa:139285,AMER1,139285:down|hsa:5714,PSMD8,5714:down|hsa:5710,PSMD4,5710:down|hsa:5519,PPP2R1B,5519:down|hsa:83439,TCF7L1,83439:down|hsa:5691,PSMB3,5691:up|hsa:1488,CTBP2,1488:down|hsa:10023,FRAT1,10023:up|hsa:5683,PSMA2,5683:down
misspliced GSK3beta mutants stabilize beta-catenin	Reactome	REACT_264092	13	81	8995	82029	0.00144524735964	0.000987455655927	0.134743497371	0.956480755879	51176|5719|7091|7089|139285|5714|5710|5519|83439|5691|1488|10023|5683	http://www.reactome.org/cgi-bin/eventbrowser_st_id?ST_ID=REACT_264092	hsa:51176,LEF1,51176:up|hsa:5719,PSMD13,5719:up|hsa:7091,TLE4,7091:up|hsa:7089,TLE2,7089:up|hsa:139285,AMER1,139285:down|hsa:5714,PSMD8,5714:down|hsa:5710,PSMD4,5710:down|hsa:5519,PPP2R1B,5519:down|hsa:83439,TCF7L1,83439:down|hsa:5691,PSMB3,5691:up|hsa:1488,CTBP2,1488:down|hsa:10023,FRAT1,10023:up|hsa:5683,PSMA2,5683:down
truncations of AMER1 destabilize the destruction complex	Reactome	REACT_263893	13	81	8995	82029	0.00144524735964	0.000987455655927	0.134743497371	0.956480755879	51176|5719|7091|7089|139285|5714|5710|5519|83439|5691|1488|10023|5683	http://www.reactome.org/cgi-bin/eventbrowser_st_id?ST_ID=REACT_263893	hsa:51176,LEF1,51176:up|hsa:5719,PSMD13,5719:up|hsa:7091,TLE4,7091:up|hsa:7089,TLE2,7089:up|hsa:139285,AMER1,139285:down|hsa:5714,PSMD8,5714:down|hsa:5710,PSMD4,5710:down|hsa:5519,PPP2R1B,5519:down|hsa:83439,TCF7L1,83439:down|hsa:5691,PSMB3,5691:up|hsa:1488,CTBP2,1488:down|hsa:10023,FRAT1,10023:up|hsa:5683,PSMA2,5683:down
phosphorylation site mutants of CTNNB1 are not targeted to the proteasome by the destruction complex	Reactome	REACT_263863	13	81	8995	82029	0.00144524735964	0.000987455655927	0.134743497371	0.956480755879	51176|5719|7091|7089|139285|5714|5710|5519|83439|5691|1488|10023|5683	http://www.reactome.org/cgi-bin/eventbrowser_st_id?ST_ID=REACT_263863	hsa:51176,LEF1,51176:up|hsa:5719,PSMD13,5719:up|hsa:7091,TLE4,7091:up|hsa:7089,TLE2,7089:up|hsa:139285,AMER1,139285:down|hsa:5714,PSMD8,5714:down|hsa:5710,PSMD4,5710:down|hsa:5519,PPP2R1B,5519:down|hsa:83439,TCF7L1,83439:down|hsa:5691,PSMB3,5691:up|hsa:1488,CTBP2,1488:down|hsa:10023,FRAT1,10023:up|hsa:5683,PSMA2,5683:down
APC truncation mutants have impaired AXIN binding	Reactome	REACT_263992	13	81	8995	82029	0.00144524735964	0.000987455655927	0.134743497371	0.956480755879	51176|5719|7091|7089|139285|5714|5710|5519|83439|5691|1488|10023|5683	http://www.reactome.org/cgi-bin/eventbrowser_st_id?ST_ID=REACT_263992	hsa:51176,LEF1,51176:up|hsa:5719,PSMD13,5719:up|hsa:7091,TLE4,7091:up|hsa:7089,TLE2,7089:up|hsa:139285,AMER1,139285:down|hsa:5714,PSMD8,5714:down|hsa:5710,PSMD4,5710:down|hsa:5519,PPP2R1B,5519:down|hsa:83439,TCF7L1,83439:down|hsa:5691,PSMB3,5691:up|hsa:1488,CTBP2,1488:down|hsa:10023,FRAT1,10023:up|hsa:5683,PSMA2,5683:down
truncated APC mutants destabilize the destruction complex	Reactome	REACT_264621	13	81	8995	82029	0.00144524735964	0.000987455655927	0.134743497371	0.956480755879	51176|5719|7091|7089|139285|5714|5710|5519|83439|5691|1488|10023|5683	http://www.reactome.org/cgi-bin/eventbrowser_st_id?ST_ID=REACT_264621	hsa:51176,LEF1,51176:up|hsa:5719,PSMD13,5719:up|hsa:7091,TLE4,7091:up|hsa:7089,TLE2,7089:up|hsa:139285,AMER1,139285:down|hsa:5714,PSMD8,5714:down|hsa:5710,PSMD4,5710:down|hsa:5519,PPP2R1B,5519:down|hsa:83439,TCF7L1,83439:down|hsa:5691,PSMB3,5691:up|hsa:1488,CTBP2,1488:down|hsa:10023,FRAT1,10023:up|hsa:5683,PSMA2,5683:down
AMER1 mutants destabilize the destruction complex	Reactome	REACT_264511	13	81	8995	82029	0.00144524735964	0.000987455655927	0.134743497371	0.956480755879	51176|5719|7091|7089|139285|5714|5710|5519|83439|5691|1488|10023|5683	http://www.reactome.org/cgi-bin/eventbrowser_st_id?ST_ID=REACT_264511	hsa:51176,LEF1,51176:up|hsa:5719,PSMD13,5719:up|hsa:7091,TLE4,7091:up|hsa:7089,TLE2,7089:up|hsa:139285,AMER1,139285:down|hsa:5714,PSMD8,5714:down|hsa:5710,PSMD4,5710:down|hsa:5519,PPP2R1B,5519:down|hsa:83439,TCF7L1,83439:down|hsa:5691,PSMB3,5691:up|hsa:1488,CTBP2,1488:down|hsa:10023,FRAT1,10023:up|hsa:5683,PSMA2,5683:down
APC truncation mutants are not K63 polyubiquitinated	Reactome	REACT_263859	13	81	8995	82029	0.00144524735964	0.000987455655927	0.134743497371	0.956480755879	51176|5719|7091|7089|139285|5714|5710|5519|83439|5691|1488|10023|5683	http://www.reactome.org/cgi-bin/eventbrowser_st_id?ST_ID=REACT_263859	hsa:51176,LEF1,51176:up|hsa:5719,PSMD13,5719:up|hsa:7091,TLE4,7091:up|hsa:7089,TLE2,7089:up|hsa:139285,AMER1,139285:down|hsa:5714,PSMD8,5714:down|hsa:5710,PSMD4,5710:down|hsa:5519,PPP2R1B,5519:down|hsa:83439,TCF7L1,83439:down|hsa:5691,PSMB3,5691:up|hsa:1488,CTBP2,1488:down|hsa:10023,FRAT1,10023:up|hsa:5683,PSMA2,5683:down
S37 mutants of beta-catenin aren't phosphorylated	Reactome	REACT_264636	13	81	8995	82029	0.00144524735964	0.000987455655927	0.134743497371	0.956480755879	51176|5719|7091|7089|139285|5714|5710|5519|83439|5691|1488|10023|5683	http://www.reactome.org/cgi-bin/eventbrowser_st_id?ST_ID=REACT_264636	hsa:51176,LEF1,51176:up|hsa:5719,PSMD13,5719:up|hsa:7091,TLE4,7091:up|hsa:7089,TLE2,7089:up|hsa:139285,AMER1,139285:down|hsa:5714,PSMD8,5714:down|hsa:5710,PSMD4,5710:down|hsa:5519,PPP2R1B,5519:down|hsa:83439,TCF7L1,83439:down|hsa:5691,PSMB3,5691:up|hsa:1488,CTBP2,1488:down|hsa:10023,FRAT1,10023:up|hsa:5683,PSMA2,5683:down
Degradation of beta-catenin by the destruction complex	Reactome	REACT_11063	13	81	8995	82029	0.00144524735964	0.000987455655927	0.134743497371	0.956480755879	51176|5719|7091|7089|139285|5714|5710|5519|83439|5691|1488|10023|5683	http://www.reactome.org/cgi-bin/eventbrowser_st_id?ST_ID=REACT_11063	hsa:51176,LEF1,51176:up|hsa:5719,PSMD13,5719:up|hsa:7091,TLE4,7091:up|hsa:7089,TLE2,7089:up|hsa:139285,AMER1,139285:down|hsa:5714,PSMD8,5714:down|hsa:5710,PSMD4,5710:down|hsa:5519,PPP2R1B,5519:down|hsa:83439,TCF7L1,83439:down|hsa:5691,PSMB3,5691:up|hsa:1488,CTBP2,1488:down|hsa:10023,FRAT1,10023:up|hsa:5683,PSMA2,5683:down
S33 mutants of beta-catenin aren't phosphorylated	Reactome	REACT_264581	13	81	8995	82029	0.00144524735964	0.000987455655927	0.134743497371	0.956480755879	51176|5719|7091|7089|139285|5714|5710|5519|83439|5691|1488|10023|5683	http://www.reactome.org/cgi-bin/eventbrowser_st_id?ST_ID=REACT_264581	hsa:51176,LEF1,51176:up|hsa:5719,PSMD13,5719:up|hsa:7091,TLE4,7091:up|hsa:7089,TLE2,7089:up|hsa:139285,AMER1,139285:down|hsa:5714,PSMD8,5714:down|hsa:5710,PSMD4,5710:down|hsa:5519,PPP2R1B,5519:down|hsa:83439,TCF7L1,83439:down|hsa:5691,PSMB3,5691:up|hsa:1488,CTBP2,1488:down|hsa:10023,FRAT1,10023:up|hsa:5683,PSMA2,5683:down
TCF7L2 mutants don't bind CTBP	Reactome	REACT_264499	13	81	8995	82029	0.00144524735964	0.000987455655927	0.134743497371	0.956480755879	51176|5719|7091|7089|139285|5714|5710|5519|83439|5691|1488|10023|5683	http://www.reactome.org/cgi-bin/eventbrowser_st_id?ST_ID=REACT_264499	hsa:51176,LEF1,51176:up|hsa:5719,PSMD13,5719:up|hsa:7091,TLE4,7091:up|hsa:7089,TLE2,7089:up|hsa:139285,AMER1,139285:down|hsa:5714,PSMD8,5714:down|hsa:5710,PSMD4,5710:down|hsa:5519,PPP2R1B,5519:down|hsa:83439,TCF7L1,83439:down|hsa:5691,PSMB3,5691:up|hsa:1488,CTBP2,1488:down|hsa:10023,FRAT1,10023:up|hsa:5683,PSMA2,5683:down
AXIN missense mutants destabilize the destruction complex	Reactome	REACT_264030	13	81	8995	82029	0.00144524735964	0.000987455655927	0.134743497371	0.956480755879	51176|5719|7091|7089|139285|5714|5710|5519|83439|5691|1488|10023|5683	http://www.reactome.org/cgi-bin/eventbrowser_st_id?ST_ID=REACT_264030	hsa:51176,LEF1,51176:up|hsa:5719,PSMD13,5719:up|hsa:7091,TLE4,7091:up|hsa:7089,TLE2,7089:up|hsa:139285,AMER1,139285:down|hsa:5714,PSMD8,5714:down|hsa:5710,PSMD4,5710:down|hsa:5519,PPP2R1B,5519:down|hsa:83439,TCF7L1,83439:down|hsa:5691,PSMB3,5691:up|hsa:1488,CTBP2,1488:down|hsa:10023,FRAT1,10023:up|hsa:5683,PSMA2,5683:down
T41 mutants of beta-catenin aren't phosphorylated	Reactome	REACT_264127	13	81	8995	82029	0.00144524735964	0.000987455655927	0.134743497371	0.956480755879	51176|5719|7091|7089|139285|5714|5710|5519|83439|5691|1488|10023|5683	http://www.reactome.org/cgi-bin/eventbrowser_st_id?ST_ID=REACT_264127	hsa:51176,LEF1,51176:up|hsa:5719,PSMD13,5719:up|hsa:7091,TLE4,7091:up|hsa:7089,TLE2,7089:up|hsa:139285,AMER1,139285:down|hsa:5714,PSMD8,5714:down|hsa:5710,PSMD4,5710:down|hsa:5519,PPP2R1B,5519:down|hsa:83439,TCF7L1,83439:down|hsa:5691,PSMB3,5691:up|hsa:1488,CTBP2,1488:down|hsa:10023,FRAT1,10023:up|hsa:5683,PSMA2,5683:down
Signaling by Rho GTPases	Reactome	REACT_11044	18	120	8995	82029	0.00200111172874	0.00146289726804	0.136181708409	0.956480755879	9938|9743|2665|9901|7074|387|1124|29|221472|50649|10395|395|9181|9322|26230|115703|171177|23263	http://www.reactome.org/cgi-bin/eventbrowser_st_id?ST_ID=REACT_11044	hsa:9938,ARHGAP25,9938:down|hsa:9743,ARHGAP32,9743:down|hsa:2665,GDI2,2665:up|hsa:9901,SRGAP3,9901:down|hsa:7074,TIAM1,7074:up|hsa:387,RHOA,387:down|hsa:1124,CHN2,1124:up|hsa:29,ABR,29:up|hsa:221472,FGD2,221472:up|hsa:50649,ARHGEF4,50649:down|hsa:10395,DLC1,10395:up|hsa:395,ARHGAP6,395:up|hsa:9181,ARHGEF2,9181:down|hsa:9322,TRIP10,9322:up|hsa:26230,TIAM2,26230:up|hsa:115703,ARHGAP33,115703:up|hsa…
Rho GTPase cycle	Reactome	REACT_11051	18	120	8995	82029	0.00200111172874	0.00146289726804	0.136181708409	0.956480755879	9938|9743|2665|9901|7074|387|1124|29|221472|50649|10395|395|9181|9322|26230|115703|171177|23263	http://www.reactome.org/cgi-bin/eventbrowser_st_id?ST_ID=REACT_11051	hsa:9938,ARHGAP25,9938:down|hsa:9743,ARHGAP32,9743:down|hsa:2665,GDI2,2665:up|hsa:9901,SRGAP3,9901:down|hsa:7074,TIAM1,7074:up|hsa:387,RHOA,387:down|hsa:1124,CHN2,1124:up|hsa:29,ABR,29:up|hsa:221472,FGD2,221472:up|hsa:50649,ARHGEF4,50649:down|hsa:10395,DLC1,10395:up|hsa:395,ARHGAP6,395:up|hsa:9181,ARHGEF2,9181:down|hsa:9322,TRIP10,9322:up|hsa:26230,TIAM2,26230:up|hsa:115703,ARHGAP33,115703:up|hsa…
BBSome-mediated cargo-targeting to cilium	Reactome	REACT_267948	5	23	8995	82029	0.000555864369094	0.000280388643041	0.136985838155	0.956480755879	92482|6608|54585|22948|583	http://www.reactome.org/cgi-bin/eventbrowser_st_id?ST_ID=REACT_267948	hsa:92482,BBIP1,92482:up|hsa:6608,SMO,6608:down|hsa:54585,LZTFL1,54585:up|hsa:22948,CCT5,22948:up|hsa:583,BBS2,583:down
Eukaryotic Translation Elongation	Reactome	REACT_1477	14	89	8995	82029	0.00155642023346	0.00108498214046	0.137329067428	0.956480755879	6222|6208|6203|6144|6171|6235|6194|6142|6227|6157|6158|1938|6129|6232	http://www.reactome.org/cgi-bin/eventbrowser_st_id?ST_ID=REACT_1477	hsa:6222,RPS18,6222:down|hsa:6208,RPS14,6208:down|hsa:6203,RPS9,6203:down|hsa:6144,RPL21,6144:down|hsa:6171,RPL41,6171:down|hsa:6235,RPS29,6235:down|hsa:6194,RPS6,6194:down|hsa:6142,RPL18A,6142:down|hsa:6227,RPS21,6227:down|hsa:6157,RPL27A,6157:up|hsa:6158,RPL28,6158:up|hsa:1938,EEF2,1938:down|hsa:6129,RPL7,6129:down|hsa:6232,RPS27,6232:down
Activated NOTCH1 Transmits Signal to the Nucleus	Reactome	REACT_118614	6	30	8995	82029	0.000667037242913	0.00036572431701	0.139568556919	0.956480755879	3714|92737|1272|113878|83464|408	http://www.reactome.org/cgi-bin/eventbrowser_st_id?ST_ID=REACT_118614	hsa:3714,JAG2,3714:down|hsa:92737,DNER,92737:up|hsa:1272,CNTN1,1272:down|hsa:113878,DTX2,113878:down|hsa:83464,APH1B,83464:up|hsa:408,ARRB1,408:up
Developmental Biology	Reactome	REACT_111045	66	518	8995	82029	0.00733740967204	0.0063148398737	0.139834794874	0.956480755879	3569|10000|1289|9475|7220|10552|5217|6456|3672|1945|3651|4205|2051|2050|5430|3690|4825|3570|1944|3174|23114|288|6324|1024|1292|8828|1291|83464|79718|9353|91|4313|57698|81857|5062|1793|1272|24137|219699|7480|387|4628|5468|161|10507|3280|784|1284|4684|7277|5364|9901|6657|29079|7278|5080|5087|3170|1808|7074|1457|7408|55588|8851|1742|1000	http://www.reactome.org/cgi-bin/eventbrowser_st_id?ST_ID=REACT_111045	hsa:3569,IL6,3569:up|hsa:10000,AKT3,10000:up|hsa:1289,COL5A1,1289:up|hsa:9475,ROCK2,9475:up|hsa:7220,TRPC1,7220:up|hsa:10552,ARPC1A,10552:down|hsa:5217,PFN2,5217:up|hsa:6456,SH3GL2,6456:up|hsa:3672,ITGA1,3672:up|hsa:1945,EFNA4,1945:down|hsa:3651,PDX1,3651:down|hsa:4205,MEF2A,4205:down|hsa:2051,EPHB6,2051:down|hsa:2050,EPHB4,2050:down|hsa:5430,POLR2A,5430:up|hsa:3690,ITGB3,3690:up|hsa:4825,NKX6,48…
trans-Golgi Network Vesicle Budding	Reactome	REACT_11235	10	59	8995	82029	0.00111172873819	0.000719257823453	0.140396012619	0.956480755879	1777|1174|4074|2495|7164|1362|81567|6456|8905|408	http://www.reactome.org/cgi-bin/eventbrowser_st_id?ST_ID=REACT_11235	hsa:1777,DNASE2,1777:down|hsa:1174,AP1S1,1174:down|hsa:4074,M6PR,4074:down|hsa:2495,FTH1,2495:down|hsa:7164,TPD52L1,7164:down|hsa:1362,CPD,1362:up|hsa:81567,TXNDC5,81567:down|hsa:6456,SH3GL2,6456:up|hsa:8905,AP1S2,8905:up|hsa:408,ARRB1,408:up
Clathrin derived vesicle budding	Reactome	REACT_19187	10	59	8995	82029	0.00111172873819	0.000719257823453	0.140396012619	0.956480755879	1777|1174|4074|2495|7164|1362|81567|6456|8905|408	http://www.reactome.org/cgi-bin/eventbrowser_st_id?ST_ID=REACT_19187	hsa:1777,DNASE2,1777:down|hsa:1174,AP1S1,1174:down|hsa:4074,M6PR,4074:down|hsa:2495,FTH1,2495:down|hsa:7164,TPD52L1,7164:down|hsa:1362,CPD,1362:up|hsa:81567,TXNDC5,81567:down|hsa:6456,SH3GL2,6456:up|hsa:8905,AP1S2,8905:up|hsa:408,ARRB1,408:up
L13a-mediated translational silencing of Ceruloplasmin expression	Reactome	REACT_79	16	105	8995	82029	0.0017787659811	0.00128003510953	0.140856082127	0.956480755879	6222|6208|1975|6203|6144|1965|6235|6194|6142|8664|6227|6157|6158|6171|6129|6232	http://www.reactome.org/cgi-bin/eventbrowser_st_id?ST_ID=REACT_79	hsa:6222,RPS18,6222:down|hsa:6208,RPS14,6208:down|hsa:1975,EIF4B,1975:down|hsa:6203,RPS9,6203:down|hsa:6144,RPL21,6144:down|hsa:1965,EIF2S1,1965:down|hsa:6235,RPS29,6235:down|hsa:6194,RPS6,6194:down|hsa:6142,RPL18A,6142:down|hsa:8664,EIF3D,8664:up|hsa:6227,RPS21,6227:down|hsa:6157,RPL27A,6157:up|hsa:6158,RPL28,6158:up|hsa:6171,RPL41,6171:down|hsa:6129,RPL7,6129:down|hsa:6232,RPS27,6232:down
Nonsense Mediated Decay (NMD) independent of the Exon Junction Complex (EJC)	Reactome	REACT_75768	14	90	8995	82029	0.00155642023346	0.00109717295103	0.14509818248	0.956480755879	4686|6222|6208|6203|6144|6235|6194|6142|6227|6157|6158|6171|6129|6232	http://www.reactome.org/cgi-bin/eventbrowser_st_id?ST_ID=REACT_75768	hsa:4686,NCBP1,4686:down|hsa:6222,RPS18,6222:down|hsa:6208,RPS14,6208:down|hsa:6203,RPS9,6203:down|hsa:6144,RPL21,6144:down|hsa:6235,RPS29,6235:down|hsa:6194,RPS6,6194:down|hsa:6142,RPL18A,6142:down|hsa:6227,RPS21,6227:down|hsa:6157,RPL27A,6157:up|hsa:6158,RPL28,6158:up|hsa:6171,RPL41,6171:down|hsa:6129,RPL7,6129:down|hsa:6232,RPS27,6232:down
Cytochrome c-mediated apoptotic response	Reactome	REACT_831	2	5	8995	82029	0.000222345747638	6.0954052835e-05	0.146770372966	0.956480755879	54205|836	http://www.reactome.org/cgi-bin/eventbrowser_st_id?ST_ID=REACT_831	hsa:54205,CYCS,54205:down|hsa:836,CASP3,836:down
Activation of caspases through apoptosome-mediated cleavage	Reactome	REACT_607	2	5	8995	82029	0.000222345747638	6.0954052835e-05	0.146770372966	0.956480755879	54205|836	http://www.reactome.org/cgi-bin/eventbrowser_st_id?ST_ID=REACT_607	hsa:54205,CYCS,54205:down|hsa:836,CASP3,836:down
Abacavir metabolism	Reactome	REACT_121388	2	5	8995	82029	0.000222345747638	6.0954052835e-05	0.146770372966	0.956480755879	2987|22978	http://www.reactome.org/cgi-bin/eventbrowser_st_id?ST_ID=REACT_121388	hsa:2987,GUK1,2987:down|hsa:22978,NT5C2,22978:up
Transmission across Electrical Synapses	Reactome	REACT_16881	2	5	8995	82029	0.000222345747638	6.0954052835e-05	0.146770372966	0.956480755879	56666|10052	http://www.reactome.org/cgi-bin/eventbrowser_st_id?ST_ID=REACT_16881	hsa:56666,PANX2,56666:down|hsa:10052,GJC1,10052:up
Chk1/Chk2(Cds1) mediated inactivation of Cyclin B:Cdk1 complex	Reactome	REACT_407	2	5	8995	82029	0.000222345747638	6.0954052835e-05	0.146770372966	0.956480755879	1111|995	http://www.reactome.org/cgi-bin/eventbrowser_st_id?ST_ID=REACT_407	hsa:1111,CHEK1,1111:down|hsa:995,CDC25C,995:up
Cyclin B2 mediated events	Reactome	REACT_2101	2	5	8995	82029	0.000222345747638	6.0954052835e-05	0.146770372966	0.956480755879	995|993	http://www.reactome.org/cgi-bin/eventbrowser_st_id?ST_ID=REACT_2101	hsa:995,CDC25C,995:up|hsa:993,CDC25A,993:down
Electric Transmission Across Gap Junctions	Reactome	REACT_16970	2	5	8995	82029	0.000222345747638	6.0954052835e-05	0.146770372966	0.956480755879	56666|10052	http://www.reactome.org/cgi-bin/eventbrowser_st_id?ST_ID=REACT_16970	hsa:56666,PANX2,56666:down|hsa:10052,GJC1,10052:up
GTP hydrolysis and joining of the 60S ribosomal subunit	Reactome	REACT_2085	16	106	8995	82029	0.0017787659811	0.0012922259201	0.148098617414	0.956480755879	6222|6208|1975|6203|6144|1965|6235|6194|6142|8664|6227|6157|6158|6171|6129|6232	http://www.reactome.org/cgi-bin/eventbrowser_st_id?ST_ID=REACT_2085	hsa:6222,RPS18,6222:down|hsa:6208,RPS14,6208:down|hsa:1975,EIF4B,1975:down|hsa:6203,RPS9,6203:down|hsa:6144,RPL21,6144:down|hsa:1965,EIF2S1,1965:down|hsa:6235,RPS29,6235:down|hsa:6194,RPS6,6194:down|hsa:6142,RPL18A,6142:down|hsa:8664,EIF3D,8664:up|hsa:6227,RPS21,6227:down|hsa:6157,RPL27A,6157:up|hsa:6158,RPL28,6158:up|hsa:6171,RPL41,6171:down|hsa:6129,RPL7,6129:down|hsa:6232,RPS27,6232:down
Phospholipid metabolism	Reactome	REACT_120870	20	138	8995	82029	0.00222345747638	0.00168233185825	0.149995823588	0.956480755879	11343|5295|80736|5833|54675|8897|151056|23175|23646|10390|9791|126969|23171|5321|146850|81490|200576|57153|84803|9926	http://www.reactome.org/cgi-bin/eventbrowser_st_id?ST_ID=REACT_120870	hsa:11343,MGLL,11343:up|hsa:5295,PIK3R1,5295:down|hsa:80736,SLC44A4,80736:down|hsa:5833,PCYT2,5833:down|hsa:54675,CRLS1,54675:down|hsa:8897,MTMR3,8897:up|hsa:151056,PLB1,151056:down|hsa:23175,LPIN1,23175:down|hsa:23646,PLD3,23646:up|hsa:10390,CEPT1,10390:down|hsa:9791,PTDSS1,9791:down|hsa:126969,SLC44A3,126969:down|hsa:23171,GPD1L,23171:down|hsa:5321,PLA2G4A,5321:down|hsa:146850,PIK3R6,146850:up|…
Cell-cell junction organization	Reactome	REACT_19331	10	60	8995	82029	0.00111172873819	0.00073144863402	0.150179423003	0.956480755879	25945|999|50855|5818|5819|1364|1009|50848|1012|1000	http://www.reactome.org/cgi-bin/eventbrowser_st_id?ST_ID=REACT_19331	hsa:25945,PVRL3,25945:up|hsa:999,CDH1,999:down|hsa:50855,PARD6A,50855:down|hsa:5818,PVRL1,5818:down|hsa:5819,PVRL2,5819:up|hsa:1364,CLDN4,1364:down|hsa:1009,CDH11,1009:up|hsa:50848,F11R,50848:up|hsa:1012,CDH13,1012:down|hsa:1000,CDH2,1000:up
Sema4D induced cell migration and growth-cone collapse	Reactome	REACT_19277	5	24	8995	82029	0.000555864369094	0.000292579453608	0.152868350629	0.956480755879	4628|9475|10507|5364|387	http://www.reactome.org/cgi-bin/eventbrowser_st_id?ST_ID=REACT_19277	hsa:4628,MYH10,4628:up|hsa:9475,ROCK2,9475:up|hsa:10507,SEMA4D,10507:up|hsa:5364,PLXNB1,5364:down|hsa:387,RHOA,387:down
Smooth Muscle Contraction	Reactome	REACT_20558	5	24	8995	82029	0.000555864369094	0.000292579453608	0.152868350629	0.956480755879	3672|3693|59|7170|805	http://www.reactome.org/cgi-bin/eventbrowser_st_id?ST_ID=REACT_20558	hsa:3672,ITGA1,3672:up|hsa:3693,ITGB5,3693:up|hsa:59,ACTA2,59:up|hsa:7170,TPM3,7170:down|hsa:805,CALM2,805:down
Activation of Matrix Metalloproteinases	Reactome	REACT_118682	6	31	8995	82029	0.000667037242913	0.000377915127577	0.153517832006	0.956480755879	4322|4314|7077|7177|4313|1513	http://www.reactome.org/cgi-bin/eventbrowser_st_id?ST_ID=REACT_118682	hsa:4322,MMP13,4322:down|hsa:4314,MMP3,4314:up|hsa:7077,TIMP2,7077:up|hsa:7177,TPSAB1,7177:up|hsa:4313,MMP2,4313:up|hsa:1513,CTSK,1513:up
Interleukin-7 signaling	Reactome	REACT_115529	3	11	8995	82029	0.000333518621456	0.000134098916237	0.154322010892	0.956480755879	3575|5295|3718	http://www.reactome.org/cgi-bin/eventbrowser_st_id?ST_ID=REACT_115529	hsa:3575,IL7R,3575:down|hsa:5295,PIK3R1,5295:down|hsa:3718,JAK3,3718:up
Facilitative Na+-independent glucose transporters	Reactome	REACT_19343	3	11	8995	82029	0.000333518621456	0.000134098916237	0.154322010892	0.956480755879	154091|6515|56606	http://www.reactome.org/cgi-bin/eventbrowser_st_id?ST_ID=REACT_19343	hsa:154091,SLC2A12,154091:up|hsa:6515,SLC2A3,6515:up|hsa:56606,SLC2A9,56606:down
mRNA decay by 3' to 5' exoribonuclease	Reactome	REACT_20619	3	11	8995	82029	0.000333518621456	0.000134098916237	0.154322010892	0.956480755879	5393|54512|28960	http://www.reactome.org/cgi-bin/eventbrowser_st_id?ST_ID=REACT_20619	hsa:5393,EXOSC9,5393:down|hsa:54512,EXOSC4,54512:down|hsa:28960,DCPS,28960:down
SLBP Dependent Processing of Replication-Dependent Histone Pre-mRNAs	Reactome	REACT_1364	3	11	8995	82029	0.000333518621456	0.000134098916237	0.154322010892	0.956480755879	4686|84967|6635	http://www.reactome.org/cgi-bin/eventbrowser_st_id?ST_ID=REACT_1364	hsa:4686,NCBP1,4686:down|hsa:84967,LSM10,84967:down|hsa:6635,SNRPE,6635:down
Nicotinate metabolism	Reactome	REACT_11088	3	11	8995	82029	0.000333518621456	0.000134098916237	0.154322010892	0.956480755879	65220|10135|55191	http://www.reactome.org/cgi-bin/eventbrowser_st_id?ST_ID=REACT_11088	hsa:65220,NADK,65220:down|hsa:10135,NAMPT,10135:down|hsa:55191,NADSYN1,55191:down
Purine catabolism	Reactome	REACT_2086	3	11	8995	82029	0.000333518621456	0.000134098916237	0.154322010892	0.956480755879	9615|22978|4907	http://www.reactome.org/cgi-bin/eventbrowser_st_id?ST_ID=REACT_2086	hsa:9615,GDA,9615:up|hsa:22978,NT5C2,22978:up|hsa:4907,NT5E,4907:up
p75 NTR receptor-mediated signalling	Reactome	REACT_13776	13	84	8995	82029	0.00144524735964	0.00102402808763	0.159690031561	0.956480755879	9138|836|7074|6610|9181|29|221472|7189|50649|23263|387|26230|83464	http://www.reactome.org/cgi-bin/eventbrowser_st_id?ST_ID=REACT_13776	hsa:9138,ARHGEF1,9138:up|hsa:836,CASP3,836:down|hsa:7074,TIAM1,7074:up|hsa:6610,SMPD2,6610:down|hsa:9181,ARHGEF2,9181:down|hsa:29,ABR,29:up|hsa:221472,FGD2,221472:up|hsa:7189,TRAF6,7189:up|hsa:50649,ARHGEF4,50649:down|hsa:23263,MCF2L,23263:down|hsa:387,RHOA,387:down|hsa:26230,TIAM2,26230:up|hsa:83464,APH1B,83464:up
Signaling by NOTCH	Reactome	REACT_299	16	108	8995	82029	0.0017787659811	0.00131660754124	0.163179353354	0.956480755879	3714|10402|7091|7089|1272|92737|4192|7157|10959|79718|3280|113878|83464|408|1024|192669	http://www.reactome.org/cgi-bin/eventbrowser_st_id?ST_ID=REACT_299	hsa:3714,JAG2,3714:down|hsa:10402,ST3GAL6,10402:up|hsa:7091,TLE4,7091:up|hsa:7089,TLE2,7089:up|hsa:1272,CNTN1,1272:down|hsa:92737,DNER,92737:up|hsa:4192,MDK,4192:down|hsa:7157,TP53,7157:up|hsa:10959,TMED2,10959:down|hsa:79718,TBL1XR1,79718:down|hsa:3280,HES1,3280:down|hsa:113878,DTX2,113878:down|hsa:83464,APH1B,83464:up|hsa:408,ARRB1,408:up|hsa:1024,CDK8,1024:down|hsa:192669,AGO3,192669:down
Signaling by Insulin receptor	Reactome	REACT_498	16	108	8995	82029	0.0017787659811	0.00131660754124	0.163179353354	0.956480755879	81617|90423|5295|9296|57761|1975|3569|3570|5140|51422|6194|51382|523|155066|3643|51606	http://www.reactome.org/cgi-bin/eventbrowser_st_id?ST_ID=REACT_498	hsa:81617,CAB39L,81617:down|hsa:90423,ATP6V1E2,90423:down|hsa:5295,PIK3R1,5295:down|hsa:9296,ATP6V1F,9296:down|hsa:57761,TRIB3,57761:down|hsa:1975,EIF4B,1975:down|hsa:3569,IL6,3569:up|hsa:3570,IL6R,3570:down|hsa:5140,PDE3B,5140:up|hsa:51422,PRKAG2,51422:down|hsa:6194,RPS6,6194:down|hsa:51382,ATP6V1D,51382:up|hsa:523,ATP6V1A,523:up|hsa:155066,ATP6V0E2,155066:down|hsa:3643,INSR,3643:up|hsa:51606,AT…
Degradation of the extracellular matrix	Reactome	REACT_118572	17	116	8995	82029	0.00188993885492	0.00141413402577	0.163561457543	0.956480755879	1284|7077|836|1289|4322|999|3909|4313|649|7177|3914|1294|1292|4314|1291|1513|1295	http://www.reactome.org/cgi-bin/eventbrowser_st_id?ST_ID=REACT_118572	hsa:1284,COL4A2,1284:up|hsa:7077,TIMP2,7077:up|hsa:836,CASP3,836:down|hsa:1289,COL5A1,1289:up|hsa:4322,MMP13,4322:down|hsa:999,CDH1,999:down|hsa:3909,LAMA3,3909:up|hsa:4313,MMP2,4313:up|hsa:649,BMP1,649:down|hsa:7177,TPSAB1,7177:up|hsa:3914,LAMB3,3914:down|hsa:1294,COL7A1,1294:down|hsa:1292,COL6A2,1292:up|hsa:4314,MMP3,4314:up|hsa:1291,COL6A1,1291:up|hsa:1513,CTSK,1513:up|hsa:1295,COL8A1,1295:up
Binding and Uptake of Ligands by Scavenger Receptors	Reactome	REACT_160300	7	39	8995	82029	0.000778210116732	0.000475441612113	0.164644354741	0.956480755879	1284|10525|6288|7184|2495|4035|348	http://www.reactome.org/cgi-bin/eventbrowser_st_id?ST_ID=REACT_160300	hsa:1284,COL4A2,1284:up|hsa:10525,HYOU1,10525:down|hsa:6288,SAA1,6288:down|hsa:7184,HSP90B1,7184:down|hsa:2495,FTH1,2495:down|hsa:4035,LRP1,4035:down|hsa:348,APOE,348:up
Formation of Fibrin Clot (Clotting Cascade)	Reactome	REACT_2051	7	39	8995	82029	0.000778210116732	0.000475441612113	0.164644354741	0.956480755879	5270|5627|7056|5547|10544|2157|2161	http://www.reactome.org/cgi-bin/eventbrowser_st_id?ST_ID=REACT_2051	hsa:5270,SERPINE2,5270:up|hsa:5627,PROS1,5627:up|hsa:7056,THBD,7056:down|hsa:5547,PRCP,5547:down|hsa:10544,PROCR,10544:down|hsa:2157,F8,2157:up|hsa:2161,F12,2161:down
Protein folding	Reactome	REACT_16952	9	54	8995	82029	0.00100055586437	0.000658303770618	0.16634385881	0.956480755879	7277|7278|26190|63971|5201|10528|22948|26224|26234	http://www.reactome.org/cgi-bin/eventbrowser_st_id?ST_ID=REACT_16952	hsa:7277,TUBA4A,7277:down|hsa:7278,TUBA3C,7278:down|hsa:26190,FBXW2,26190:down|hsa:63971,KIF13A,63971:down|hsa:5201,PFDN1,5201:down|hsa:10528,NOP56,10528:down|hsa:22948,CCT5,22948:up|hsa:26224,FBXL3,26224:up|hsa:26234,FBXL5,26234:up
Synthesis and interconversion of nucleotide di- and triphosphates	Reactome	REACT_21330	4	18	8995	82029	0.000444691495275	0.000219434590206	0.166754800562	0.956480755879	50484|1503|2987|2745	http://www.reactome.org/cgi-bin/eventbrowser_st_id?ST_ID=REACT_21330	hsa:50484,RRM2B,50484:up|hsa:1503,CTPS1,1503:down|hsa:2987,GUK1,2987:down|hsa:2745,GLRX,2745:up
Formation of ATP by chemiosmotic coupling	Reactome	REACT_6759	4	18	8995	82029	0.000444691495275	0.000219434590206	0.166754800562	0.956480755879	9551|506|513|522	http://www.reactome.org/cgi-bin/eventbrowser_st_id?ST_ID=REACT_6759	hsa:9551,ATP5J2,9551:down|hsa:506,ATP5B,506:down|hsa:513,ATP5D,513:down|hsa:522,ATP5J,522:down
GABA synthesis, release, reuptake and degradation	Reactome	REACT_23947	4	18	8995	82029	0.000444691495275	0.000219434590206	0.166754800562	0.956480755879	6804|2571|6538|6540	http://www.reactome.org/cgi-bin/eventbrowser_st_id?ST_ID=REACT_23947	hsa:6804,STX1A,6804:down|hsa:2571,GAD1,2571:down|hsa:6538,SLC6A11,6538:down|hsa:6540,SLC6A13,6540:up
Gap junction assembly	Reactome	REACT_9509	6	32	8995	82029	0.000667037242913	0.000390105938144	0.168053242411	0.956480755879	7277|127534|2700|10052|57165|7278	http://www.reactome.org/cgi-bin/eventbrowser_st_id?ST_ID=REACT_9509	hsa:7277,TUBA4A,7277:down|hsa:127534,GJB4,127534:up|hsa:2700,GJA3,2700:up|hsa:10052,GJC1,10052:up|hsa:57165,GJC2,57165:up|hsa:7278,TUBA3C,7278:down
Eukaryotic Translation Termination	Reactome	REACT_1986	13	85	8995	82029	0.00144524735964	0.00103621889819	0.168500089759	0.956480755879	6222|6208|6203|6144|6235|6194|6142|6227|6157|6158|6171|6129|6232	http://www.reactome.org/cgi-bin/eventbrowser_st_id?ST_ID=REACT_1986	hsa:6222,RPS18,6222:down|hsa:6208,RPS14,6208:down|hsa:6203,RPS9,6203:down|hsa:6144,RPL21,6144:down|hsa:6235,RPS29,6235:down|hsa:6194,RPS6,6194:down|hsa:6142,RPL18A,6142:down|hsa:6227,RPS21,6227:down|hsa:6157,RPL27A,6157:up|hsa:6158,RPL28,6158:up|hsa:6171,RPL41,6171:down|hsa:6129,RPL7,6129:down|hsa:6232,RPS27,6232:down
Viral mRNA Translation	Reactome	REACT_9491	13	85	8995	82029	0.00144524735964	0.00103621889819	0.168500089759	0.956480755879	6222|6208|6203|6144|6235|6194|6142|6227|6157|6158|6171|6129|6232	http://www.reactome.org/cgi-bin/eventbrowser_st_id?ST_ID=REACT_9491	hsa:6222,RPS18,6222:down|hsa:6208,RPS14,6208:down|hsa:6203,RPS9,6203:down|hsa:6144,RPL21,6144:down|hsa:6235,RPS29,6235:down|hsa:6194,RPS6,6194:down|hsa:6142,RPL18A,6142:down|hsa:6227,RPS21,6227:down|hsa:6157,RPL27A,6157:up|hsa:6158,RPL28,6158:up|hsa:6171,RPL41,6171:down|hsa:6129,RPL7,6129:down|hsa:6232,RPS27,6232:down
TRP channels	Reactome	REACT_169333	5	25	8995	82029	0.000555864369094	0.000304770264175	0.169471864066	0.956480755879	7220|55283|29850|140803|7226	http://www.reactome.org/cgi-bin/eventbrowser_st_id?ST_ID=REACT_169333	hsa:7220,TRPC1,7220:up|hsa:55283,MCOLN3,55283:up|hsa:29850,TRPM5,29850:up|hsa:140803,TRPM6,140803:up|hsa:7226,TRPM2,7226:down
G0 and Early G1	Reactome	REACT_111214	5	25	8995	82029	0.000555864369094	0.000304770264175	0.169471864066	0.956480755879	5928|1874|5111|55957|993	http://www.reactome.org/cgi-bin/eventbrowser_st_id?ST_ID=REACT_111214	hsa:5928,RBBP4,5928:down|hsa:1874,E2F4,1874:down|hsa:5111,PCNA,5111:down|hsa:55957,LIN37,55957:up|hsa:993,CDC25A,993:down
Detoxification of Reactive Oxygen Species	Reactome	REACT_264249	5	25	8995	82029	0.000555864369094	0.000304770264175	0.169471864066	0.956480755879	54205|2878|2877|5052|538	http://www.reactome.org/cgi-bin/eventbrowser_st_id?ST_ID=REACT_264249	hsa:54205,CYCS,54205:down|hsa:2878,GPX3,2878:down|hsa:2877,GPX2,2877:down|hsa:5052,PRDX1,5052:down|hsa:538,ATP7A,538:up
MyD88:Mal cascade initiated on plasma membrane	Reactome	REACT_6788	14	93	8995	82029	0.00155642023346	0.00113374538273	0.16978497128	0.956480755879	4214|1849|6288|3569|3570|114609|5519|7189|1846|5601|351|8651|5609|4205	http://www.reactome.org/cgi-bin/eventbrowser_st_id?ST_ID=REACT_6788	hsa:4214,MAP3K1,4214:up|hsa:1849,DUSP7,1849:down|hsa:6288,SAA1,6288:down|hsa:3569,IL6,3569:up|hsa:3570,IL6R,3570:down|hsa:114609,TIRAP,114609:down|hsa:5519,PPP2R1B,5519:down|hsa:7189,TRAF6,7189:up|hsa:1846,DUSP4,1846:up|hsa:5601,MAPK9,5601:up|hsa:351,APP,351:down|hsa:8651,SOCS1,8651:up|hsa:5609,MAP2K7,5609:up|hsa:4205,MEF2A,4205:down
Toll Like Receptor TLR6:TLR2 Cascade	Reactome	REACT_8006	14	93	8995	82029	0.00155642023346	0.00113374538273	0.16978497128	0.956480755879	4214|1849|6288|3569|3570|114609|5519|7189|1846|5601|351|8651|5609|4205	http://www.reactome.org/cgi-bin/eventbrowser_st_id?ST_ID=REACT_8006	hsa:4214,MAP3K1,4214:up|hsa:1849,DUSP7,1849:down|hsa:6288,SAA1,6288:down|hsa:3569,IL6,3569:up|hsa:3570,IL6R,3570:down|hsa:114609,TIRAP,114609:down|hsa:5519,PPP2R1B,5519:down|hsa:7189,TRAF6,7189:up|hsa:1846,DUSP4,1846:up|hsa:5601,MAPK9,5601:up|hsa:351,APP,351:down|hsa:8651,SOCS1,8651:up|hsa:5609,MAP2K7,5609:up|hsa:4205,MEF2A,4205:down
Influenza Life Cycle	Reactome	REACT_6145	19	133	8995	82029	0.00211228460256	0.00162137780541	0.17060899879	0.956480755879	6222|5430|3837|6144|2962|6208|6203|23636|6235|6194|6142|23165|6227|6157|6158|6171|6129|55746|6232	http://www.reactome.org/cgi-bin/eventbrowser_st_id?ST_ID=REACT_6145	hsa:6222,RPS18,6222:down|hsa:5430,POLR2A,5430:up|hsa:3837,KPNB1,3837:down|hsa:6144,RPL21,6144:down|hsa:2962,GTF2F1,2962:up|hsa:6208,RPS14,6208:down|hsa:6203,RPS9,6203:down|hsa:23636,NUP62,23636:up|hsa:6235,RPS29,6235:down|hsa:6194,RPS6,6194:down|hsa:6142,RPL18A,6142:down|hsa:23165,NUP205,23165:down|hsa:6227,RPS21,6227:down|hsa:6157,RPL27A,6157:up|hsa:6158,RPL28,6158:up|hsa:6171,RPL41,6171:down|hs…
Cell death signalling via NRAGE, NRIF and NADE	Reactome	REACT_13720	10	62	8995	82029	0.00111172873819	0.000755830255154	0.170739146128	0.956480755879	836|7074|29|221472|7189|50649|23263|9181|26230|83464	http://www.reactome.org/cgi-bin/eventbrowser_st_id?ST_ID=REACT_13720	hsa:836,CASP3,836:down|hsa:7074,TIAM1,7074:up|hsa:29,ABR,29:up|hsa:221472,FGD2,221472:up|hsa:7189,TRAF6,7189:up|hsa:50649,ARHGEF4,50649:down|hsa:23263,MCF2L,23263:down|hsa:9181,ARHGEF2,9181:down|hsa:26230,TIAM2,26230:up|hsa:83464,APH1B,83464:up
Collagen degradation	Reactome	REACT_150401	10	62	8995	82029	0.00111172873819	0.000755830255154	0.170739146128	0.956480755879	1284|4313|4314|4322|1289|1294|1292|1291|1513|1295	http://www.reactome.org/cgi-bin/eventbrowser_st_id?ST_ID=REACT_150401	hsa:1284,COL4A2,1284:up|hsa:4313,MMP2,4313:up|hsa:4314,MMP3,4314:up|hsa:4322,MMP13,4322:down|hsa:1289,COL5A1,1289:up|hsa:1294,COL7A1,1294:down|hsa:1292,COL6A2,1292:up|hsa:1291,COL6A1,1291:up|hsa:1513,CTSK,1513:up|hsa:1295,COL8A1,1295:up
Influenza Viral RNA Transcription and Replication	Reactome	REACT_6152	18	125	8995	82029	0.00200111172874	0.00152385132087	0.170969083805	0.956480755879	6222|5430|23636|2962|6208|6203|6144|6235|6194|6142|23165|6227|6157|6158|6171|6129|55746|6232	http://www.reactome.org/cgi-bin/eventbrowser_st_id?ST_ID=REACT_6152	hsa:6222,RPS18,6222:down|hsa:5430,POLR2A,5430:up|hsa:23636,NUP62,23636:up|hsa:2962,GTF2F1,2962:up|hsa:6208,RPS14,6208:down|hsa:6203,RPS9,6203:down|hsa:6144,RPL21,6144:down|hsa:6235,RPS29,6235:down|hsa:6194,RPS6,6194:down|hsa:6142,RPL18A,6142:down|hsa:23165,NUP205,23165:down|hsa:6227,RPS21,6227:down|hsa:6157,RPL27A,6157:up|hsa:6158,RPL28,6158:up|hsa:6171,RPL41,6171:down|hsa:6129,RPL7,6129:down|hsa…
Signaling by NOTCH1 in Cancer	Reactome	REACT_160214	11	70	8995	82029	0.00122290161201	0.00085335673969	0.173878098296	0.956480755879	3714|7091|7089|1272|92737|79718|1024|113878|83464|3280|408	http://www.reactome.org/cgi-bin/eventbrowser_st_id?ST_ID=REACT_160214	hsa:3714,JAG2,3714:down|hsa:7091,TLE4,7091:up|hsa:7089,TLE2,7089:up|hsa:1272,CNTN1,1272:down|hsa:92737,DNER,92737:up|hsa:79718,TBL1XR1,79718:down|hsa:1024,CDK8,1024:down|hsa:113878,DTX2,113878:down|hsa:83464,APH1B,83464:up|hsa:3280,HES1,3280:down|hsa:408,ARRB1,408:up
Signaling by NOTCH1 HD Domain Mutants in Cancer	Reactome	REACT_160133	11	70	8995	82029	0.00122290161201	0.00085335673969	0.173878098296	0.956480755879	3714|7091|7089|1272|92737|79718|1024|113878|83464|3280|408	http://www.reactome.org/cgi-bin/eventbrowser_st_id?ST_ID=REACT_160133	hsa:3714,JAG2,3714:down|hsa:7091,TLE4,7091:up|hsa:7089,TLE2,7089:up|hsa:1272,CNTN1,1272:down|hsa:92737,DNER,92737:up|hsa:79718,TBL1XR1,79718:down|hsa:1024,CDK8,1024:down|hsa:113878,DTX2,113878:down|hsa:83464,APH1B,83464:up|hsa:3280,HES1,3280:down|hsa:408,ARRB1,408:up
Signaling by NOTCH1 PEST Domain Mutants in Cancer	Reactome	REACT_160301	11	70	8995	82029	0.00122290161201	0.00085335673969	0.173878098296	0.956480755879	3714|7091|7089|1272|92737|79718|1024|113878|83464|3280|408	http://www.reactome.org/cgi-bin/eventbrowser_st_id?ST_ID=REACT_160301	hsa:3714,JAG2,3714:down|hsa:7091,TLE4,7091:up|hsa:7089,TLE2,7089:up|hsa:1272,CNTN1,1272:down|hsa:92737,DNER,92737:up|hsa:79718,TBL1XR1,79718:down|hsa:1024,CDK8,1024:down|hsa:113878,DTX2,113878:down|hsa:83464,APH1B,83464:up|hsa:3280,HES1,3280:down|hsa:408,ARRB1,408:up
Signaling by NOTCH1	Reactome	REACT_118859	11	70	8995	82029	0.00122290161201	0.00085335673969	0.173878098296	0.956480755879	3714|7091|7089|1272|92737|79718|1024|113878|83464|3280|408	http://www.reactome.org/cgi-bin/eventbrowser_st_id?ST_ID=REACT_118859	hsa:3714,JAG2,3714:down|hsa:7091,TLE4,7091:up|hsa:7089,TLE2,7089:up|hsa:1272,CNTN1,1272:down|hsa:92737,DNER,92737:up|hsa:79718,TBL1XR1,79718:down|hsa:1024,CDK8,1024:down|hsa:113878,DTX2,113878:down|hsa:83464,APH1B,83464:up|hsa:3280,HES1,3280:down|hsa:408,ARRB1,408:up
Signaling by NOTCH1 t(7;9)(NOTCH1:M1580_K2555) Translocation Mutant	Reactome	REACT_160082	11	70	8995	82029	0.00122290161201	0.00085335673969	0.173878098296	0.956480755879	3714|7091|7089|1272|92737|79718|1024|113878|83464|3280|408	http://www.reactome.org/cgi-bin/eventbrowser_st_id?ST_ID=REACT_160082	hsa:3714,JAG2,3714:down|hsa:7091,TLE4,7091:up|hsa:7089,TLE2,7089:up|hsa:1272,CNTN1,1272:down|hsa:92737,DNER,92737:up|hsa:79718,TBL1XR1,79718:down|hsa:1024,CDK8,1024:down|hsa:113878,DTX2,113878:down|hsa:83464,APH1B,83464:up|hsa:3280,HES1,3280:down|hsa:408,ARRB1,408:up
Signaling by NOTCH1 HD+PEST Domain Mutants in Cancer	Reactome	REACT_160248	11	70	8995	82029	0.00122290161201	0.00085335673969	0.173878098296	0.956480755879	3714|7091|7089|1272|92737|79718|1024|113878|83464|3280|408	http://www.reactome.org/cgi-bin/eventbrowser_st_id?ST_ID=REACT_160248	hsa:3714,JAG2,3714:down|hsa:7091,TLE4,7091:up|hsa:7089,TLE2,7089:up|hsa:1272,CNTN1,1272:down|hsa:92737,DNER,92737:up|hsa:79718,TBL1XR1,79718:down|hsa:1024,CDK8,1024:down|hsa:113878,DTX2,113878:down|hsa:83464,APH1B,83464:up|hsa:3280,HES1,3280:down|hsa:408,ARRB1,408:up
FBXW7 Mutants and NOTCH1 in Cancer	Reactome	REACT_160099	11	70	8995	82029	0.00122290161201	0.00085335673969	0.173878098296	0.956480755879	3714|7091|7089|1272|92737|79718|1024|113878|83464|3280|408	http://www.reactome.org/cgi-bin/eventbrowser_st_id?ST_ID=REACT_160099	hsa:3714,JAG2,3714:down|hsa:7091,TLE4,7091:up|hsa:7089,TLE2,7089:up|hsa:1272,CNTN1,1272:down|hsa:92737,DNER,92737:up|hsa:79718,TBL1XR1,79718:down|hsa:1024,CDK8,1024:down|hsa:113878,DTX2,113878:down|hsa:83464,APH1B,83464:up|hsa:3280,HES1,3280:down|hsa:408,ARRB1,408:up
Ionotropic activity of Kainate Receptors	Reactome	REACT_21322	3	12	8995	82029	0.000333518621456	0.000146289726804	0.179517445442	0.956480755879	805|2898|1742	http://www.reactome.org/cgi-bin/eventbrowser_st_id?ST_ID=REACT_21322	hsa:805,CALM2,805:down|hsa:2898,GRIK2,2898:up|hsa:1742,DLG4,1742:up
ERKs are inactivated	Reactome	REACT_12436	3	12	8995	82029	0.000333518621456	0.000146289726804	0.179517445442	0.956480755879	5519|1849|1846	http://www.reactome.org/cgi-bin/eventbrowser_st_id?ST_ID=REACT_12436	hsa:5519,PPP2R1B,5519:down|hsa:1849,DUSP7,1849:down|hsa:1846,DUSP4,1846:up
Activation of Ca-permeable Kainate Receptor	Reactome	REACT_21346	3	12	8995	82029	0.000333518621456	0.000146289726804	0.179517445442	0.956480755879	805|2898|1742	http://www.reactome.org/cgi-bin/eventbrowser_st_id?ST_ID=REACT_21346	hsa:805,CALM2,805:down|hsa:2898,GRIK2,2898:up|hsa:1742,DLG4,1742:up
Synthesis of PE	Reactome	REACT_120919	3	12	8995	82029	0.000333518621456	0.000146289726804	0.179517445442	0.956480755879	10390|5833|23175	http://www.reactome.org/cgi-bin/eventbrowser_st_id?ST_ID=REACT_120919	hsa:10390,CEPT1,10390:down|hsa:5833,PCYT2,5833:down|hsa:23175,LPIN1,23175:down
Tetrahydrobiopterin (BH4) synthesis, recycling, salvage and regulation	Reactome	REACT_111176	3	12	8995	82029	0.000333518621456	0.000146289726804	0.179517445442	0.956480755879	4846|6697|805	http://www.reactome.org/cgi-bin/eventbrowser_st_id?ST_ID=REACT_111176	hsa:4846,NOS3,4846:down|hsa:6697,SPR,6697:down|hsa:805,CALM2,805:down
Cytokine Signaling in Immune system	Reactome	REACT_75790	39	300	8995	82029	0.00433574207893	0.0036572431701	0.179743423825	0.956480755879	5295|3718|23650|7341|23636|3557|3554|3553|3383|834|3575|3430|2889|51191|3570|3572|2688|8651|91543|55746|3665|3664|3837|3663|1154|8519|54739|55128|1437|4684|2210|4939|3115|3569|1438|7189|23165|684|51127	http://www.reactome.org/cgi-bin/eventbrowser_st_id?ST_ID=REACT_75790	hsa:5295,PIK3R1,5295:down|hsa:3718,JAK3,3718:up|hsa:23650,TRIM29,23650:down|hsa:7341,SUMO1,7341:up|hsa:23636,NUP62,23636:up|hsa:3557,IL1RN,3557:down|hsa:3554,IL1R1,3554:up|hsa:3553,IL1B,3553:down|hsa:3383,ICAM1,3383:down|hsa:834,CASP1,834:down|hsa:3575,IL7R,3575:down|hsa:3430,IFI35,3430:up|hsa:2889,RAPGEF1,2889:up|hsa:51191,HERC5,51191:up|hsa:3570,IL6R,3570:down|hsa:3572,IL6ST,3572:up|hsa:2688,GH…
Asymmetric localization of PCP proteins	Reactome	REACT_264478	10	63	8995	82029	0.00111172873819	0.000768021065721	0.181493863769	0.956480755879	5719|5714|50855|5710|144165|1856|5683|7976|5691|57216	http://www.reactome.org/cgi-bin/eventbrowser_st_id?ST_ID=REACT_264478	hsa:5719,PSMD13,5719:up|hsa:5714,PSMD8,5714:down|hsa:50855,PARD6A,50855:down|hsa:5710,PSMD4,5710:down|hsa:144165,PRICKLE1,144165:up|hsa:1856,DVL2,1856:up|hsa:5683,PSMA2,5683:down|hsa:7976,FZD3,7976:down|hsa:5691,PSMB3,5691:up|hsa:57216,VANGL2,57216:up
Formation of the HIV-1 Early Elongation Complex	Reactome	REACT_6319	6	33	8995	82029	0.000667037242913	0.000402296748711	0.183137375163	0.956480755879	4686|5430|9150|2962|6829|7469	http://www.reactome.org/cgi-bin/eventbrowser_st_id?ST_ID=REACT_6319	hsa:4686,NCBP1,4686:down|hsa:5430,POLR2A,5430:up|hsa:9150,CTDP1,9150:down|hsa:2962,GTF2F1,2962:up|hsa:6829,SUPT5H,6829:up|hsa:7469,NELFA,7469:down
Formation of the Early Elongation Complex	Reactome	REACT_846	6	33	8995	82029	0.000667037242913	0.000402296748711	0.183137375163	0.956480755879	4686|5430|9150|2962|6829|7469	http://www.reactome.org/cgi-bin/eventbrowser_st_id?ST_ID=REACT_846	hsa:4686,NCBP1,4686:down|hsa:5430,POLR2A,5430:up|hsa:9150,CTDP1,9150:down|hsa:2962,GTF2F1,2962:up|hsa:6829,SUPT5H,6829:up|hsa:7469,NELFA,7469:down
S6K1 signalling	Reactome	REACT_6772	2	6	8995	82029	0.000222345747638	7.3144863402e-05	0.183385744254	0.956480755879	6194|1975	http://www.reactome.org/cgi-bin/eventbrowser_st_id?ST_ID=REACT_6772	hsa:6194,RPS6,6194:down|hsa:1975,EIF4B,1975:down
CREB phosphorylation through the activation of CaMKK	Reactome	REACT_20661	2	6	8995	82029	0.000222345747638	7.3144863402e-05	0.183385744254	0.956480755879	84254|805	http://www.reactome.org/cgi-bin/eventbrowser_st_id?ST_ID=REACT_20661	hsa:84254,CAMKK1,84254:down|hsa:805,CALM2,805:down
Assembly of the ORC complex at the origin of replication	Reactome	REACT_567	2	6	8995	82029	0.000222345747638	7.3144863402e-05	0.183385744254	0.956480755879	5001|4998	http://www.reactome.org/cgi-bin/eventbrowser_st_id?ST_ID=REACT_567	hsa:5001,ORC5,5001:down|hsa:4998,ORC1,4998:down
SUMO is proteolytically processed	Reactome	REACT_163725	2	6	8995	82029	0.000222345747638	7.3144863402e-05	0.183385744254	0.956480755879	205564|7341	http://www.reactome.org/cgi-bin/eventbrowser_st_id?ST_ID=REACT_163725	hsa:205564,SENP5,205564:down|hsa:7341,SUMO1,7341:up
Uptake and function of anthrax toxins	Reactome	REACT_264618	2	6	8995	82029	0.000222345747638	7.3144863402e-05	0.183385744254	0.956480755879	5609|10015	http://www.reactome.org/cgi-bin/eventbrowser_st_id?ST_ID=REACT_264618	hsa:5609,MAP2K7,5609:up|hsa:10015,PDCD6IP,10015:up
Platelet degranulation	Reactome	REACT_318	12	79	8995	82029	0.00133407448583	0.000963074034793	0.185788996928	0.956480755879	7424|7277|5627|1191|7057|3690|3481|2157|351|7042|81|805	http://www.reactome.org/cgi-bin/eventbrowser_st_id?ST_ID=REACT_318	hsa:7424,VEGFC,7424:down|hsa:7277,TUBA4A,7277:down|hsa:5627,PROS1,5627:up|hsa:1191,CLU,1191:up|hsa:7057,THBS1,7057:down|hsa:3690,ITGB3,3690:up|hsa:3481,IGF2,3481:up|hsa:2157,F8,2157:up|hsa:351,APP,351:down|hsa:7042,TGFB2,7042:up|hsa:81,ACTN4,81:up|hsa:805,CALM2,805:down
DARPP-32 events	Reactome	REACT_15334	5	26	8995	82029	0.000555864369094	0.000316961074742	0.186737007278	0.956480755879	5519|5532|5577|805|5141	http://www.reactome.org/cgi-bin/eventbrowser_st_id?ST_ID=REACT_15334	hsa:5519,PPP2R1B,5519:down|hsa:5532,PPP3CB,5532:up|hsa:5577,PRKAR2B,5577:up|hsa:805,CALM2,805:down|hsa:5141,PDE4A,5141:up
Toll Like Receptor 7/8 (TLR7/8) Cascade	Reactome	REACT_9020	13	87	8995	82029	0.00144524735964	0.00106060051933	0.186826280067	0.956480755879	3665|4214|1849|6288|3569|3570|1846|5519|7189|5601|351|5609|4205	http://www.reactome.org/cgi-bin/eventbrowser_st_id?ST_ID=REACT_9020	hsa:3665,IRF7,3665:up|hsa:4214,MAP3K1,4214:up|hsa:1849,DUSP7,1849:down|hsa:6288,SAA1,6288:down|hsa:3569,IL6,3569:up|hsa:3570,IL6R,3570:down|hsa:1846,DUSP4,1846:up|hsa:5519,PPP2R1B,5519:down|hsa:7189,TRAF6,7189:up|hsa:5601,MAPK9,5601:up|hsa:351,APP,351:down|hsa:5609,MAP2K7,5609:up|hsa:4205,MEF2A,4205:down
MyD88 dependent cascade initiated on endosome	Reactome	REACT_25222	13	87	8995	82029	0.00144524735964	0.00106060051933	0.186826280067	0.956480755879	3665|4214|1849|6288|3569|3570|1846|5519|7189|5601|351|5609|4205	http://www.reactome.org/cgi-bin/eventbrowser_st_id?ST_ID=REACT_25222	hsa:3665,IRF7,3665:up|hsa:4214,MAP3K1,4214:up|hsa:1849,DUSP7,1849:down|hsa:6288,SAA1,6288:down|hsa:3569,IL6,3569:up|hsa:3570,IL6R,3570:down|hsa:1846,DUSP4,1846:up|hsa:5519,PPP2R1B,5519:down|hsa:7189,TRAF6,7189:up|hsa:5601,MAPK9,5601:up|hsa:351,APP,351:down|hsa:5609,MAP2K7,5609:up|hsa:4205,MEF2A,4205:down
Metabolism of proteins	Reactome	REACT_17015	84	687	8995	82029	0.00933852140078	0.00837508685953	0.186854493261	0.956480755879	5393|23556|79868|1200|6144|22948|10525|8604|9804|6745|6142|56913|7341|56648|10528|6129|10559|285362|6194|7058|1938|3487|26234|64924|5627|1639|340075|5279|60559|3481|6235|1678|6227|6203|506|2688|374378|6208|467|10954|27090|4311|10402|4313|10130|80896|6804|205564|3485|54543|63971|5201|6731|26190|6222|6734|94005|6157|6158|3703|26503|10440|1650|6171|57452|7057|7277|26085|7278|5080|79695|54512|60412|2…	http://www.reactome.org/cgi-bin/eventbrowser_st_id?ST_ID=REACT_17015	hsa:5393,EXOSC9,5393:down|hsa:23556,PIGN,23556:up|hsa:79868,ALG13,79868:up|hsa:1200,TPP1,1200:down|hsa:6144,RPL21,6144:down|hsa:22948,CCT5,22948:up|hsa:10525,HYOU1,10525:down|hsa:8604,SLC25A12,8604:down|hsa:9804,TOMM20,9804:down|hsa:6745,SSR1,6745:down|hsa:6142,RPL18A,6142:down|hsa:56913,C1GALT1,56913:down|hsa:7341,SUMO1,7341:up|hsa:56648,EIF5A2,56648:down|hsa:10528,NOP56,10528:down|hsa:6129,RPL7…
eNOS activation and regulation	Reactome	REACT_12389	4	19	8995	82029	0.000444691495275	0.000231625400773	0.187093927957	0.956480755879	4846|6697|10434|805	http://www.reactome.org/cgi-bin/eventbrowser_st_id?ST_ID=REACT_12389	hsa:4846,NOS3,4846:down|hsa:6697,SPR,6697:down|hsa:10434,LYPLA1,10434:down|hsa:805,CALM2,805:down
Scavenging by Class A Receptors	Reactome	REACT_163699	4	19	8995	82029	0.000444691495275	0.000231625400773	0.187093927957	0.956480755879	1284|2495|7184|348	http://www.reactome.org/cgi-bin/eventbrowser_st_id?ST_ID=REACT_163699	hsa:1284,COL4A2,1284:up|hsa:2495,FTH1,2495:down|hsa:7184,HSP90B1,7184:down|hsa:348,APOE,348:up
Metabolism of nitric oxide	Reactome	REACT_12508	4	19	8995	82029	0.000444691495275	0.000231625400773	0.187093927957	0.956480755879	4846|6697|10434|805	http://www.reactome.org/cgi-bin/eventbrowser_st_id?ST_ID=REACT_12508	hsa:4846,NOS3,4846:down|hsa:6697,SPR,6697:down|hsa:10434,LYPLA1,10434:down|hsa:805,CALM2,805:down
Signaling by Hippo	Reactome	REACT_118607	4	19	8995	82029	0.000444691495275	0.000231625400773	0.187093927957	0.956480755879	836|25937|10413|1856	http://www.reactome.org/cgi-bin/eventbrowser_st_id?ST_ID=REACT_118607	hsa:836,CASP3,836:down|hsa:25937,WWTR1,25937:down|hsa:10413,YAP1,10413:up|hsa:1856,DVL2,1856:up
Formation of a pool of free 40S subunits	Reactome	REACT_1797	14	95	8995	82029	0.00155642023346	0.00115812700386	0.187343662814	0.956480755879	6222|6208|6203|6144|6235|6194|6142|8664|6227|6157|6158|6171|6129|6232	http://www.reactome.org/cgi-bin/eventbrowser_st_id?ST_ID=REACT_1797	hsa:6222,RPS18,6222:down|hsa:6208,RPS14,6208:down|hsa:6203,RPS9,6203:down|hsa:6144,RPL21,6144:down|hsa:6235,RPS29,6235:down|hsa:6194,RPS6,6194:down|hsa:6142,RPL18A,6142:down|hsa:8664,EIF3D,8664:up|hsa:6227,RPS21,6227:down|hsa:6157,RPL27A,6157:up|hsa:6158,RPL28,6158:up|hsa:6171,RPL41,6171:down|hsa:6129,RPL7,6129:down|hsa:6232,RPS27,6232:down
Recycling pathway of L1	Reactome	REACT_22365	7	41	8995	82029	0.000778210116732	0.000499823233247	0.191942901492	0.956480755879	57698|7277|7278|1808|24137|6456|161	http://www.reactome.org/cgi-bin/eventbrowser_st_id?ST_ID=REACT_22365	hsa:57698,,57698:up|hsa:7277,TUBA4A,7277:down|hsa:7278,TUBA3C,7278:down|hsa:1808,DPYSL2,1808:up|hsa:24137,KIF4A,24137:down|hsa:6456,SH3GL2,6456:up|hsa:161,AP2A2,161:up
Toll Like Receptor TLR1:TLR2 Cascade	Reactome	REACT_8005	14	96	8995	82029	0.00155642023346	0.00117031781443	0.196436067732	0.956480755879	4214|1849|6288|3569|3570|114609|5519|7189|1846|5601|351|8651|5609|4205	http://www.reactome.org/cgi-bin/eventbrowser_st_id?ST_ID=REACT_8005	hsa:4214,MAP3K1,4214:up|hsa:1849,DUSP7,1849:down|hsa:6288,SAA1,6288:down|hsa:3569,IL6,3569:up|hsa:3570,IL6R,3570:down|hsa:114609,TIRAP,114609:down|hsa:5519,PPP2R1B,5519:down|hsa:7189,TRAF6,7189:up|hsa:1846,DUSP4,1846:up|hsa:5601,MAPK9,5601:up|hsa:351,APP,351:down|hsa:8651,SOCS1,8651:up|hsa:5609,MAP2K7,5609:up|hsa:4205,MEF2A,4205:down
Toll Like Receptor 2 (TLR2) Cascade	Reactome	REACT_7980	14	96	8995	82029	0.00155642023346	0.00117031781443	0.196436067732	0.956480755879	4214|1849|6288|3569|3570|114609|5519|7189|1846|5601|351|8651|5609|4205	http://www.reactome.org/cgi-bin/eventbrowser_st_id?ST_ID=REACT_7980	hsa:4214,MAP3K1,4214:up|hsa:1849,DUSP7,1849:down|hsa:6288,SAA1,6288:down|hsa:3569,IL6,3569:up|hsa:3570,IL6R,3570:down|hsa:114609,TIRAP,114609:down|hsa:5519,PPP2R1B,5519:down|hsa:7189,TRAF6,7189:up|hsa:1846,DUSP4,1846:up|hsa:5601,MAPK9,5601:up|hsa:351,APP,351:down|hsa:8651,SOCS1,8651:up|hsa:5609,MAP2K7,5609:up|hsa:4205,MEF2A,4205:down
EPH-ephrin mediated repulsion of cells	Reactome	REACT_264198	8	49	8995	82029	0.00088938299055	0.000597349717783	0.19772429102	0.956480755879	2051|2050|4313|7074|1944|1945|83464|161	http://www.reactome.org/cgi-bin/eventbrowser_st_id?ST_ID=REACT_264198	hsa:2051,EPHB6,2051:down|hsa:2050,EPHB4,2050:down|hsa:4313,MMP2,4313:up|hsa:7074,TIAM1,7074:up|hsa:1944,EFNA3,1944:down|hsa:1945,EFNA4,1945:down|hsa:83464,APH1B,83464:up|hsa:161,AP2A2,161:up
Deadenylation-dependent mRNA decay	Reactome	REACT_20639	8	49	8995	82029	0.00088938299055	0.000597349717783	0.19772429102	0.956480755879	5393|255967|1975|23644|54512|28960|23019|4850	http://www.reactome.org/cgi-bin/eventbrowser_st_id?ST_ID=REACT_20639	hsa:5393,EXOSC9,5393:down|hsa:255967,PAN3,255967:down|hsa:1975,EIF4B,1975:down|hsa:23644,EDC4,23644:down|hsa:54512,EXOSC4,54512:down|hsa:28960,DCPS,28960:down|hsa:23019,CNOT1,23019:down|hsa:4850,CNOT4,4850:down
Metabolism of lipids and lipoproteins	Reactome	REACT_22258	68	552	8995	82029	0.00755975541968	0.00672932743298	0.198527618951	0.956480755879	64781|51805|10413|3638|5295|130367|200576|8529|11343|80736|51478|2820|231|285362|2053|340075|873|146850|8540|23171|6309|133522|23175|11283|29079|127281|3837|2877|81857|54675|1024|5833|204219|253782|23646|10390|23417|126969|1591|91012|5321|5468|7003|6715|26230|57761|1645|1490|348|79071|8897|2230|151056|5742|51422|57834|9791|6610|79718|55588|32|1573|81490|8644|25937|57153|84803|9926	http://www.reactome.org/cgi-bin/eventbrowser_st_id?ST_ID=REACT_22258	hsa:64781,CERK,64781:up|hsa:51805,COQ3,51805:down|hsa:10413,YAP1,10413:up|hsa:3638,INSIG1,3638:down|hsa:5295,PIK3R1,5295:down|hsa:130367,SGPP2,130367:up|hsa:200576,PIKFYVE,200576:up|hsa:8529,CYP4F2,8529:down|hsa:11343,MGLL,11343:up|hsa:80736,SLC44A4,80736:down|hsa:51478,HSD17B7,51478:down|hsa:2820,GPD2,2820:down|hsa:231,AKR1B1,231:down|hsa:285362,SUMF1,285362:up|hsa:2053,EPHX2,2053:down|hsa:34007…
Eukaryotic Translation Initiation	Reactome	REACT_2159	16	113	8995	82029	0.0017787659811	0.00137756159407	0.204179640251	0.956480755879	6222|6208|1975|6203|6144|1965|6235|6194|6142|8664|6227|6157|6158|6171|6129|6232	http://www.reactome.org/cgi-bin/eventbrowser_st_id?ST_ID=REACT_2159	hsa:6222,RPS18,6222:down|hsa:6208,RPS14,6208:down|hsa:1975,EIF4B,1975:down|hsa:6203,RPS9,6203:down|hsa:6144,RPL21,6144:down|hsa:1965,EIF2S1,1965:down|hsa:6235,RPS29,6235:down|hsa:6194,RPS6,6194:down|hsa:6142,RPL18A,6142:down|hsa:8664,EIF3D,8664:up|hsa:6227,RPS21,6227:down|hsa:6157,RPL27A,6157:up|hsa:6158,RPL28,6158:up|hsa:6171,RPL41,6171:down|hsa:6129,RPL7,6129:down|hsa:6232,RPS27,6232:down
Cap-dependent Translation Initiation	Reactome	REACT_2099	16	113	8995	82029	0.0017787659811	0.00137756159407	0.204179640251	0.956480755879	6222|6208|1975|6203|6144|1965|6235|6194|6142|8664|6227|6157|6158|6171|6129|6232	http://www.reactome.org/cgi-bin/eventbrowser_st_id?ST_ID=REACT_2099	hsa:6222,RPS18,6222:down|hsa:6208,RPS14,6208:down|hsa:1975,EIF4B,1975:down|hsa:6203,RPS9,6203:down|hsa:6144,RPL21,6144:down|hsa:1965,EIF2S1,1965:down|hsa:6235,RPS29,6235:down|hsa:6194,RPS6,6194:down|hsa:6142,RPL18A,6142:down|hsa:8664,EIF3D,8664:up|hsa:6227,RPS21,6227:down|hsa:6157,RPL27A,6157:up|hsa:6158,RPL28,6158:up|hsa:6171,RPL41,6171:down|hsa:6129,RPL7,6129:down|hsa:6232,RPS27,6232:down
The role of Nef in HIV-1 replication and disease pathogenesis	Reactome	REACT_6835	5	27	8995	82029	0.000555864369094	0.000329151885309	0.204601466409	0.956480755879	8905|5062|161|1174|51606	http://www.reactome.org/cgi-bin/eventbrowser_st_id?ST_ID=REACT_6835	hsa:8905,AP1S2,8905:up|hsa:5062,PAK2,5062:down|hsa:161,AP2A2,161:up|hsa:1174,AP1S1,1174:down|hsa:51606,ATP6V1H,51606:down
VEGFR2 mediated vascular permeability	Reactome	REACT_263991	5	27	8995	82029	0.000555864369094	0.000329151885309	0.204601466409	0.956480755879	4846|10000|57761|805|5062	http://www.reactome.org/cgi-bin/eventbrowser_st_id?ST_ID=REACT_263991	hsa:4846,NOS3,4846:down|hsa:10000,AKT3,10000:up|hsa:57761,TRIB3,57761:down|hsa:805,CALM2,805:down|hsa:5062,PAK2,5062:down
Sema4D in semaphorin signaling	Reactome	REACT_19259	5	27	8995	82029	0.000555864369094	0.000329151885309	0.204601466409	0.956480755879	4628|9475|10507|5364|387	http://www.reactome.org/cgi-bin/eventbrowser_st_id?ST_ID=REACT_19259	hsa:4628,MYH10,4628:up|hsa:9475,ROCK2,9475:up|hsa:10507,SEMA4D,10507:up|hsa:5364,PLXNB1,5364:down|hsa:387,RHOA,387:down
Activation of DNA fragmentation factor	Reactome	REACT_13462	3	13	8995	82029	0.000333518621456	0.000158480537371	0.205716721873	0.956480755879	3006|3837|836	http://www.reactome.org/cgi-bin/eventbrowser_st_id?ST_ID=REACT_13462	hsa:3006,HIST1H1C,3006:up|hsa:3837,KPNB1,3837:down|hsa:836,CASP3,836:down
DEx/H-box helicases activate type I IFN and inflammatory cytokines production	Reactome	REACT_163773	3	13	8995	82029	0.000333518621456	0.000158480537371	0.205716721873	0.956480755879	3665|6288|351	http://www.reactome.org/cgi-bin/eventbrowser_st_id?ST_ID=REACT_163773	hsa:3665,IRF7,3665:up|hsa:6288,SAA1,6288:down|hsa:351,APP,351:down
Apoptosis induced DNA fragmentation	Reactome	REACT_1213	3	13	8995	82029	0.000333518621456	0.000158480537371	0.205716721873	0.956480755879	3006|3837|836	http://www.reactome.org/cgi-bin/eventbrowser_st_id?ST_ID=REACT_1213	hsa:3006,HIST1H1C,3006:up|hsa:3837,KPNB1,3837:down|hsa:836,CASP3,836:down
Advanced glycosylation endproduct receptor signaling	Reactome	REACT_25195	3	13	8995	82029	0.000333518621456	0.000158480537371	0.205716721873	0.956480755879	1650|6288|351	http://www.reactome.org/cgi-bin/eventbrowser_st_id?ST_ID=REACT_25195	hsa:1650,DDOST,1650:down|hsa:6288,SAA1,6288:down|hsa:351,APP,351:down
Unfolded Protein Response (UPR)	Reactome	REACT_18356	12	81	8995	82029	0.00133407448583	0.000987455655927	0.20594184868	0.956480755879	5393|6745|10525|10130|1639|467|1200|54512|6734|1965|7184|10954	http://www.reactome.org/cgi-bin/eventbrowser_st_id?ST_ID=REACT_18356	hsa:5393,EXOSC9,5393:down|hsa:6745,SSR1,6745:down|hsa:10525,HYOU1,10525:down|hsa:10130,PDIA6,10130:up|hsa:1639,DCTN1,1639:down|hsa:467,ATF3,467:up|hsa:1200,TPP1,1200:down|hsa:54512,EXOSC4,54512:down|hsa:6734,SRPR,6734:down|hsa:1965,EIF2S1,1965:down|hsa:7184,HSP90B1,7184:down|hsa:10954,PDIA5,10954:down
Transcriptional activity of SMAD2/SMAD3:SMAD4 heterotrimer	Reactome	REACT_121061	7	42	8995	82029	0.000778210116732	0.000512014043814	0.206229748524	0.956480755879	23327|1024|7050|4221|1874|25937|8239	http://www.reactome.org/cgi-bin/eventbrowser_st_id?ST_ID=REACT_121061	hsa:23327,NEDD4L,23327:up|hsa:1024,CDK8,1024:down|hsa:7050,TGIF1,7050:up|hsa:4221,MEN1,4221:down|hsa:1874,E2F4,1874:down|hsa:25937,WWTR1,25937:down|hsa:8239,USP9X,8239:up
Influenza Infection	Reactome	REACT_6167	19	138	8995	82029	0.00211228460256	0.00168233185825	0.208235781743	0.956480755879	6222|5430|3837|6144|2962|6208|6203|23636|6235|6194|6142|23165|6227|6157|6158|6171|6129|55746|6232	http://www.reactome.org/cgi-bin/eventbrowser_st_id?ST_ID=REACT_6167	hsa:6222,RPS18,6222:down|hsa:5430,POLR2A,5430:up|hsa:3837,KPNB1,3837:down|hsa:6144,RPL21,6144:down|hsa:2962,GTF2F1,2962:up|hsa:6208,RPS14,6208:down|hsa:6203,RPS9,6203:down|hsa:23636,NUP62,23636:up|hsa:6235,RPS29,6235:down|hsa:6194,RPS6,6194:down|hsa:6142,RPL18A,6142:down|hsa:23165,NUP205,23165:down|hsa:6227,RPS21,6227:down|hsa:6157,RPL27A,6157:up|hsa:6158,RPL28,6158:up|hsa:6171,RPL41,6171:down|hs…
MHC class II antigen presentation	Reactome	REACT_121399	16	114	8995	82029	0.0017787659811	0.00138975240464	0.212908445498	0.956480755879	1174|7277|1639|3115|1075|7278|24137|1512|6456|8905|81930|8722|8655|161|1513|972	http://www.reactome.org/cgi-bin/eventbrowser_st_id?ST_ID=REACT_121399	hsa:1174,AP1S1,1174:down|hsa:7277,TUBA4A,7277:down|hsa:1639,DCTN1,1639:down|hsa:3115,HLA,3115:down|hsa:1075,CTSC,1075:down|hsa:7278,TUBA3C,7278:down|hsa:24137,KIF4A,24137:down|hsa:1512,CTSH,1512:down|hsa:6456,SH3GL2,6456:up|hsa:8905,AP1S2,8905:up|hsa:81930,KIF18A,81930:up|hsa:8722,CTSF,8722:up|hsa:8655,DYNLL1,8655:down|hsa:161,AP2A2,161:up|hsa:1513,CTSK,1513:up|hsa:972,CD74,972:up
Interferon alpha/beta signaling	Reactome	REACT_25162	10	66	8995	82029	0.00111172873819	0.000804593497422	0.215507646258	0.956480755879	3665|3664|3663|3430|4939|8519|91543|8651|684|54739	http://www.reactome.org/cgi-bin/eventbrowser_st_id?ST_ID=REACT_25162	hsa:3665,IRF7,3665:up|hsa:3664,IRF6,3664:down|hsa:3663,IRF5,3663:down|hsa:3430,IFI35,3430:up|hsa:4939,OAS2,4939:up|hsa:8519,IFITM1,8519:up|hsa:91543,RSAD2,91543:down|hsa:8651,SOCS1,8651:up|hsa:684,BST2,684:down|hsa:54739,XAF1,54739:up
Toll Like Receptor 9 (TLR9) Cascade	Reactome	REACT_9047	13	90	8995	82029	0.00144524735964	0.00109717295103	0.215972544343	0.956480755879	3665|4214|1849|6288|3569|3570|1846|5519|7189|5601|351|5609|4205	http://www.reactome.org/cgi-bin/eventbrowser_st_id?ST_ID=REACT_9047	hsa:3665,IRF7,3665:up|hsa:4214,MAP3K1,4214:up|hsa:1849,DUSP7,1849:down|hsa:6288,SAA1,6288:down|hsa:3569,IL6,3569:up|hsa:3570,IL6R,3570:down|hsa:1846,DUSP4,1846:up|hsa:5519,PPP2R1B,5519:down|hsa:7189,TRAF6,7189:up|hsa:5601,MAPK9,5601:up|hsa:351,APP,351:down|hsa:5609,MAP2K7,5609:up|hsa:4205,MEF2A,4205:down
ECM proteoglycans	Reactome	REACT_163906	11	74	8995	82029	0.00122290161201	0.000902119981958	0.216261447135	0.956480755879	1284|4684|3690|3687|3693|1289|3909|351|7042|1292|1291	http://www.reactome.org/cgi-bin/eventbrowser_st_id?ST_ID=REACT_163906	hsa:1284,COL4A2,1284:up|hsa:4684,NCAM1,4684:up|hsa:3690,ITGB3,3690:up|hsa:3687,ITGAX,3687:up|hsa:3693,ITGB5,3693:up|hsa:1289,COL5A1,1289:up|hsa:3909,LAMA3,3909:up|hsa:351,APP,351:down|hsa:7042,TGFB2,7042:up|hsa:1292,COL6A2,1292:up|hsa:1291,COL6A1,1291:up
Metabolism of nucleotides	Reactome	REACT_1698	11	74	8995	82029	0.00122290161201	0.000902119981958	0.216261447135	0.956480755879	9615|22978|271|50484|2987|4907|978|1503|83549|2745|2618	http://www.reactome.org/cgi-bin/eventbrowser_st_id?ST_ID=REACT_1698	hsa:9615,GDA,9615:up|hsa:22978,NT5C2,22978:up|hsa:271,AMPD2,271:down|hsa:50484,RRM2B,50484:up|hsa:2987,GUK1,2987:down|hsa:4907,NT5E,4907:up|hsa:978,CDA,978:up|hsa:1503,CTPS1,1503:down|hsa:83549,UCK1,83549:down|hsa:2745,GLRX,2745:up|hsa:2618,GART,2618:down
Neurofascin interactions	Reactome	REACT_22312	2	7	8995	82029	0.000222345747638	8.5335673969e-05	0.221097199685	0.956480755879	23114|1272	http://www.reactome.org/cgi-bin/eventbrowser_st_id?ST_ID=REACT_22312	hsa:23114,NFASC,23114:down|hsa:1272,CNTN1,1272:down
Apoptotic factor-mediated response	Reactome	REACT_963	2	7	8995	82029	0.000222345747638	8.5335673969e-05	0.221097199685	0.956480755879	54205|836	http://www.reactome.org/cgi-bin/eventbrowser_st_id?ST_ID=REACT_963	hsa:54205,CYCS,54205:down|hsa:836,CASP3,836:down
Mitochondrial iron-sulfur cluster biogenesis	Reactome	REACT_150353	2	7	8995	82029	0.000222345747638	8.5335673969e-05	0.221097199685	0.956480755879	2230|2395	http://www.reactome.org/cgi-bin/eventbrowser_st_id?ST_ID=REACT_150353	hsa:2230,FDX1,2230:up|hsa:2395,FXN,2395:down
binding of TCF/LEF:CTNNB1 to target gene promoters	Reactome	REACT_264532	2	7	8995	82029	0.000222345747638	8.5335673969e-05	0.221097199685	0.956480755879	83439|51176	http://www.reactome.org/cgi-bin/eventbrowser_st_id?ST_ID=REACT_264532	hsa:83439,TCF7L1,83439:down|hsa:51176,LEF1,51176:up
Nef Mediated CD8 Down-regulation	Reactome	REACT_11200	2	7	8995	82029	0.000222345747638	8.5335673969e-05	0.221097199685	0.956480755879	161|51606	http://www.reactome.org/cgi-bin/eventbrowser_st_id?ST_ID=REACT_11200	hsa:161,AP2A2,161:up|hsa:51606,ATP6V1H,51606:down
Regulation of gene expression in early pancreatic precursor cells	Reactome	REACT_13778	2	7	8995	82029	0.000222345747638	8.5335673969e-05	0.221097199685	0.956480755879	4825|3651	http://www.reactome.org/cgi-bin/eventbrowser_st_id?ST_ID=REACT_13778	hsa:4825,NKX6,4825:up|hsa:3651,PDX1,3651:down
Interleukin-1 processing	Reactome	REACT_23950	2	7	8995	82029	0.000222345747638	8.5335673969e-05	0.221097199685	0.956480755879	3553|834	http://www.reactome.org/cgi-bin/eventbrowser_st_id?ST_ID=REACT_23950	hsa:3553,IL1B,3553:down|hsa:834,CASP1,834:down
Formyl peptide receptors bind formyl peptides and many other ligands	Reactome	REACT_21264	2	7	8995	82029	0.000222345747638	8.5335673969e-05	0.221097199685	0.956480755879	6288|351	http://www.reactome.org/cgi-bin/eventbrowser_st_id?ST_ID=REACT_21264	hsa:6288,SAA1,6288:down|hsa:351,APP,351:down
NrCAM interactions	Reactome	REACT_22329	2	7	8995	82029	0.000222345747638	8.5335673969e-05	0.221097199685	0.956480755879	8828|1742	http://www.reactome.org/cgi-bin/eventbrowser_st_id?ST_ID=REACT_22329	hsa:8828,NRP2,8828:up|hsa:1742,DLG4,1742:up
Cation-coupled Chloride cotransporters	Reactome	REACT_19315	2	7	8995	82029	0.000222345747638	8.5335673969e-05	0.221097199685	0.956480755879	9990|10723	http://www.reactome.org/cgi-bin/eventbrowser_st_id?ST_ID=REACT_19315	hsa:9990,SLC12A6,9990:down|hsa:10723,SLC12A7,10723:up
PCP/CE pathway	Reactome	REACT_264199	13	91	8995	82029	0.00144524735964	0.0011093637616	0.22609745318	0.956480755879	5719|4919|5714|50855|5710|144165|1856|387|5683|7976|5691|161|57216	http://www.reactome.org/cgi-bin/eventbrowser_st_id?ST_ID=REACT_264199	hsa:5719,PSMD13,5719:up|hsa:4919,ROR1,4919:down|hsa:5714,PSMD8,5714:down|hsa:50855,PARD6A,50855:down|hsa:5710,PSMD4,5710:down|hsa:144165,PRICKLE1,144165:up|hsa:1856,DVL2,1856:up|hsa:387,RHOA,387:down|hsa:5683,PSMA2,5683:down|hsa:7976,FZD3,7976:down|hsa:5691,PSMB3,5691:up|hsa:161,AP2A2,161:up|hsa:57216,VANGL2,57216:up
Interferon gamma signaling	Reactome	REACT_25078	13	91	8995	82029	0.00144524735964	0.0011093637616	0.22609745318	0.956480755879	55128|3664|4684|2210|3383|3663|4939|3115|23650|7341|8651|51127|3665	http://www.reactome.org/cgi-bin/eventbrowser_st_id?ST_ID=REACT_25078	hsa:55128,TRIM68,55128:up|hsa:3664,IRF6,3664:down|hsa:4684,NCAM1,4684:up|hsa:2210,FCGR1B,2210:up|hsa:3383,ICAM1,3383:down|hsa:3663,IRF5,3663:down|hsa:4939,OAS2,4939:up|hsa:3115,HLA,3115:down|hsa:23650,TRIM29,23650:down|hsa:7341,SUMO1,7341:up|hsa:8651,SOCS1,8651:up|hsa:51127,TRIM17,51127:down|hsa:3665,IRF7,3665:up
G1/S DNA Damage Checkpoints	Reactome	REACT_2254	9	59	8995	82029	0.00100055586437	0.000719257823453	0.226505815448	0.956480755879	1026|993|5719|7157|5714|5710|1111|5691|5683	http://www.reactome.org/cgi-bin/eventbrowser_st_id?ST_ID=REACT_2254	hsa:1026,CDKN1A,1026:down|hsa:993,CDC25A,993:down|hsa:5719,PSMD13,5719:up|hsa:7157,TP53,7157:up|hsa:5714,PSMD8,5714:down|hsa:5710,PSMD4,5710:down|hsa:1111,CHEK1,1111:down|hsa:5691,PSMB3,5691:up|hsa:5683,PSMA2,5683:down
MAP kinase activation in TLR cascade	Reactome	REACT_21308	9	59	8995	82029	0.00100055586437	0.000719257823453	0.226505815448	0.956480755879	1849|3569|3570|1846|5519|7189|5601|5609|4205	http://www.reactome.org/cgi-bin/eventbrowser_st_id?ST_ID=REACT_21308	hsa:1849,DUSP7,1849:down|hsa:3569,IL6,3569:up|hsa:3570,IL6R,3570:down|hsa:1846,DUSP4,1846:up|hsa:5519,PPP2R1B,5519:down|hsa:7189,TRAF6,7189:up|hsa:5601,MAPK9,5601:up|hsa:5609,MAP2K7,5609:up|hsa:4205,MEF2A,4205:down
Defects in cobalamin (B12) metabolism	Reactome	REACT_169429	12	83	8995	82029	0.00133407448583	0.00101183727706	0.226995518825	0.956480755879	53354|1528|4338|10135|55191|32|6515|65220|8566|55034|4552|80347	http://www.reactome.org/cgi-bin/eventbrowser_st_id?ST_ID=REACT_169429	hsa:53354,PANK1,53354:down|hsa:1528,CYB5A,1528:down|hsa:4338,MOCS2,4338:up|hsa:10135,NAMPT,10135:down|hsa:55191,NADSYN1,55191:down|hsa:32,ACACB,32:down|hsa:6515,SLC2A3,6515:up|hsa:65220,NADK,65220:down|hsa:8566,PDXK,8566:down|hsa:55034,MOCOS,55034:down|hsa:4552,MTRR,4552:up|hsa:80347,COASY,80347:down
Defective MUT causes methylmalonic aciduria mut type	Reactome	REACT_169313	12	83	8995	82029	0.00133407448583	0.00101183727706	0.226995518825	0.956480755879	53354|1528|4338|10135|55191|32|6515|65220|8566|55034|4552|80347	http://www.reactome.org/cgi-bin/eventbrowser_st_id?ST_ID=REACT_169313	hsa:53354,PANK1,53354:down|hsa:1528,CYB5A,1528:down|hsa:4338,MOCS2,4338:up|hsa:10135,NAMPT,10135:down|hsa:55191,NADSYN1,55191:down|hsa:32,ACACB,32:down|hsa:6515,SLC2A3,6515:up|hsa:65220,NADK,65220:down|hsa:8566,PDXK,8566:down|hsa:55034,MOCOS,55034:down|hsa:4552,MTRR,4552:up|hsa:80347,COASY,80347:down
Defective BTD causes biotidinase deficiency	Reactome	REACT_169403	12	83	8995	82029	0.00133407448583	0.00101183727706	0.226995518825	0.956480755879	53354|1528|4338|10135|55191|32|6515|65220|8566|55034|4552|80347	http://www.reactome.org/cgi-bin/eventbrowser_st_id?ST_ID=REACT_169403	hsa:53354,PANK1,53354:down|hsa:1528,CYB5A,1528:down|hsa:4338,MOCS2,4338:up|hsa:10135,NAMPT,10135:down|hsa:55191,NADSYN1,55191:down|hsa:32,ACACB,32:down|hsa:6515,SLC2A3,6515:up|hsa:65220,NADK,65220:down|hsa:8566,PDXK,8566:down|hsa:55034,MOCOS,55034:down|hsa:4552,MTRR,4552:up|hsa:80347,COASY,80347:down
Metabolism of water-soluble vitamins and cofactors	Reactome	REACT_11238	12	83	8995	82029	0.00133407448583	0.00101183727706	0.226995518825	0.956480755879	53354|1528|4338|10135|55191|32|6515|65220|8566|55034|4552|80347	http://www.reactome.org/cgi-bin/eventbrowser_st_id?ST_ID=REACT_11238	hsa:53354,PANK1,53354:down|hsa:1528,CYB5A,1528:down|hsa:4338,MOCS2,4338:up|hsa:10135,NAMPT,10135:down|hsa:55191,NADSYN1,55191:down|hsa:32,ACACB,32:down|hsa:6515,SLC2A3,6515:up|hsa:65220,NADK,65220:down|hsa:8566,PDXK,8566:down|hsa:55034,MOCOS,55034:down|hsa:4552,MTRR,4552:up|hsa:80347,COASY,80347:down
Defective MMAA causes methylmalonic aciduria type cblA	Reactome	REACT_169316	12	83	8995	82029	0.00133407448583	0.00101183727706	0.226995518825	0.956480755879	53354|1528|4338|10135|55191|32|6515|65220|8566|55034|4552|80347	http://www.reactome.org/cgi-bin/eventbrowser_st_id?ST_ID=REACT_169316	hsa:53354,PANK1,53354:down|hsa:1528,CYB5A,1528:down|hsa:4338,MOCS2,4338:up|hsa:10135,NAMPT,10135:down|hsa:55191,NADSYN1,55191:down|hsa:32,ACACB,32:down|hsa:6515,SLC2A3,6515:up|hsa:65220,NADK,65220:down|hsa:8566,PDXK,8566:down|hsa:55034,MOCOS,55034:down|hsa:4552,MTRR,4552:up|hsa:80347,COASY,80347:down
Defective CUBN causes hereditary megaloblastic anemia 1	Reactome	REACT_169132	12	83	8995	82029	0.00133407448583	0.00101183727706	0.226995518825	0.956480755879	53354|1528|4338|10135|55191|32|6515|65220|8566|55034|4552|80347	http://www.reactome.org/cgi-bin/eventbrowser_st_id?ST_ID=REACT_169132	hsa:53354,PANK1,53354:down|hsa:1528,CYB5A,1528:down|hsa:4338,MOCS2,4338:up|hsa:10135,NAMPT,10135:down|hsa:55191,NADSYN1,55191:down|hsa:32,ACACB,32:down|hsa:6515,SLC2A3,6515:up|hsa:65220,NADK,65220:down|hsa:8566,PDXK,8566:down|hsa:55034,MOCOS,55034:down|hsa:4552,MTRR,4552:up|hsa:80347,COASY,80347:down
Defective CD320 causes methylmalonic aciduria	Reactome	REACT_169178	12	83	8995	82029	0.00133407448583	0.00101183727706	0.226995518825	0.956480755879	53354|1528|4338|10135|55191|32|6515|65220|8566|55034|4552|80347	http://www.reactome.org/cgi-bin/eventbrowser_st_id?ST_ID=REACT_169178	hsa:53354,PANK1,53354:down|hsa:1528,CYB5A,1528:down|hsa:4338,MOCS2,4338:up|hsa:10135,NAMPT,10135:down|hsa:55191,NADSYN1,55191:down|hsa:32,ACACB,32:down|hsa:6515,SLC2A3,6515:up|hsa:65220,NADK,65220:down|hsa:8566,PDXK,8566:down|hsa:55034,MOCOS,55034:down|hsa:4552,MTRR,4552:up|hsa:80347,COASY,80347:down
Defective MTR causes methylmalonic aciduria and homocystinuria type cblG	Reactome	REACT_169149	12	83	8995	82029	0.00133407448583	0.00101183727706	0.226995518825	0.956480755879	53354|1528|4338|10135|55191|32|6515|65220|8566|55034|4552|80347	http://www.reactome.org/cgi-bin/eventbrowser_st_id?ST_ID=REACT_169149	hsa:53354,PANK1,53354:down|hsa:1528,CYB5A,1528:down|hsa:4338,MOCS2,4338:up|hsa:10135,NAMPT,10135:down|hsa:55191,NADSYN1,55191:down|hsa:32,ACACB,32:down|hsa:6515,SLC2A3,6515:up|hsa:65220,NADK,65220:down|hsa:8566,PDXK,8566:down|hsa:55034,MOCOS,55034:down|hsa:4552,MTRR,4552:up|hsa:80347,COASY,80347:down
Defects in biotin (Btn) metabolism	Reactome	REACT_169238	12	83	8995	82029	0.00133407448583	0.00101183727706	0.226995518825	0.956480755879	53354|1528|4338|10135|55191|32|6515|65220|8566|55034|4552|80347	http://www.reactome.org/cgi-bin/eventbrowser_st_id?ST_ID=REACT_169238	hsa:53354,PANK1,53354:down|hsa:1528,CYB5A,1528:down|hsa:4338,MOCS2,4338:up|hsa:10135,NAMPT,10135:down|hsa:55191,NADSYN1,55191:down|hsa:32,ACACB,32:down|hsa:6515,SLC2A3,6515:up|hsa:65220,NADK,65220:down|hsa:8566,PDXK,8566:down|hsa:55034,MOCOS,55034:down|hsa:4552,MTRR,4552:up|hsa:80347,COASY,80347:down
Defects in vitamin and cofactor metabolism	Reactome	REACT_169385	12	83	8995	82029	0.00133407448583	0.00101183727706	0.226995518825	0.956480755879	53354|1528|4338|10135|55191|32|6515|65220|8566|55034|4552|80347	http://www.reactome.org/cgi-bin/eventbrowser_st_id?ST_ID=REACT_169385	hsa:53354,PANK1,53354:down|hsa:1528,CYB5A,1528:down|hsa:4338,MOCS2,4338:up|hsa:10135,NAMPT,10135:down|hsa:55191,NADSYN1,55191:down|hsa:32,ACACB,32:down|hsa:6515,SLC2A3,6515:up|hsa:65220,NADK,65220:down|hsa:8566,PDXK,8566:down|hsa:55034,MOCOS,55034:down|hsa:4552,MTRR,4552:up|hsa:80347,COASY,80347:down
Defective LMBRD1 causes methylmalonic aciduria and homocystinuria type cblF	Reactome	REACT_169363	12	83	8995	82029	0.00133407448583	0.00101183727706	0.226995518825	0.956480755879	53354|1528|4338|10135|55191|32|6515|65220|8566|55034|4552|80347	http://www.reactome.org/cgi-bin/eventbrowser_st_id?ST_ID=REACT_169363	hsa:53354,PANK1,53354:down|hsa:1528,CYB5A,1528:down|hsa:4338,MOCS2,4338:up|hsa:10135,NAMPT,10135:down|hsa:55191,NADSYN1,55191:down|hsa:32,ACACB,32:down|hsa:6515,SLC2A3,6515:up|hsa:65220,NADK,65220:down|hsa:8566,PDXK,8566:down|hsa:55034,MOCOS,55034:down|hsa:4552,MTRR,4552:up|hsa:80347,COASY,80347:down
Defective MMADHC causes methylmalonic aciduria and homocystinuria type cblD	Reactome	REACT_169256	12	83	8995	82029	0.00133407448583	0.00101183727706	0.226995518825	0.956480755879	53354|1528|4338|10135|55191|32|6515|65220|8566|55034|4552|80347	http://www.reactome.org/cgi-bin/eventbrowser_st_id?ST_ID=REACT_169256	hsa:53354,PANK1,53354:down|hsa:1528,CYB5A,1528:down|hsa:4338,MOCS2,4338:up|hsa:10135,NAMPT,10135:down|hsa:55191,NADSYN1,55191:down|hsa:32,ACACB,32:down|hsa:6515,SLC2A3,6515:up|hsa:65220,NADK,65220:down|hsa:8566,PDXK,8566:down|hsa:55034,MOCOS,55034:down|hsa:4552,MTRR,4552:up|hsa:80347,COASY,80347:down
Defective MMAB causes methylmalonic aciduria type cblB	Reactome	REACT_169318	12	83	8995	82029	0.00133407448583	0.00101183727706	0.226995518825	0.956480755879	53354|1528|4338|10135|55191|32|6515|65220|8566|55034|4552|80347	http://www.reactome.org/cgi-bin/eventbrowser_st_id?ST_ID=REACT_169318	hsa:53354,PANK1,53354:down|hsa:1528,CYB5A,1528:down|hsa:4338,MOCS2,4338:up|hsa:10135,NAMPT,10135:down|hsa:55191,NADSYN1,55191:down|hsa:32,ACACB,32:down|hsa:6515,SLC2A3,6515:up|hsa:65220,NADK,65220:down|hsa:8566,PDXK,8566:down|hsa:55034,MOCOS,55034:down|hsa:4552,MTRR,4552:up|hsa:80347,COASY,80347:down
Defective MMACHC causes methylmalonic aciduria and homocystinuria type cblC	Reactome	REACT_169169	12	83	8995	82029	0.00133407448583	0.00101183727706	0.226995518825	0.956480755879	53354|1528|4338|10135|55191|32|6515|65220|8566|55034|4552|80347	http://www.reactome.org/cgi-bin/eventbrowser_st_id?ST_ID=REACT_169169	hsa:53354,PANK1,53354:down|hsa:1528,CYB5A,1528:down|hsa:4338,MOCS2,4338:up|hsa:10135,NAMPT,10135:down|hsa:55191,NADSYN1,55191:down|hsa:32,ACACB,32:down|hsa:6515,SLC2A3,6515:up|hsa:65220,NADK,65220:down|hsa:8566,PDXK,8566:down|hsa:55034,MOCOS,55034:down|hsa:4552,MTRR,4552:up|hsa:80347,COASY,80347:down
Defective AMN causes hereditary megaloblastic anemia 1	Reactome	REACT_169280	12	83	8995	82029	0.00133407448583	0.00101183727706	0.226995518825	0.956480755879	53354|1528|4338|10135|55191|32|6515|65220|8566|55034|4552|80347	http://www.reactome.org/cgi-bin/eventbrowser_st_id?ST_ID=REACT_169280	hsa:53354,PANK1,53354:down|hsa:1528,CYB5A,1528:down|hsa:4338,MOCS2,4338:up|hsa:10135,NAMPT,10135:down|hsa:55191,NADSYN1,55191:down|hsa:32,ACACB,32:down|hsa:6515,SLC2A3,6515:up|hsa:65220,NADK,65220:down|hsa:8566,PDXK,8566:down|hsa:55034,MOCOS,55034:down|hsa:4552,MTRR,4552:up|hsa:80347,COASY,80347:down
Defective TCN2 causes hereditary megaloblastic anemia	Reactome	REACT_169120	12	83	8995	82029	0.00133407448583	0.00101183727706	0.226995518825	0.956480755879	53354|1528|4338|10135|55191|32|6515|65220|8566|55034|4552|80347	http://www.reactome.org/cgi-bin/eventbrowser_st_id?ST_ID=REACT_169120	hsa:53354,PANK1,53354:down|hsa:1528,CYB5A,1528:down|hsa:4338,MOCS2,4338:up|hsa:10135,NAMPT,10135:down|hsa:55191,NADSYN1,55191:down|hsa:32,ACACB,32:down|hsa:6515,SLC2A3,6515:up|hsa:65220,NADK,65220:down|hsa:8566,PDXK,8566:down|hsa:55034,MOCOS,55034:down|hsa:4552,MTRR,4552:up|hsa:80347,COASY,80347:down
Metabolism of vitamins and cofactors	Reactome	REACT_11193	12	83	8995	82029	0.00133407448583	0.00101183727706	0.226995518825	0.956480755879	53354|1528|4338|10135|55191|32|6515|65220|8566|55034|4552|80347	http://www.reactome.org/cgi-bin/eventbrowser_st_id?ST_ID=REACT_11193	hsa:53354,PANK1,53354:down|hsa:1528,CYB5A,1528:down|hsa:4338,MOCS2,4338:up|hsa:10135,NAMPT,10135:down|hsa:55191,NADSYN1,55191:down|hsa:32,ACACB,32:down|hsa:6515,SLC2A3,6515:up|hsa:65220,NADK,65220:down|hsa:8566,PDXK,8566:down|hsa:55034,MOCOS,55034:down|hsa:4552,MTRR,4552:up|hsa:80347,COASY,80347:down
Defective MTRR causes methylmalonic aciduria and homocystinuria type cblE	Reactome	REACT_169439	12	83	8995	82029	0.00133407448583	0.00101183727706	0.226995518825	0.956480755879	53354|1528|4338|10135|55191|32|6515|65220|8566|55034|4552|80347	http://www.reactome.org/cgi-bin/eventbrowser_st_id?ST_ID=REACT_169439	hsa:53354,PANK1,53354:down|hsa:1528,CYB5A,1528:down|hsa:4338,MOCS2,4338:up|hsa:10135,NAMPT,10135:down|hsa:55191,NADSYN1,55191:down|hsa:32,ACACB,32:down|hsa:6515,SLC2A3,6515:up|hsa:65220,NADK,65220:down|hsa:8566,PDXK,8566:down|hsa:55034,MOCOS,55034:down|hsa:4552,MTRR,4552:up|hsa:80347,COASY,80347:down
Defective HLCS causes multiple carboxylase deficiency	Reactome	REACT_169312	12	83	8995	82029	0.00133407448583	0.00101183727706	0.226995518825	0.956480755879	53354|1528|4338|10135|55191|32|6515|65220|8566|55034|4552|80347	http://www.reactome.org/cgi-bin/eventbrowser_st_id?ST_ID=REACT_169312	hsa:53354,PANK1,53354:down|hsa:1528,CYB5A,1528:down|hsa:4338,MOCS2,4338:up|hsa:10135,NAMPT,10135:down|hsa:55191,NADSYN1,55191:down|hsa:32,ACACB,32:down|hsa:6515,SLC2A3,6515:up|hsa:65220,NADK,65220:down|hsa:8566,PDXK,8566:down|hsa:55034,MOCOS,55034:down|hsa:4552,MTRR,4552:up|hsa:80347,COASY,80347:down
Defective GIF causes intrinsic factor deficiency	Reactome	REACT_169415	12	83	8995	82029	0.00133407448583	0.00101183727706	0.226995518825	0.956480755879	53354|1528|4338|10135|55191|32|6515|65220|8566|55034|4552|80347	http://www.reactome.org/cgi-bin/eventbrowser_st_id?ST_ID=REACT_169415	hsa:53354,PANK1,53354:down|hsa:1528,CYB5A,1528:down|hsa:4338,MOCS2,4338:up|hsa:10135,NAMPT,10135:down|hsa:55191,NADSYN1,55191:down|hsa:32,ACACB,32:down|hsa:6515,SLC2A3,6515:up|hsa:65220,NADK,65220:down|hsa:8566,PDXK,8566:down|hsa:55034,MOCOS,55034:down|hsa:4552,MTRR,4552:up|hsa:80347,COASY,80347:down
ERK/MAPK targets	Reactome	REACT_12599	4	21	8995	82029	0.000444691495275	0.000256007021907	0.229883119336	0.956480755879	5519|1849|1846|4205	http://www.reactome.org/cgi-bin/eventbrowser_st_id?ST_ID=REACT_12599	hsa:5519,PPP2R1B,5519:down|hsa:1849,DUSP7,1849:down|hsa:1846,DUSP4,1846:up|hsa:4205,MEF2A,4205:down
NOTCH2 Activation and Transmission of Signal to the Nucleus	Reactome	REACT_160205	4	21	8995	82029	0.000444691495275	0.000256007021907	0.229883119336	0.956480755879	3714|1272|4192|83464	http://www.reactome.org/cgi-bin/eventbrowser_st_id?ST_ID=REACT_160205	hsa:3714,JAG2,3714:down|hsa:1272,CNTN1,1272:down|hsa:4192,MDK,4192:down|hsa:83464,APH1B,83464:up
Nef-mediates down modulation of cell surface receptors by recruiting them to clathrin adapters	Reactome	REACT_11149	4	21	8995	82029	0.000444691495275	0.000256007021907	0.229883119336	0.956480755879	8905|1174|161|51606	http://www.reactome.org/cgi-bin/eventbrowser_st_id?ST_ID=REACT_11149	hsa:8905,AP1S2,8905:up|hsa:1174,AP1S1,1174:down|hsa:161,AP2A2,161:up|hsa:51606,ATP6V1H,51606:down
ABC-family proteins mediated transport	Reactome	REACT_15480	6	36	8995	82029	0.000667037242913	0.000438869180412	0.231273644339	0.956480755879	26154|11194|10057|5243|368|23456	http://www.reactome.org/cgi-bin/eventbrowser_st_id?ST_ID=REACT_15480	hsa:26154,ABCA12,26154:down|hsa:11194,ABCB8,11194:down|hsa:10057,ABCC5,10057:down|hsa:5243,ABCB1,5243:up|hsa:368,ABCC6,368:up|hsa:23456,ABCB10,23456:down
Metabolism of polyamines	Reactome	REACT_14820	3	14	8995	82029	0.000333518621456	0.000170671347938	0.232700344735	0.956480755879	4507|196743|79814	http://www.reactome.org/cgi-bin/eventbrowser_st_id?ST_ID=REACT_14820	hsa:4507,MTAP,4507:down|hsa:196743,PAOX,196743:down|hsa:79814,AGMAT,79814:down
Regulation of pyruvate dehydrogenase (PDH) complex	Reactome	REACT_12528	3	14	8995	82029	0.000333518621456	0.000170671347938	0.232700344735	0.956480755879	5163|5164|55066	http://www.reactome.org/cgi-bin/eventbrowser_st_id?ST_ID=REACT_12528	hsa:5163,PDK1,5163:down|hsa:5164,PDK2,5164:up|hsa:55066,PDPR,55066:down
Cell surface interactions at the vascular wall	Reactome	REACT_12051	14	100	8995	82029	0.00155642023346	0.0012190810567	0.234733019289	0.956480755879	3689|634|5627|3687|2888|5295|7056|3690|10544|55423|4973|50848|482|9057	http://www.reactome.org/cgi-bin/eventbrowser_st_id?ST_ID=REACT_12051	hsa:3689,ITGB2,3689:down|hsa:634,CEACAM1,634:up|hsa:5627,PROS1,5627:up|hsa:3687,ITGAX,3687:up|hsa:2888,GRB14,2888:down|hsa:5295,PIK3R1,5295:down|hsa:7056,THBD,7056:down|hsa:3690,ITGB3,3690:up|hsa:10544,PROCR,10544:down|hsa:55423,SIRPG,55423:up|hsa:4973,OLR1,4973:down|hsa:50848,F11R,50848:up|hsa:482,ATP1B2,482:up|hsa:9057,SLC7A6,9057:down
Transcriptional activation of mitochondrial biogenesis	Reactome	REACT_264212	7	44	8995	82029	0.000778210116732	0.000536395664948	0.23592709079	0.956480755879	56652|5442|54205|79718|133522|506|805	http://www.reactome.org/cgi-bin/eventbrowser_st_id?ST_ID=REACT_264212	hsa:56652,C10orf2,56652:down|hsa:5442,POLRMT,5442:down|hsa:54205,CYCS,54205:down|hsa:79718,TBL1XR1,79718:down|hsa:133522,PPARGC1B,133522:down|hsa:506,ATP5B,506:down|hsa:805,CALM2,805:down
MyD88 cascade initiated on plasma membrane	Reactome	REACT_27215	12	84	8995	82029	0.00133407448583	0.00102402808763	0.23783435429	0.956480755879	4214|1849|6288|3569|3570|1846|5519|7189|5601|351|5609|4205	http://www.reactome.org/cgi-bin/eventbrowser_st_id?ST_ID=REACT_27215	hsa:4214,MAP3K1,4214:up|hsa:1849,DUSP7,1849:down|hsa:6288,SAA1,6288:down|hsa:3569,IL6,3569:up|hsa:3570,IL6R,3570:down|hsa:1846,DUSP4,1846:up|hsa:5519,PPP2R1B,5519:down|hsa:7189,TRAF6,7189:up|hsa:5601,MAPK9,5601:up|hsa:351,APP,351:down|hsa:5609,MAP2K7,5609:up|hsa:4205,MEF2A,4205:down
Toll Like Receptor 5 (TLR5) Cascade	Reactome	REACT_9061	12	84	8995	82029	0.00133407448583	0.00102402808763	0.23783435429	0.956480755879	4214|1849|6288|3569|3570|1846|5519|7189|5601|351|5609|4205	http://www.reactome.org/cgi-bin/eventbrowser_st_id?ST_ID=REACT_9061	hsa:4214,MAP3K1,4214:up|hsa:1849,DUSP7,1849:down|hsa:6288,SAA1,6288:down|hsa:3569,IL6,3569:up|hsa:3570,IL6R,3570:down|hsa:1846,DUSP4,1846:up|hsa:5519,PPP2R1B,5519:down|hsa:7189,TRAF6,7189:up|hsa:5601,MAPK9,5601:up|hsa:351,APP,351:down|hsa:5609,MAP2K7,5609:up|hsa:4205,MEF2A,4205:down
Toll Like Receptor 10 (TLR10) Cascade	Reactome	REACT_9027	12	84	8995	82029	0.00133407448583	0.00102402808763	0.23783435429	0.956480755879	4214|1849|6288|3569|3570|1846|5519|7189|5601|351|5609|4205	http://www.reactome.org/cgi-bin/eventbrowser_st_id?ST_ID=REACT_9027	hsa:4214,MAP3K1,4214:up|hsa:1849,DUSP7,1849:down|hsa:6288,SAA1,6288:down|hsa:3569,IL6,3569:up|hsa:3570,IL6R,3570:down|hsa:1846,DUSP4,1846:up|hsa:5519,PPP2R1B,5519:down|hsa:7189,TRAF6,7189:up|hsa:5601,MAPK9,5601:up|hsa:351,APP,351:down|hsa:5609,MAP2K7,5609:up|hsa:4205,MEF2A,4205:down
Response to elevated platelet cytosolic Ca2+	Reactome	REACT_1280	12	84	8995	82029	0.00133407448583	0.00102402808763	0.23783435429	0.956480755879	7424|7277|5627|1191|7057|3690|3481|2157|351|7042|81|805	http://www.reactome.org/cgi-bin/eventbrowser_st_id?ST_ID=REACT_1280	hsa:7424,VEGFC,7424:down|hsa:7277,TUBA4A,7277:down|hsa:5627,PROS1,5627:up|hsa:1191,CLU,1191:up|hsa:7057,THBS1,7057:down|hsa:3690,ITGB3,3690:up|hsa:3481,IGF2,3481:up|hsa:2157,F8,2157:up|hsa:351,APP,351:down|hsa:7042,TGFB2,7042:up|hsa:81,ACTN4,81:up|hsa:805,CALM2,805:down
Golgi Associated Vesicle Biogenesis	Reactome	REACT_19400	8	52	8995	82029	0.00088938299055	0.000633922149484	0.238384540494	0.956480755879	1174|2495|7164|1362|81567|6456|8905|408	http://www.reactome.org/cgi-bin/eventbrowser_st_id?ST_ID=REACT_19400	hsa:1174,AP1S1,1174:down|hsa:2495,FTH1,2495:down|hsa:7164,TPD52L1,7164:down|hsa:1362,CPD,1362:up|hsa:81567,TXNDC5,81567:down|hsa:6456,SH3GL2,6456:up|hsa:8905,AP1S2,8905:up|hsa:408,ARRB1,408:up
Generic Transcription Pathway	Reactome	REACT_12627	56	458	8995	82029	0.00622568093385	0.00558339123968	0.239561925149	0.956480755879	84449|23327|7594|10413|84911|730291|8239|22835|100287226|1874|28996|148266|7678|4221|285267|7712|340252|197320|7050|353088|3174|55762|9975|79230|80264|7551|29079|55657|283337|162967|90075|92283|1490|10781|1482|5468|7003|57693|7757|80818|7566|1024|79755|7700|163071|440515|7067|26149|7068|7652|7549|79718|81857|2103|25937|51123	http://www.reactome.org/cgi-bin/eventbrowser_st_id?ST_ID=REACT_12627	hsa:84449,ZNF333,84449:up|hsa:23327,NEDD4L,23327:up|hsa:7594,ZNF43,7594:up|hsa:10413,YAP1,10413:up|hsa:84911,ZNF382,84911:up|hsa:730291,ZNF735,730291:down|hsa:8239,USP9X,8239:up|hsa:22835,ZFP30,22835:up|hsa:100287226,ZNF729,100287226:down|hsa:1874,E2F4,1874:down|hsa:28996,HIPK2,28996:down|hsa:148266,ZNF569,148266:up|hsa:7678,ZNF124,7678:up|hsa:4221,MEN1,4221:down|hsa:285267,ZNF619,285267:up|hsa:7…
Cell Cycle Checkpoints	Reactome	REACT_1538	16	117	8995	82029	0.0017787659811	0.00142632483634	0.240053531739	0.956480755879	995|5001|1026|5719|993|7157|5983|5710|5714|11065|8379|1111|5691|5683|64682|4998	http://www.reactome.org/cgi-bin/eventbrowser_st_id?ST_ID=REACT_1538	hsa:995,CDC25C,995:up|hsa:5001,ORC5,5001:down|hsa:1026,CDKN1A,1026:down|hsa:5719,PSMD13,5719:up|hsa:993,CDC25A,993:down|hsa:7157,TP53,7157:up|hsa:5983,RFC3,5983:down|hsa:5710,PSMD4,5710:down|hsa:5714,PSMD8,5714:down|hsa:11065,UBE2C,11065:up|hsa:8379,MAD1L1,8379:down|hsa:1111,CHEK1,1111:down|hsa:5691,PSMB3,5691:up|hsa:5683,PSMA2,5683:down|hsa:64682,ANAPC1,64682:down|hsa:4998,ORC1,4998:down
PKB-mediated events	Reactome	REACT_456	5	29	8995	82029	0.000555864369094	0.000353533506443	0.241869441838	0.956480755879	6194|81617|1975|5140|51422	http://www.reactome.org/cgi-bin/eventbrowser_st_id?ST_ID=REACT_456	hsa:6194,RPS6,6194:down|hsa:81617,CAB39L,81617:down|hsa:1975,EIF4B,1975:down|hsa:5140,PDE3B,5140:up|hsa:51422,PRKAG2,51422:down
EPH-Ephrin signaling	Reactome	REACT_264068	13	93	8995	82029	0.00144524735964	0.00113374538273	0.246907581977	0.956480755879	2051|2050|4313|5062|7074|1944|9475|10552|387|4628|83464|1945|161	http://www.reactome.org/cgi-bin/eventbrowser_st_id?ST_ID=REACT_264068	hsa:2051,EPHB6,2051:down|hsa:2050,EPHB4,2050:down|hsa:4313,MMP2,4313:up|hsa:5062,PAK2,5062:down|hsa:7074,TIAM1,7074:up|hsa:1944,EFNA3,1944:down|hsa:9475,ROCK2,9475:up|hsa:10552,ARPC1A,10552:down|hsa:387,RHOA,387:down|hsa:4628,MYH10,4628:up|hsa:83464,APH1B,83464:up|hsa:1945,EFNA4,1945:down|hsa:161,AP2A2,161:up
Activation of ATR in response to replication stress	Reactome	REACT_6769	6	37	8995	82029	0.000667037242913	0.000451059990979	0.248135883114	0.956480755879	995|5001|993|5983|1111|4998	http://www.reactome.org/cgi-bin/eventbrowser_st_id?ST_ID=REACT_6769	hsa:995,CDC25C,995:up|hsa:5001,ORC5,5001:down|hsa:993,CDC25A,993:down|hsa:5983,RFC3,5983:down|hsa:1111,CHEK1,1111:down|hsa:4998,ORC1,4998:down
Collagen formation	Reactome	REACT_120729	12	85	8995	82029	0.00133407448583	0.00103621889819	0.248866493969	0.956480755879	1284|3914|4314|4322|1289|3909|649|1292|64175|1291|1294|1295	http://www.reactome.org/cgi-bin/eventbrowser_st_id?ST_ID=REACT_120729	hsa:1284,COL4A2,1284:up|hsa:3914,LAMB3,3914:down|hsa:4314,MMP3,4314:up|hsa:4322,MMP13,4322:down|hsa:1289,COL5A1,1289:up|hsa:3909,LAMA3,3909:up|hsa:649,BMP1,649:down|hsa:1292,COL6A2,1292:up|hsa:64175,LEPRE1,64175:down|hsa:1291,COL6A1,1291:up|hsa:1294,COL7A1,1294:down|hsa:1295,COL8A1,1295:up
TRAF6 mediated induction of NFkB and MAP kinases upon TLR7/8 or 9 activation	Reactome	REACT_25024	12	85	8995	82029	0.00133407448583	0.00103621889819	0.248866493969	0.956480755879	4214|1849|6288|3569|3570|1846|5519|7189|5601|351|5609|4205	http://www.reactome.org/cgi-bin/eventbrowser_st_id?ST_ID=REACT_25024	hsa:4214,MAP3K1,4214:up|hsa:1849,DUSP7,1849:down|hsa:6288,SAA1,6288:down|hsa:3569,IL6,3569:up|hsa:3570,IL6R,3570:down|hsa:1846,DUSP4,1846:up|hsa:5519,PPP2R1B,5519:down|hsa:7189,TRAF6,7189:up|hsa:5601,MAPK9,5601:up|hsa:351,APP,351:down|hsa:5609,MAP2K7,5609:up|hsa:4205,MEF2A,4205:down
Intrinsic Pathway	Reactome	REACT_326	4	22	8995	82029	0.000444691495275	0.000268197832474	0.25211620818	0.956480755879	2161|2157|5270|5547	http://www.reactome.org/cgi-bin/eventbrowser_st_id?ST_ID=REACT_326	hsa:2161,F12,2161:down|hsa:2157,F8,2157:up|hsa:5270,SERPINE2,5270:up|hsa:5547,PRCP,5547:down
Mitochondrial biogenesis	Reactome	REACT_264351	8	53	8995	82029	0.00088938299055	0.000646112960051	0.252531898383	0.956480755879	56652|5442|54205|51422|79718|133522|506|805	http://www.reactome.org/cgi-bin/eventbrowser_st_id?ST_ID=REACT_264351	hsa:56652,C10orf2,56652:down|hsa:5442,POLRMT,5442:down|hsa:54205,CYCS,54205:down|hsa:51422,PRKAG2,51422:down|hsa:79718,TBL1XR1,79718:down|hsa:133522,PPARGC1B,133522:down|hsa:506,ATP5B,506:down|hsa:805,CALM2,805:down
Regulation of cytoskeletal remodeling and cell spreading by IPP complex components	Reactome	REACT_20580	2	8	8995	82029	0.000222345747638	9.7526484536e-05	0.259330624089	0.956480755879	55742|29780	http://www.reactome.org/cgi-bin/eventbrowser_st_id?ST_ID=REACT_20580	hsa:55742,PARVA,55742:up|hsa:29780,PARVB,29780:down
ERK2 activation	Reactome	REACT_1183	2	8	8995	82029	0.000222345747638	9.7526484536e-05	0.259330624089	0.956480755879	3569|3570	http://www.reactome.org/cgi-bin/eventbrowser_st_id?ST_ID=REACT_1183	hsa:3569,IL6,3569:up|hsa:3570,IL6R,3570:down
Vitamin C (ascorbate) metabolism	Reactome	REACT_11202	2	8	8995	82029	0.000222345747638	9.7526484536e-05	0.259330624089	0.956480755879	1528|6515	http://www.reactome.org/cgi-bin/eventbrowser_st_id?ST_ID=REACT_11202	hsa:1528,CYB5A,1528:down|hsa:6515,SLC2A3,6515:up
Cross-presentation of particulate exogenous antigens (phagosomes)	Reactome	REACT_111174	2	8	8995	82029	0.000222345747638	9.7526484536e-05	0.259330624089	0.956480755879	653361|3693	http://www.reactome.org/cgi-bin/eventbrowser_st_id?ST_ID=REACT_111174	hsa:653361,NCF1,653361:down|hsa:3693,ITGB5,3693:up
Negative regulation of the PI3K/AKT network	Reactome	REACT_12447	2	8	8995	82029	0.000222345747638	9.7526484536e-05	0.259330624089	0.956480755879	10000|57761	http://www.reactome.org/cgi-bin/eventbrowser_st_id?ST_ID=REACT_12447	hsa:10000,AKT3,10000:up|hsa:57761,TRIB3,57761:down
Synthesis of epoxy (EET) and dihydroxyeicosatrienoic acids (DHET)	Reactome	REACT_150417	2	8	8995	82029	0.000222345747638	9.7526484536e-05	0.259330624089	0.956480755879	1573|2053	http://www.reactome.org/cgi-bin/eventbrowser_st_id?ST_ID=REACT_150417	hsa:1573,CYP2J2,1573:down|hsa:2053,EPHX2,2053:down
G2/M DNA damage checkpoint	Reactome	REACT_897	2	8	8995	82029	0.000222345747638	9.7526484536e-05	0.259330624089	0.956480755879	1111|995	http://www.reactome.org/cgi-bin/eventbrowser_st_id?ST_ID=REACT_897	hsa:1111,CHEK1,1111:down|hsa:995,CDC25C,995:up
Mismatch repair (MMR) directed by MSH2:MSH6 (MutSalpha)	Reactome	REACT_264501	3	15	8995	82029	0.000333518621456	0.000182862158505	0.260260166942	0.956480755879	2956|5111|5395	http://www.reactome.org/cgi-bin/eventbrowser_st_id?ST_ID=REACT_264501	hsa:2956,MSH6,2956:down|hsa:5111,PCNA,5111:down|hsa:5395,PMS2,5395:down
Glycogen synthesis	Reactome	REACT_169208	3	15	8995	82029	0.000333518621456	0.000182862158505	0.260260166942	0.956480755879	2632|8908|2997	http://www.reactome.org/cgi-bin/eventbrowser_st_id?ST_ID=REACT_169208	hsa:2632,GBE1,2632:up|hsa:8908,GYG2,8908:up|hsa:2997,GYS1,2997:up
Pausing and recovery of Tat-mediated HIV elongation	Reactome	REACT_6143	5	30	8995	82029	0.000555864369094	0.00036572431701	0.261141032173	0.956480755879	6829|5430|9150|7469|2962	http://www.reactome.org/cgi-bin/eventbrowser_st_id?ST_ID=REACT_6143	hsa:6829,SUPT5H,6829:up|hsa:5430,POLR2A,5430:up|hsa:9150,CTDP1,9150:down|hsa:7469,NELFA,7469:down|hsa:2962,GTF2F1,2962:up
SMAD2/SMAD3:SMAD4 heterotrimer regulates transcription	Reactome	REACT_120734	5	30	8995	82029	0.000555864369094	0.00036572431701	0.261141032173	0.956480755879	1024|7050|25937|1874|4221	http://www.reactome.org/cgi-bin/eventbrowser_st_id?ST_ID=REACT_120734	hsa:1024,CDK8,1024:down|hsa:7050,TGIF1,7050:up|hsa:25937,WWTR1,25937:down|hsa:1874,E2F4,1874:down|hsa:4221,MEN1,4221:down
MAPK targets/ Nuclear events mediated by MAP kinases	Reactome	REACT_21328	5	30	8995	82029	0.000555864369094	0.00036572431701	0.261141032173	0.956480755879	5519|1849|5601|1846|4205	http://www.reactome.org/cgi-bin/eventbrowser_st_id?ST_ID=REACT_21328	hsa:5519,PPP2R1B,5519:down|hsa:1849,DUSP7,1849:down|hsa:5601,MAPK9,5601:up|hsa:1846,DUSP4,1846:up|hsa:4205,MEF2A,4205:down
Tat-mediated HIV elongation arrest and recovery	Reactome	REACT_6344	5	30	8995	82029	0.000555864369094	0.00036572431701	0.261141032173	0.956480755879	6829|5430|9150|7469|2962	http://www.reactome.org/cgi-bin/eventbrowser_st_id?ST_ID=REACT_6344	hsa:6829,SUPT5H,6829:up|hsa:5430,POLR2A,5430:up|hsa:9150,CTDP1,9150:down|hsa:7469,NELFA,7469:down|hsa:2962,GTF2F1,2962:up
Laminin interactions	Reactome	REACT_169262	5	30	8995	82029	0.000555864369094	0.00036572431701	0.261141032173	0.956480755879	3672|1284|3914|3909|1294	http://www.reactome.org/cgi-bin/eventbrowser_st_id?ST_ID=REACT_169262	hsa:3672,ITGA1,3672:up|hsa:1284,COL4A2,1284:up|hsa:3914,LAMB3,3914:down|hsa:3909,LAMA3,3909:up|hsa:1294,COL7A1,1294:down
Intrinsic Pathway for Apoptosis	Reactome	REACT_964	6	38	8995	82029	0.000667037242913	0.000463250801546	0.265331623032	0.956480755879	836|581|7157|54205|10000|8655	http://www.reactome.org/cgi-bin/eventbrowser_st_id?ST_ID=REACT_964	hsa:836,CASP3,836:down|hsa:581,BAX,581:up|hsa:7157,TP53,7157:up|hsa:54205,CYCS,54205:down|hsa:10000,AKT3,10000:up|hsa:8655,DYNLL1,8655:down
Nuclear Receptor transcription pathway	Reactome	REACT_15525	6	38	8995	82029	0.000667037242913	0.000463250801546	0.265331623032	0.956480755879	7068|7067|9975|2103|5468|3174	http://www.reactome.org/cgi-bin/eventbrowser_st_id?ST_ID=REACT_15525	hsa:7068,THRB,7068:down|hsa:7067,THRA,7067:up|hsa:9975,NR1D2,9975:up|hsa:2103,ESRRB,2103:up|hsa:5468,PPARG,5468:up|hsa:3174,HNF4G,3174:up
NRAGE signals death through JNK	Reactome	REACT_13638	7	46	8995	82029	0.000778210116732	0.000560777286082	0.266907588784	0.956480755879	7074|29|221472|50649|23263|9181|26230	http://www.reactome.org/cgi-bin/eventbrowser_st_id?ST_ID=REACT_13638	hsa:7074,TIAM1,7074:up|hsa:29,ABR,29:up|hsa:221472,FGD2,221472:up|hsa:50649,ARHGEF4,50649:down|hsa:23263,MCF2L,23263:down|hsa:9181,ARHGEF2,9181:down|hsa:26230,TIAM2,26230:up
HIV Infection	Reactome	REACT_6185	27	213	8995	82029	0.00300166759311	0.00259664265077	0.267265094206	0.956480755879	23327|2960|2962|1174|23636|6873|5430|6829|8905|55746|7518|3837|9150|5062|9525|161|10015|4686|7251|5719|5714|5710|7469|5691|23165|5683|51606	http://www.reactome.org/cgi-bin/eventbrowser_st_id?ST_ID=REACT_6185	hsa:23327,NEDD4L,23327:up|hsa:2960,GTF2E1,2960:up|hsa:2962,GTF2F1,2962:up|hsa:1174,AP1S1,1174:down|hsa:23636,NUP62,23636:up|hsa:6873,TAF2,6873:down|hsa:5430,POLR2A,5430:up|hsa:6829,SUPT5H,6829:up|hsa:8905,AP1S2,8905:up|hsa:55746,NUP133,55746:down|hsa:7518,XRCC4,7518:down|hsa:3837,KPNB1,3837:down|hsa:9150,CTDP1,9150:down|hsa:5062,PAK2,5062:down|hsa:9525,VPS4B,9525:down|hsa:161,AP2A2,161:up|hsa:100…
Deadenylation of mRNA	Reactome	REACT_20514	4	23	8995	82029	0.000444691495275	0.000280388643041	0.274766009294	0.956480755879	23019|255967|1975|4850	http://www.reactome.org/cgi-bin/eventbrowser_st_id?ST_ID=REACT_20514	hsa:23019,CNOT1,23019:down|hsa:255967,PAN3,255967:down|hsa:1975,EIF4B,1975:down|hsa:4850,CNOT4,4850:down
Metabolism of non-coding RNA	Reactome	REACT_11052	4	23	8995	82029	0.000444691495275	0.000280388643041	0.274766009294	0.956480755879	4686|1207|6635|79084	http://www.reactome.org/cgi-bin/eventbrowser_st_id?ST_ID=REACT_11052	hsa:4686,NCBP1,4686:down|hsa:1207,CLNS1A,1207:down|hsa:6635,SNRPE,6635:down|hsa:79084,WDR77,79084:down
snRNP Assembly	Reactome	REACT_11066	4	23	8995	82029	0.000444691495275	0.000280388643041	0.274766009294	0.956480755879	4686|1207|6635|79084	http://www.reactome.org/cgi-bin/eventbrowser_st_id?ST_ID=REACT_11066	hsa:4686,NCBP1,4686:down|hsa:1207,CLNS1A,1207:down|hsa:6635,SNRPE,6635:down|hsa:79084,WDR77,79084:down
Processing of Capped Intronless Pre-mRNA	Reactome	REACT_1768	4	23	8995	82029	0.000444691495275	0.000280388643041	0.274766009294	0.956480755879	4686|84967|1479|6635	http://www.reactome.org/cgi-bin/eventbrowser_st_id?ST_ID=REACT_1768	hsa:4686,NCBP1,4686:down|hsa:84967,LSM10,84967:down|hsa:1479,CSTF3,1479:up|hsa:6635,SNRPE,6635:down
Transport of glucose and other sugars, bile salts and organic acids, metal ions and amine compounds	Reactome	REACT_19305	13	96	8995	82029	0.00144524735964	0.00117031781443	0.27937617151	0.956480755879	55244|6540|154091|6515|6536|126969|6533|56606|64924|80736|57153|6538|340024	http://www.reactome.org/cgi-bin/eventbrowser_st_id?ST_ID=REACT_19305	hsa:55244,SLC47A1,55244:up|hsa:6540,SLC6A13,6540:up|hsa:154091,SLC2A12,154091:up|hsa:6515,SLC2A3,6515:up|hsa:6536,SLC6A9,6536:down|hsa:126969,SLC44A3,126969:down|hsa:6533,SLC6A6,6533:down|hsa:56606,SLC2A9,56606:down|hsa:64924,SLC30A5,64924:down|hsa:80736,SLC44A4,80736:down|hsa:57153,SLC44A2,57153:down|hsa:6538,SLC6A11,6538:down|hsa:340024,SLC6A19,340024:up
Gene Expression	Reactome	REACT_71	135	1164	8995	82029	0.0150083379655	0.0141901035	0.280140171355	0.956480755879	2960|2962|90075|7652|54456|28996|84911|6873|4782|83443|7050|7594|4603|55762|79230|28960|7757|192669|7566|57693|1490|5464|8334|6157|6158|5468|255967|5928|1874|54512|2146|5691|23165|5683|5917|5393|1482|81857|8239|22835|6142|6144|162967|285267|6129|148266|4221|7538|1650|55746|283337|9150|6829|10781|1938|3315|8357|84967|79755|7700|85236|26149|7549|9416|23327|84449|10413|730291|6839|8349|5430|7712|197…	http://www.reactome.org/cgi-bin/eventbrowser_st_id?ST_ID=REACT_71	hsa:2960,GTF2E1,2960:up|hsa:2962,GTF2F1,2962:up|hsa:90075,ZNF30,90075:up|hsa:7652,ZNF99,7652:down|hsa:54456,MOV10L1,54456:down|hsa:28996,HIPK2,28996:down|hsa:84911,ZNF382,84911:up|hsa:6873,TAF2,6873:down|hsa:4782,NFIC,4782:down|hsa:83443,SF3B5,83443:down|hsa:7050,TGIF1,7050:up|hsa:7594,ZNF43,7594:up|hsa:4603,MYBL1,4603:up|hsa:55762,ZNF701,55762:down|hsa:79230,ZNF557,79230:up|hsa:28960,DCPS,28960:…
Pausing and recovery of HIV elongation	Reactome	REACT_6244	5	31	8995	82029	0.000555864369094	0.000377915127577	0.280749495923	0.956480755879	6829|5430|9150|7469|2962	http://www.reactome.org/cgi-bin/eventbrowser_st_id?ST_ID=REACT_6244	hsa:6829,SUPT5H,6829:up|hsa:5430,POLR2A,5430:up|hsa:9150,CTDP1,9150:down|hsa:7469,NELFA,7469:down|hsa:2962,GTF2F1,2962:up
Signaling by Robo receptor	Reactome	REACT_19351	5	31	8995	82029	0.000555864369094	0.000377915127577	0.280749495923	0.956480755879	9353|5217|9901|7408|5062	http://www.reactome.org/cgi-bin/eventbrowser_st_id?ST_ID=REACT_19351	hsa:9353,SLIT2,9353:up|hsa:5217,PFN2,5217:up|hsa:9901,SRGAP3,9901:down|hsa:7408,VASP,7408:up|hsa:5062,PAK2,5062:down
Antigen activates B Cell Receptor (BCR) leading to generation of second messengers	Reactome	REACT_118700	5	31	8995	82029	0.000555864369094	0.000377915127577	0.280749495923	0.956480755879	868|3708|5295|805|7220	http://www.reactome.org/cgi-bin/eventbrowser_st_id?ST_ID=REACT_118700	hsa:868,CBLB,868:up|hsa:3708,ITPR1,3708:up|hsa:5295,PIK3R1,5295:down|hsa:805,CALM2,805:down|hsa:7220,TRPC1,7220:up
HIV elongation arrest and recovery	Reactome	REACT_6259	5	31	8995	82029	0.000555864369094	0.000377915127577	0.280749495923	0.956480755879	6829|5430|9150|7469|2962	http://www.reactome.org/cgi-bin/eventbrowser_st_id?ST_ID=REACT_6259	hsa:6829,SUPT5H,6829:up|hsa:5430,POLR2A,5430:up|hsa:9150,CTDP1,9150:down|hsa:7469,NELFA,7469:down|hsa:2962,GTF2F1,2962:up
Signal amplification	Reactome	REACT_20524	5	31	8995	82029	0.000555864369094	0.000377915127577	0.280749495923	0.956480755879	5028|2787|2773|59345|5321	http://www.reactome.org/cgi-bin/eventbrowser_st_id?ST_ID=REACT_20524	hsa:5028,P2RY1,5028:down|hsa:2787,GNG5,2787:down|hsa:2773,GNAI3,2773:up|hsa:59345,GNB4,59345:up|hsa:5321,PLA2G4A,5321:down
HDMs demethylate histones	Reactome	REACT_263961	7	47	8995	82029	0.000778210116732	0.000572968096649	0.282795688433	0.956480755879	8365|221656|84678|84159|80853|23081|8357	http://www.reactome.org/cgi-bin/eventbrowser_st_id?ST_ID=REACT_263961	hsa:8365,HIST1H4H,8365:up|hsa:221656,KDM1B,221656:down|hsa:84678,KDM2B,84678:down|hsa:84159,ARID5B,84159:down|hsa:80853,KDM7A,80853:down|hsa:23081,KDM4C,23081:down|hsa:8357,HIST1H3H,8357:up
formation of the beta-catenin:TCF transactivating complex	Reactome	REACT_264242	12	88	8995	82029	0.00133407448583	0.0010727913299	0.283005766861	0.956480755879	51176|8365|9070|7091|7089|85236|83439|8349|26108|8334|4221|8357	http://www.reactome.org/cgi-bin/eventbrowser_st_id?ST_ID=REACT_264242	hsa:51176,LEF1,51176:up|hsa:8365,HIST1H4H,8365:up|hsa:9070,ASH2L,9070:up|hsa:7091,TLE4,7091:up|hsa:7089,TLE2,7089:up|hsa:85236,HIST1H2BK,85236:up|hsa:83439,TCF7L1,83439:down|hsa:8349,HIST2H2BE,8349:up|hsa:26108,PYGO1,26108:up|hsa:8334,HIST1H2AC,8334:up|hsa:4221,MEN1,4221:down|hsa:8357,HIST1H3H,8357:up
Mismatch Repair	Reactome	REACT_264442	3	16	8995	82029	0.000333518621456	0.000195052969072	0.28820148582	0.956480755879	2956|5111|5395	http://www.reactome.org/cgi-bin/eventbrowser_st_id?ST_ID=REACT_264442	hsa:2956,MSH6,2956:down|hsa:5111,PCNA,5111:down|hsa:5395,PMS2,5395:down
TGF-beta receptor signaling in EMT (epithelial to mesenchymal transition)	Reactome	REACT_120726	3	16	8995	82029	0.000333518621456	0.000195052969072	0.28820148582	0.956480755879	50848|50855|387	http://www.reactome.org/cgi-bin/eventbrowser_st_id?ST_ID=REACT_120726	hsa:50848,F11R,50848:up|hsa:50855,PARD6A,50855:down|hsa:387,RHOA,387:down
Formation of Senescence-Associated Heterochromatin Foci (SAHF)	Reactome	REACT_169121	3	16	8995	82029	0.000333518621456	0.000195052969072	0.28820148582	0.956480755879	7157|23523|3006	http://www.reactome.org/cgi-bin/eventbrowser_st_id?ST_ID=REACT_169121	hsa:7157,TP53,7157:up|hsa:23523,CABIN1,23523:up|hsa:3006,HIST1H1C,3006:up
Beta-catenin phosphorylation cascade	Reactome	REACT_11065	3	16	8995	82029	0.000333518621456	0.000195052969072	0.28820148582	0.956480755879	5519|139285|10023	http://www.reactome.org/cgi-bin/eventbrowser_st_id?ST_ID=REACT_11065	hsa:5519,PPP2R1B,5519:down|hsa:139285,AMER1,139285:down|hsa:10023,FRAT1,10023:up
Processing and activation of SUMO	Reactome	REACT_163793	2	9	8995	82029	0.000222345747638	0.000109717295103	0.297614645143	0.956480755879	205564|7341	http://www.reactome.org/cgi-bin/eventbrowser_st_id?ST_ID=REACT_163793	hsa:205564,SENP5,205564:down|hsa:7341,SUMO1,7341:up
Lysosphingolipid and LPA receptors	Reactome	REACT_18365	2	9	8995	82029	0.000222345747638	0.000109717295103	0.297614645143	0.956480755879	53637|57121	http://www.reactome.org/cgi-bin/eventbrowser_st_id?ST_ID=REACT_18365	hsa:53637,S1PR5,53637:down|hsa:57121,LPAR5,57121:up
Nef Mediated CD4 Down-regulation	Reactome	REACT_11166	2	9	8995	82029	0.000222345747638	0.000109717295103	0.297614645143	0.956480755879	161|51606	http://www.reactome.org/cgi-bin/eventbrowser_st_id?ST_ID=REACT_11166	hsa:161,AP2A2,161:up|hsa:51606,ATP6V1H,51606:down
SUMOylation	Reactome	REACT_163823	2	9	8995	82029	0.000222345747638	0.000109717295103	0.297614645143	0.956480755879	205564|7341	http://www.reactome.org/cgi-bin/eventbrowser_st_id?ST_ID=REACT_163823	hsa:205564,SENP5,205564:down|hsa:7341,SUMO1,7341:up
Small interfering RNA (siRNA) biogenesis	Reactome	REACT_118560	2	9	8995	82029	0.000222345747638	0.000109717295103	0.297614645143	0.956480755879	7247|192669	http://www.reactome.org/cgi-bin/eventbrowser_st_id?ST_ID=REACT_118560	hsa:7247,TSN,7247:down|hsa:192669,AGO3,192669:down
Ca2+ activated K+ channels	Reactome	REACT_75896	2	9	8995	82029	0.000222345747638	0.000109717295103	0.297614645143	0.956480755879	3778|27345	http://www.reactome.org/cgi-bin/eventbrowser_st_id?ST_ID=REACT_75896	hsa:3778,KCNMA1,3778:up|hsa:27345,KCNMB4,27345:up
Pyrimidine salvage reactions	Reactome	REACT_655	2	9	8995	82029	0.000222345747638	0.000109717295103	0.297614645143	0.956480755879	83549|978	http://www.reactome.org/cgi-bin/eventbrowser_st_id?ST_ID=REACT_655	hsa:83549,UCK1,83549:down|hsa:978,CDA,978:up
Axonal growth inhibition (RHOA activation)	Reactome	REACT_13815	2	9	8995	82029	0.000222345747638	0.000109717295103	0.297614645143	0.956480755879	9138|387	http://www.reactome.org/cgi-bin/eventbrowser_st_id?ST_ID=REACT_13815	hsa:9138,ARHGEF1,9138:up|hsa:387,RHOA,387:down
Pregnenolone biosynthesis	Reactome	REACT_11038	2	9	8995	82029	0.000222345747638	0.000109717295103	0.297614645143	0.956480755879	2230|231	http://www.reactome.org/cgi-bin/eventbrowser_st_id?ST_ID=REACT_11038	hsa:2230,FDX1,2230:up|hsa:231,AKR1B1,231:down
ERK1 activation	Reactome	REACT_1391	2	9	8995	82029	0.000222345747638	0.000109717295103	0.297614645143	0.956480755879	3569|3570	http://www.reactome.org/cgi-bin/eventbrowser_st_id?ST_ID=REACT_1391	hsa:3569,IL6,3569:up|hsa:3570,IL6R,3570:down
Urea cycle	Reactome	REACT_847	2	9	8995	82029	0.000222345747638	0.000109717295103	0.297614645143	0.956480755879	10166|445	http://www.reactome.org/cgi-bin/eventbrowser_st_id?ST_ID=REACT_847	hsa:10166,SLC25A15,10166:down|hsa:445,ASS1,445:down
WNT mediated activation of DVL	Reactome	REACT_264384	2	9	8995	82029	0.000222345747638	0.000109717295103	0.297614645143	0.956480755879	1457|1856	http://www.reactome.org/cgi-bin/eventbrowser_st_id?ST_ID=REACT_264384	hsa:1457,CSNK2A1,1457:down|hsa:1856,DVL2,1856:up
Inactivation of Cdc42 and Rac	Reactome	REACT_19342	2	9	8995	82029	0.000222345747638	0.000109717295103	0.297614645143	0.956480755879	9353|9901	http://www.reactome.org/cgi-bin/eventbrowser_st_id?ST_ID=REACT_19342	hsa:9353,SLIT2,9353:up|hsa:9901,SRGAP3,9901:down
Nuclear Events (kinase and transcription factor activation)	Reactome	REACT_12433	4	24	8995	82029	0.000444691495275	0.000292579453608	0.29772937115	0.956480755879	5519|1849|1846|4205	http://www.reactome.org/cgi-bin/eventbrowser_st_id?ST_ID=REACT_12433	hsa:5519,PPP2R1B,5519:down|hsa:1849,DUSP7,1849:down|hsa:1846,DUSP4,1846:up|hsa:4205,MEF2A,4205:down
ADP signalling through P2Y purinoceptor 1	Reactome	REACT_19140	4	24	8995	82029	0.000444691495275	0.000292579453608	0.29772937115	0.956480755879	5028|2787|59345|5321	http://www.reactome.org/cgi-bin/eventbrowser_st_id?ST_ID=REACT_19140	hsa:5028,P2RY1,5028:down|hsa:2787,GNG5,2787:down|hsa:59345,GNB4,59345:up|hsa:5321,PLA2G4A,5321:down
TRAF6 mediated NF-kB activation	Reactome	REACT_24969	4	24	8995	82029	0.000444691495275	0.000292579453608	0.29772937115	0.956480755879	4214|6288|351|7189	http://www.reactome.org/cgi-bin/eventbrowser_st_id?ST_ID=REACT_24969	hsa:4214,MAP3K1,4214:up|hsa:6288,SAA1,6288:down|hsa:351,APP,351:down|hsa:7189,TRAF6,7189:up
XBP1(S) activates chaperone genes	Reactome	REACT_18273	7	48	8995	82029	0.000778210116732	0.000585158907216	0.298903806038	0.956480755879	10525|10130|1639|1200|6745|6734|10954	http://www.reactome.org/cgi-bin/eventbrowser_st_id?ST_ID=REACT_18273	hsa:10525,HYOU1,10525:down|hsa:10130,PDIA6,10130:up|hsa:1639,DCTN1,1639:down|hsa:1200,TPP1,1200:down|hsa:6745,SSR1,6745:down|hsa:6734,SRPR,6734:down|hsa:10954,PDIA5,10954:down
Metabolism	Reactome	REACT_111217	176	1536	8995	82029	0.0195664257921	0.0187250850309	0.299997620102	0.956480755879	64781|146850|50484|760|66002|5742|7389|51477|80736|51478|8540|285362|340075|4907|4708|23171|8908|6309|348|11181|4338|10057|54205|1152|1490|5468|6715|4846|57761|3038|2990|170685|2997|57834|2395|23165|5683|55588|64768|10135|130367|8604|271|8529|5164|5710|4552|10434|2787|3028|2987|6515|5691|83549|6538|522|23175|11283|1528|54578|55746|127281|253782|445|23417|5321|784|8897|32|84803|4507|5243|51422|798…	http://www.reactome.org/cgi-bin/eventbrowser_st_id?ST_ID=REACT_111217	hsa:64781,CERK,64781:up|hsa:146850,PIK3R6,146850:up|hsa:50484,RRM2B,50484:up|hsa:760,CA2,760:down|hsa:66002,CYP4F12,66002:down|hsa:5742,PTGS1,5742:down|hsa:7389,UROD,7389:down|hsa:51477,ISYNA1,51477:down|hsa:80736,SLC44A4,80736:down|hsa:51478,HSD17B7,51478:down|hsa:8540,AGPS,8540:down|hsa:285362,SUMF1,285362:up|hsa:340075,ARSI,340075:down|hsa:4907,NT5E,4907:up|hsa:4708,NDUFB2,4708:down|hsa:23171,…
Retinoid metabolism and transport	Reactome	REACT_24968	6	40	8995	82029	0.000667037242913	0.00048763242268	0.300540775788	0.956480755879	1645|7804|151056|4035|8644|348	http://www.reactome.org/cgi-bin/eventbrowser_st_id?ST_ID=REACT_24968	hsa:1645,AKR1C1,1645:down|hsa:7804,LRP8,7804:down|hsa:151056,PLB1,151056:down|hsa:4035,LRP1,4035:down|hsa:8644,AKR1C3,8644:down|hsa:348,APOE,348:up
Signaling by NOTCH2	Reactome	REACT_118721	5	32	8995	82029	0.000555864369094	0.000390105938144	0.300629443411	0.956480755879	3714|1272|4192|83464|3280	http://www.reactome.org/cgi-bin/eventbrowser_st_id?ST_ID=REACT_118721	hsa:3714,JAG2,3714:down|hsa:1272,CNTN1,1272:down|hsa:4192,MDK,4192:down|hsa:83464,APH1B,83464:up|hsa:3280,HES1,3280:down
EPHA-mediated growth cone collapse	Reactome	REACT_264548	5	32	8995	82029	0.000555864369094	0.000390105938144	0.300629443411	0.956480755879	4628|1945|9475|1944|387	http://www.reactome.org/cgi-bin/eventbrowser_st_id?ST_ID=REACT_264548	hsa:4628,MYH10,4628:up|hsa:1945,EFNA4,1945:down|hsa:9475,ROCK2,9475:up|hsa:1944,EFNA3,1944:down|hsa:387,RHOA,387:down
Activation of Kainate Receptors upon glutamate binding	Reactome	REACT_21312	5	32	8995	82029	0.000555864369094	0.000390105938144	0.300629443411	0.956480755879	805|2787|59345|1742|2898	http://www.reactome.org/cgi-bin/eventbrowser_st_id?ST_ID=REACT_21312	hsa:805,CALM2,805:down|hsa:2787,GNG5,2787:down|hsa:59345,GNB4,59345:up|hsa:1742,DLG4,1742:up|hsa:2898,GRIK2,2898:up
Nonsense-Mediated Decay (NMD)	Reactome	REACT_75886	14	107	8995	82029	0.00155642023346	0.00130441673067	0.307923152321	0.956480755879	4686|6222|6208|6203|6144|6235|6194|6142|6227|6157|6158|6171|6129|6232	http://www.reactome.org/cgi-bin/eventbrowser_st_id?ST_ID=REACT_75886	hsa:4686,NCBP1,4686:down|hsa:6222,RPS18,6222:down|hsa:6208,RPS14,6208:down|hsa:6203,RPS9,6203:down|hsa:6144,RPL21,6144:down|hsa:6235,RPS29,6235:down|hsa:6194,RPS6,6194:down|hsa:6142,RPL18A,6142:down|hsa:6227,RPS21,6227:down|hsa:6157,RPL27A,6157:up|hsa:6158,RPL28,6158:up|hsa:6171,RPL41,6171:down|hsa:6129,RPL7,6129:down|hsa:6232,RPS27,6232:down
Nonsense Mediated Decay (NMD) enhanced by the Exon Junction Complex (EJC)	Reactome	REACT_75822	14	107	8995	82029	0.00155642023346	0.00130441673067	0.307923152321	0.956480755879	4686|6222|6208|6203|6144|6235|6194|6142|6227|6157|6158|6171|6129|6232	http://www.reactome.org/cgi-bin/eventbrowser_st_id?ST_ID=REACT_75822	hsa:4686,NCBP1,4686:down|hsa:6222,RPS18,6222:down|hsa:6208,RPS14,6208:down|hsa:6203,RPS9,6203:down|hsa:6144,RPL21,6144:down|hsa:6235,RPS29,6235:down|hsa:6194,RPS6,6194:down|hsa:6142,RPL18A,6142:down|hsa:6227,RPS21,6227:down|hsa:6157,RPL27A,6157:up|hsa:6158,RPL28,6158:up|hsa:6171,RPL41,6171:down|hsa:6129,RPL7,6129:down|hsa:6232,RPS27,6232:down
Signaling by FGFR1 fusion mutants	Reactome	REACT_121141	3	17	8995	82029	0.000333518621456	0.000207243779639	0.316344397371	0.956480755879	8805|5295|399687	http://www.reactome.org/cgi-bin/eventbrowser_st_id?ST_ID=REACT_121141	hsa:8805,TRIM24,8805:down|hsa:5295,PIK3R1,5295:down|hsa:399687,MYO18A,399687:down
Platelet sensitization by LDL	Reactome	REACT_23879	3	17	8995	82029	0.000333518621456	0.000207243779639	0.316344397371	0.956480755879	5519|7804|5321	http://www.reactome.org/cgi-bin/eventbrowser_st_id?ST_ID=REACT_23879	hsa:5519,PPP2R1B,5519:down|hsa:7804,LRP8,7804:down|hsa:5321,PLA2G4A,5321:down
G1/S-Specific Transcription	Reactome	REACT_683	3	17	8995	82029	0.000333518621456	0.000207243779639	0.316344397371	0.956480755879	5111|4998|993	http://www.reactome.org/cgi-bin/eventbrowser_st_id?ST_ID=REACT_683	hsa:5111,PCNA,5111:down|hsa:4998,ORC1,4998:down|hsa:993,CDC25A,993:down
Tristetraprolin (TTP) destabilizes mRNA	Reactome	REACT_25064	3	17	8995	82029	0.000333518621456	0.000207243779639	0.316344397371	0.956480755879	5393|54512|7538	http://www.reactome.org/cgi-bin/eventbrowser_st_id?ST_ID=REACT_25064	hsa:5393,EXOSC9,5393:down|hsa:54512,EXOSC4,54512:down|hsa:7538,ZFP36,7538:up
EPHB-mediated forward signaling	Reactome	REACT_263952	6	41	8995	82029	0.000667037242913	0.000499823233247	0.318463111875	0.956480755879	2051|2050|7074|9475|10552|387	http://www.reactome.org/cgi-bin/eventbrowser_st_id?ST_ID=REACT_263952	hsa:2051,EPHB6,2051:down|hsa:2050,EPHB4,2050:down|hsa:7074,TIAM1,7074:up|hsa:9475,ROCK2,9475:up|hsa:10552,ARPC1A,10552:down|hsa:387,RHOA,387:down
FCERI mediated MAPK activation	Reactome	REACT_163701	6	41	8995	82029	0.000667037242913	0.000499823233247	0.318463111875	0.956480755879	4214|5062|3569|3570|5601|5609	http://www.reactome.org/cgi-bin/eventbrowser_st_id?ST_ID=REACT_163701	hsa:4214,MAP3K1,4214:up|hsa:5062,PAK2,5062:down|hsa:3569,IL6,3569:up|hsa:3570,IL6R,3570:down|hsa:5601,MAPK9,5601:up|hsa:5609,MAP2K7,5609:up
Sialic acid metabolism	Reactome	REACT_264366	5	33	8995	82029	0.000555864369094	0.000402296748711	0.320716746592	0.956480755879	80896|10402|26503|27090|10559	http://www.reactome.org/cgi-bin/eventbrowser_st_id?ST_ID=REACT_264366	hsa:80896,NPL,80896:down|hsa:10402,ST3GAL6,10402:up|hsa:26503,SLC17A5,26503:down|hsa:27090,ST6GALNAC4,27090:down|hsa:10559,SLC35A1,10559:down
Downregulation of TGF-beta receptor signaling	Reactome	REACT_120727	4	25	8995	82029	0.000444691495275	0.000304770264175	0.320907134434	0.956480755879	23327|23645|51377|56937	http://www.reactome.org/cgi-bin/eventbrowser_st_id?ST_ID=REACT_120727	hsa:23327,NEDD4L,23327:up|hsa:23645,PPP1R15A,23645:down|hsa:51377,UCHL5,51377:down|hsa:56937,PMEPA1,56937:up
Signaling by FGFR1 mutants	Reactome	REACT_120999	4	25	8995	82029	0.000444691495275	0.000304770264175	0.320907134434	0.956480755879	8805|2260|5295|399687	http://www.reactome.org/cgi-bin/eventbrowser_st_id?ST_ID=REACT_120999	hsa:8805,TRIM24,8805:down|hsa:2260,FGFR1,2260:up|hsa:5295,PIK3R1,5295:down|hsa:399687,MYO18A,399687:down
IKK complex recruitment mediated by RIP1	Reactome	REACT_25374	4	25	8995	82029	0.000444691495275	0.000304770264175	0.320907134434	0.956480755879	7189|11035|329|330	http://www.reactome.org/cgi-bin/eventbrowser_st_id?ST_ID=REACT_25374	hsa:7189,TRAF6,7189:up|hsa:11035,RIPK3,11035:down|hsa:329,BIRC2,329:up|hsa:330,BIRC3,330:up
Signalling by NGF	Reactome	REACT_11061	33	273	8995	82029	0.00366870483602	0.00332809128479	0.32476667326	0.956480755879	10000|5603|9181|3570|23263|135|6456|4205|836|7074|2889|29|221472|161|50649|3084|26230|192669|5295|9138|5519|3708|6610|387|83464|1849|1026|57761|5577|3569|1846|7189|805	http://www.reactome.org/cgi-bin/eventbrowser_st_id?ST_ID=REACT_11061	hsa:10000,AKT3,10000:up|hsa:5603,MAPK13,5603:down|hsa:9181,ARHGEF2,9181:down|hsa:3570,IL6R,3570:down|hsa:23263,MCF2L,23263:down|hsa:135,ADORA2A,135:up|hsa:6456,SH3GL2,6456:up|hsa:4205,MEF2A,4205:down|hsa:836,CASP3,836:down|hsa:7074,TIAM1,7074:up|hsa:2889,RAPGEF1,2889:up|hsa:29,ABR,29:up|hsa:221472,FGD2,221472:up|hsa:161,AP2A2,161:up|hsa:50649,ARHGEF4,50649:down|hsa:3084,NRG1,3084:down|hsa:26230,T…
GPVI-mediated activation cascade	Reactome	REACT_1695	7	50	8995	82029	0.000778210116732	0.00060954052835	0.331644246988	0.956480755879	1437|10000|5295|3718|1438|387|146850	http://www.reactome.org/cgi-bin/eventbrowser_st_id?ST_ID=REACT_1695	hsa:1437,CSF2,1437:down|hsa:10000,AKT3,10000:up|hsa:5295,PIK3R1,5295:down|hsa:3718,JAK3,3718:up|hsa:1438,CSF2RA,1438:up|hsa:387,RHOA,387:down|hsa:146850,PIK3R6,146850:up
IRE1alpha activates chaperones	Reactome	REACT_18368	7	50	8995	82029	0.000778210116732	0.00060954052835	0.331644246988	0.956480755879	10525|10130|1639|1200|6745|6734|10954	http://www.reactome.org/cgi-bin/eventbrowser_st_id?ST_ID=REACT_18368	hsa:10525,HYOU1,10525:down|hsa:10130,PDIA6,10130:up|hsa:1639,DCTN1,1639:down|hsa:1200,TPP1,1200:down|hsa:6745,SSR1,6745:down|hsa:6734,SRPR,6734:down|hsa:10954,PDIA5,10954:down
Metabolism of amino acids and derivatives	Reactome	REACT_13	23	187	8995	82029	0.00255697609783	0.00227968157603	0.333520809422	0.956480755879	2639|10166|6535|548596|27034|4552|6538|3028|7263|196743|5683|445|1152|4507|5719|5831|5714|7166|79814|5710|5691|56267|26227	http://www.reactome.org/cgi-bin/eventbrowser_st_id?ST_ID=REACT_13	hsa:2639,GCDH,2639:down|hsa:10166,SLC25A15,10166:down|hsa:6535,SLC6A8,6535:down|hsa:548596,CKMT1A,548596:down|hsa:27034,ACAD8,27034:down|hsa:4552,MTRR,4552:up|hsa:6538,SLC6A11,6538:down|hsa:3028,HSD17B10,3028:down|hsa:7263,TST,7263:up|hsa:196743,PAOX,196743:down|hsa:5683,PSMA2,5683:down|hsa:445,ASS1,445:down|hsa:1152,CKB,1152:up|hsa:4507,MTAP,4507:down|hsa:5719,PSMD13,5719:up|hsa:5831,PYCR1,5831:…
Activation of SMO	Reactome	REACT_267753	2	10	8995	82029	0.000222345747638	0.00012190810567	0.335565937239	0.956480755879	6608|408	http://www.reactome.org/cgi-bin/eventbrowser_st_id?ST_ID=REACT_267753	hsa:6608,SMO,6608:down|hsa:408,ARRB1,408:up
Neurotoxicity of clostridium toxins	Reactome	REACT_11184	2	10	8995	82029	0.000222345747638	0.00012190810567	0.335565937239	0.956480755879	6804|112755	http://www.reactome.org/cgi-bin/eventbrowser_st_id?ST_ID=REACT_11184	hsa:6804,STX1A,6804:down|hsa:112755,STX1B,112755:down
Regulated proteolysis of p75NTR	Reactome	REACT_13443	2	10	8995	82029	0.000222345747638	0.00012190810567	0.335565937239	0.956480755879	7189|83464	http://www.reactome.org/cgi-bin/eventbrowser_st_id?ST_ID=REACT_13443	hsa:7189,TRAF6,7189:up|hsa:83464,APH1B,83464:up
Reduction of cytosolic Ca++ levels	Reactome	REACT_23765	2	10	8995	82029	0.000222345747638	0.00012190810567	0.335565937239	0.956480755879	6546|493	http://www.reactome.org/cgi-bin/eventbrowser_st_id?ST_ID=REACT_23765	hsa:6546,SLC8A1,6546:up|hsa:493,ATP2B4,493:down
Nef mediated downregulation of MHC class I complex cell surface expression	Reactome	REACT_11103	2	10	8995	82029	0.000222345747638	0.00012190810567	0.335565937239	0.956480755879	8905|1174	http://www.reactome.org/cgi-bin/eventbrowser_st_id?ST_ID=REACT_11103	hsa:8905,AP1S2,8905:up|hsa:1174,AP1S1,1174:down
S6K1-mediated signalling	Reactome	REACT_6754	2	10	8995	82029	0.000222345747638	0.00012190810567	0.335565937239	0.956480755879	6194|1975	http://www.reactome.org/cgi-bin/eventbrowser_st_id?ST_ID=REACT_6754	hsa:6194,RPS6,6194:down|hsa:1975,EIF4B,1975:down
p75NTR regulates axonogenesis	Reactome	REACT_13620	2	10	8995	82029	0.000222345747638	0.00012190810567	0.335565937239	0.956480755879	9138|387	http://www.reactome.org/cgi-bin/eventbrowser_st_id?ST_ID=REACT_13620	hsa:9138,ARHGEF1,9138:up|hsa:387,RHOA,387:down
Role of DCC in regulating apoptosis	Reactome	REACT_22128	2	10	8995	82029	0.000222345747638	0.00012190810567	0.335565937239	0.956480755879	219699|836	http://www.reactome.org/cgi-bin/eventbrowser_st_id?ST_ID=REACT_22128	hsa:219699,UNC5B,219699:down|hsa:836,CASP3,836:down
Semaphorin interactions	Reactome	REACT_19271	9	67	8995	82029	0.00100055586437	0.000816784307989	0.33569119693	0.956480755879	5364|5062|1808|4628|387|3672|8851|9475|10507	http://www.reactome.org/cgi-bin/eventbrowser_st_id?ST_ID=REACT_19271	hsa:5364,PLXNB1,5364:down|hsa:5062,PAK2,5062:down|hsa:1808,DPYSL2,1808:up|hsa:4628,MYH10,4628:up|hsa:387,RHOA,387:down|hsa:3672,ITGA1,3672:up|hsa:8851,CDK5R1,8851:up|hsa:9475,ROCK2,9475:up|hsa:10507,SEMA4D,10507:up
Formation of HIV-1 elongation complex containing HIV-1 Tat	Reactome	REACT_6346	6	42	8995	82029	0.000667037242913	0.000512014043814	0.336537427643	0.956480755879	4686|5430|9150|2962|6829|7469	http://www.reactome.org/cgi-bin/eventbrowser_st_id?ST_ID=REACT_6346	hsa:4686,NCBP1,4686:down|hsa:5430,POLR2A,5430:up|hsa:9150,CTDP1,9150:down|hsa:2962,GTF2F1,2962:up|hsa:6829,SUPT5H,6829:up|hsa:7469,NELFA,7469:down
NCAM1 interactions	Reactome	REACT_18312	6	42	8995	82029	0.000667037242913	0.000512014043814	0.336537427643	0.956480755879	784|1284|4684|1289|1292|1291	http://www.reactome.org/cgi-bin/eventbrowser_st_id?ST_ID=REACT_18312	hsa:784,CACNB3,784:down|hsa:1284,COL4A2,1284:up|hsa:4684,NCAM1,4684:up|hsa:1289,COL5A1,1289:up|hsa:1292,COL6A2,1292:up|hsa:1291,COL6A1,1291:up
Tat-mediated elongation of the HIV-1 transcript	Reactome	REACT_6162	6	42	8995	82029	0.000667037242913	0.000512014043814	0.336537427643	0.956480755879	4686|5430|9150|2962|6829|7469	http://www.reactome.org/cgi-bin/eventbrowser_st_id?ST_ID=REACT_6162	hsa:4686,NCBP1,4686:down|hsa:5430,POLR2A,5430:up|hsa:9150,CTDP1,9150:down|hsa:2962,GTF2F1,2962:up|hsa:6829,SUPT5H,6829:up|hsa:7469,NELFA,7469:down
HIV Transcription Elongation	Reactome	REACT_6274	6	42	8995	82029	0.000667037242913	0.000512014043814	0.336537427643	0.956480755879	4686|5430|9150|2962|6829|7469	http://www.reactome.org/cgi-bin/eventbrowser_st_id?ST_ID=REACT_6274	hsa:4686,NCBP1,4686:down|hsa:5430,POLR2A,5430:up|hsa:9150,CTDP1,9150:down|hsa:2962,GTF2F1,2962:up|hsa:6829,SUPT5H,6829:up|hsa:7469,NELFA,7469:down
Purine metabolism	Reactome	REACT_522	5	34	8995	82029	0.000555864369094	0.000414487559278	0.340949007097	0.956480755879	271|9615|22978|4907|2618	http://www.reactome.org/cgi-bin/eventbrowser_st_id?ST_ID=REACT_522	hsa:271,AMPD2,271:down|hsa:9615,GDA,9615:up|hsa:22978,NT5C2,22978:up|hsa:4907,NT5E,4907:up|hsa:2618,GART,2618:down
E2F mediated regulation of DNA replication	Reactome	REACT_471	5	34	8995	82029	0.000555864369094	0.000414487559278	0.340949007097	0.956480755879	5519|5001|5111|4998|993	http://www.reactome.org/cgi-bin/eventbrowser_st_id?ST_ID=REACT_471	hsa:5519,PPP2R1B,5519:down|hsa:5001,ORC5,5001:down|hsa:5111,PCNA,5111:down|hsa:4998,ORC1,4998:down|hsa:993,CDC25A,993:down
Transport of inorganic cations/anions and amino acids/oligopeptides	Reactome	REACT_19397	12	93	8995	82029	0.00133407448583	0.00113374538273	0.342637499232	0.956480755879	6546|6508|340024|206358|6549|10723|9498|6522|6533|9990|26503|9057	http://www.reactome.org/cgi-bin/eventbrowser_st_id?ST_ID=REACT_19397	hsa:6546,SLC8A1,6546:up|hsa:6508,SLC4A3,6508:down|hsa:340024,SLC6A19,340024:up|hsa:206358,SLC36A1,206358:down|hsa:6549,SLC9A2,6549:up|hsa:10723,SLC12A7,10723:up|hsa:9498,SLC4A8,9498:up|hsa:6522,SLC4A2,6522:down|hsa:6533,SLC6A6,6533:down|hsa:9990,SLC12A6,9990:down|hsa:26503,SLC17A5,26503:down|hsa:9057,SLC7A6,9057:down
Budding and maturation of HIV virion	Reactome	REACT_6359	4	26	8995	82029	0.000444691495275	0.000316961074742	0.344204868336	0.956480755879	23327|9525|7251|10015	http://www.reactome.org/cgi-bin/eventbrowser_st_id?ST_ID=REACT_6359	hsa:23327,NEDD4L,23327:up|hsa:9525,VPS4B,9525:down|hsa:7251,TSG101,7251:up|hsa:10015,PDCD6IP,10015:up
Ephrin signaling	Reactome	REACT_264047	3	18	8995	82029	0.000333518621456	0.000219434590206	0.344524556267	0.956480755879	2051|2050|5062	http://www.reactome.org/cgi-bin/eventbrowser_st_id?ST_ID=REACT_264047	hsa:2051,EPHB6,2051:down|hsa:2050,EPHB4,2050:down|hsa:5062,PAK2,5062:down
Acyl chain remodelling of PG	Reactome	REACT_121324	3	18	8995	82029	0.000333518621456	0.000219434590206	0.344524556267	0.956480755879	9926|54675|5321	http://www.reactome.org/cgi-bin/eventbrowser_st_id?ST_ID=REACT_121324	hsa:9926,LPGAT1,9926:down|hsa:54675,CRLS1,54675:down|hsa:5321,PLA2G4A,5321:down
Ubiquitin Mediated Degradation of Phosphorylated Cdc25A	Reactome	REACT_1614	7	51	8995	82029	0.000778210116732	0.000621731338917	0.348209264746	0.956480755879	993|5719|5714|5710|1111|5691|5683	http://www.reactome.org/cgi-bin/eventbrowser_st_id?ST_ID=REACT_1614	hsa:993,CDC25A,993:down|hsa:5719,PSMD13,5719:up|hsa:5714,PSMD8,5714:down|hsa:5710,PSMD4,5710:down|hsa:1111,CHEK1,1111:down|hsa:5691,PSMB3,5691:up|hsa:5683,PSMA2,5683:down
Cargo trafficking to the periciliary membrane	Reactome	REACT_267624	7	51	8995	82029	0.000778210116732	0.000621731338917	0.348209264746	0.956480755879	583|54585|27031|6608|60412|92482|22948	http://www.reactome.org/cgi-bin/eventbrowser_st_id?ST_ID=REACT_267624	hsa:583,BBS2,583:down|hsa:54585,LZTFL1,54585:up|hsa:27031,NPHP3,27031:up|hsa:6608,SMO,6608:down|hsa:60412,EXOC4,60412:down|hsa:92482,BBIP1,92482:up|hsa:22948,CCT5,22948:up
p53-Independent DNA Damage Response	Reactome	REACT_2160	7	51	8995	82029	0.000778210116732	0.000621731338917	0.348209264746	0.956480755879	993|5719|5714|5710|1111|5691|5683	http://www.reactome.org/cgi-bin/eventbrowser_st_id?ST_ID=REACT_2160	hsa:993,CDC25A,993:down|hsa:5719,PSMD13,5719:up|hsa:5714,PSMD8,5714:down|hsa:5710,PSMD4,5710:down|hsa:1111,CHEK1,1111:down|hsa:5691,PSMB3,5691:up|hsa:5683,PSMA2,5683:down
p53-Independent G1/S DNA damage checkpoint	Reactome	REACT_1208	7	51	8995	82029	0.000778210116732	0.000621731338917	0.348209264746	0.956480755879	993|5719|5714|5710|1111|5691|5683	http://www.reactome.org/cgi-bin/eventbrowser_st_id?ST_ID=REACT_1208	hsa:993,CDC25A,993:down|hsa:5719,PSMD13,5719:up|hsa:5714,PSMD8,5714:down|hsa:5710,PSMD4,5710:down|hsa:1111,CHEK1,1111:down|hsa:5691,PSMB3,5691:up|hsa:5683,PSMA2,5683:down
Signaling by Interleukins	Reactome	REACT_22232	14	111	8995	82029	0.00155642023346	0.00135317997294	0.352263272658	0.956480755879	3557|1437|3554|3553|834|3575|2889|3569|3570|1438|3718|7189|3572|5295	http://www.reactome.org/cgi-bin/eventbrowser_st_id?ST_ID=REACT_22232	hsa:3557,IL1RN,3557:down|hsa:1437,CSF2,1437:down|hsa:3554,IL1R1,3554:up|hsa:3553,IL1B,3553:down|hsa:834,CASP1,834:down|hsa:3575,IL7R,3575:down|hsa:2889,RAPGEF1,2889:up|hsa:3569,IL6,3569:up|hsa:3570,IL6R,3570:down|hsa:1438,CSF2RA,1438:up|hsa:3718,JAK3,3718:up|hsa:7189,TRAF6,7189:up|hsa:3572,IL6ST,3572:up|hsa:5295,PIK3R1,5295:down
Chromatin organization	Reactome	REACT_264155	29	242	8995	82029	0.00322401334074	0.00295017615721	0.354123547544	0.956480755879	8365|9070|64769|6598|6839|8349|8329|23081|57492|221656|56978|80314|84159|5928|8969|79084|84678|8332|8334|80853|8357|23587|85236|440689|4297|26610|58508|27097|79718	http://www.reactome.org/cgi-bin/eventbrowser_st_id?ST_ID=REACT_264155	hsa:8365,HIST1H4H,8365:up|hsa:9070,ASH2L,9070:up|hsa:64769,MEAF6,64769:down|hsa:6598,SMARCB1,6598:up|hsa:6839,SUV39H1,6839:down|hsa:8349,HIST2H2BE,8349:up|hsa:8329,HIST1H2AI,8329:up|hsa:23081,KDM4C,23081:down|hsa:57492,ARID1B,57492:down|hsa:221656,KDM1B,221656:down|hsa:56978,PRDM8,56978:up|hsa:80314,EPC1,80314:down|hsa:84159,ARID5B,84159:down|hsa:5928,RBBP4,5928:down|hsa:8969,HIST1H2AG,8969:up|hs…
Chromatin modifying enzymes	Reactome	REACT_264165	29	242	8995	82029	0.00322401334074	0.00295017615721	0.354123547544	0.956480755879	8365|9070|64769|6598|6839|8349|8329|23081|57492|221656|56978|80314|84159|5928|8969|79084|84678|8332|8334|80853|8357|23587|85236|440689|4297|26610|58508|27097|79718	http://www.reactome.org/cgi-bin/eventbrowser_st_id?ST_ID=REACT_264165	hsa:8365,HIST1H4H,8365:up|hsa:9070,ASH2L,9070:up|hsa:64769,MEAF6,64769:down|hsa:6598,SMARCB1,6598:up|hsa:6839,SUV39H1,6839:down|hsa:8349,HIST2H2BE,8349:up|hsa:8329,HIST1H2AI,8329:up|hsa:23081,KDM4C,23081:down|hsa:57492,ARID1B,57492:down|hsa:221656,KDM1B,221656:down|hsa:56978,PRDM8,56978:up|hsa:80314,EPC1,80314:down|hsa:84159,ARID5B,84159:down|hsa:5928,RBBP4,5928:down|hsa:8969,HIST1H2AG,8969:up|hs…
Gap junction trafficking	Reactome	REACT_9411	6	43	8995	82029	0.000667037242913	0.000524204854381	0.354719894497	0.956480755879	7277|127534|2700|10052|57165|7278	http://www.reactome.org/cgi-bin/eventbrowser_st_id?ST_ID=REACT_9411	hsa:7277,TUBA4A,7277:down|hsa:127534,GJB4,127534:up|hsa:2700,GJA3,2700:up|hsa:10052,GJC1,10052:up|hsa:57165,GJC2,57165:up|hsa:7278,TUBA3C,7278:down
RNA Polymerase II Transcription Elongation	Reactome	REACT_833	6	43	8995	82029	0.000667037242913	0.000524204854381	0.354719894497	0.956480755879	4686|5430|9150|2962|6829|7469	http://www.reactome.org/cgi-bin/eventbrowser_st_id?ST_ID=REACT_833	hsa:4686,NCBP1,4686:down|hsa:5430,POLR2A,5430:up|hsa:9150,CTDP1,9150:down|hsa:2962,GTF2F1,2962:up|hsa:6829,SUPT5H,6829:up|hsa:7469,NELFA,7469:down
Formation of RNA Pol II elongation complex	Reactome	REACT_1845	6	43	8995	82029	0.000667037242913	0.000524204854381	0.354719894497	0.956480755879	4686|5430|9150|2962|6829|7469	http://www.reactome.org/cgi-bin/eventbrowser_st_id?ST_ID=REACT_1845	hsa:4686,NCBP1,4686:down|hsa:5430,POLR2A,5430:up|hsa:9150,CTDP1,9150:down|hsa:2962,GTF2F1,2962:up|hsa:6829,SUPT5H,6829:up|hsa:7469,NELFA,7469:down
Formation of HIV elongation complex in the absence of HIV Tat	Reactome	REACT_22201	6	43	8995	82029	0.000667037242913	0.000524204854381	0.354719894497	0.956480755879	4686|5430|9150|2962|6829|7469	http://www.reactome.org/cgi-bin/eventbrowser_st_id?ST_ID=REACT_22201	hsa:4686,NCBP1,4686:down|hsa:5430,POLR2A,5430:up|hsa:9150,CTDP1,9150:down|hsa:2962,GTF2F1,2962:up|hsa:6829,SUPT5H,6829:up|hsa:7469,NELFA,7469:down
G2/M Checkpoints	Reactome	REACT_828	6	43	8995	82029	0.000667037242913	0.000524204854381	0.354719894497	0.956480755879	995|5001|993|5983|1111|4998	http://www.reactome.org/cgi-bin/eventbrowser_st_id?ST_ID=REACT_828	hsa:995,CDC25C,995:up|hsa:5001,ORC5,5001:down|hsa:993,CDC25A,993:down|hsa:5983,RFC3,5983:down|hsa:1111,CHEK1,1111:down|hsa:4998,ORC1,4998:down
O-linked glycosylation of mucins	Reactome	REACT_115606	8	60	8995	82029	0.00088938299055	0.00073144863402	0.357231361672	0.956480755879	57452|79695|4585|56913|27090|55568|374378|4583	http://www.reactome.org/cgi-bin/eventbrowser_st_id?ST_ID=REACT_115606	hsa:57452,GALNT16,57452:up|hsa:79695,GALNT12,79695:down|hsa:4585,MUC4,4585:down|hsa:56913,C1GALT1,56913:down|hsa:27090,ST6GALNAC4,27090:down|hsa:55568,GALNT10,55568:up|hsa:374378,GALNT18,374378:down|hsa:4583,MUC2,4583:up
Interferon Signaling	Reactome	REACT_25229	23	190	8995	82029	0.00255697609783	0.00231625400773	0.359181055375	0.956480755879	23650|7341|23636|3383|3430|51191|8651|91543|55746|3665|3664|3837|3663|54739|8519|55128|4684|2210|4939|3115|23165|684|51127	http://www.reactome.org/cgi-bin/eventbrowser_st_id?ST_ID=REACT_25229	hsa:23650,TRIM29,23650:down|hsa:7341,SUMO1,7341:up|hsa:23636,NUP62,23636:up|hsa:3383,ICAM1,3383:down|hsa:3430,IFI35,3430:up|hsa:51191,HERC5,51191:up|hsa:8651,SOCS1,8651:up|hsa:91543,RSAD2,91543:down|hsa:55746,NUP133,55746:down|hsa:3665,IRF7,3665:up|hsa:3664,IRF6,3664:down|hsa:3837,KPNB1,3837:down|hsa:3663,IRF5,3663:down|hsa:54739,XAF1,54739:up|hsa:8519,IFITM1,8519:up|hsa:55128,TRIM68,55128:up|hsa…
Glucose metabolism	Reactome	REACT_723	9	69	8995	82029	0.00100055586437	0.000841165929123	0.364442664154	0.956480755879	5834|5255|8604|2997|5519|8908|2632|5106|805	http://www.reactome.org/cgi-bin/eventbrowser_st_id?ST_ID=REACT_723	hsa:5834,PYGB,5834:down|hsa:5255,PHKA1,5255:down|hsa:8604,SLC25A12,8604:down|hsa:2997,GYS1,2997:up|hsa:5519,PPP2R1B,5519:down|hsa:8908,GYG2,8908:up|hsa:2632,GBE1,2632:up|hsa:5106,PCK2,5106:down|hsa:805,CALM2,805:down
Mitochondrial protein import	Reactome	REACT_118595	7	52	8995	82029	0.000778210116732	0.000633922149484	0.36486005217	0.956480755879	9804|54543|2395|1678|8604|506|10440	http://www.reactome.org/cgi-bin/eventbrowser_st_id?ST_ID=REACT_118595	hsa:9804,TOMM20,9804:down|hsa:54543,TOMM7,54543:down|hsa:2395,FXN,2395:down|hsa:1678,TIMM8A,1678:down|hsa:8604,SLC25A12,8604:down|hsa:506,ATP5B,506:down|hsa:10440,TIMM17A,10440:down
G2/M Transition	Reactome	REACT_2203	15	121	8995	82029	0.00166759310728	0.00147508807861	0.367097741507	0.956480755879	995|22981|7277|993|10133|5577|9738|7278|55722|11064|5519|55957|114791|5928|8655	http://www.reactome.org/cgi-bin/eventbrowser_st_id?ST_ID=REACT_2203	hsa:995,CDC25C,995:up|hsa:22981,NINL,22981:up|hsa:7277,TUBA4A,7277:down|hsa:993,CDC25A,993:down|hsa:10133,OPTN,10133:up|hsa:5577,PRKAR2B,5577:up|hsa:9738,CCP110,9738:up|hsa:7278,TUBA3C,7278:down|hsa:55722,CEP72,55722:up|hsa:11064,CNTRL,11064:up|hsa:5519,PPP2R1B,5519:down|hsa:55957,LIN37,55957:up|hsa:114791,TUBGCP5,114791:down|hsa:5928,RBBP4,5928:down|hsa:8655,DYNLL1,8655:down
Syndecan interactions	Reactome	REACT_163942	4	27	8995	82029	0.000444691495275	0.000329151885309	0.367533440345	0.956480755879	3690|3693|1289|7057	http://www.reactome.org/cgi-bin/eventbrowser_st_id?ST_ID=REACT_163942	hsa:3690,ITGB3,3690:up|hsa:3693,ITGB5,3693:up|hsa:1289,COL5A1,1289:up|hsa:7057,THBS1,7057:down
Prefoldin mediated transfer of substrate to CCT/TriC	Reactome	REACT_16936	4	27	8995	82029	0.000444691495275	0.000329151885309	0.367533440345	0.956480755879	5201|7278|22948|7277	http://www.reactome.org/cgi-bin/eventbrowser_st_id?ST_ID=REACT_16936	hsa:5201,PFDN1,5201:down|hsa:7278,TUBA3C,7278:down|hsa:22948,CCT5,22948:up|hsa:7277,TUBA4A,7277:down
Interleukin receptor SHC signaling	Reactome	REACT_23891	4	27	8995	82029	0.000444691495275	0.000329151885309	0.367533440345	0.956480755879	1437|5295|3718|1438	http://www.reactome.org/cgi-bin/eventbrowser_st_id?ST_ID=REACT_23891	hsa:1437,CSF2,1437:down|hsa:5295,PIK3R1,5295:down|hsa:3718,JAK3,3718:up|hsa:1438,CSF2RA,1438:up
Platelet calcium homeostasis	Reactome	REACT_23905	3	19	8995	82029	0.000333518621456	0.000231625400773	0.372593465062	0.956480755879	6546|3708|493	http://www.reactome.org/cgi-bin/eventbrowser_st_id?ST_ID=REACT_23905	hsa:6546,SLC8A1,6546:up|hsa:3708,ITPR1,3708:up|hsa:493,ATP2B4,493:down
Mitotic Spindle Checkpoint	Reactome	REACT_2137	3	19	8995	82029	0.000333518621456	0.000231625400773	0.372593465062	0.956480755879	64682|11065|8379	http://www.reactome.org/cgi-bin/eventbrowser_st_id?ST_ID=REACT_2137	hsa:64682,ANAPC1,64682:down|hsa:11065,UBE2C,11065:up|hsa:8379,MAD1L1,8379:down
CDC6 association with the ORC:origin complex	Reactome	REACT_1707	2	11	8995	82029	0.000222345747638	0.000134098916237	0.372876426083	0.956480755879	5001|4998	http://www.reactome.org/cgi-bin/eventbrowser_st_id?ST_ID=REACT_1707	hsa:5001,ORC5,5001:down|hsa:4998,ORC1,4998:down
Import of palmitoyl-CoA into the mitochondrial matrix	Reactome	REACT_11082	2	11	8995	82029	0.000222345747638	0.000134098916237	0.372876426083	0.956480755879	32|51422	http://www.reactome.org/cgi-bin/eventbrowser_st_id?ST_ID=REACT_11082	hsa:32,ACACB,32:down|hsa:51422,PRKAG2,51422:down
Signaling by NOTCH4	Reactome	REACT_118636	2	11	8995	82029	0.000222345747638	0.000134098916237	0.372876426083	0.956480755879	3714|83464	http://www.reactome.org/cgi-bin/eventbrowser_st_id?ST_ID=REACT_118636	hsa:3714,JAG2,3714:down|hsa:83464,APH1B,83464:up
Signaling by NOTCH3	Reactome	REACT_118862	2	11	8995	82029	0.000222345747638	0.000134098916237	0.372876426083	0.956480755879	3714|83464	http://www.reactome.org/cgi-bin/eventbrowser_st_id?ST_ID=REACT_118862	hsa:3714,JAG2,3714:down|hsa:83464,APH1B,83464:up
ERK activation	Reactome	REACT_1482	2	11	8995	82029	0.000222345747638	0.000134098916237	0.372876426083	0.956480755879	3569|3570	http://www.reactome.org/cgi-bin/eventbrowser_st_id?ST_ID=REACT_1482	hsa:3569,IL6,3569:up|hsa:3570,IL6R,3570:down
DSCAM interactions	Reactome	REACT_25299	2	11	8995	82029	0.000222345747638	0.000134098916237	0.372876426083	0.956480755879	1826|5603	http://www.reactome.org/cgi-bin/eventbrowser_st_id?ST_ID=REACT_25299	hsa:1826,DSCAM,1826:down|hsa:5603,MAPK13,5603:down
Gap junction trafficking and regulation	Reactome	REACT_9480	6	44	8995	82029	0.000667037242913	0.000536395664948	0.372967834403	0.956480755879	7277|127534|2700|10052|57165|7278	http://www.reactome.org/cgi-bin/eventbrowser_st_id?ST_ID=REACT_9480	hsa:7277,TUBA4A,7277:down|hsa:127534,GJB4,127534:up|hsa:2700,GJA3,2700:up|hsa:10052,GJC1,10052:up|hsa:57165,GJC2,57165:up|hsa:7278,TUBA3C,7278:down
Ion transport by P-type ATPases	Reactome	REACT_25149	6	44	8995	82029	0.000667037242913	0.000536395664948	0.372967834403	0.956480755879	10079|5349|148229|538|482|493	http://www.reactome.org/cgi-bin/eventbrowser_st_id?ST_ID=REACT_25149	hsa:10079,ATP9A,10079:down|hsa:5349,FXYD3,5349:down|hsa:148229,ATP8B3,148229:up|hsa:538,ATP7A,538:up|hsa:482,ATP1B2,482:up|hsa:493,ATP2B4,493:down
PKMTs methylate histone lysines	Reactome	REACT_268728	7	53	8995	82029	0.000778210116732	0.000646112960051	0.381564365033	0.956480755879	8365|9070|6839|58508|56978|4297|8357	http://www.reactome.org/cgi-bin/eventbrowser_st_id?ST_ID=REACT_268728	hsa:8365,HIST1H4H,8365:up|hsa:9070,ASH2L,9070:up|hsa:6839,SUV39H1,6839:down|hsa:58508,KMT2C,58508:down|hsa:56978,PRDM8,56978:up|hsa:4297,KMT2A,4297:down|hsa:8357,HIST1H3H,8357:up
Muscle contraction	Reactome	REACT_17044	7	53	8995	82029	0.000778210116732	0.000646112960051	0.381564365033	0.956480755879	59|3693|7138|7170|3672|805|7431	http://www.reactome.org/cgi-bin/eventbrowser_st_id?ST_ID=REACT_17044	hsa:59,ACTA2,59:up|hsa:3693,ITGB5,3693:up|hsa:7138,TNNT1,7138:up|hsa:7170,TPM3,7170:down|hsa:3672,ITGA1,3672:up|hsa:805,CALM2,805:down|hsa:7431,VIM,7431:up
NOD1/2 Signaling Pathway	Reactome	REACT_75776	5	36	8995	82029	0.000555864369094	0.000438869180412	0.381609805433	0.956480755879	7189|329|330|5603|834	http://www.reactome.org/cgi-bin/eventbrowser_st_id?ST_ID=REACT_75776	hsa:7189,TRAF6,7189:up|hsa:329,BIRC2,329:up|hsa:330,BIRC3,330:up|hsa:5603,MAPK13,5603:down|hsa:834,CASP1,834:down
Gamma carboxylation, hypusine formation and arylsulfatase activation	Reactome	REACT_1069	5	36	8995	82029	0.000555864369094	0.000438869180412	0.381609805433	0.956480755879	285362|5627|340075|56648|1938	http://www.reactome.org/cgi-bin/eventbrowser_st_id?ST_ID=REACT_1069	hsa:285362,SUMF1,285362:up|hsa:5627,PROS1,5627:up|hsa:340075,ARSI,340075:down|hsa:56648,EIF5A2,56648:down|hsa:1938,EEF2,1938:down
Late Phase of HIV Life Cycle	Reactome	REACT_6361	15	123	8995	82029	0.00166759310728	0.00149946969974	0.388988020291	0.956480755879	4686|23327|5430|7251|2962|9525|9150|7469|23165|10015|6829|23636|6873|55746|2960	http://www.reactome.org/cgi-bin/eventbrowser_st_id?ST_ID=REACT_6361	hsa:4686,NCBP1,4686:down|hsa:23327,NEDD4L,23327:up|hsa:5430,POLR2A,5430:up|hsa:7251,TSG101,7251:up|hsa:2962,GTF2F1,2962:up|hsa:9525,VPS4B,9525:down|hsa:9150,CTDP1,9150:down|hsa:7469,NELFA,7469:down|hsa:23165,NUP205,23165:down|hsa:10015,PDCD6IP,10015:up|hsa:6829,SUPT5H,6829:up|hsa:23636,NUP62,23636:up|hsa:6873,TAF2,6873:down|hsa:55746,NUP133,55746:down|hsa:2960,GTF2E1,2960:up
Mitotic G2-G2/M phases	Reactome	REACT_21391	15	123	8995	82029	0.00166759310728	0.00149946969974	0.388988020291	0.956480755879	995|22981|7277|993|10133|5577|9738|7278|55722|11064|5519|55957|114791|5928|8655	http://www.reactome.org/cgi-bin/eventbrowser_st_id?ST_ID=REACT_21391	hsa:995,CDC25C,995:up|hsa:22981,NINL,22981:up|hsa:7277,TUBA4A,7277:down|hsa:993,CDC25A,993:down|hsa:10133,OPTN,10133:up|hsa:5577,PRKAR2B,5577:up|hsa:9738,CCP110,9738:up|hsa:7278,TUBA3C,7278:down|hsa:55722,CEP72,55722:up|hsa:11064,CNTRL,11064:up|hsa:5519,PPP2R1B,5519:down|hsa:55957,LIN37,55957:up|hsa:114791,TUBGCP5,114791:down|hsa:5928,RBBP4,5928:down|hsa:8655,DYNLL1,8655:down
mTOR signalling	Reactome	REACT_6838	4	28	8995	82029	0.000444691495275	0.000341342695876	0.390809436622	0.956480755879	6194|81617|1975|51422	http://www.reactome.org/cgi-bin/eventbrowser_st_id?ST_ID=REACT_6838	hsa:6194,RPS6,6194:down|hsa:81617,CAB39L,81617:down|hsa:1975,EIF4B,1975:down|hsa:51422,PRKAG2,51422:down
Cooperation of Prefoldin and TriC/CCT in actin and tubulin folding	Reactome	REACT_17029	4	28	8995	82029	0.000444691495275	0.000341342695876	0.390809436622	0.956480755879	5201|7278|22948|7277	http://www.reactome.org/cgi-bin/eventbrowser_st_id?ST_ID=REACT_17029	hsa:5201,PFDN1,5201:down|hsa:7278,TUBA3C,7278:down|hsa:22948,CCT5,22948:up|hsa:7277,TUBA4A,7277:down
PERK regulates gene expression	Reactome	REACT_18277	4	28	8995	82029	0.000444691495275	0.000341342695876	0.390809436622	0.956480755879	5393|54512|467|1965	http://www.reactome.org/cgi-bin/eventbrowser_st_id?ST_ID=REACT_18277	hsa:5393,EXOSC9,5393:down|hsa:54512,EXOSC4,54512:down|hsa:467,ATF3,467:up|hsa:1965,EIF2S1,1965:down
Nuclear import of Rev protein	Reactome	REACT_9395	4	28	8995	82029	0.000444691495275	0.000341342695876	0.390809436622	0.956480755879	3837|23165|23636|55746	http://www.reactome.org/cgi-bin/eventbrowser_st_id?ST_ID=REACT_9395	hsa:3837,KPNB1,3837:down|hsa:23165,NUP205,23165:down|hsa:23636,NUP62,23636:up|hsa:55746,NUP133,55746:down
Interleukin-2 signaling	Reactome	REACT_27283	6	45	8995	82029	0.000667037242913	0.000548586475515	0.391239933551	0.956480755879	1437|5295|3569|3718|1438|3570	http://www.reactome.org/cgi-bin/eventbrowser_st_id?ST_ID=REACT_27283	hsa:1437,CSF2,1437:down|hsa:5295,PIK3R1,5295:down|hsa:3569,IL6,3569:up|hsa:3718,JAK3,3718:up|hsa:1438,CSF2RA,1438:up|hsa:3570,IL6R,3570:down
IRS-related events	Reactome	REACT_762	10	80	8995	82029	0.00111172873819	0.00097526484536	0.397722195948	0.956480755879	81617|5295|57761|1975|3569|3570|5140|51422|6194|3643	http://www.reactome.org/cgi-bin/eventbrowser_st_id?ST_ID=REACT_762	hsa:81617,CAB39L,81617:down|hsa:5295,PIK3R1,5295:down|hsa:57761,TRIB3,57761:down|hsa:1975,EIF4B,1975:down|hsa:3569,IL6,3569:up|hsa:3570,IL6R,3570:down|hsa:5140,PDE3B,5140:up|hsa:51422,PRKAG2,51422:down|hsa:6194,RPS6,6194:down|hsa:3643,INSR,3643:up
Signal transduction by L1	Reactome	REACT_22272	3	20	8995	82029	0.000333518621456	0.00024381621134	0.400418395628	0.956480755879	3690|4684|1457	http://www.reactome.org/cgi-bin/eventbrowser_st_id?ST_ID=REACT_22272	hsa:3690,ITGB3,3690:up|hsa:4684,NCAM1,4684:up|hsa:1457,CSNK2A1,1457:down
JNK (c-Jun kinases) phosphorylation and activation mediated by activated human TAK1	Reactome	REACT_21368	3	20	8995	82029	0.000333518621456	0.00024381621134	0.400418395628	0.956480755879	5609|5601|7189	http://www.reactome.org/cgi-bin/eventbrowser_st_id?ST_ID=REACT_21368	hsa:5609,MAP2K7,5609:up|hsa:5601,MAPK9,5601:up|hsa:7189,TRAF6,7189:up
Glucose transport	Reactome	REACT_212	5	37	8995	82029	0.000555864369094	0.000451059990979	0.401925502878	0.956480755879	3099|23165|6515|55746|23636	http://www.reactome.org/cgi-bin/eventbrowser_st_id?ST_ID=REACT_212	hsa:3099,HK2,3099:down|hsa:23165,NUP205,23165:down|hsa:6515,SLC2A3,6515:up|hsa:55746,NUP133,55746:down|hsa:23636,NUP62,23636:up
RNA Polymerase II Pre-transcription Events	Reactome	REACT_22107	8	63	8995	82029	0.00088938299055	0.000768021065721	0.40369385664	0.956480755879	4686|5430|2960|2962|6829|7469|6873|9150	http://www.reactome.org/cgi-bin/eventbrowser_st_id?ST_ID=REACT_22107	hsa:4686,NCBP1,4686:down|hsa:5430,POLR2A,5430:up|hsa:2960,GTF2E1,2960:up|hsa:2962,GTF2F1,2962:up|hsa:6829,SUPT5H,6829:up|hsa:7469,NELFA,7469:down|hsa:6873,TAF2,6873:down|hsa:9150,CTDP1,9150:down
Miscellaneous substrates	Reactome	REACT_13425	2	12	8995	82029	0.000222345747638	0.000146289726804	0.409302161948	0.956480755879	57834|8529	http://www.reactome.org/cgi-bin/eventbrowser_st_id?ST_ID=REACT_13425	hsa:57834,CYP4F11,57834:down|hsa:8529,CYP4F2,8529:down
The NLRP3 inflammasome	Reactome	REACT_75808	2	12	8995	82029	0.000222345747638	0.000146289726804	0.409302161948	0.956480755879	834|351	http://www.reactome.org/cgi-bin/eventbrowser_st_id?ST_ID=REACT_75808	hsa:834,CASP1,834:down|hsa:351,APP,351:down
Vitamin B5 (pantothenate) metabolism	Reactome	REACT_11172	2	12	8995	82029	0.000222345747638	0.000146289726804	0.409302161948	0.956480755879	53354|80347	http://www.reactome.org/cgi-bin/eventbrowser_st_id?ST_ID=REACT_11172	hsa:53354,PANK1,53354:down|hsa:80347,COASY,80347:down
Depolarization of the Presynaptic Terminal Triggers the Opening of Calcium Channels	Reactome	REACT_13606	2	12	8995	82029	0.000222345747638	0.000146289726804	0.409302161948	0.956480755879	784|781	http://www.reactome.org/cgi-bin/eventbrowser_st_id?ST_ID=REACT_13606	hsa:784,CACNB3,784:down|hsa:781,CACNA2D1,781:up
Downregulation of ERBB2:ERBB3 signaling	Reactome	REACT_115662	2	12	8995	82029	0.000222345747638	0.000146289726804	0.409302161948	0.956480755879	3084|10000	http://www.reactome.org/cgi-bin/eventbrowser_st_id?ST_ID=REACT_115662	hsa:3084,NRG1,3084:down|hsa:10000,AKT3,10000:up
mTORC1-mediated signalling	Reactome	REACT_6964	2	12	8995	82029	0.000222345747638	0.000146289726804	0.409302161948	0.956480755879	6194|1975	http://www.reactome.org/cgi-bin/eventbrowser_st_id?ST_ID=REACT_6964	hsa:6194,RPS6,6194:down|hsa:1975,EIF4B,1975:down
Regulation of IFNG signaling	Reactome	REACT_24980	2	12	8995	82029	0.000222345747638	0.000146289726804	0.409302161948	0.956480755879	8651|7341	http://www.reactome.org/cgi-bin/eventbrowser_st_id?ST_ID=REACT_24980	hsa:8651,SOCS1,8651:up|hsa:7341,SUMO1,7341:up
Caspase-mediated cleavage of cytoskeletal proteins	Reactome	REACT_13541	2	12	8995	82029	0.000222345747638	0.000146289726804	0.409302161948	0.956480755879	836|7431	http://www.reactome.org/cgi-bin/eventbrowser_st_id?ST_ID=REACT_13541	hsa:836,CASP3,836:down|hsa:7431,VIM,7431:up
Hyaluronan uptake and degradation	Reactome	REACT_120996	2	12	8995	82029	0.000222345747638	0.000146289726804	0.409302161948	0.956480755879	2990|8372	http://www.reactome.org/cgi-bin/eventbrowser_st_id?ST_ID=REACT_120996	hsa:2990,GUSB,2990:down|hsa:8372,HYAL3,8372:down
Transcription-coupled NER (TC-NER)	Reactome	REACT_1628	6	46	8995	82029	0.000667037242913	0.000560777286082	0.40949642738	0.956480755879	5430|5111|5983|56949|2073|2067	http://www.reactome.org/cgi-bin/eventbrowser_st_id?ST_ID=REACT_1628	hsa:5430,POLR2A,5430:up|hsa:5111,PCNA,5111:down|hsa:5983,RFC3,5983:down|hsa:56949,XAB2,56949:up|hsa:2073,ERCC5,2073:down|hsa:2067,ERCC1,2067:down
IRS-related events triggered by IGF1R	Reactome	REACT_150203	10	81	8995	82029	0.00111172873819	0.000987455655927	0.411442247599	0.956480755879	81617|5295|57761|3481|1975|3569|3570|5140|51422|6194	http://www.reactome.org/cgi-bin/eventbrowser_st_id?ST_ID=REACT_150203	hsa:81617,CAB39L,81617:down|hsa:5295,PIK3R1,5295:down|hsa:57761,TRIB3,57761:down|hsa:3481,IGF2,3481:up|hsa:1975,EIF4B,1975:down|hsa:3569,IL6,3569:up|hsa:3570,IL6R,3570:down|hsa:5140,PDE3B,5140:up|hsa:51422,PRKAG2,51422:down|hsa:6194,RPS6,6194:down
HIV Life Cycle	Reactome	REACT_6256	16	134	8995	82029	0.0017787659811	0.00163356861598	0.412701802027	0.956480755879	4686|23327|5430|23636|7251|2962|9525|9150|7469|23165|10015|6829|7518|6873|55746|2960	http://www.reactome.org/cgi-bin/eventbrowser_st_id?ST_ID=REACT_6256	hsa:4686,NCBP1,4686:down|hsa:23327,NEDD4L,23327:up|hsa:5430,POLR2A,5430:up|hsa:23636,NUP62,23636:up|hsa:7251,TSG101,7251:up|hsa:2962,GTF2F1,2962:up|hsa:9525,VPS4B,9525:down|hsa:9150,CTDP1,9150:down|hsa:7469,NELFA,7469:down|hsa:23165,NUP205,23165:down|hsa:10015,PDCD6IP,10015:up|hsa:6829,SUPT5H,6829:up|hsa:7518,XRCC4,7518:down|hsa:6873,TAF2,6873:down|hsa:55746,NUP133,55746:down|hsa:2960,GTF2E1,2960…
Formation of transcription-coupled NER (TC-NER) repair complex	Reactome	REACT_1941	4	29	8995	82029	0.000444691495275	0.000353533506443	0.41395544986	0.956480755879	2073|5430|56949|2067	http://www.reactome.org/cgi-bin/eventbrowser_st_id?ST_ID=REACT_1941	hsa:2073,ERCC5,2073:down|hsa:5430,POLR2A,5430:up|hsa:56949,XAB2,56949:up|hsa:2067,ERCC1,2067:down
FCERI mediated Ca+2 mobilization	Reactome	REACT_163834	4	29	8995	82029	0.000444691495275	0.000353533506443	0.41395544986	0.956480755879	5532|3708|4772|805	http://www.reactome.org/cgi-bin/eventbrowser_st_id?ST_ID=REACT_163834	hsa:5532,PPP3CB,5532:up|hsa:3708,ITPR1,3708:up|hsa:4772,NFATC1,4772:down|hsa:805,CALM2,805:down
mRNA Capping	Reactome	REACT_1470	4	29	8995	82029	0.000444691495275	0.000353533506443	0.41395544986	0.956480755879	4686|6829|5430|2962	http://www.reactome.org/cgi-bin/eventbrowser_st_id?ST_ID=REACT_1470	hsa:4686,NCBP1,4686:down|hsa:6829,SUPT5H,6829:up|hsa:5430,POLR2A,5430:up|hsa:2962,GTF2F1,2962:up
Dual incision reaction in TC-NER	Reactome	REACT_2222	4	29	8995	82029	0.000444691495275	0.000353533506443	0.41395544986	0.956480755879	2073|5430|56949|2067	http://www.reactome.org/cgi-bin/eventbrowser_st_id?ST_ID=REACT_2222	hsa:2073,ERCC5,2073:down|hsa:5430,POLR2A,5430:up|hsa:56949,XAB2,56949:up|hsa:2067,ERCC1,2067:down
PPARA activates gene expression	Reactome	REACT_116145	13	108	8995	82029	0.00144524735964	0.00131660754124	0.418767335617	0.956480755879	1024|10413|55588|81857|1490|79718|133522|5468|26230|25937|29079|7003|57761	http://www.reactome.org/cgi-bin/eventbrowser_st_id?ST_ID=REACT_116145	hsa:1024,CDK8,1024:down|hsa:10413,YAP1,10413:up|hsa:55588,MED29,55588:up|hsa:81857,MED25,81857:up|hsa:1490,CTGF,1490:up|hsa:79718,TBL1XR1,79718:down|hsa:133522,PPARGC1B,133522:down|hsa:5468,PPARG,5468:up|hsa:26230,TIAM2,26230:up|hsa:25937,WWTR1,25937:down|hsa:29079,MED4,29079:down|hsa:7003,TEAD1,7003:up|hsa:57761,TRIB3,57761:down
Collagen biosynthesis and modifying enzymes	Reactome	REACT_121139	8	64	8995	82029	0.00088938299055	0.000780211876288	0.419206431058	0.956480755879	1284|1289|649|1292|64175|1291|1294|1295	http://www.reactome.org/cgi-bin/eventbrowser_st_id?ST_ID=REACT_121139	hsa:1284,COL4A2,1284:up|hsa:1289,COL5A1,1289:up|hsa:649,BMP1,649:down|hsa:1292,COL6A2,1292:up|hsa:64175,LEPRE1,64175:down|hsa:1291,COL6A1,1291:up|hsa:1294,COL7A1,1294:down|hsa:1295,COL8A1,1295:up
Viral Messenger RNA Synthesis	Reactome	REACT_6354	5	38	8995	82029	0.000555864369094	0.000463250801546	0.422160979163	0.956480755879	5430|23636|23165|55746|2962	http://www.reactome.org/cgi-bin/eventbrowser_st_id?ST_ID=REACT_6354	hsa:5430,POLR2A,5430:up|hsa:23636,NUP62,23636:up|hsa:23165,NUP205,23165:down|hsa:55746,NUP133,55746:down|hsa:2962,GTF2F1,2962:up
Signaling by WNT in cancer	Reactome	REACT_264125	28	242	8995	82029	0.00311284046693	0.00295017615721	0.423269318191	0.956480755879	56998|79412|9070|139285|8349|8365|1488|10023|51176|7091|1856|4221|5691|7476|7477|5519|7480|8334|8357|5719|85236|7089|5714|5710|83439|1457|26108|5683	http://www.reactome.org/cgi-bin/eventbrowser_st_id?ST_ID=REACT_264125	hsa:56998,CTNNBIP1,56998:up|hsa:79412,KREMEN2,79412:down|hsa:9070,ASH2L,9070:up|hsa:139285,AMER1,139285:down|hsa:8349,HIST2H2BE,8349:up|hsa:8365,HIST1H4H,8365:up|hsa:1488,CTBP2,1488:down|hsa:10023,FRAT1,10023:up|hsa:51176,LEF1,51176:up|hsa:7091,TLE4,7091:up|hsa:1856,DVL2,1856:up|hsa:4221,MEN1,4221:down|hsa:5691,PSMB3,5691:up|hsa:7476,WNT7A,7476:down|hsa:7477,WNT7B,7477:up|hsa:5519,PPP2R1B,5519:do…
Opioid Signalling	Reactome	REACT_15295	10	82	8995	82029	0.00111172873819	0.000999646466494	0.425163701339	0.956480755879	2787|5577|2773|5141|5519|5532|3708|59345|5321|805	http://www.reactome.org/cgi-bin/eventbrowser_st_id?ST_ID=REACT_15295	hsa:2787,GNG5,2787:down|hsa:5577,PRKAR2B,5577:up|hsa:2773,GNAI3,2773:up|hsa:5141,PDE4A,5141:up|hsa:5519,PPP2R1B,5519:down|hsa:5532,PPP3CB,5532:up|hsa:3708,ITPR1,3708:up|hsa:59345,GNB4,59345:up|hsa:5321,PLA2G4A,5321:down|hsa:805,CALM2,805:down
Formation of tubulin folding intermediates by CCT/TriC	Reactome	REACT_16956	3	21	8995	82029	0.000333518621456	0.000256007021907	0.427882028318	0.956480755879	7278|22948|7277	http://www.reactome.org/cgi-bin/eventbrowser_st_id?ST_ID=REACT_16956	hsa:7278,TUBA3C,7278:down|hsa:22948,CCT5,22948:up|hsa:7277,TUBA4A,7277:down
RIP-mediated NFkB activation via ZBP1	Reactome	REACT_118563	3	21	8995	82029	0.000333518621456	0.000256007021907	0.427882028318	0.956480755879	11035|6288|351	http://www.reactome.org/cgi-bin/eventbrowser_st_id?ST_ID=REACT_118563	hsa:11035,RIPK3,11035:down|hsa:6288,SAA1,6288:down|hsa:351,APP,351:down
Synthesis of Leukotrienes (LT) and Eoxins (EX)	Reactome	REACT_150420	3	21	8995	82029	0.000333518621456	0.000256007021907	0.427882028318	0.956480755879	57834|11283|8529	http://www.reactome.org/cgi-bin/eventbrowser_st_id?ST_ID=REACT_150420	hsa:57834,CYP4F11,57834:down|hsa:11283,CYP4F8,11283:down|hsa:8529,CYP4F2,8529:down
CD28 dependent PI3K/Akt signaling	Reactome	REACT_19358	3	21	8995	82029	0.000333518621456	0.000256007021907	0.427882028318	0.956480755879	5295|10000|57761	http://www.reactome.org/cgi-bin/eventbrowser_st_id?ST_ID=REACT_19358	hsa:5295,PIK3R1,5295:down|hsa:10000,AKT3,10000:up|hsa:57761,TRIB3,57761:down
Membrane Trafficking	Reactome	REACT_11123	24	207	8995	82029	0.00266814897165	0.00252349778737	0.4296819486	0.956480755879	81567|6456|1777|57165|8905|408|1174|9525|127534|2700|10052|60412|7251|7277|4074|7278|2495|7164|51422|1362|9882|79058|372|805	http://www.reactome.org/cgi-bin/eventbrowser_st_id?ST_ID=REACT_11123	hsa:81567,TXNDC5,81567:down|hsa:6456,SH3GL2,6456:up|hsa:1777,DNASE2,1777:down|hsa:57165,GJC2,57165:up|hsa:8905,AP1S2,8905:up|hsa:408,ARRB1,408:up|hsa:1174,AP1S1,1174:down|hsa:9525,VPS4B,9525:down|hsa:127534,GJB4,127534:up|hsa:2700,GJA3,2700:up|hsa:10052,GJC1,10052:up|hsa:60412,EXOC4,60412:down|hsa:7251,TSG101,7251:up|hsa:7277,TUBA4A,7277:down|hsa:4074,M6PR,4074:down|hsa:7278,TUBA3C,7278:down|hsa:…
Mitotic G1-G1/S phases	Reactome	REACT_21267	16	136	8995	82029	0.0017787659811	0.00165795023711	0.43403971866	0.956480755879	5001|1026|894|5719|993|5714|55957|5710|5519|1874|5691|5683|1032|5111|5928|4998	http://www.reactome.org/cgi-bin/eventbrowser_st_id?ST_ID=REACT_21267	hsa:5001,ORC5,5001:down|hsa:1026,CDKN1A,1026:down|hsa:894,CCND2,894:up|hsa:5719,PSMD13,5719:up|hsa:993,CDC25A,993:down|hsa:5714,PSMD8,5714:down|hsa:55957,LIN37,55957:up|hsa:5710,PSMD4,5710:down|hsa:5519,PPP2R1B,5519:down|hsa:1874,E2F4,1874:down|hsa:5691,PSMB3,5691:up|hsa:5683,PSMA2,5683:down|hsa:1032,CDKN2D,1032:up|hsa:5111,PCNA,5111:down|hsa:5928,RBBP4,5928:down|hsa:4998,ORC1,4998:down
Transcription of the HIV genome	Reactome	REACT_6233	8	65	8995	82029	0.00088938299055	0.000792402686855	0.434691716227	0.956480755879	4686|5430|2960|2962|6829|7469|6873|9150	http://www.reactome.org/cgi-bin/eventbrowser_st_id?ST_ID=REACT_6233	hsa:4686,NCBP1,4686:down|hsa:5430,POLR2A,5430:up|hsa:2960,GTF2E1,2960:up|hsa:2962,GTF2F1,2962:up|hsa:6829,SUPT5H,6829:up|hsa:7469,NELFA,7469:down|hsa:6873,TAF2,6873:down|hsa:9150,CTDP1,9150:down
Amino acid transport across the plasma membrane	Reactome	REACT_13796	4	30	8995	82029	0.000444691495275	0.00036572431701	0.43690025093	0.956480755879	340024|6533|206358|9057	http://www.reactome.org/cgi-bin/eventbrowser_st_id?ST_ID=REACT_13796	hsa:340024,SLC6A19,340024:up|hsa:6533,SLC6A6,6533:down|hsa:206358,SLC36A1,206358:down|hsa:9057,SLC7A6,9057:down
CD28 co-stimulation	Reactome	REACT_19183	4	30	8995	82029	0.000444691495275	0.00036572431701	0.43690025093	0.956480755879	5295|10000|57761|5062	http://www.reactome.org/cgi-bin/eventbrowser_st_id?ST_ID=REACT_19183	hsa:5295,PIK3R1,5295:down|hsa:10000,AKT3,10000:up|hsa:57761,TRIB3,57761:down|hsa:5062,PAK2,5062:down
SLC-mediated transmembrane transport	Reactome	REACT_19118	29	253	8995	82029	0.00322401334074	0.00308427507345	0.439360860939	0.956480755879	55244|9498|6533|80736|9990|23636|6538|10559|206358|6578|6515|56606|9057|6536|10723|126969|340024|26503|6546|6508|6540|154091|6549|6522|23165|55746|64924|3099|57153	http://www.reactome.org/cgi-bin/eventbrowser_st_id?ST_ID=REACT_19118	hsa:55244,SLC47A1,55244:up|hsa:9498,SLC4A8,9498:up|hsa:6533,SLC6A6,6533:down|hsa:80736,SLC44A4,80736:down|hsa:9990,SLC12A6,9990:down|hsa:23636,NUP62,23636:up|hsa:6538,SLC6A11,6538:down|hsa:10559,SLC35A1,10559:down|hsa:206358,SLC36A1,206358:down|hsa:6578,SLCO2A1,6578:up|hsa:6515,SLC2A3,6515:up|hsa:56606,SLC2A9,56606:down|hsa:9057,SLC7A6,9057:down|hsa:6536,SLC6A9,6536:down|hsa:10723,SLC12A7,10723:u…
Cyclin D associated events in G1	Reactome	REACT_821	5	39	8995	82029	0.000555864369094	0.000475441612113	0.442267306872	0.956480755879	1032|5519|1874|1026|894	http://www.reactome.org/cgi-bin/eventbrowser_st_id?ST_ID=REACT_821	hsa:1032,CDKN2D,1032:up|hsa:5519,PPP2R1B,5519:down|hsa:1874,E2F4,1874:down|hsa:1026,CDKN1A,1026:down|hsa:894,CCND2,894:up
G1 Phase	Reactome	REACT_1590	5	39	8995	82029	0.000555864369094	0.000475441612113	0.442267306872	0.956480755879	1032|5519|1874|1026|894	http://www.reactome.org/cgi-bin/eventbrowser_st_id?ST_ID=REACT_1590	hsa:1032,CDKN2D,1032:up|hsa:5519,PPP2R1B,5519:down|hsa:1874,E2F4,1874:down|hsa:1026,CDKN1A,1026:down|hsa:894,CCND2,894:up
Regulation of lipid metabolism by Peroxisome proliferator-activated receptor alpha (PPARalpha)	Reactome	REACT_19241	13	110	8995	82029	0.00144524735964	0.00134098916237	0.44258880933	0.956480755879	1024|10413|55588|81857|1490|79718|133522|5468|26230|25937|29079|7003|57761	http://www.reactome.org/cgi-bin/eventbrowser_st_id?ST_ID=REACT_19241	hsa:1024,CDK8,1024:down|hsa:10413,YAP1,10413:up|hsa:55588,MED29,55588:up|hsa:81857,MED25,81857:up|hsa:1490,CTGF,1490:up|hsa:79718,TBL1XR1,79718:down|hsa:133522,PPARGC1B,133522:down|hsa:5468,PPARG,5468:up|hsa:26230,TIAM2,26230:up|hsa:25937,WWTR1,25937:down|hsa:29079,MED4,29079:down|hsa:7003,TEAD1,7003:up|hsa:57761,TRIB3,57761:down
Dissolution of Fibrin Clot	Reactome	REACT_641	2	13	8995	82029	0.000222345747638	0.000158480537371	0.444653656796	0.956480755879	5055|5270	http://www.reactome.org/cgi-bin/eventbrowser_st_id?ST_ID=REACT_641	hsa:5055,SERPINB2,5055:down|hsa:5270,SERPINE2,5270:up
Signaling by Activin	Reactome	REACT_150238	2	13	8995	82029	0.000222345747638	0.000158480537371	0.444653656796	0.956480755879	91|10468	http://www.reactome.org/cgi-bin/eventbrowser_st_id?ST_ID=REACT_150238	hsa:91,ACVR1B,91:down|hsa:10468,FST,10468:up
The activation of arylsulfatases	Reactome	REACT_121036	2	13	8995	82029	0.000222345747638	0.000158480537371	0.444653656796	0.956480755879	285362|340075	http://www.reactome.org/cgi-bin/eventbrowser_st_id?ST_ID=REACT_121036	hsa:285362,SUMF1,285362:up|hsa:340075,ARSI,340075:down
Synthesis, secretion, and inactivation of Glucose-dependent Insulinotropic Polypeptide (GIP)	Reactome	REACT_23824	2	13	8995	82029	0.000222345747638	0.000158480537371	0.444653656796	0.956480755879	60559|5080	http://www.reactome.org/cgi-bin/eventbrowser_st_id?ST_ID=REACT_23824	hsa:60559,SPCS3,60559:down|hsa:5080,PAX6,5080:up
Retrograde neurotrophin signalling	Reactome	REACT_12435	2	13	8995	82029	0.000222345747638	0.000158480537371	0.444653656796	0.956480755879	161|6456	http://www.reactome.org/cgi-bin/eventbrowser_st_id?ST_ID=REACT_12435	hsa:161,AP2A2,161:up|hsa:6456,SH3GL2,6456:up
Trafficking and processing of endosomal TLR	Reactome	REACT_118632	2	13	8995	82029	0.000222345747638	0.000158480537371	0.444653656796	0.956480755879	7184|1513	http://www.reactome.org/cgi-bin/eventbrowser_st_id?ST_ID=REACT_118632	hsa:7184,HSP90B1,7184:down|hsa:1513,CTSK,1513:up
Regulation of KIT signaling	Reactome	REACT_111225	2	13	8995	82029	0.000222345747638	0.000158480537371	0.444653656796	0.956480755879	8651|10019	http://www.reactome.org/cgi-bin/eventbrowser_st_id?ST_ID=REACT_111225	hsa:8651,SOCS1,8651:up|hsa:10019,SH2B3,10019:up
AKT phosphorylates targets in the cytosol	Reactome	REACT_12564	2	13	8995	82029	0.000222345747638	0.000158480537371	0.444653656796	0.956480755879	1026|10000	http://www.reactome.org/cgi-bin/eventbrowser_st_id?ST_ID=REACT_12564	hsa:1026,CDKN1A,1026:down|hsa:10000,AKT3,10000:up
p53-Dependent G1/S DNA damage checkpoint	Reactome	REACT_85	7	57	8995	82029	0.000778210116732	0.000694876202319	0.448303851318	0.956480755879	1026|5719|7157|5714|5710|5691|5683	http://www.reactome.org/cgi-bin/eventbrowser_st_id?ST_ID=REACT_85	hsa:1026,CDKN1A,1026:down|hsa:5719,PSMD13,5719:up|hsa:7157,TP53,7157:up|hsa:5714,PSMD8,5714:down|hsa:5710,PSMD4,5710:down|hsa:5691,PSMB3,5691:up|hsa:5683,PSMA2,5683:down
p53-Dependent G1 DNA Damage Response	Reactome	REACT_1625	7	57	8995	82029	0.000778210116732	0.000694876202319	0.448303851318	0.956480755879	1026|5719|7157|5714|5710|5691|5683	http://www.reactome.org/cgi-bin/eventbrowser_st_id?ST_ID=REACT_1625	hsa:1026,CDKN1A,1026:down|hsa:5719,PSMD13,5719:up|hsa:7157,TP53,7157:up|hsa:5714,PSMD8,5714:down|hsa:5710,PSMD4,5710:down|hsa:5691,PSMB3,5691:up|hsa:5683,PSMA2,5683:down
Costimulation by the CD28 family	Reactome	REACT_19344	8	66	8995	82029	0.00088938299055	0.000804593497422	0.450126970856	0.956480755879	10000|57761|5062|3115|5295|80380|5519|23308	http://www.reactome.org/cgi-bin/eventbrowser_st_id?ST_ID=REACT_19344	hsa:10000,AKT3,10000:up|hsa:57761,TRIB3,57761:down|hsa:5062,PAK2,5062:down|hsa:3115,HLA,3115:down|hsa:5295,PIK3R1,5295:down|hsa:80380,PDCD1LG2,80380:down|hsa:5519,PPP2R1B,5519:down|hsa:23308,ICOSLG,23308:down
RMTs methylate histone arginines	Reactome	REACT_264545	9	75	8995	82029	0.00100055586437	0.000914310792525	0.451497251567	0.956480755879	57492|8365|6598|79084|8332|8969|8329|8334|8357	http://www.reactome.org/cgi-bin/eventbrowser_st_id?ST_ID=REACT_264545	hsa:57492,ARID1B,57492:down|hsa:8365,HIST1H4H,8365:up|hsa:6598,SMARCB1,6598:up|hsa:79084,WDR77,79084:down|hsa:8332,HIST1H2AL,8332:up|hsa:8969,HIST1H2AG,8969:up|hsa:8329,HIST1H2AI,8329:up|hsa:8334,HIST1H2AC,8334:up|hsa:8357,HIST1H3H,8357:up
Insulin receptor signalling cascade	Reactome	REACT_1195	10	84	8995	82029	0.00111172873819	0.00102402808763	0.452545765031	0.956480755879	81617|5295|57761|1975|3569|3570|5140|51422|6194|3643	http://www.reactome.org/cgi-bin/eventbrowser_st_id?ST_ID=REACT_1195	hsa:81617,CAB39L,81617:down|hsa:5295,PIK3R1,5295:down|hsa:57761,TRIB3,57761:down|hsa:1975,EIF4B,1975:down|hsa:3569,IL6,3569:up|hsa:3570,IL6R,3570:down|hsa:5140,PDE3B,5140:up|hsa:51422,PRKAG2,51422:down|hsa:6194,RPS6,6194:down|hsa:3643,INSR,3643:up
Signaling by Type 1 Insulin-like Growth Factor 1 Receptor (IGF1R)	Reactome	REACT_150359	10	84	8995	82029	0.00111172873819	0.00102402808763	0.452545765031	0.956480755879	81617|5295|57761|3481|1975|3569|3570|5140|51422|6194	http://www.reactome.org/cgi-bin/eventbrowser_st_id?ST_ID=REACT_150359	hsa:81617,CAB39L,81617:down|hsa:5295,PIK3R1,5295:down|hsa:57761,TRIB3,57761:down|hsa:3481,IGF2,3481:up|hsa:1975,EIF4B,1975:down|hsa:3569,IL6,3569:up|hsa:3570,IL6R,3570:down|hsa:5140,PDE3B,5140:up|hsa:51422,PRKAG2,51422:down|hsa:6194,RPS6,6194:down
IGF1R signaling cascade	Reactome	REACT_150210	10	84	8995	82029	0.00111172873819	0.00102402808763	0.452545765031	0.956480755879	81617|5295|57761|3481|1975|3569|3570|5140|51422|6194	http://www.reactome.org/cgi-bin/eventbrowser_st_id?ST_ID=REACT_150210	hsa:81617,CAB39L,81617:down|hsa:5295,PIK3R1,5295:down|hsa:57761,TRIB3,57761:down|hsa:3481,IGF2,3481:up|hsa:1975,EIF4B,1975:down|hsa:3569,IL6,3569:up|hsa:3570,IL6R,3570:down|hsa:5140,PDE3B,5140:up|hsa:51422,PRKAG2,51422:down|hsa:6194,RPS6,6194:down
Cyclin A/B1 associated events during G2/M transition	Reactome	REACT_1857	3	22	8995	82029	0.000333518621456	0.000268197832474	0.454881879543	0.956480755879	995|5519|993	http://www.reactome.org/cgi-bin/eventbrowser_st_id?ST_ID=REACT_1857	hsa:995,CDC25C,995:up|hsa:5519,PPP2R1B,5519:down|hsa:993,CDC25A,993:down
Termination of O-glycan biosynthesis	Reactome	REACT_115835	3	22	8995	82029	0.000333518621456	0.000268197832474	0.454881879543	0.956480755879	4585|27090|4583	http://www.reactome.org/cgi-bin/eventbrowser_st_id?ST_ID=REACT_115835	hsa:4585,MUC4,4585:down|hsa:27090,ST6GALNAC4,27090:down|hsa:4583,MUC2,4583:up
Pyruvate metabolism	Reactome	REACT_2071	3	22	8995	82029	0.000333518621456	0.000268197832474	0.454881879543	0.956480755879	5163|5164|55066	http://www.reactome.org/cgi-bin/eventbrowser_st_id?ST_ID=REACT_2071	hsa:5163,PDK1,5163:down|hsa:5164,PDK2,5164:up|hsa:55066,PDPR,55066:down
ADP signalling through P2Y purinoceptor 12	Reactome	REACT_20653	3	22	8995	82029	0.000333518621456	0.000268197832474	0.454881879543	0.956480755879	2787|2773|59345	http://www.reactome.org/cgi-bin/eventbrowser_st_id?ST_ID=REACT_20653	hsa:2787,GNG5,2787:down|hsa:2773,GNAI3,2773:up|hsa:59345,GNB4,59345:up
Growth hormone receptor signaling	Reactome	REACT_111133	3	22	8995	82029	0.000333518621456	0.000268197832474	0.454881879543	0.956480755879	8651|1154|2688	http://www.reactome.org/cgi-bin/eventbrowser_st_id?ST_ID=REACT_111133	hsa:8651,SOCS1,8651:up|hsa:1154,CISH,1154:down|hsa:2688,GH1,2688:down
Thrombin signalling through proteinase activated receptors (PARs)	Reactome	REACT_21384	4	31	8995	82029	0.000444691495275	0.000377915127577	0.459578859802	0.956480755879	2787|2768|59345|408	http://www.reactome.org/cgi-bin/eventbrowser_st_id?ST_ID=REACT_21384	hsa:2787,GNG5,2787:down|hsa:2768,GNA12,2768:down|hsa:59345,GNB4,59345:up|hsa:408,ARRB1,408:up
Sphingolipid de novo biosynthesis	Reactome	REACT_115810	4	31	8995	82029	0.000444691495275	0.000377915127577	0.459578859802	0.956480755879	204219|130367|253782|91012	http://www.reactome.org/cgi-bin/eventbrowser_st_id?ST_ID=REACT_115810	hsa:204219,CERS3,204219:down|hsa:130367,SGPP2,130367:up|hsa:253782,CERS6,253782:down|hsa:91012,CERS5,91012:down
TGF-beta receptor signaling activates SMADs	Reactome	REACT_120850	4	31	8995	82029	0.000444691495275	0.000377915127577	0.459578859802	0.956480755879	23327|23645|51377|56937	http://www.reactome.org/cgi-bin/eventbrowser_st_id?ST_ID=REACT_120850	hsa:23327,NEDD4L,23327:up|hsa:23645,PPP1R15A,23645:down|hsa:51377,UCHL5,51377:down|hsa:56937,PMEPA1,56937:up
Glutathione conjugation	Reactome	REACT_6926	4	31	8995	82029	0.000444691495275	0.000377915127577	0.459578859802	0.956480755879	4259|2946|4257|2953	http://www.reactome.org/cgi-bin/eventbrowser_st_id?ST_ID=REACT_6926	hsa:4259,MGST3,4259:down|hsa:2946,GSTM2,2946:down|hsa:4257,MGST1,4257:down|hsa:2953,GSTT2,2953:down
VEGFR2 mediated cell proliferation	Reactome	REACT_264273	4	31	8995	82029	0.000444691495275	0.000377915127577	0.459578859802	0.956480755879	3708|3569|3570|805	http://www.reactome.org/cgi-bin/eventbrowser_st_id?ST_ID=REACT_264273	hsa:3708,ITPR1,3708:up|hsa:3569,IL6,3569:up|hsa:3570,IL6R,3570:down|hsa:805,CALM2,805:down
disassembly of the destruction complex and recruitment of AXIN to the membrane	Reactome	REACT_264034	4	31	8995	82029	0.000444691495275	0.000377915127577	0.459578859802	0.956480755879	5519|139285|10023|1856	http://www.reactome.org/cgi-bin/eventbrowser_st_id?ST_ID=REACT_264034	hsa:5519,PPP2R1B,5519:down|hsa:139285,AMER1,139285:down|hsa:10023,FRAT1,10023:up|hsa:1856,DVL2,1856:up
Interactions of Rev with host cellular proteins	Reactome	REACT_6916	4	31	8995	82029	0.000444691495275	0.000377915127577	0.459578859802	0.956480755879	3837|23165|23636|55746	http://www.reactome.org/cgi-bin/eventbrowser_st_id?ST_ID=REACT_6916	hsa:3837,KPNB1,3837:down|hsa:23165,NUP205,23165:down|hsa:23636,NUP62,23636:up|hsa:55746,NUP133,55746:down
Signaling by FGFR mutants	Reactome	REACT_121398	5	40	8995	82029	0.000555864369094	0.00048763242268	0.462198825775	0.956480755879	8805|2260|2261|399687|5295	http://www.reactome.org/cgi-bin/eventbrowser_st_id?ST_ID=REACT_121398	hsa:8805,TRIM24,8805:down|hsa:2260,FGFR1,2260:up|hsa:2261,FGFR3,2261:down|hsa:399687,MYO18A,399687:down|hsa:5295,PIK3R1,5295:down
Regulation of activated PAK-2p34 by proteasome mediated degradation	Reactome	REACT_13464	6	49	8995	82029	0.000667037242913	0.000597349717783	0.463800987441	0.956480755879	5719|5062|5714|5710|5691|5683	http://www.reactome.org/cgi-bin/eventbrowser_st_id?ST_ID=REACT_13464	hsa:5719,PSMD13,5719:up|hsa:5062,PAK2,5062:down|hsa:5714,PSMD8,5714:down|hsa:5710,PSMD4,5710:down|hsa:5691,PSMB3,5691:up|hsa:5683,PSMA2,5683:down
Cross-presentation of soluble exogenous antigens (endosomes)	Reactome	REACT_111056	6	49	8995	82029	0.000667037242913	0.000597349717783	0.463800987441	0.956480755879	2210|5719|5714|5710|5691|5683	http://www.reactome.org/cgi-bin/eventbrowser_st_id?ST_ID=REACT_111056	hsa:2210,FCGR1B,2210:up|hsa:5719,PSMD13,5719:up|hsa:5714,PSMD8,5714:down|hsa:5710,PSMD4,5710:down|hsa:5691,PSMB3,5691:up|hsa:5683,PSMA2,5683:down
NGF-independant TRKA activation	Reactome	REACT_11046	1	5	8995	82029	0.000111172873819	6.0954052835e-05	0.464374608979	0.956480755879	135	http://www.reactome.org/cgi-bin/eventbrowser_st_id?ST_ID=REACT_11046	hsa:135,ADORA2A,135:up
Abacavir transmembrane transport	Reactome	REACT_120801	1	5	8995	82029	0.000111172873819	6.0954052835e-05	0.464374608979	0.956480755879	5243	http://www.reactome.org/cgi-bin/eventbrowser_st_id?ST_ID=REACT_120801	hsa:5243,ABCB1,5243:up
Acyl chain remodeling of DAG and TAG	Reactome	REACT_121122	1	5	8995	82029	0.000111172873819	6.0954052835e-05	0.464374608979	0.956480755879	11343	http://www.reactome.org/cgi-bin/eventbrowser_st_id?ST_ID=REACT_121122	hsa:11343,MGLL,11343:up
CaMK IV-mediated phosphorylation of CREB	Reactome	REACT_15502	1	5	8995	82029	0.000111172873819	6.0954052835e-05	0.464374608979	0.956480755879	805	http://www.reactome.org/cgi-bin/eventbrowser_st_id?ST_ID=REACT_15502	hsa:805,CALM2,805:down
SMAC binds to IAPs	Reactome	REACT_2190	1	5	8995	82029	0.000111172873819	6.0954052835e-05	0.464374608979	0.956480755879	836	http://www.reactome.org/cgi-bin/eventbrowser_st_id?ST_ID=REACT_2190	hsa:836,CASP3,836:down
Sulfide oxidation to sulfate	Reactome	REACT_116010	1	5	8995	82029	0.000111172873819	6.0954052835e-05	0.464374608979	0.956480755879	7263	http://www.reactome.org/cgi-bin/eventbrowser_st_id?ST_ID=REACT_116010	hsa:7263,TST,7263:up
Nicotinamide salvaging	Reactome	REACT_11213	1	5	8995	82029	0.000111172873819	6.0954052835e-05	0.464374608979	0.956480755879	10135	http://www.reactome.org/cgi-bin/eventbrowser_st_id?ST_ID=REACT_11213	hsa:10135,NAMPT,10135:down
Transport of the SLBP independent Mature mRNA	Reactome	REACT_424	1	5	8995	82029	0.000111172873819	6.0954052835e-05	0.464374608979	0.956480755879	4686	http://www.reactome.org/cgi-bin/eventbrowser_st_id?ST_ID=REACT_424	hsa:4686,NCBP1,4686:down
WNT5A-dependent internalization of FZD2, FZD5 and ROR2	Reactome	REACT_264533	1	5	8995	82029	0.000111172873819	6.0954052835e-05	0.464374608979	0.956480755879	4919	http://www.reactome.org/cgi-bin/eventbrowser_st_id?ST_ID=REACT_264533	hsa:4919,ROR1,4919:down
SMAC-mediated dissociation of IAP:caspase complexes	Reactome	REACT_1767	1	5	8995	82029	0.000111172873819	6.0954052835e-05	0.464374608979	0.956480755879	836	http://www.reactome.org/cgi-bin/eventbrowser_st_id?ST_ID=REACT_1767	hsa:836,CASP3,836:down
NOSTRIN mediated eNOS trafficking	Reactome	REACT_12541	1	5	8995	82029	0.000111172873819	6.0954052835e-05	0.464374608979	0.956480755879	4846	http://www.reactome.org/cgi-bin/eventbrowser_st_id?ST_ID=REACT_12541	hsa:4846,NOS3,4846:down
SUMO is conjugated to E1 (UBA2:SAE1)	Reactome	REACT_163812	1	5	8995	82029	0.000111172873819	6.0954052835e-05	0.464374608979	0.956480755879	7341	http://www.reactome.org/cgi-bin/eventbrowser_st_id?ST_ID=REACT_163812	hsa:7341,SUMO1,7341:up
AMPK inhibits chREBP transcriptional activation activity	Reactome	REACT_1988	1	5	8995	82029	0.000111172873819	6.0954052835e-05	0.464374608979	0.956480755879	51422	http://www.reactome.org/cgi-bin/eventbrowser_st_id?ST_ID=REACT_1988	hsa:51422,PRKAG2,51422:down
Alternative complement activation	Reactome	REACT_8001	1	5	8995	82029	0.000111172873819	6.0954052835e-05	0.464374608979	0.956480755879	718	http://www.reactome.org/cgi-bin/eventbrowser_st_id?ST_ID=REACT_8001	hsa:718,C3,718:up
SMAC-mediated apoptotic response	Reactome	REACT_666	1	5	8995	82029	0.000111172873819	6.0954052835e-05	0.464374608979	0.956480755879	836	http://www.reactome.org/cgi-bin/eventbrowser_st_id?ST_ID=REACT_666	hsa:836,CASP3,836:down
Trafficking of myristoylated proteins to the cilium	Reactome	REACT_268425	1	5	8995	82029	0.000111172873819	6.0954052835e-05	0.464374608979	0.956480755879	27031	http://www.reactome.org/cgi-bin/eventbrowser_st_id?ST_ID=REACT_268425	hsa:27031,NPHP3,27031:up
CDT1 association with the CDC6:ORC:origin complex	Reactome	REACT_1949	7	58	8995	82029	0.000778210116732	0.000707067012886	0.46482556995	0.956480755879	5001|5719|5714|5710|5691|4998|5683	http://www.reactome.org/cgi-bin/eventbrowser_st_id?ST_ID=REACT_1949	hsa:5001,ORC5,5001:down|hsa:5719,PSMD13,5719:up|hsa:5714,PSMD8,5714:down|hsa:5710,PSMD4,5710:down|hsa:5691,PSMB3,5691:up|hsa:4998,ORC1,4998:down|hsa:5683,PSMA2,5683:down
Cytosolic sensors of pathogen-associated DNA	Reactome	REACT_118823	8	67	8995	82029	0.00088938299055	0.000816784307989	0.465490318498	0.956480755879	3665|11035|6288|351|22954|51728|81844|55703	http://www.reactome.org/cgi-bin/eventbrowser_st_id?ST_ID=REACT_118823	hsa:3665,IRF7,3665:up|hsa:11035,RIPK3,11035:down|hsa:6288,SAA1,6288:down|hsa:351,APP,351:down|hsa:22954,TRIM32,22954:up|hsa:51728,POLR3K,51728:down|hsa:81844,TRIM56,81844:down|hsa:55703,POLR3B,55703:down
HDACs deacetylate histones	Reactome	REACT_263923	11	94	8995	82029	0.00122290161201	0.0011459361933	0.466313656565	0.956480755879	8365|85236|440689|8969|8332|8349|8329|79718|8334|5928|8357	http://www.reactome.org/cgi-bin/eventbrowser_st_id?ST_ID=REACT_263923	hsa:8365,HIST1H4H,8365:up|hsa:85236,HIST1H2BK,85236:up|hsa:440689,HIST2H2BF,440689:up|hsa:8969,HIST1H2AG,8969:up|hsa:8332,HIST1H2AL,8332:up|hsa:8349,HIST2H2BE,8349:up|hsa:8329,HIST1H2AI,8329:up|hsa:79718,TBL1XR1,79718:down|hsa:8334,HIST1H2AC,8334:up|hsa:5928,RBBP4,5928:down|hsa:8357,HIST1H3H,8357:up
Fatty acid, triacylglycerol, and ketone body metabolism	Reactome	REACT_22279	20	176	8995	82029	0.00222345747638	0.00214558265979	0.474688436674	0.956480755879	55588|10413|79071|81857|1024|32|84803|51422|1490|2820|23171|79718|133522|23175|5468|26230|25937|29079|7003|57761	http://www.reactome.org/cgi-bin/eventbrowser_st_id?ST_ID=REACT_22279	hsa:55588,MED29,55588:up|hsa:10413,YAP1,10413:up|hsa:79071,ELOVL6,79071:down|hsa:81857,MED25,81857:up|hsa:1024,CDK8,1024:down|hsa:32,ACACB,32:down|hsa:84803,AGPAT9,84803:up|hsa:51422,PRKAG2,51422:down|hsa:1490,CTGF,1490:up|hsa:2820,GPD2,2820:down|hsa:23171,GPD1L,23171:down|hsa:79718,TBL1XR1,79718:down|hsa:133522,PPARGC1B,133522:down|hsa:23175,LPIN1,23175:down|hsa:5468,PPARG,5468:up|hsa:26230,TIAM…
Host Interactions of HIV factors	Reactome	REACT_6288	14	122	8995	82029	0.00155642023346	0.00148727888917	0.477654430789	0.956480755879	3837|5719|5062|5714|1174|5710|5691|23165|5683|8905|23636|161|55746|51606	http://www.reactome.org/cgi-bin/eventbrowser_st_id?ST_ID=REACT_6288	hsa:3837,KPNB1,3837:down|hsa:5719,PSMD13,5719:up|hsa:5062,PAK2,5062:down|hsa:5714,PSMD8,5714:down|hsa:1174,AP1S1,1174:down|hsa:5710,PSMD4,5710:down|hsa:5691,PSMB3,5691:up|hsa:23165,NUP205,23165:down|hsa:5683,PSMA2,5683:down|hsa:8905,AP1S2,8905:up|hsa:23636,NUP62,23636:up|hsa:161,AP2A2,161:up|hsa:55746,NUP133,55746:down|hsa:51606,ATP6V1H,51606:down
Synthesis of bile acids and bile salts via 24-hydroxycholesterol	Reactome	REACT_11053	2	14	8995	82029	0.000222345747638	0.000170671347938	0.478787504642	0.956480755879	1645|8644	http://www.reactome.org/cgi-bin/eventbrowser_st_id?ST_ID=REACT_11053	hsa:1645,AKR1C1,1645:down|hsa:8644,AKR1C3,8644:down
TRAF3-dependent IRF activation pathway	Reactome	REACT_25026	2	14	8995	82029	0.000222345747638	0.000170671347938	0.478787504642	0.956480755879	3665|9641	http://www.reactome.org/cgi-bin/eventbrowser_st_id?ST_ID=REACT_25026	hsa:3665,IRF7,3665:up|hsa:9641,IKBKE,9641:down
Regulation of AMPK activity via LKB1	Reactome	REACT_21285	2	14	8995	82029	0.000222345747638	0.000170671347938	0.478787504642	0.956480755879	81617|51422	http://www.reactome.org/cgi-bin/eventbrowser_st_id?ST_ID=REACT_21285	hsa:81617,CAB39L,81617:down|hsa:51422,PRKAG2,51422:down
Amino acid synthesis and interconversion (transamination)	Reactome	REACT_238	2	14	8995	82029	0.000222345747638	0.000170671347938	0.478787504642	0.956480755879	26227|5831	http://www.reactome.org/cgi-bin/eventbrowser_st_id?ST_ID=REACT_238	hsa:26227,PHGDH,26227:down|hsa:5831,PYCR1,5831:down
Leading Strand Synthesis	Reactome	REACT_1838	2	14	8995	82029	0.000222345747638	0.000170671347938	0.478787504642	0.956480755879	5983|5111	http://www.reactome.org/cgi-bin/eventbrowser_st_id?ST_ID=REACT_1838	hsa:5983,RFC3,5983:down|hsa:5111,PCNA,5111:down
Processing of Intronless Pre-mRNAs	Reactome	REACT_1096	2	14	8995	82029	0.000222345747638	0.000170671347938	0.478787504642	0.956480755879	4686|1479	http://www.reactome.org/cgi-bin/eventbrowser_st_id?ST_ID=REACT_1096	hsa:4686,NCBP1,4686:down|hsa:1479,CSTF3,1479:up
Activation of Rac	Reactome	REACT_19226	2	14	8995	82029	0.000222345747638	0.000170671347938	0.478787504642	0.956480755879	9353|5062	http://www.reactome.org/cgi-bin/eventbrowser_st_id?ST_ID=REACT_19226	hsa:9353,SLIT2,9353:up|hsa:5062,PAK2,5062:down
Signal regulatory protein (SIRP) family interactions	Reactome	REACT_23916	2	14	8995	82029	0.000222345747638	0.000170671347938	0.478787504642	0.956480755879	2533|55423	http://www.reactome.org/cgi-bin/eventbrowser_st_id?ST_ID=REACT_23916	hsa:2533,FYB,2533:down|hsa:55423,SIRPG,55423:up
Polymerase switching	Reactome	REACT_1792	2	14	8995	82029	0.000222345747638	0.000170671347938	0.478787504642	0.956480755879	5983|5111	http://www.reactome.org/cgi-bin/eventbrowser_st_id?ST_ID=REACT_1792	hsa:5983,RFC3,5983:down|hsa:5111,PCNA,5111:down
Polymerase switching on the C-strand of the telomere	Reactome	REACT_7987	2	14	8995	82029	0.000222345747638	0.000170671347938	0.478787504642	0.956480755879	5983|5111	http://www.reactome.org/cgi-bin/eventbrowser_st_id?ST_ID=REACT_7987	hsa:5983,RFC3,5983:down|hsa:5111,PCNA,5111:down
Microtubule-dependent trafficking of connexons from Golgi to the plasma membrane	Reactome	REACT_11039	2	14	8995	82029	0.000222345747638	0.000170671347938	0.478787504642	0.956480755879	7278|7277	http://www.reactome.org/cgi-bin/eventbrowser_st_id?ST_ID=REACT_11039	hsa:7278,TUBA3C,7278:down|hsa:7277,TUBA4A,7277:down
DNA Damage/Telomere Stress Induced Senescence	Reactome	REACT_169185	9	77	8995	82029	0.00100055586437	0.000938692413659	0.480259873601	0.956480755879	23523|1026|8365|85236|7157|26277|8349|3006|8334	http://www.reactome.org/cgi-bin/eventbrowser_st_id?ST_ID=REACT_169185	hsa:23523,CABIN1,23523:up|hsa:1026,CDKN1A,1026:down|hsa:8365,HIST1H4H,8365:up|hsa:85236,HIST1H2BK,85236:up|hsa:7157,TP53,7157:up|hsa:26277,TINF2,26277:down|hsa:8349,HIST2H2BE,8349:up|hsa:3006,HIST1H1C,3006:up|hsa:8334,HIST1H2AC,8334:up
IRS-mediated signalling	Reactome	REACT_332	9	77	8995	82029	0.00100055586437	0.000938692413659	0.480259873601	0.956480755879	81617|5295|57761|1975|3569|3570|5140|51422|6194	http://www.reactome.org/cgi-bin/eventbrowser_st_id?ST_ID=REACT_332	hsa:81617,CAB39L,81617:down|hsa:5295,PIK3R1,5295:down|hsa:57761,TRIB3,57761:down|hsa:1975,EIF4B,1975:down|hsa:3569,IL6,3569:up|hsa:3570,IL6R,3570:down|hsa:5140,PDE3B,5140:up|hsa:51422,PRKAG2,51422:down|hsa:6194,RPS6,6194:down
Non-integrin membrane-ECM interactions	Reactome	REACT_163874	7	59	8995	82029	0.000778210116732	0.000719257823453	0.481228865991	0.956480755879	1284|3914|3690|3693|1289|3909|7057	http://www.reactome.org/cgi-bin/eventbrowser_st_id?ST_ID=REACT_163874	hsa:1284,COL4A2,1284:up|hsa:3914,LAMB3,3914:down|hsa:3690,ITGB3,3690:up|hsa:3693,ITGB5,3693:up|hsa:1289,COL5A1,1289:up|hsa:3909,LAMA3,3909:up|hsa:7057,THBS1,7057:down
SHC-related events	Reactome	REACT_999	3	23	8995	82029	0.000333518621456	0.000280388643041	0.481329575808	0.956480755879	3569|3643|3570	http://www.reactome.org/cgi-bin/eventbrowser_st_id?ST_ID=REACT_999	hsa:3569,IL6,3569:up|hsa:3643,INSR,3643:up|hsa:3570,IL6R,3570:down
SHC-related events triggered by IGF1R	Reactome	REACT_150139	3	23	8995	82029	0.000333518621456	0.000280388643041	0.481329575808	0.956480755879	3481|3569|3570	http://www.reactome.org/cgi-bin/eventbrowser_st_id?ST_ID=REACT_150139	hsa:3481,IGF2,3481:up|hsa:3569,IL6,3569:up|hsa:3570,IL6R,3570:down
Role of phospholipids in phagocytosis	Reactome	REACT_160158	3	23	8995	82029	0.000333518621456	0.000280388643041	0.481329575808	0.956480755879	3708|5295|23646	http://www.reactome.org/cgi-bin/eventbrowser_st_id?ST_ID=REACT_160158	hsa:3708,ITPR1,3708:up|hsa:5295,PIK3R1,5295:down|hsa:23646,PLD3,23646:up
Regulation of Apoptosis	Reactome	REACT_13648	6	50	8995	82029	0.000667037242913	0.00060954052835	0.481633353542	0.956480755879	5719|5062|5714|5710|5691|5683	http://www.reactome.org/cgi-bin/eventbrowser_st_id?ST_ID=REACT_13648	hsa:5719,PSMD13,5719:up|hsa:5062,PAK2,5062:down|hsa:5714,PSMD8,5714:down|hsa:5710,PSMD4,5710:down|hsa:5691,PSMB3,5691:up|hsa:5683,PSMA2,5683:down
Generation of second messenger molecules	Reactome	REACT_12623	4	32	8995	82029	0.000444691495275	0.000390105938144	0.481932530286	0.956480755879	2533|3115|7408|5062	http://www.reactome.org/cgi-bin/eventbrowser_st_id?ST_ID=REACT_12623	hsa:2533,FYB,2533:down|hsa:3115,HLA,3115:down|hsa:7408,VASP,7408:up|hsa:5062,PAK2,5062:down
Transmembrane transport of small molecules	Reactome	REACT_15518	68	613	8995	82029	0.00755975541968	0.00747296687757	0.482762892468	0.956480755879	23327|55244|11194|64781|1340|140803|9498|7220|59345|23456|7226|148229|9990|538|23636|9635|6538|9057|2787|26154|206358|6578|6508|6515|6533|55240|10079|368|523|493|10559|362|55746|6536|54205|56606|90423|10057|3934|29850|10723|126969|28982|340024|51382|26503|482|51310|80736|6546|55283|155066|9296|6540|5577|6549|154091|2495|5349|5243|1181|6522|23165|79718|64924|3099|57153|51606	http://www.reactome.org/cgi-bin/eventbrowser_st_id?ST_ID=REACT_15518	hsa:23327,NEDD4L,23327:up|hsa:55244,SLC47A1,55244:up|hsa:11194,ABCB8,11194:down|hsa:64781,CERK,64781:up|hsa:1340,COX6B1,1340:up|hsa:140803,TRPM6,140803:up|hsa:9498,SLC4A8,9498:up|hsa:7220,TRPC1,7220:up|hsa:59345,GNB4,59345:up|hsa:23456,ABCB10,23456:down|hsa:7226,TRPM2,7226:down|hsa:148229,ATP8B3,148229:up|hsa:9990,SLC12A6,9990:down|hsa:538,ATP7A,538:up|hsa:23636,NUP62,23636:up|hsa:9635,CLCA2,9635…
Class B/2 (Secretin family receptors)	Reactome	REACT_18372	10	87	8995	82029	0.00111172873819	0.00106060051933	0.493234744776	0.956480755879	9340|976|2787|10267|7477|59345|6608|7976|7476|7480	http://www.reactome.org/cgi-bin/eventbrowser_st_id?ST_ID=REACT_18372	hsa:9340,GLP2R,9340:up|hsa:976,CD97,976:up|hsa:2787,GNG5,2787:down|hsa:10267,RAMP1,10267:up|hsa:7477,WNT7B,7477:up|hsa:59345,GNB4,59345:up|hsa:6608,SMO,6608:down|hsa:7976,FZD3,7976:down|hsa:7476,WNT7A,7476:down|hsa:7480,WNT10B,7480:down
Defective CYP27A1 causes Cerebrotendinous xanthomatosis (CTX)	Reactome	REACT_268413	9	78	8995	82029	0.00100055586437	0.000950883224226	0.49451222299	0.956480755879	57834|2230|66002|5742|8529|1591|1573|11283|196743	http://www.reactome.org/cgi-bin/eventbrowser_st_id?ST_ID=REACT_268413	hsa:57834,CYP4F11,57834:down|hsa:2230,FDX1,2230:up|hsa:66002,CYP4F12,66002:down|hsa:5742,PTGS1,5742:down|hsa:8529,CYP4F2,8529:down|hsa:1591,CYP24A1,1591:up|hsa:1573,CYP2J2,1573:down|hsa:11283,CYP4F8,11283:down|hsa:196743,PAOX,196743:down
Defective CYP17A1 causes Adrenal hyperplasia 5 (AH5)	Reactome	REACT_268217	9	78	8995	82029	0.00100055586437	0.000950883224226	0.49451222299	0.956480755879	57834|2230|66002|5742|8529|1591|1573|11283|196743	http://www.reactome.org/cgi-bin/eventbrowser_st_id?ST_ID=REACT_268217	hsa:57834,CYP4F11,57834:down|hsa:2230,FDX1,2230:up|hsa:66002,CYP4F12,66002:down|hsa:5742,PTGS1,5742:down|hsa:8529,CYP4F2,8529:down|hsa:1591,CYP24A1,1591:up|hsa:1573,CYP2J2,1573:down|hsa:11283,CYP4F8,11283:down|hsa:196743,PAOX,196743:down
Defective MAOA causes Brunner syndrome (BRUNS)	Reactome	REACT_267863	9	78	8995	82029	0.00100055586437	0.000950883224226	0.49451222299	0.956480755879	57834|2230|66002|5742|8529|1591|1573|11283|196743	http://www.reactome.org/cgi-bin/eventbrowser_st_id?ST_ID=REACT_267863	hsa:57834,CYP4F11,57834:down|hsa:2230,FDX1,2230:up|hsa:66002,CYP4F12,66002:down|hsa:5742,PTGS1,5742:down|hsa:8529,CYP4F2,8529:down|hsa:1591,CYP24A1,1591:up|hsa:1573,CYP2J2,1573:down|hsa:11283,CYP4F8,11283:down|hsa:196743,PAOX,196743:down
Defective FMO3 causes Trimethylaminuria (TMAU)	Reactome	REACT_268486	9	78	8995	82029	0.00100055586437	0.000950883224226	0.49451222299	0.956480755879	57834|2230|66002|5742|8529|1591|1573|11283|196743	http://www.reactome.org/cgi-bin/eventbrowser_st_id?ST_ID=REACT_268486	hsa:57834,CYP4F11,57834:down|hsa:2230,FDX1,2230:up|hsa:66002,CYP4F12,66002:down|hsa:5742,PTGS1,5742:down|hsa:8529,CYP4F2,8529:down|hsa:1591,CYP24A1,1591:up|hsa:1573,CYP2J2,1573:down|hsa:11283,CYP4F8,11283:down|hsa:196743,PAOX,196743:down
Defective TBXAS1 causes Ghosal hematodiaphyseal dysplasia (GHDD)	Reactome	REACT_268528	9	78	8995	82029	0.00100055586437	0.000950883224226	0.49451222299	0.956480755879	57834|2230|66002|5742|8529|1591|1573|11283|196743	http://www.reactome.org/cgi-bin/eventbrowser_st_id?ST_ID=REACT_268528	hsa:57834,CYP4F11,57834:down|hsa:2230,FDX1,2230:up|hsa:66002,CYP4F12,66002:down|hsa:5742,PTGS1,5742:down|hsa:8529,CYP4F2,8529:down|hsa:1591,CYP24A1,1591:up|hsa:1573,CYP2J2,1573:down|hsa:11283,CYP4F8,11283:down|hsa:196743,PAOX,196743:down
Defective CYP21A2 causes Adrenal hyperplasia 3 (AH3)	Reactome	REACT_267893	9	78	8995	82029	0.00100055586437	0.000950883224226	0.49451222299	0.956480755879	57834|2230|66002|5742|8529|1591|1573|11283|196743	http://www.reactome.org/cgi-bin/eventbrowser_st_id?ST_ID=REACT_267893	hsa:57834,CYP4F11,57834:down|hsa:2230,FDX1,2230:up|hsa:66002,CYP4F12,66002:down|hsa:5742,PTGS1,5742:down|hsa:8529,CYP4F2,8529:down|hsa:1591,CYP24A1,1591:up|hsa:1573,CYP2J2,1573:down|hsa:11283,CYP4F8,11283:down|hsa:196743,PAOX,196743:down
Defective CYP26B1 causes Radiohumeral fusions with other skeletal and craniofacial anomalies (RHFCA)	Reactome	REACT_268108	9	78	8995	82029	0.00100055586437	0.000950883224226	0.49451222299	0.956480755879	57834|2230|66002|5742|8529|1591|1573|11283|196743	http://www.reactome.org/cgi-bin/eventbrowser_st_id?ST_ID=REACT_268108	hsa:57834,CYP4F11,57834:down|hsa:2230,FDX1,2230:up|hsa:66002,CYP4F12,66002:down|hsa:5742,PTGS1,5742:down|hsa:8529,CYP4F2,8529:down|hsa:1591,CYP24A1,1591:up|hsa:1573,CYP2J2,1573:down|hsa:11283,CYP4F8,11283:down|hsa:196743,PAOX,196743:down
Defective CYP11A1 causes Adrenal insufficiency, congenital, with 46,XY sex reversal (AICSR)	Reactome	REACT_268767	9	78	8995	82029	0.00100055586437	0.000950883224226	0.49451222299	0.956480755879	57834|2230|66002|5742|8529|1591|1573|11283|196743	http://www.reactome.org/cgi-bin/eventbrowser_st_id?ST_ID=REACT_268767	hsa:57834,CYP4F11,57834:down|hsa:2230,FDX1,2230:up|hsa:66002,CYP4F12,66002:down|hsa:5742,PTGS1,5742:down|hsa:8529,CYP4F2,8529:down|hsa:1591,CYP24A1,1591:up|hsa:1573,CYP2J2,1573:down|hsa:11283,CYP4F8,11283:down|hsa:196743,PAOX,196743:down
Defective CYP7B1 causes Spastic paraplegia 5A, autosomal recessive (SPG5A) and Congenital bile acid synthesis defect 3 (CBAS3)	Reactome	REACT_267709	9	78	8995	82029	0.00100055586437	0.000950883224226	0.49451222299	0.956480755879	57834|2230|66002|5742|8529|1591|1573|11283|196743	http://www.reactome.org/cgi-bin/eventbrowser_st_id?ST_ID=REACT_267709	hsa:57834,CYP4F11,57834:down|hsa:2230,FDX1,2230:up|hsa:66002,CYP4F12,66002:down|hsa:5742,PTGS1,5742:down|hsa:8529,CYP4F2,8529:down|hsa:1591,CYP24A1,1591:up|hsa:1573,CYP2J2,1573:down|hsa:11283,CYP4F8,11283:down|hsa:196743,PAOX,196743:down
Defective CYP11B2 causes Corticosterone methyloxidase 1 deficiency (CMO-1 deficiency)	Reactome	REACT_268761	9	78	8995	82029	0.00100055586437	0.000950883224226	0.49451222299	0.956480755879	57834|2230|66002|5742|8529|1591|1573|11283|196743	http://www.reactome.org/cgi-bin/eventbrowser_st_id?ST_ID=REACT_268761	hsa:57834,CYP4F11,57834:down|hsa:2230,FDX1,2230:up|hsa:66002,CYP4F12,66002:down|hsa:5742,PTGS1,5742:down|hsa:8529,CYP4F2,8529:down|hsa:1591,CYP24A1,1591:up|hsa:1573,CYP2J2,1573:down|hsa:11283,CYP4F8,11283:down|hsa:196743,PAOX,196743:down
Defective CYP27B1 causes Rickets vitamin D-dependent 1A (VDDR1A)	Reactome	REACT_268633	9	78	8995	82029	0.00100055586437	0.000950883224226	0.49451222299	0.956480755879	57834|2230|66002|5742|8529|1591|1573|11283|196743	http://www.reactome.org/cgi-bin/eventbrowser_st_id?ST_ID=REACT_268633	hsa:57834,CYP4F11,57834:down|hsa:2230,FDX1,2230:up|hsa:66002,CYP4F12,66002:down|hsa:5742,PTGS1,5742:down|hsa:8529,CYP4F2,8529:down|hsa:1591,CYP24A1,1591:up|hsa:1573,CYP2J2,1573:down|hsa:11283,CYP4F8,11283:down|hsa:196743,PAOX,196743:down
Defective CYP19A1 causes Aromatase excess syndrome (AEXS)	Reactome	REACT_268478	9	78	8995	82029	0.00100055586437	0.000950883224226	0.49451222299	0.956480755879	57834|2230|66002|5742|8529|1591|1573|11283|196743	http://www.reactome.org/cgi-bin/eventbrowser_st_id?ST_ID=REACT_268478	hsa:57834,CYP4F11,57834:down|hsa:2230,FDX1,2230:up|hsa:66002,CYP4F12,66002:down|hsa:5742,PTGS1,5742:down|hsa:8529,CYP4F2,8529:down|hsa:1591,CYP24A1,1591:up|hsa:1573,CYP2J2,1573:down|hsa:11283,CYP4F8,11283:down|hsa:196743,PAOX,196743:down
Defective CYP4F22 causes Ichthyosis, congenital, autosomal recessive 5 (ARCI5)	Reactome	REACT_268441	9	78	8995	82029	0.00100055586437	0.000950883224226	0.49451222299	0.956480755879	57834|2230|66002|5742|8529|1591|1573|11283|196743	http://www.reactome.org/cgi-bin/eventbrowser_st_id?ST_ID=REACT_268441	hsa:57834,CYP4F11,57834:down|hsa:2230,FDX1,2230:up|hsa:66002,CYP4F12,66002:down|hsa:5742,PTGS1,5742:down|hsa:8529,CYP4F2,8529:down|hsa:1591,CYP24A1,1591:up|hsa:1573,CYP2J2,1573:down|hsa:11283,CYP4F8,11283:down|hsa:196743,PAOX,196743:down
Defective CYP2U1 causes Spastic paraplegia 56, autosomal recessive (SPG56)	Reactome	REACT_268326	9	78	8995	82029	0.00100055586437	0.000950883224226	0.49451222299	0.956480755879	57834|2230|66002|5742|8529|1591|1573|11283|196743	http://www.reactome.org/cgi-bin/eventbrowser_st_id?ST_ID=REACT_268326	hsa:57834,CYP4F11,57834:down|hsa:2230,FDX1,2230:up|hsa:66002,CYP4F12,66002:down|hsa:5742,PTGS1,5742:down|hsa:8529,CYP4F2,8529:down|hsa:1591,CYP24A1,1591:up|hsa:1573,CYP2J2,1573:down|hsa:11283,CYP4F8,11283:down|hsa:196743,PAOX,196743:down
Defective CYP26C1 causes Focal facial dermal dysplasia 4 (FFDD4)	Reactome	REACT_267734	9	78	8995	82029	0.00100055586437	0.000950883224226	0.49451222299	0.956480755879	57834|2230|66002|5742|8529|1591|1573|11283|196743	http://www.reactome.org/cgi-bin/eventbrowser_st_id?ST_ID=REACT_267734	hsa:57834,CYP4F11,57834:down|hsa:2230,FDX1,2230:up|hsa:66002,CYP4F12,66002:down|hsa:5742,PTGS1,5742:down|hsa:8529,CYP4F2,8529:down|hsa:1591,CYP24A1,1591:up|hsa:1573,CYP2J2,1573:down|hsa:11283,CYP4F8,11283:down|hsa:196743,PAOX,196743:down
Defective CYP2R1 causes Rickets vitamin D-dependent 1B (VDDR1B)	Reactome	REACT_268491	9	78	8995	82029	0.00100055586437	0.000950883224226	0.49451222299	0.956480755879	57834|2230|66002|5742|8529|1591|1573|11283|196743	http://www.reactome.org/cgi-bin/eventbrowser_st_id?ST_ID=REACT_268491	hsa:57834,CYP4F11,57834:down|hsa:2230,FDX1,2230:up|hsa:66002,CYP4F12,66002:down|hsa:5742,PTGS1,5742:down|hsa:8529,CYP4F2,8529:down|hsa:1591,CYP24A1,1591:up|hsa:1573,CYP2J2,1573:down|hsa:11283,CYP4F8,11283:down|hsa:196743,PAOX,196743:down
Phase 1 - Functionalization of compounds	Reactome	REACT_13705	9	78	8995	82029	0.00100055586437	0.000950883224226	0.49451222299	0.956480755879	57834|2230|66002|5742|8529|1591|1573|11283|196743	http://www.reactome.org/cgi-bin/eventbrowser_st_id?ST_ID=REACT_13705	hsa:57834,CYP4F11,57834:down|hsa:2230,FDX1,2230:up|hsa:66002,CYP4F12,66002:down|hsa:5742,PTGS1,5742:down|hsa:8529,CYP4F2,8529:down|hsa:1591,CYP24A1,1591:up|hsa:1573,CYP2J2,1573:down|hsa:11283,CYP4F8,11283:down|hsa:196743,PAOX,196743:down
Defective CYP11B1 causes Adrenal hyperplasia 4 (AH4)	Reactome	REACT_268601	9	78	8995	82029	0.00100055586437	0.000950883224226	0.49451222299	0.956480755879	57834|2230|66002|5742|8529|1591|1573|11283|196743	http://www.reactome.org/cgi-bin/eventbrowser_st_id?ST_ID=REACT_268601	hsa:57834,CYP4F11,57834:down|hsa:2230,FDX1,2230:up|hsa:66002,CYP4F12,66002:down|hsa:5742,PTGS1,5742:down|hsa:8529,CYP4F2,8529:down|hsa:1591,CYP24A1,1591:up|hsa:1573,CYP2J2,1573:down|hsa:11283,CYP4F8,11283:down|hsa:196743,PAOX,196743:down
Defective CYP1B1 causes Glaucoma	Reactome	REACT_268087	9	78	8995	82029	0.00100055586437	0.000950883224226	0.49451222299	0.956480755879	57834|2230|66002|5742|8529|1591|1573|11283|196743	http://www.reactome.org/cgi-bin/eventbrowser_st_id?ST_ID=REACT_268087	hsa:57834,CYP4F11,57834:down|hsa:2230,FDX1,2230:up|hsa:66002,CYP4F12,66002:down|hsa:5742,PTGS1,5742:down|hsa:8529,CYP4F2,8529:down|hsa:1591,CYP24A1,1591:up|hsa:1573,CYP2J2,1573:down|hsa:11283,CYP4F8,11283:down|hsa:196743,PAOX,196743:down
Defective CYP24A1 causes Hypercalcemia, infantile (HCAI)	Reactome	REACT_268803	9	78	8995	82029	0.00100055586437	0.000950883224226	0.49451222299	0.956480755879	57834|2230|66002|5742|8529|1591|1573|11283|196743	http://www.reactome.org/cgi-bin/eventbrowser_st_id?ST_ID=REACT_268803	hsa:57834,CYP4F11,57834:down|hsa:2230,FDX1,2230:up|hsa:66002,CYP4F12,66002:down|hsa:5742,PTGS1,5742:down|hsa:8529,CYP4F2,8529:down|hsa:1591,CYP24A1,1591:up|hsa:1573,CYP2J2,1573:down|hsa:11283,CYP4F8,11283:down|hsa:196743,PAOX,196743:down
Autodegradation of Cdh1 by Cdh1:APC/C	Reactome	REACT_6785	7	60	8995	82029	0.000778210116732	0.00073144863402	0.497489513698	0.956480755879	5719|5714|11065|5710|5691|64682|5683	http://www.reactome.org/cgi-bin/eventbrowser_st_id?ST_ID=REACT_6785	hsa:5719,PSMD13,5719:up|hsa:5714,PSMD8,5714:down|hsa:11065,UBE2C,11065:up|hsa:5710,PSMD4,5710:down|hsa:5691,PSMB3,5691:up|hsa:64682,ANAPC1,64682:down|hsa:5683,PSMA2,5683:down
Autodegradation of the E3 ubiquitin ligase COP1	Reactome	REACT_20549	6	51	8995	82029	0.000667037242913	0.000621731338917	0.499279130783	0.956480755879	5719|7157|5714|5710|5691|5683	http://www.reactome.org/cgi-bin/eventbrowser_st_id?ST_ID=REACT_20549	hsa:5719,PSMD13,5719:up|hsa:7157,TP53,7157:up|hsa:5714,PSMD8,5714:down|hsa:5710,PSMD4,5710:down|hsa:5691,PSMB3,5691:up|hsa:5683,PSMA2,5683:down
Regulation of cholesterol biosynthesis by SREBP (SREBF)	Reactome	REACT_147797	6	51	8995	82029	0.000667037242913	0.000621731338917	0.499279130783	0.956480755879	3837|79071|3638|32|6309|79718	http://www.reactome.org/cgi-bin/eventbrowser_st_id?ST_ID=REACT_147797	hsa:3837,KPNB1,3837:down|hsa:79071,ELOVL6,79071:down|hsa:3638,INSIG1,3638:down|hsa:32,ACACB,32:down|hsa:6309,SC5D,6309:down|hsa:79718,TBL1XR1,79718:down
Nucleotide Excision Repair	Reactome	REACT_1826	6	51	8995	82029	0.000667037242913	0.000621731338917	0.499279130783	0.956480755879	5430|5111|5983|56949|2073|2067	http://www.reactome.org/cgi-bin/eventbrowser_st_id?ST_ID=REACT_1826	hsa:5430,POLR2A,5430:up|hsa:5111,PCNA,5111:down|hsa:5983,RFC3,5983:down|hsa:56949,XAB2,56949:up|hsa:2073,ERCC5,2073:down|hsa:2067,ERCC1,2067:down
Hexose transport	Reactome	REACT_9441	5	42	8995	82029	0.000555864369094	0.000512014043814	0.501371568572	0.956480755879	3099|23165|6515|55746|23636	http://www.reactome.org/cgi-bin/eventbrowser_st_id?ST_ID=REACT_9441	hsa:3099,HK2,3099:down|hsa:23165,NUP205,23165:down|hsa:6515,SLC2A3,6515:up|hsa:55746,NUP133,55746:down|hsa:23636,NUP62,23636:up
Glucagon-like Peptide-1 (GLP1) regulates insulin secretion	Reactome	REACT_18274	5	42	8995	82029	0.000555864369094	0.000512014043814	0.501371568572	0.956480755879	3708|5577|2787|59345|10411	http://www.reactome.org/cgi-bin/eventbrowser_st_id?ST_ID=REACT_18274	hsa:3708,ITPR1,3708:up|hsa:5577,PRKAR2B,5577:up|hsa:2787,GNG5,2787:down|hsa:59345,GNB4,59345:up|hsa:10411,RAPGEF3,10411:down
Metabolism of steroid hormones and vitamin D	Reactome	REACT_11057	4	33	8995	82029	0.000444691495275	0.000402296748711	0.503908662029	0.956480755879	2230|6715|1591|231	http://www.reactome.org/cgi-bin/eventbrowser_st_id?ST_ID=REACT_11057	hsa:2230,FDX1,2230:up|hsa:6715,SRD5A1,6715:up|hsa:1591,CYP24A1,1591:up|hsa:231,AKR1B1,231:down
Post-translational modification: synthesis of GPI-anchored proteins	Reactome	REACT_1853	3	24	8995	82029	0.000333518621456	0.000292579453608	0.507150021622	0.956480755879	23556|94005|5279	http://www.reactome.org/cgi-bin/eventbrowser_st_id?ST_ID=REACT_1853	hsa:23556,PIGN,23556:up|hsa:94005,PIGS,94005:down|hsa:5279,PIGC,5279:up
Sulfur amino acid metabolism	Reactome	REACT_115639	3	24	8995	82029	0.000333518621456	0.000292579453608	0.507150021622	0.956480755879	4507|4552|7263	http://www.reactome.org/cgi-bin/eventbrowser_st_id?ST_ID=REACT_115639	hsa:4507,MTAP,4507:down|hsa:4552,MTRR,4552:up|hsa:7263,TST,7263:up
Downregulation of SMAD2/3:SMAD4 transcriptional activity	Reactome	REACT_121111	3	24	8995	82029	0.000333518621456	0.000292579453608	0.507150021622	0.956480755879	23327|7050|8239	http://www.reactome.org/cgi-bin/eventbrowser_st_id?ST_ID=REACT_121111	hsa:23327,NEDD4L,23327:up|hsa:7050,TGIF1,7050:up|hsa:8239,USP9X,8239:up
RNA Polymerase III Transcription Termination	Reactome	REACT_63	3	24	8995	82029	0.000333518621456	0.000292579453608	0.507150021622	0.956480755879	51728|4782|55703	http://www.reactome.org/cgi-bin/eventbrowser_st_id?ST_ID=REACT_63	hsa:51728,POLR3K,51728:down|hsa:4782,NFIC,4782:down|hsa:55703,POLR3B,55703:down
Frs2-mediated activation	Reactome	REACT_12076	3	24	8995	82029	0.000333518621456	0.000292579453608	0.507150021622	0.956480755879	2889|3569|3570	http://www.reactome.org/cgi-bin/eventbrowser_st_id?ST_ID=REACT_12076	hsa:2889,RAPGEF1,2889:up|hsa:3569,IL6,3569:up|hsa:3570,IL6R,3570:down
Cytosolic tRNA aminoacylation	Reactome	REACT_15306	3	24	8995	82029	0.000333518621456	0.000292579453608	0.507150021622	0.956480755879	8565|5464|5917	http://www.reactome.org/cgi-bin/eventbrowser_st_id?ST_ID=REACT_15306	hsa:8565,YARS,8565:down|hsa:5464,PPA1,5464:down|hsa:5917,RARS,5917:down
Recruitment of NuMA to mitotic centrosomes	Reactome	REACT_15510	3	24	8995	82029	0.000333518621456	0.000292579453608	0.507150021622	0.956480755879	114791|7278|7277	http://www.reactome.org/cgi-bin/eventbrowser_st_id?ST_ID=REACT_15510	hsa:114791,TUBGCP5,114791:down|hsa:7278,TUBA3C,7278:down|hsa:7277,TUBA4A,7277:down
Switching of origins to a post-replicative state	Reactome	REACT_2148	8	70	8995	82029	0.00088938299055	0.00085335673969	0.510944240368	0.956480755879	5001|1026|5719|5714|5710|5691|5683|4998	http://www.reactome.org/cgi-bin/eventbrowser_st_id?ST_ID=REACT_2148	hsa:5001,ORC5,5001:down|hsa:1026,CDKN1A,1026:down|hsa:5719,PSMD13,5719:up|hsa:5714,PSMD8,5714:down|hsa:5710,PSMD4,5710:down|hsa:5691,PSMB3,5691:up|hsa:5683,PSMA2,5683:down|hsa:4998,ORC1,4998:down
Orc1 removal from chromatin	Reactome	REACT_1156	8	70	8995	82029	0.00088938299055	0.00085335673969	0.510944240368	0.956480755879	5001|1026|5719|5714|5710|5691|5683|4998	http://www.reactome.org/cgi-bin/eventbrowser_st_id?ST_ID=REACT_1156	hsa:5001,ORC5,5001:down|hsa:1026,CDKN1A,1026:down|hsa:5719,PSMD13,5719:up|hsa:5714,PSMD8,5714:down|hsa:5710,PSMD4,5710:down|hsa:5691,PSMB3,5691:up|hsa:5683,PSMA2,5683:down|hsa:4998,ORC1,4998:down
Mismatch repair (MMR) directed by MSH2:MSH3 (MutSbeta)	Reactome	REACT_264347	2	15	8995	82029	0.000222345747638	0.000182862158505	0.511599125963	0.956480755879	5111|5395	http://www.reactome.org/cgi-bin/eventbrowser_st_id?ST_ID=REACT_264347	hsa:5111,PCNA,5111:down|hsa:5395,PMS2,5395:down
Repair synthesis of patch ~27-30 bases long by DNA polymerase	Reactome	REACT_378	2	15	8995	82029	0.000222345747638	0.000182862158505	0.511599125963	0.956480755879	5983|5111	http://www.reactome.org/cgi-bin/eventbrowser_st_id?ST_ID=REACT_378	hsa:5983,RFC3,5983:down|hsa:5111,PCNA,5111:down
Regulation of innate immune responses to cytosolic DNA	Reactome	REACT_163977	2	15	8995	82029	0.000222345747638	0.000182862158505	0.511599125963	0.956480755879	81844|22954	http://www.reactome.org/cgi-bin/eventbrowser_st_id?ST_ID=REACT_163977	hsa:81844,TRIM56,81844:down|hsa:22954,TRIM32,22954:up
WNT5A-dependent internalization of FZD4	Reactome	REACT_263890	2	15	8995	82029	0.000222345747638	0.000182862158505	0.511599125963	0.956480755879	161|1856	http://www.reactome.org/cgi-bin/eventbrowser_st_id?ST_ID=REACT_263890	hsa:161,AP2A2,161:up|hsa:1856,DVL2,1856:up
Synthesis of bile acids and bile salts via 27-hydroxycholesterol	Reactome	REACT_11048	2	15	8995	82029	0.000222345747638	0.000182862158505	0.511599125963	0.956480755879	1645|8644	http://www.reactome.org/cgi-bin/eventbrowser_st_id?ST_ID=REACT_11048	hsa:1645,AKR1C1,1645:down|hsa:8644,AKR1C3,8644:down
Repair synthesis for gap-filling by DNA polymerase in TC-NER	Reactome	REACT_1993	2	15	8995	82029	0.000222345747638	0.000182862158505	0.511599125963	0.956480755879	5983|5111	http://www.reactome.org/cgi-bin/eventbrowser_st_id?ST_ID=REACT_1993	hsa:5983,RFC3,5983:down|hsa:5111,PCNA,5111:down
Synthesis of glycosylphosphatidylinositol (GPI)	Reactome	REACT_952	2	15	8995	82029	0.000222345747638	0.000182862158505	0.511599125963	0.956480755879	23556|5279	http://www.reactome.org/cgi-bin/eventbrowser_st_id?ST_ID=REACT_952	hsa:23556,PIGN,23556:up|hsa:5279,PIGC,5279:up
NRIF signals cell death from the nucleus	Reactome	REACT_13643	2	15	8995	82029	0.000222345747638	0.000182862158505	0.511599125963	0.956480755879	7189|83464	http://www.reactome.org/cgi-bin/eventbrowser_st_id?ST_ID=REACT_13643	hsa:7189,TRAF6,7189:up|hsa:83464,APH1B,83464:up
Transport of connexons to the plasma membrane	Reactome	REACT_11050	2	15	8995	82029	0.000222345747638	0.000182862158505	0.511599125963	0.956480755879	7278|7277	http://www.reactome.org/cgi-bin/eventbrowser_st_id?ST_ID=REACT_11050	hsa:7278,TUBA3C,7278:down|hsa:7277,TUBA4A,7277:down
Association of licensing factors with the pre-replicative complex	Reactome	REACT_1181	2	15	8995	82029	0.000222345747638	0.000182862158505	0.511599125963	0.956480755879	5001|4998	http://www.reactome.org/cgi-bin/eventbrowser_st_id?ST_ID=REACT_1181	hsa:5001,ORC5,5001:down|hsa:4998,ORC1,4998:down
PI3K Cascade	Reactome	REACT_976	7	61	8995	82029	0.000778210116732	0.000743639444587	0.513584711472	0.956480755879	81617|57761|1975|5295|5140|51422|6194	http://www.reactome.org/cgi-bin/eventbrowser_st_id?ST_ID=REACT_976	hsa:81617,CAB39L,81617:down|hsa:57761,TRIB3,57761:down|hsa:1975,EIF4B,1975:down|hsa:5295,PIK3R1,5295:down|hsa:5140,PDE3B,5140:up|hsa:51422,PRKAG2,51422:down|hsa:6194,RPS6,6194:down
Loss of proteins required for interphase microtubule organization from the centrosome	Reactome	REACT_15451	7	61	8995	82029	0.000778210116732	0.000743639444587	0.513584711472	0.956480755879	22981|7277|5577|9738|55722|11064|8655	http://www.reactome.org/cgi-bin/eventbrowser_st_id?ST_ID=REACT_15451	hsa:22981,NINL,22981:up|hsa:7277,TUBA4A,7277:down|hsa:5577,PRKAR2B,5577:up|hsa:9738,CCP110,9738:up|hsa:55722,CEP72,55722:up|hsa:11064,CNTRL,11064:up|hsa:8655,DYNLL1,8655:down
Cytochrome P450 - arranged by substrate type	Reactome	REACT_13567	7	61	8995	82029	0.000778210116732	0.000743639444587	0.513584711472	0.956480755879	57834|2230|66002|8529|1591|1573|11283	http://www.reactome.org/cgi-bin/eventbrowser_st_id?ST_ID=REACT_13567	hsa:57834,CYP4F11,57834:down|hsa:2230,FDX1,2230:up|hsa:66002,CYP4F12,66002:down|hsa:8529,CYP4F2,8529:down|hsa:1591,CYP24A1,1591:up|hsa:1573,CYP2J2,1573:down|hsa:11283,CYP4F8,11283:down
Loss of Nlp from mitotic centrosomes	Reactome	REACT_15364	7	61	8995	82029	0.000778210116732	0.000743639444587	0.513584711472	0.956480755879	22981|7277|5577|9738|55722|11064|8655	http://www.reactome.org/cgi-bin/eventbrowser_st_id?ST_ID=REACT_15364	hsa:22981,NINL,22981:up|hsa:7277,TUBA4A,7277:down|hsa:5577,PRKAR2B,5577:up|hsa:9738,CCP110,9738:up|hsa:55722,CEP72,55722:up|hsa:11064,CNTRL,11064:up|hsa:8655,DYNLL1,8655:down
Nucleotide-binding domain, leucine rich repeat containing receptor (NLR) signaling pathways	Reactome	REACT_75913	6	52	8995	82029	0.000667037242913	0.000633922149484	0.516710269172	0.956480755879	5603|834|330|7189|351|329	http://www.reactome.org/cgi-bin/eventbrowser_st_id?ST_ID=REACT_75913	hsa:5603,MAPK13,5603:down|hsa:834,CASP1,834:down|hsa:330,BIRC3,330:up|hsa:7189,TRAF6,7189:up|hsa:351,APP,351:down|hsa:329,BIRC2,329:up
Stabilization of p53	Reactome	REACT_309	6	52	8995	82029	0.000667037242913	0.000633922149484	0.516710269172	0.956480755879	5719|7157|5714|5710|5691|5683	http://www.reactome.org/cgi-bin/eventbrowser_st_id?ST_ID=REACT_309	hsa:5719,PSMD13,5719:up|hsa:7157,TP53,7157:up|hsa:5714,PSMD8,5714:down|hsa:5710,PSMD4,5710:down|hsa:5691,PSMB3,5691:up|hsa:5683,PSMA2,5683:down
Acyl chain remodeling of CL	Reactome	REACT_121006	1	6	8995	82029	0.000111172873819	7.3144863402e-05	0.517308648314	0.956480755879	5321	http://www.reactome.org/cgi-bin/eventbrowser_st_id?ST_ID=REACT_121006	hsa:5321,PLA2G4A,5321:down
Activation of TRKA receptors	Reactome	REACT_11064	1	6	8995	82029	0.000111172873819	7.3144863402e-05	0.517308648314	0.956480755879	135	http://www.reactome.org/cgi-bin/eventbrowser_st_id?ST_ID=REACT_11064	hsa:135,ADORA2A,135:up
Fibronectin matrix formation	Reactome	REACT_160131	1	6	8995	82029	0.000111172873819	7.3144863402e-05	0.517308648314	0.956480755879	634	http://www.reactome.org/cgi-bin/eventbrowser_st_id?ST_ID=REACT_160131	hsa:634,CEACAM1,634:up
Nonhomologous End-joining (NHEJ)	Reactome	REACT_1022	1	6	8995	82029	0.000111172873819	7.3144863402e-05	0.517308648314	0.956480755879	7518	http://www.reactome.org/cgi-bin/eventbrowser_st_id?ST_ID=REACT_1022	hsa:7518,XRCC4,7518:down
SUMO is transferred from E1 to E2 (UBE2I, UBC9)	Reactome	REACT_163646	1	6	8995	82029	0.000111172873819	7.3144863402e-05	0.517308648314	0.956480755879	7341	http://www.reactome.org/cgi-bin/eventbrowser_st_id?ST_ID=REACT_163646	hsa:7341,SUMO1,7341:up
Methionine salvage pathway	Reactome	REACT_75881	1	6	8995	82029	0.000111172873819	7.3144863402e-05	0.517308648314	0.956480755879	4507	http://www.reactome.org/cgi-bin/eventbrowser_st_id?ST_ID=REACT_75881	hsa:4507,MTAP,4507:down
Scavenging by Class F Receptors	Reactome	REACT_163813	1	6	8995	82029	0.000111172873819	7.3144863402e-05	0.517308648314	0.956480755879	10525	http://www.reactome.org/cgi-bin/eventbrowser_st_id?ST_ID=REACT_163813	hsa:10525,HYOU1,10525:down
Cam-PDE 1 activation	Reactome	REACT_15408	1	6	8995	82029	0.000111172873819	7.3144863402e-05	0.517308648314	0.956480755879	805	http://www.reactome.org/cgi-bin/eventbrowser_st_id?ST_ID=REACT_15408	hsa:805,CALM2,805:down
Vitamins	Reactome	REACT_13450	1	6	8995	82029	0.000111172873819	7.3144863402e-05	0.517308648314	0.956480755879	1591	http://www.reactome.org/cgi-bin/eventbrowser_st_id?ST_ID=REACT_13450	hsa:1591,CYP24A1,1591:up
Telomere Extension By Telomerase	Reactome	REACT_7974	1	6	8995	82029	0.000111172873819	7.3144863402e-05	0.517308648314	0.956480755879	55135	http://www.reactome.org/cgi-bin/eventbrowser_st_id?ST_ID=REACT_7974	hsa:55135,WRAP53,55135:up
Transport of the SLBP Dependant Mature mRNA	Reactome	REACT_405	1	6	8995	82029	0.000111172873819	7.3144863402e-05	0.517308648314	0.956480755879	4686	http://www.reactome.org/cgi-bin/eventbrowser_st_id?ST_ID=REACT_405	hsa:4686,NCBP1,4686:down
NADE modulates death signalling	Reactome	REACT_13526	1	6	8995	82029	0.000111172873819	7.3144863402e-05	0.517308648314	0.956480755879	836	http://www.reactome.org/cgi-bin/eventbrowser_st_id?ST_ID=REACT_13526	hsa:836,CASP3,836:down
Synthesis of 12-eicosatetraenoic acid derivatives	Reactome	REACT_150201	1	6	8995	82029	0.000111172873819	7.3144863402e-05	0.517308648314	0.956480755879	2877	http://www.reactome.org/cgi-bin/eventbrowser_st_id?ST_ID=REACT_150201	hsa:2877,GPX2,2877:down
IRS activation	Reactome	REACT_570	1	6	8995	82029	0.000111172873819	7.3144863402e-05	0.517308648314	0.956480755879	3643	http://www.reactome.org/cgi-bin/eventbrowser_st_id?ST_ID=REACT_570	hsa:3643,INSR,3643:up
Uptake and function of diphtheria toxin	Reactome	REACT_268571	1	6	8995	82029	0.000111172873819	7.3144863402e-05	0.517308648314	0.956480755879	1938	http://www.reactome.org/cgi-bin/eventbrowser_st_id?ST_ID=REACT_268571	hsa:1938,EEF2,1938:down
Synthesis of 15-eicosatetraenoic acid derivatives	Reactome	REACT_150422	1	6	8995	82029	0.000111172873819	7.3144863402e-05	0.517308648314	0.956480755879	2877	http://www.reactome.org/cgi-bin/eventbrowser_st_id?ST_ID=REACT_150422	hsa:2877,GPX2,2877:down
Synthesis of 5-eicosatetraenoic acids	Reactome	REACT_150209	1	6	8995	82029	0.000111172873819	7.3144863402e-05	0.517308648314	0.956480755879	2877	http://www.reactome.org/cgi-bin/eventbrowser_st_id?ST_ID=REACT_150209	hsa:2877,GPX2,2877:down
Recruitment of mitotic centrosome proteins and complexes	Reactome	REACT_15296	9	80	8995	82029	0.00100055586437	0.00097526484536	0.522678490094	0.956480755879	22981|7277|5577|9738|7278|55722|11064|114791|8655	http://www.reactome.org/cgi-bin/eventbrowser_st_id?ST_ID=REACT_15296	hsa:22981,NINL,22981:up|hsa:7277,TUBA4A,7277:down|hsa:5577,PRKAR2B,5577:up|hsa:9738,CCP110,9738:up|hsa:7278,TUBA3C,7278:down|hsa:55722,CEP72,55722:up|hsa:11064,CNTRL,11064:up|hsa:114791,TUBGCP5,114791:down|hsa:8655,DYNLL1,8655:down
Centrosome maturation	Reactome	REACT_15479	9	80	8995	82029	0.00100055586437	0.00097526484536	0.522678490094	0.956480755879	22981|7277|5577|9738|7278|55722|11064|114791|8655	http://www.reactome.org/cgi-bin/eventbrowser_st_id?ST_ID=REACT_15479	hsa:22981,NINL,22981:up|hsa:7277,TUBA4A,7277:down|hsa:5577,PRKAR2B,5577:up|hsa:9738,CCP110,9738:up|hsa:7278,TUBA3C,7278:down|hsa:55722,CEP72,55722:up|hsa:11064,CNTRL,11064:up|hsa:114791,TUBGCP5,114791:down|hsa:8655,DYNLL1,8655:down
NCAM signaling for neurite out-growth	Reactome	REACT_18334	8	71	8995	82029	0.00088938299055	0.000865547550257	0.525820268254	0.956480755879	784|1284|4684|3569|1289|3570|1292|1291	http://www.reactome.org/cgi-bin/eventbrowser_st_id?ST_ID=REACT_18334	hsa:784,CACNB3,784:down|hsa:1284,COL4A2,1284:up|hsa:4684,NCAM1,4684:up|hsa:3569,IL6,3569:up|hsa:1289,COL5A1,1289:up|hsa:3570,IL6R,3570:down|hsa:1292,COL6A2,1292:up|hsa:1291,COL6A1,1291:up
NGF signalling via TRKA from the plasma membrane	Reactome	REACT_12056	21	191	8995	82029	0.00233463035019	0.0023284448183	0.529090763187	0.956480755879	1849|1026|10000|57761|5577|2889|3569|6456|3570|5603|1846|5519|3708|135|387|3084|4205|5295|161|805|192669	http://www.reactome.org/cgi-bin/eventbrowser_st_id?ST_ID=REACT_12056	hsa:1849,DUSP7,1849:down|hsa:1026,CDKN1A,1026:down|hsa:10000,AKT3,10000:up|hsa:57761,TRIB3,57761:down|hsa:5577,PRKAR2B,5577:up|hsa:2889,RAPGEF1,2889:up|hsa:3569,IL6,3569:up|hsa:6456,SH3GL2,6456:up|hsa:3570,IL6R,3570:down|hsa:5603,MAPK13,5603:down|hsa:1846,DUSP4,1846:up|hsa:5519,PPP2R1B,5519:down|hsa:3708,ITPR1,3708:up|hsa:135,ADORA2A,135:up|hsa:387,RHOA,387:down|hsa:3084,NRG1,3084:down|hsa:4205,M…
EGFR downregulation	Reactome	REACT_12484	3	25	8995	82029	0.000333518621456	0.000304770264175	0.532280499679	0.956480755879	10253|161|6456	http://www.reactome.org/cgi-bin/eventbrowser_st_id?ST_ID=REACT_12484	hsa:10253,SPRY2,10253:up|hsa:161,AP2A2,161:up|hsa:6456,SH3GL2,6456:up
ATF4 activates genes	Reactome	REACT_18355	3	25	8995	82029	0.000333518621456	0.000304770264175	0.532280499679	0.956480755879	5393|54512|467	http://www.reactome.org/cgi-bin/eventbrowser_st_id?ST_ID=REACT_18355	hsa:5393,EXOSC9,5393:down|hsa:54512,EXOSC4,54512:down|hsa:467,ATF3,467:up
Effects of PIP2 hydrolysis	Reactome	REACT_2202	3	25	8995	82029	0.000333518621456	0.000304770264175	0.532280499679	0.956480755879	3708|221955|11343	http://www.reactome.org/cgi-bin/eventbrowser_st_id?ST_ID=REACT_2202	hsa:3708,ITPR1,3708:up|hsa:221955,DAGLB,221955:down|hsa:11343,MGLL,11343:up
Activation of BH3-only proteins	Reactome	REACT_697	3	25	8995	82029	0.000333518621456	0.000304770264175	0.532280499679	0.956480755879	7157|10000|8655	http://www.reactome.org/cgi-bin/eventbrowser_st_id?ST_ID=REACT_697	hsa:7157,TP53,7157:up|hsa:10000,AKT3,10000:up|hsa:8655,DYNLL1,8655:down
SHC1 events in ERBB4 signaling	Reactome	REACT_116005	3	25	8995	82029	0.000333518621456	0.000304770264175	0.532280499679	0.956480755879	3084|3569|3570	http://www.reactome.org/cgi-bin/eventbrowser_st_id?ST_ID=REACT_116005	hsa:3084,NRG1,3084:down|hsa:3569,IL6,3569:up|hsa:3570,IL6R,3570:down
Removal of licensing factors from origins	Reactome	REACT_207	8	72	8995	82029	0.00088938299055	0.000877738360824	0.5405296393	0.956480755879	5001|1026|5719|5714|5710|5691|5683|4998	http://www.reactome.org/cgi-bin/eventbrowser_st_id?ST_ID=REACT_207	hsa:5001,ORC5,5001:down|hsa:1026,CDKN1A,1026:down|hsa:5719,PSMD13,5719:up|hsa:5714,PSMD8,5714:down|hsa:5710,PSMD4,5710:down|hsa:5691,PSMB3,5691:up|hsa:5683,PSMA2,5683:down|hsa:4998,ORC1,4998:down
misspliced LRP5 mutants have enhanced beta-catenin-dependent signaling	Reactome	REACT_264594	24	220	8995	82029	0.00266814897165	0.00268197832474	0.541059209958	0.956480755879	56998|79412|9070|139285|8349|8365|10023|51176|7091|1856|4221|5691|5683|5519|8334|8357|5719|85236|7089|5714|5710|83439|1457|26108	http://www.reactome.org/cgi-bin/eventbrowser_st_id?ST_ID=REACT_264594	hsa:56998,CTNNBIP1,56998:up|hsa:79412,KREMEN2,79412:down|hsa:9070,ASH2L,9070:up|hsa:139285,AMER1,139285:down|hsa:8349,HIST2H2BE,8349:up|hsa:8365,HIST1H4H,8365:up|hsa:10023,FRAT1,10023:up|hsa:51176,LEF1,51176:up|hsa:7091,TLE4,7091:up|hsa:1856,DVL2,1856:up|hsa:4221,MEN1,4221:down|hsa:5691,PSMB3,5691:up|hsa:5683,PSMA2,5683:down|hsa:5519,PPP2R1B,5519:down|hsa:8334,HIST1H2AC,8334:up|hsa:8357,HIST1H3H,…
RNF mutants show enhanced WNT signaling and proliferation	Reactome	REACT_264378	24	220	8995	82029	0.00266814897165	0.00268197832474	0.541059209958	0.956480755879	56998|79412|9070|139285|8349|8365|10023|51176|7091|1856|4221|5691|5683|5519|8334|8357|5719|85236|7089|5714|5710|83439|1457|26108	http://www.reactome.org/cgi-bin/eventbrowser_st_id?ST_ID=REACT_264378	hsa:56998,CTNNBIP1,56998:up|hsa:79412,KREMEN2,79412:down|hsa:9070,ASH2L,9070:up|hsa:139285,AMER1,139285:down|hsa:8349,HIST2H2BE,8349:up|hsa:8365,HIST1H4H,8365:up|hsa:10023,FRAT1,10023:up|hsa:51176,LEF1,51176:up|hsa:7091,TLE4,7091:up|hsa:1856,DVL2,1856:up|hsa:4221,MEN1,4221:down|hsa:5691,PSMB3,5691:up|hsa:5683,PSMA2,5683:down|hsa:5519,PPP2R1B,5519:down|hsa:8334,HIST1H2AC,8334:up|hsa:8357,HIST1H3H,…
TCF dependent signaling in response to WNT	Reactome	REACT_264596	24	220	8995	82029	0.00266814897165	0.00268197832474	0.541059209958	0.956480755879	56998|79412|9070|139285|8349|8365|10023|51176|7091|1856|4221|5691|5683|5519|8334|8357|5719|85236|7089|5714|5710|83439|1457|26108	http://www.reactome.org/cgi-bin/eventbrowser_st_id?ST_ID=REACT_264596	hsa:56998,CTNNBIP1,56998:up|hsa:79412,KREMEN2,79412:down|hsa:9070,ASH2L,9070:up|hsa:139285,AMER1,139285:down|hsa:8349,HIST2H2BE,8349:up|hsa:8365,HIST1H4H,8365:up|hsa:10023,FRAT1,10023:up|hsa:51176,LEF1,51176:up|hsa:7091,TLE4,7091:up|hsa:1856,DVL2,1856:up|hsa:4221,MEN1,4221:down|hsa:5691,PSMB3,5691:up|hsa:5683,PSMA2,5683:down|hsa:5519,PPP2R1B,5519:down|hsa:8334,HIST1H2AC,8334:up|hsa:8357,HIST1H3H,…
XAV939 inhibits tankyrase, stabilizing AXIN	Reactome	REACT_264356	24	220	8995	82029	0.00266814897165	0.00268197832474	0.541059209958	0.956480755879	56998|79412|9070|139285|8349|8365|10023|51176|7091|1856|4221|5691|5683|5519|8334|8357|5719|85236|7089|5714|5710|83439|1457|26108	http://www.reactome.org/cgi-bin/eventbrowser_st_id?ST_ID=REACT_264356	hsa:56998,CTNNBIP1,56998:up|hsa:79412,KREMEN2,79412:down|hsa:9070,ASH2L,9070:up|hsa:139285,AMER1,139285:down|hsa:8349,HIST2H2BE,8349:up|hsa:8365,HIST1H4H,8365:up|hsa:10023,FRAT1,10023:up|hsa:51176,LEF1,51176:up|hsa:7091,TLE4,7091:up|hsa:1856,DVL2,1856:up|hsa:4221,MEN1,4221:down|hsa:5691,PSMB3,5691:up|hsa:5683,PSMA2,5683:down|hsa:5519,PPP2R1B,5519:down|hsa:8334,HIST1H2AC,8334:up|hsa:8357,HIST1H3H,…
Signaling by PDGF	Reactome	REACT_16888	19	174	8995	82029	0.00211228460256	0.00212120103866	0.542297262874	0.956480755879	1284|7058|1026|10000|57761|5577|2889|3569|1289|3570|7060|3708|1292|3084|1291|5295|7057|805|192669	http://www.reactome.org/cgi-bin/eventbrowser_st_id?ST_ID=REACT_16888	hsa:1284,COL4A2,1284:up|hsa:7058,THBS2,7058:down|hsa:1026,CDKN1A,1026:down|hsa:10000,AKT3,10000:up|hsa:57761,TRIB3,57761:down|hsa:5577,PRKAR2B,5577:up|hsa:2889,RAPGEF1,2889:up|hsa:3569,IL6,3569:up|hsa:1289,COL5A1,1289:up|hsa:3570,IL6R,3570:down|hsa:7060,THBS4,7060:up|hsa:3708,ITPR1,3708:up|hsa:1292,COL6A2,1292:up|hsa:3084,NRG1,3084:down|hsa:1291,COL6A1,1291:up|hsa:5295,PIK3R1,5295:down|hsa:7057,T…
Synthesis, secretion, and deacylation of Ghrelin	Reactome	REACT_19189	2	16	8995	82029	0.000222345747638	0.000195052969072	0.54301649584	0.956480755879	60559|2688	http://www.reactome.org/cgi-bin/eventbrowser_st_id?ST_ID=REACT_19189	hsa:60559,SPCS3,60559:down|hsa:2688,GH1,2688:down
Nucleotide-like (purinergic) receptors	Reactome	REACT_18342	2	16	8995	82029	0.000222345747638	0.000195052969072	0.54301649584	0.956480755879	5028|135	http://www.reactome.org/cgi-bin/eventbrowser_st_id?ST_ID=REACT_18342	hsa:5028,P2RY1,5028:down|hsa:135,ADORA2A,135:up
TRAF6 mediated IRF7 activation in TLR7/8 or 9 signaling	Reactome	REACT_25120	2	16	8995	82029	0.000222345747638	0.000195052969072	0.54301649584	0.956480755879	3665|7189	http://www.reactome.org/cgi-bin/eventbrowser_st_id?ST_ID=REACT_25120	hsa:3665,IRF7,3665:up|hsa:7189,TRAF6,7189:up
CRMPs in Sema3A signaling	Reactome	REACT_19199	2	16	8995	82029	0.000222345747638	0.000195052969072	0.54301649584	0.956480755879	8851|1808	http://www.reactome.org/cgi-bin/eventbrowser_st_id?ST_ID=REACT_19199	hsa:8851,CDK5R1,8851:up|hsa:1808,DPYSL2,1808:up
RAF/MAP kinase cascade	Reactome	REACT_634	2	16	8995	82029	0.000222345747638	0.000195052969072	0.54301649584	0.956480755879	3569|3570	http://www.reactome.org/cgi-bin/eventbrowser_st_id?ST_ID=REACT_634	hsa:3569,IL6,3569:up|hsa:3570,IL6R,3570:down
Global Genomic NER (GG-NER)	Reactome	REACT_2253	4	35	8995	82029	0.000444691495275	0.000426678369845	0.546547697221	0.956480755879	2073|5983|5111|2067	http://www.reactome.org/cgi-bin/eventbrowser_st_id?ST_ID=REACT_2253	hsa:2073,ERCC5,2073:down|hsa:5983,RFC3,5983:down|hsa:5111,PCNA,5111:down|hsa:2067,ERCC1,2067:down
Hedgehog 'on' state	Reactome	REACT_268718	9	82	8995	82029	0.00100055586437	0.000999646466494	0.550295235906	0.956480755879	91653|2736|5719|5714|5710|5691|6608|5683|408	http://www.reactome.org/cgi-bin/eventbrowser_st_id?ST_ID=REACT_268718	hsa:91653,BOC,91653:up|hsa:2736,GLI2,2736:up|hsa:5719,PSMD13,5719:up|hsa:5714,PSMD8,5714:down|hsa:5710,PSMD4,5710:down|hsa:5691,PSMB3,5691:up|hsa:6608,SMO,6608:down|hsa:5683,PSMA2,5683:down|hsa:408,ARRB1,408:up
AUF1 (hnRNP D0) destabilizes mRNA	Reactome	REACT_25325	6	54	8995	82029	0.000667037242913	0.000658303770618	0.55082713697	0.956480755879	5719|5714|5710|5691|3315|5683	http://www.reactome.org/cgi-bin/eventbrowser_st_id?ST_ID=REACT_25325	hsa:5719,PSMD13,5719:up|hsa:5714,PSMD8,5714:down|hsa:5710,PSMD4,5710:down|hsa:5691,PSMB3,5691:up|hsa:3315,HSPB1,3315:down|hsa:5683,PSMA2,5683:down
Glutamate Binding, Activation of AMPA Receptors and Synaptic Plasticity	Reactome	REACT_18347	3	26	8995	82029	0.000333518621456	0.000316961074742	0.55666973413	0.956480755879	2036|2893|1742	http://www.reactome.org/cgi-bin/eventbrowser_st_id?ST_ID=REACT_18347	hsa:2036,EPB41L1,2036:down|hsa:2893,GRIA4,2893:down|hsa:1742,DLG4,1742:up
WNT ligand secretion is abrogated by the PORCN inhibitor LGK974	Reactome	REACT_263933	3	26	8995	82029	0.000333518621456	0.000316961074742	0.55666973413	0.956480755879	7480|7476|7477	http://www.reactome.org/cgi-bin/eventbrowser_st_id?ST_ID=REACT_263933	hsa:7480,WNT10B,7480:down|hsa:7476,WNT7A,7476:down|hsa:7477,WNT7B,7477:up
Prolonged ERK activation events	Reactome	REACT_12005	3	26	8995	82029	0.000333518621456	0.000316961074742	0.55666973413	0.956480755879	2889|3569|3570	http://www.reactome.org/cgi-bin/eventbrowser_st_id?ST_ID=REACT_12005	hsa:2889,RAPGEF1,2889:up|hsa:3569,IL6,3569:up|hsa:3570,IL6R,3570:down
Trafficking of AMPA receptors	Reactome	REACT_18307	3	26	8995	82029	0.000333518621456	0.000316961074742	0.55666973413	0.956480755879	2036|2893|1742	http://www.reactome.org/cgi-bin/eventbrowser_st_id?ST_ID=REACT_18307	hsa:2036,EPB41L1,2036:down|hsa:2893,GRIA4,2893:down|hsa:1742,DLG4,1742:up
Insulin processing	Reactome	REACT_15550	3	26	8995	82029	0.000333518621456	0.000316961074742	0.55666973413	0.956480755879	64924|6804|60412	http://www.reactome.org/cgi-bin/eventbrowser_st_id?ST_ID=REACT_15550	hsa:64924,SLC30A5,64924:down|hsa:6804,STX1A,6804:down|hsa:60412,EXOC4,60412:down
ZBP1(DAI) mediated induction of type I IFNs	Reactome	REACT_118764	3	26	8995	82029	0.000333518621456	0.000316961074742	0.55666973413	0.956480755879	11035|6288|351	http://www.reactome.org/cgi-bin/eventbrowser_st_id?ST_ID=REACT_118764	hsa:11035,RIPK3,11035:down|hsa:6288,SAA1,6288:down|hsa:351,APP,351:down
WNT ligand biogenesis and trafficking	Reactome	REACT_163710	3	26	8995	82029	0.000333518621456	0.000316961074742	0.55666973413	0.956480755879	7480|7476|7477	http://www.reactome.org/cgi-bin/eventbrowser_st_id?ST_ID=REACT_163710	hsa:7480,WNT10B,7480:down|hsa:7476,WNT7A,7476:down|hsa:7477,WNT7B,7477:up
Regulation of Glucokinase by Glucokinase Regulatory Protein	Reactome	REACT_6804	3	26	8995	82029	0.000333518621456	0.000316961074742	0.55666973413	0.956480755879	23636|23165|55746	http://www.reactome.org/cgi-bin/eventbrowser_st_id?ST_ID=REACT_6804	hsa:23636,NUP62,23636:up|hsa:23165,NUP205,23165:down|hsa:55746,NUP133,55746:down
PLC beta mediated events	Reactome	REACT_15426	5	45	8995	82029	0.000555864369094	0.000548586475515	0.557871721824	0.956480755879	5577|3708|2773|805|5321	http://www.reactome.org/cgi-bin/eventbrowser_st_id?ST_ID=REACT_15426	hsa:5577,PRKAR2B,5577:up|hsa:3708,ITPR1,3708:up|hsa:2773,GNAI3,2773:up|hsa:805,CALM2,805:down|hsa:5321,PLA2G4A,5321:down
NOTCH1 Intracellular Domain Regulates Transcription	Reactome	REACT_118780	5	45	8995	82029	0.000555864369094	0.000548586475515	0.557871721824	0.956480755879	7089|1024|3280|79718|7091	http://www.reactome.org/cgi-bin/eventbrowser_st_id?ST_ID=REACT_118780	hsa:7089,TLE2,7089:up|hsa:1024,CDK8,1024:down|hsa:3280,HES1,3280:down|hsa:79718,TBL1XR1,79718:down|hsa:7091,TLE4,7091:up
APC/C:Cdc20 mediated degradation of Securin	Reactome	REACT_6871	7	64	8995	82029	0.000778210116732	0.000780211876288	0.560671513639	0.956480755879	5719|5714|11065|5710|5691|64682|5683	http://www.reactome.org/cgi-bin/eventbrowser_st_id?ST_ID=REACT_6871	hsa:5719,PSMD13,5719:up|hsa:5714,PSMD8,5714:down|hsa:11065,UBE2C,11065:up|hsa:5710,PSMD4,5710:down|hsa:5691,PSMB3,5691:up|hsa:64682,ANAPC1,64682:down|hsa:5683,PSMA2,5683:down
Mitochondrial translation elongation	Reactome	REACT_268133	9	83	8995	82029	0.00100055586437	0.00101183727706	0.563863715558	0.956480755879	64432|85476|54460|64981|29088|54148|51650|64978|128308	http://www.reactome.org/cgi-bin/eventbrowser_st_id?ST_ID=REACT_268133	hsa:64432,MRPS25,64432:down|hsa:85476,GFM1,85476:down|hsa:54460,MRPS21,54460:down|hsa:64981,MRPL34,64981:down|hsa:29088,MRPL15,29088:down|hsa:54148,MRPL39,54148:down|hsa:51650,MRPS33,51650:down|hsa:64978,MRPL38,64978:down|hsa:128308,MRPL55,128308:down
Highly sodium permeable acetylcholine nicotinic receptors	Reactome	REACT_22223	1	7	8995	82029	0.000111172873819	8.5335673969e-05	0.565011920323	0.956480755879	1143	http://www.reactome.org/cgi-bin/eventbrowser_st_id?ST_ID=REACT_22223	hsa:1143,CHRNB4,1143:down
TRAIL signaling	Reactome	REACT_402	1	7	8995	82029	0.000111172873819	8.5335673969e-05	0.565011920323	0.956480755879	8743	http://www.reactome.org/cgi-bin/eventbrowser_st_id?ST_ID=REACT_402	hsa:8743,TNFSF10,8743:down
Nef and signal transduction	Reactome	REACT_11068	1	7	8995	82029	0.000111172873819	8.5335673969e-05	0.565011920323	0.956480755879	5062	http://www.reactome.org/cgi-bin/eventbrowser_st_id?ST_ID=REACT_11068	hsa:5062,PAK2,5062:down
2-LTR circle formation	Reactome	REACT_9058	1	7	8995	82029	0.000111172873819	8.5335673969e-05	0.565011920323	0.956480755879	7518	http://www.reactome.org/cgi-bin/eventbrowser_st_id?ST_ID=REACT_9058	hsa:7518,XRCC4,7518:down
The retinoid cycle in cones (daylight vision)	Reactome	REACT_160083	1	7	8995	82029	0.000111172873819	8.5335673969e-05	0.565011920323	0.956480755879	9249	http://www.reactome.org/cgi-bin/eventbrowser_st_id?ST_ID=REACT_160083	hsa:9249,DHRS3,9249:down
Constitutive Signaling by NOTCH1 t(7;9)(NOTCH1:M1580_K2555) Translocation Mutant	Reactome	REACT_160106	1	7	8995	82029	0.000111172873819	8.5335673969e-05	0.565011920323	0.956480755879	3714	http://www.reactome.org/cgi-bin/eventbrowser_st_id?ST_ID=REACT_160106	hsa:3714,JAG2,3714:down
Pentose phosphate pathway (hexose monophosphate shunt)	Reactome	REACT_1859	1	7	8995	82029	0.000111172873819	8.5335673969e-05	0.565011920323	0.956480755879	2539	http://www.reactome.org/cgi-bin/eventbrowser_st_id?ST_ID=REACT_1859	hsa:2539,G6PD,2539:down
Regulation of gene expression in late stage (branching morphogenesis) pancreatic bud precursor cells	Reactome	REACT_13673	1	7	8995	82029	0.000111172873819	8.5335673969e-05	0.565011920323	0.956480755879	3280	http://www.reactome.org/cgi-bin/eventbrowser_st_id?ST_ID=REACT_13673	hsa:3280,HES1,3280:down
PP2A-mediated dephosphorylation of key metabolic factors	Reactome	REACT_705	1	7	8995	82029	0.000111172873819	8.5335673969e-05	0.565011920323	0.956480755879	5519	http://www.reactome.org/cgi-bin/eventbrowser_st_id?ST_ID=REACT_705	hsa:5519,PPP2R1B,5519:down
Attachment of GPI anchor to uPAR	Reactome	REACT_1830	1	7	8995	82029	0.000111172873819	8.5335673969e-05	0.565011920323	0.956480755879	94005	http://www.reactome.org/cgi-bin/eventbrowser_st_id?ST_ID=REACT_1830	hsa:94005,PIGS,94005:down
Ubiquinol biosynthesis	Reactome	REACT_160111	1	7	8995	82029	0.000111172873819	8.5335673969e-05	0.565011920323	0.956480755879	51805	http://www.reactome.org/cgi-bin/eventbrowser_st_id?ST_ID=REACT_160111	hsa:51805,COQ3,51805:down
ChREBP activates metabolic gene expression	Reactome	REACT_2122	1	7	8995	82029	0.000111172873819	8.5335673969e-05	0.565011920323	0.956480755879	32	http://www.reactome.org/cgi-bin/eventbrowser_st_id?ST_ID=REACT_2122	hsa:32,ACACB,32:down
Zinc efflux and compartmentalization by the SLC30 family	Reactome	REACT_20582	1	7	8995	82029	0.000111172873819	8.5335673969e-05	0.565011920323	0.956480755879	64924	http://www.reactome.org/cgi-bin/eventbrowser_st_id?ST_ID=REACT_20582	hsa:64924,SLC30A5,64924:down
Post-transcriptional silencing by small RNAs	Reactome	REACT_118699	1	7	8995	82029	0.000111172873819	8.5335673969e-05	0.565011920323	0.956480755879	192669	http://www.reactome.org/cgi-bin/eventbrowser_st_id?ST_ID=REACT_118699	hsa:192669,AGO3,192669:down
Vitamin D (calciferol) metabolism	Reactome	REACT_13523	1	7	8995	82029	0.000111172873819	8.5335673969e-05	0.565011920323	0.956480755879	1591	http://www.reactome.org/cgi-bin/eventbrowser_st_id?ST_ID=REACT_13523	hsa:1591,CYP24A1,1591:up
Gap-filling DNA repair synthesis and ligation in TC-NER	Reactome	REACT_74	2	17	8995	82029	0.000222345747638	0.000207243779639	0.572994732313	0.956480755879	5983|5111	http://www.reactome.org/cgi-bin/eventbrowser_st_id?ST_ID=REACT_74	hsa:5983,RFC3,5983:down|hsa:5111,PCNA,5111:down
Tie2 Signaling	Reactome	REACT_12621	2	17	8995	82029	0.000222345747638	0.000207243779639	0.572994732313	0.956480755879	2888|5295	http://www.reactome.org/cgi-bin/eventbrowser_st_id?ST_ID=REACT_12621	hsa:2888,GRB14,2888:down|hsa:5295,PIK3R1,5295:down
Phosphorylation of the APC/C	Reactome	REACT_6904	2	17	8995	82029	0.000222345747638	0.000207243779639	0.572994732313	0.956480755879	64682|11065	http://www.reactome.org/cgi-bin/eventbrowser_st_id?ST_ID=REACT_6904	hsa:64682,ANAPC1,64682:down|hsa:11065,UBE2C,11065:up
KSRP destabilizes mRNA	Reactome	REACT_25042	2	17	8995	82029	0.000222345747638	0.000207243779639	0.572994732313	0.956480755879	5393|54512	http://www.reactome.org/cgi-bin/eventbrowser_st_id?ST_ID=REACT_25042	hsa:5393,EXOSC9,5393:down|hsa:54512,EXOSC4,54512:down
Butyrate Response Factor 1 (BRF1) destabilizes mRNA	Reactome	REACT_24915	2	17	8995	82029	0.000222345747638	0.000207243779639	0.572994732313	0.956480755879	5393|54512	http://www.reactome.org/cgi-bin/eventbrowser_st_id?ST_ID=REACT_24915	hsa:5393,EXOSC9,5393:down|hsa:54512,EXOSC4,54512:down
Branched-chain amino acid catabolism	Reactome	REACT_197	2	17	8995	82029	0.000222345747638	0.000207243779639	0.572994732313	0.956480755879	3028|27034	http://www.reactome.org/cgi-bin/eventbrowser_st_id?ST_ID=REACT_197	hsa:3028,HSD17B10,3028:down|hsa:27034,ACAD8,27034:down
CREB phosphorylation through the activation of CaMKII	Reactome	REACT_20642	2	17	8995	82029	0.000222345747638	0.000207243779639	0.572994732313	0.956480755879	805|1742	http://www.reactome.org/cgi-bin/eventbrowser_st_id?ST_ID=REACT_20642	hsa:805,CALM2,805:down|hsa:1742,DLG4,1742:up
Inflammasomes	Reactome	REACT_75900	2	17	8995	82029	0.000222345747638	0.000207243779639	0.572994732313	0.956480755879	834|351	http://www.reactome.org/cgi-bin/eventbrowser_st_id?ST_ID=REACT_75900	hsa:834,CASP1,834:down|hsa:351,APP,351:down
Conversion from APC/C:Cdc20 to APC/C:Cdh1 in late anaphase	Reactome	REACT_6867	2	17	8995	82029	0.000222345747638	0.000207243779639	0.572994732313	0.956480755879	64682|11065	http://www.reactome.org/cgi-bin/eventbrowser_st_id?ST_ID=REACT_6867	hsa:64682,ANAPC1,64682:down|hsa:11065,UBE2C,11065:up
Energy dependent regulation of mTOR by LKB1-AMPK	Reactome	REACT_21387	2	17	8995	82029	0.000222345747638	0.000207243779639	0.572994732313	0.956480755879	81617|51422	http://www.reactome.org/cgi-bin/eventbrowser_st_id?ST_ID=REACT_21387	hsa:81617,CAB39L,81617:down|hsa:51422,PRKAG2,51422:down
Gap-filling DNA repair synthesis and ligation in GG-NER	Reactome	REACT_1998	2	17	8995	82029	0.000222345747638	0.000207243779639	0.572994732313	0.956480755879	5983|5111	http://www.reactome.org/cgi-bin/eventbrowser_st_id?ST_ID=REACT_1998	hsa:5983,RFC3,5983:down|hsa:5111,PCNA,5111:down
Unblocking of NMDA receptor, glutamate binding and activation	Reactome	REACT_20594	2	17	8995	82029	0.000222345747638	0.000207243779639	0.572994732313	0.956480755879	2893|1742	http://www.reactome.org/cgi-bin/eventbrowser_st_id?ST_ID=REACT_20594	hsa:2893,GRIA4,2893:down|hsa:1742,DLG4,1742:up
Cyclin E associated events during G1/S transition	Reactome	REACT_1574	7	65	8995	82029	0.000778210116732	0.000792402686855	0.57590621484	0.956480755879	1026|993|5719|5714|5710|5691|5683	http://www.reactome.org/cgi-bin/eventbrowser_st_id?ST_ID=REACT_1574	hsa:1026,CDKN1A,1026:down|hsa:993,CDC25A,993:down|hsa:5719,PSMD13,5719:up|hsa:5714,PSMD8,5714:down|hsa:5710,PSMD4,5710:down|hsa:5691,PSMB3,5691:up|hsa:5683,PSMA2,5683:down
G-protein mediated events	Reactome	REACT_15526	5	46	8995	82029	0.000555864369094	0.000560777286082	0.575983872723	0.956480755879	5577|3708|2773|805|5321	http://www.reactome.org/cgi-bin/eventbrowser_st_id?ST_ID=REACT_15526	hsa:5577,PRKAR2B,5577:up|hsa:3708,ITPR1,3708:up|hsa:2773,GNAI3,2773:up|hsa:805,CALM2,805:down|hsa:5321,PLA2G4A,5321:down
Inositol phosphate metabolism	Reactome	REACT_150154	5	46	8995	82029	0.000555864369094	0.000560777286082	0.575983872723	0.956480755879	170685|64768|51477|805|55190	http://www.reactome.org/cgi-bin/eventbrowser_st_id?ST_ID=REACT_150154	hsa:170685,NUDT10,170685:up|hsa:64768,IPPK,64768:down|hsa:51477,ISYNA1,51477:down|hsa:805,CALM2,805:down|hsa:55190,NUDT11,55190:up
RNA Pol II CTD phosphorylation and interaction with CE	Reactome	REACT_975	3	27	8995	82029	0.000333518621456	0.000329151885309	0.580276941441	0.956480755879	6829|5430|2962	http://www.reactome.org/cgi-bin/eventbrowser_st_id?ST_ID=REACT_975	hsa:6829,SUPT5H,6829:up|hsa:5430,POLR2A,5430:up|hsa:2962,GTF2F1,2962:up
GRB2 events in ERBB2 signaling	Reactome	REACT_115854	3	27	8995	82029	0.000333518621456	0.000329151885309	0.580276941441	0.956480755879	3084|3569|3570	http://www.reactome.org/cgi-bin/eventbrowser_st_id?ST_ID=REACT_115854	hsa:3084,NRG1,3084:down|hsa:3569,IL6,3569:up|hsa:3570,IL6R,3570:down
Extrinsic Pathway	Reactome	REACT_1059	3	27	8995	82029	0.000333518621456	0.000329151885309	0.580276941441	0.956480755879	8743|219699|836	http://www.reactome.org/cgi-bin/eventbrowser_st_id?ST_ID=REACT_1059	hsa:8743,TNFSF10,8743:down|hsa:219699,UNC5B,219699:down|hsa:836,CASP3,836:down
Regulation of DNA replication	Reactome	REACT_829	8	75	8995	82029	0.00088938299055	0.000914310792525	0.583505201166	0.956480755879	5001|1026|5719|5714|5710|5691|5683|4998	http://www.reactome.org/cgi-bin/eventbrowser_st_id?ST_ID=REACT_829	hsa:5001,ORC5,5001:down|hsa:1026,CDKN1A,1026:down|hsa:5719,PSMD13,5719:up|hsa:5714,PSMD8,5714:down|hsa:5710,PSMD4,5710:down|hsa:5691,PSMB3,5691:up|hsa:5683,PSMA2,5683:down|hsa:4998,ORC1,4998:down
degradation of DVL	Reactome	REACT_264438	6	56	8995	82029	0.000667037242913	0.000682685391752	0.583802311139	0.956480755879	5719|5714|1856|5710|5691|5683	http://www.reactome.org/cgi-bin/eventbrowser_st_id?ST_ID=REACT_264438	hsa:5719,PSMD13,5719:up|hsa:5714,PSMD8,5714:down|hsa:1856,DVL2,1856:up|hsa:5710,PSMD4,5710:down|hsa:5691,PSMB3,5691:up|hsa:5683,PSMA2,5683:down
SCF(Skp2)-mediated degradation of p27/p21	Reactome	REACT_9003	6	56	8995	82029	0.000667037242913	0.000682685391752	0.583802311139	0.956480755879	1026|5719|5714|5710|5691|5683	http://www.reactome.org/cgi-bin/eventbrowser_st_id?ST_ID=REACT_9003	hsa:1026,CDKN1A,1026:down|hsa:5719,PSMD13,5719:up|hsa:5714,PSMD8,5714:down|hsa:5710,PSMD4,5710:down|hsa:5691,PSMB3,5691:up|hsa:5683,PSMA2,5683:down
Glycosphingolipid metabolism	Reactome	REACT_116105	4	37	8995	82029	0.000444691495275	0.000451059990979	0.587191286988	0.956480755879	285362|64781|6610|340075	http://www.reactome.org/cgi-bin/eventbrowser_st_id?ST_ID=REACT_116105	hsa:285362,SUMF1,285362:up|hsa:64781,CERK,64781:up|hsa:6610,SMPD2,6610:down|hsa:340075,ARSI,340075:down
Nuclear signaling by ERBB4	Reactome	REACT_116022	4	37	8995	82029	0.000444691495275	0.000451059990979	0.587191286988	0.956480755879	3084|83464|10413|2688	http://www.reactome.org/cgi-bin/eventbrowser_st_id?ST_ID=REACT_116022	hsa:3084,NRG1,3084:down|hsa:83464,APH1B,83464:up|hsa:10413,YAP1,10413:up|hsa:2688,GH1,2688:down
BMAL1:CLOCK,NPAS2 activates circadian gene expression	Reactome	REACT_111118	4	37	8995	82029	0.000444691495275	0.000451059990979	0.587191286988	0.956480755879	10135|56938|8864|79718	http://www.reactome.org/cgi-bin/eventbrowser_st_id?ST_ID=REACT_111118	hsa:10135,NAMPT,10135:down|hsa:56938,ARNTL2,56938:down|hsa:8864,PER2,8864:up|hsa:79718,TBL1XR1,79718:down
Cyclin A:Cdk2-associated events at S phase entry	Reactome	REACT_9029	7	66	8995	82029	0.000778210116732	0.000804593497422	0.590883510148	0.956480755879	1026|993|5719|5714|5710|5691|5683	http://www.reactome.org/cgi-bin/eventbrowser_st_id?ST_ID=REACT_9029	hsa:1026,CDKN1A,1026:down|hsa:993,CDC25A,993:down|hsa:5719,PSMD13,5719:up|hsa:5714,PSMD8,5714:down|hsa:5710,PSMD4,5710:down|hsa:5691,PSMB3,5691:up|hsa:5683,PSMA2,5683:down
Organelle biogenesis and maintenance	Reactome	REACT_264135	35	329	8995	82029	0.00389105058366	0.00401077667654	0.593574412998	0.956480755879	56652|64432|79989|9738|6608|64981|583|54585|255758|146057|64978|133522|506|8655|51650|54205|55722|54460|29088|54148|60412|22948|22981|7277|5577|85476|7278|11064|51422|79718|5442|92482|128308|27031|805	http://www.reactome.org/cgi-bin/eventbrowser_st_id?ST_ID=REACT_264135	hsa:56652,C10orf2,56652:down|hsa:64432,MRPS25,64432:down|hsa:79989,TTC26,79989:down|hsa:9738,CCP110,9738:up|hsa:6608,SMO,6608:down|hsa:64981,MRPL34,64981:down|hsa:583,BBS2,583:down|hsa:54585,LZTFL1,54585:up|hsa:255758,TCTEX1D2,255758:up|hsa:146057,TTBK2,146057:up|hsa:64978,MRPL38,64978:down|hsa:133522,PPARGC1B,133522:down|hsa:506,ATP5B,506:down|hsa:8655,DYNLL1,8655:down|hsa:51650,MRPS33,51650:dow…
Pre-NOTCH Processing in Golgi	Reactome	REACT_118798	2	18	8995	82029	0.000222345747638	0.000219434590206	0.601511436195	0.956480755879	10402|10959	http://www.reactome.org/cgi-bin/eventbrowser_st_id?ST_ID=REACT_118798	hsa:10402,ST3GAL6,10402:up|hsa:10959,TMED2,10959:down
Aflatoxin activation and detoxification	Reactome	REACT_264461	2	18	8995	82029	0.000222345747638	0.000219434590206	0.601511436195	0.956480755879	4259|4257	http://www.reactome.org/cgi-bin/eventbrowser_st_id?ST_ID=REACT_264461	hsa:4259,MGST3,4259:down|hsa:4257,MGST1,4257:down
Inactivation of APC/C via direct inhibition of the APC/C complex	Reactome	REACT_1072	2	18	8995	82029	0.000222345747638	0.000219434590206	0.601511436195	0.956480755879	64682|11065	http://www.reactome.org/cgi-bin/eventbrowser_st_id?ST_ID=REACT_1072	hsa:64682,ANAPC1,64682:down|hsa:11065,UBE2C,11065:up
Oxygen-dependent proline hydroxylation of Hypoxia-inducible Factor Alpha	Reactome	REACT_120916	2	18	8995	82029	0.000222345747638	0.000219434590206	0.601511436195	0.956480755879	112398|112399	http://www.reactome.org/cgi-bin/eventbrowser_st_id?ST_ID=REACT_120916	hsa:112398,EGLN2,112398:up|hsa:112399,EGLN3,112399:down
Defective ACY1 causes encephalopathy	Reactome	REACT_267633	2	18	8995	82029	0.000222345747638	0.000219434590206	0.601511436195	0.956480755879	4259|4257	http://www.reactome.org/cgi-bin/eventbrowser_st_id?ST_ID=REACT_267633	hsa:4259,MGST3,4259:down|hsa:4257,MGST1,4257:down
Inhibition of the proteolytic activity of APC/C required for the onset of anaphase by mitotic spindle checkpoint components	Reactome	REACT_1041	2	18	8995	82029	0.000222345747638	0.000219434590206	0.601511436195	0.956480755879	64682|11065	http://www.reactome.org/cgi-bin/eventbrowser_st_id?ST_ID=REACT_1041	hsa:64682,ANAPC1,64682:down|hsa:11065,UBE2C,11065:up
Activation of IRF3/IRF7 mediated by TBK1/IKK epsilon	Reactome	REACT_25148	2	18	8995	82029	0.000222345747638	0.000219434590206	0.601511436195	0.956480755879	3665|9641	http://www.reactome.org/cgi-bin/eventbrowser_st_id?ST_ID=REACT_25148	hsa:3665,IRF7,3665:up|hsa:9641,IKBKE,9641:down
G-protein activation	Reactome	REACT_15457	3	28	8995	82029	0.000333518621456	0.000341342695876	0.603070887987	0.956480755879	2787|2773|59345	http://www.reactome.org/cgi-bin/eventbrowser_st_id?ST_ID=REACT_15457	hsa:2787,GNG5,2787:down|hsa:2773,GNAI3,2773:up|hsa:59345,GNB4,59345:up
Vpr-mediated nuclear import of PICs	Reactome	REACT_7991	3	28	8995	82029	0.000333518621456	0.000341342695876	0.603070887987	0.956480755879	23636|23165|55746	http://www.reactome.org/cgi-bin/eventbrowser_st_id?ST_ID=REACT_7991	hsa:23636,NUP62,23636:up|hsa:23165,NUP205,23165:down|hsa:55746,NUP133,55746:down
SHC1 events in ERBB2 signaling	Reactome	REACT_115993	3	28	8995	82029	0.000333518621456	0.000341342695876	0.603070887987	0.956480755879	3084|3569|3570	http://www.reactome.org/cgi-bin/eventbrowser_st_id?ST_ID=REACT_115993	hsa:3084,NRG1,3084:down|hsa:3569,IL6,3569:up|hsa:3570,IL6R,3570:down
Adrenaline,noradrenaline inhibits insulin secretion	Reactome	REACT_18339	3	28	8995	82029	0.000333518621456	0.000341342695876	0.603070887987	0.956480755879	784|2787|59345	http://www.reactome.org/cgi-bin/eventbrowser_st_id?ST_ID=REACT_18339	hsa:784,CACNB3,784:down|hsa:2787,GNG5,2787:down|hsa:59345,GNB4,59345:up
Regulation of mRNA stability by proteins that bind AU-rich elements	Reactome	REACT_24994	9	86	8995	82029	0.00100055586437	0.00104840970876	0.603467104809	0.956480755879	5393|5719|5714|5710|54512|5691|7538|3315|5683	http://www.reactome.org/cgi-bin/eventbrowser_st_id?ST_ID=REACT_24994	hsa:5393,EXOSC9,5393:down|hsa:5719,PSMD13,5719:up|hsa:5714,PSMD8,5714:down|hsa:5710,PSMD4,5710:down|hsa:54512,EXOSC4,54512:down|hsa:5691,PSMB3,5691:up|hsa:7538,ZFP36,7538:up|hsa:3315,HSPB1,3315:down|hsa:5683,PSMA2,5683:down
Immunoregulatory interactions between a Lymphoid and a non-Lymphoid cell	Reactome	REACT_11152	7	67	8995	82029	0.000778210116732	0.000816784307989	0.605589417238	0.956480755879	3689|3383|718|999|8519|5819|131450	http://www.reactome.org/cgi-bin/eventbrowser_st_id?ST_ID=REACT_11152	hsa:3689,ITGB2,3689:down|hsa:3383,ICAM1,3383:down|hsa:718,C3,718:up|hsa:999,CDH1,999:down|hsa:8519,IFITM1,8519:up|hsa:5819,PVRL2,5819:up|hsa:131450,CD200R1,131450:up
Assembly of the pre-replicative complex	Reactome	REACT_2243	7	67	8995	82029	0.000778210116732	0.000816784307989	0.605589417238	0.956480755879	5001|5719|5714|5710|5691|4998|5683	http://www.reactome.org/cgi-bin/eventbrowser_st_id?ST_ID=REACT_2243	hsa:5001,ORC5,5001:down|hsa:5719,PSMD13,5719:up|hsa:5714,PSMD8,5714:down|hsa:5710,PSMD4,5710:down|hsa:5691,PSMB3,5691:up|hsa:4998,ORC1,4998:down|hsa:5683,PSMA2,5683:down
Immune System	Reactome	REACT_6900	124	1156	8995	82029	0.0137854363535	0.0140925770154	0.606675572458	0.956480755879	3718|7220|114609|7456|3554|3553|5627|1075|8905|51676|8655|192669|3837|5062|1793|1154|999|4684|54739|5519|9666|2210|3569|5691|23165|5683|4214|23308|5601|5603|6456|9140|64682|5609|4205|11035|3383|834|3575|245940|51191|3570|3572|1650|55746|3665|3664|3663|8519|24137|9641|55128|1437|1849|7277|5532|5577|7278|1846|1438|642|8722|23327|3693|10411|147179|330|23650|10552|7341|6288|972|1639|2889|2688|653361|…	http://www.reactome.org/cgi-bin/eventbrowser_st_id?ST_ID=REACT_6900	hsa:3718,JAK3,3718:up|hsa:7220,TRPC1,7220:up|hsa:114609,TIRAP,114609:down|hsa:7456,WIPF1,7456:up|hsa:3554,IL1R1,3554:up|hsa:3553,IL1B,3553:down|hsa:5627,PROS1,5627:up|hsa:1075,CTSC,1075:down|hsa:8905,AP1S2,8905:up|hsa:51676,ASB2,51676:down|hsa:8655,DYNLL1,8655:down|hsa:192669,AGO3,192669:down|hsa:3837,KPNB1,3837:down|hsa:5062,PAK2,5062:down|hsa:1793,DOCK1,1793:up|hsa:1154,CISH,1154:down|hsa:999,C…
Activation of gene expression by SREBF (SREBP)	Reactome	REACT_147904	4	38	8995	82029	0.000444691495275	0.000463250801546	0.606692948473	0.956480755879	32|6309|79071|79718	http://www.reactome.org/cgi-bin/eventbrowser_st_id?ST_ID=REACT_147904	hsa:32,ACACB,32:down|hsa:6309,SC5D,6309:down|hsa:79071,ELOVL6,79071:down|hsa:79718,TBL1XR1,79718:down
VEGF ligand-receptor interactions	Reactome	REACT_12380	1	8	8995	82029	0.000111172873819	9.7526484536e-05	0.608001260403	0.956480755879	7424	http://www.reactome.org/cgi-bin/eventbrowser_st_id?ST_ID=REACT_12380	hsa:7424,VEGFC,7424:down
VEGF binds to VEGFR leading to receptor dimerization	Reactome	REACT_12583	1	8	8995	82029	0.000111172873819	9.7526484536e-05	0.608001260403	0.956480755879	7424	http://www.reactome.org/cgi-bin/eventbrowser_st_id?ST_ID=REACT_12583	hsa:7424,VEGFC,7424:down
Recycling of eIF2:GDP	Reactome	REACT_1815	1	8	8995	82029	0.000111172873819	9.7526484536e-05	0.608001260403	0.956480755879	1965	http://www.reactome.org/cgi-bin/eventbrowser_st_id?ST_ID=REACT_1815	hsa:1965,EIF2S1,1965:down
Transport of gamma-carboxylated protein precursors from the endoplasmic reticulum to the Golgi apparatus	Reactome	REACT_1906	1	8	8995	82029	0.000111172873819	9.7526484536e-05	0.608001260403	0.956480755879	5627	http://www.reactome.org/cgi-bin/eventbrowser_st_id?ST_ID=REACT_1906	hsa:5627,PROS1,5627:up
Activation of C3 and C5	Reactome	REACT_7972	1	8	8995	82029	0.000111172873819	9.7526484536e-05	0.608001260403	0.956480755879	718	http://www.reactome.org/cgi-bin/eventbrowser_st_id?ST_ID=REACT_7972	hsa:718,C3,718:up
Synthesis of PG	Reactome	REACT_121280	1	8	8995	82029	0.000111172873819	9.7526484536e-05	0.608001260403	0.956480755879	23646	http://www.reactome.org/cgi-bin/eventbrowser_st_id?ST_ID=REACT_121280	hsa:23646,PLD3,23646:up
Synthesis of diphthamide-EEF2	Reactome	REACT_268628	1	8	8995	82029	0.000111172873819	9.7526484536e-05	0.608001260403	0.956480755879	1938	http://www.reactome.org/cgi-bin/eventbrowser_st_id?ST_ID=REACT_268628	hsa:1938,EEF2,1938:down
Dimerization of procaspase-8	Reactome	REACT_832	1	8	8995	82029	0.000111172873819	9.7526484536e-05	0.608001260403	0.956480755879	8743	http://www.reactome.org/cgi-bin/eventbrowser_st_id?ST_ID=REACT_832	hsa:8743,TNFSF10,8743:down
Lysine catabolism	Reactome	REACT_1298	1	8	8995	82029	0.000111172873819	9.7526484536e-05	0.608001260403	0.956480755879	2639	http://www.reactome.org/cgi-bin/eventbrowser_st_id?ST_ID=REACT_1298	hsa:2639,GCDH,2639:down
Degradation of cysteine and homocysteine	Reactome	REACT_115654	1	8	8995	82029	0.000111172873819	9.7526484536e-05	0.608001260403	0.956480755879	7263	http://www.reactome.org/cgi-bin/eventbrowser_st_id?ST_ID=REACT_115654	hsa:7263,TST,7263:up
Regulation by c-FLIP	Reactome	REACT_164011	1	8	8995	82029	0.000111172873819	9.7526484536e-05	0.608001260403	0.956480755879	8743	http://www.reactome.org/cgi-bin/eventbrowser_st_id?ST_ID=REACT_164011	hsa:8743,TNFSF10,8743:down
AKT phosphorylates targets in the nucleus	Reactome	REACT_12442	1	8	8995	82029	0.000111172873819	9.7526484536e-05	0.608001260403	0.956480755879	10000	http://www.reactome.org/cgi-bin/eventbrowser_st_id?ST_ID=REACT_12442	hsa:10000,AKT3,10000:up
Ligand-receptor interactions	Reactome	REACT_268573	1	8	8995	82029	0.000111172873819	9.7526484536e-05	0.608001260403	0.956480755879	91653	http://www.reactome.org/cgi-bin/eventbrowser_st_id?ST_ID=REACT_268573	hsa:91653,BOC,91653:up
Signaling by activated point mutants of FGFR1	Reactome	REACT_121153	1	8	8995	82029	0.000111172873819	9.7526484536e-05	0.608001260403	0.956480755879	2260	http://www.reactome.org/cgi-bin/eventbrowser_st_id?ST_ID=REACT_121153	hsa:2260,FGFR1,2260:up
Caspase-8 activation by cleavage	Reactome	REACT_1503	1	8	8995	82029	0.000111172873819	9.7526484536e-05	0.608001260403	0.956480755879	8743	http://www.reactome.org/cgi-bin/eventbrowser_st_id?ST_ID=REACT_1503	hsa:8743,TNFSF10,8743:down
EGFR Transactivation by Gastrin	Reactome	REACT_121096	1	8	8995	82029	0.000111172873819	9.7526484536e-05	0.608001260403	0.956480755879	4314	http://www.reactome.org/cgi-bin/eventbrowser_st_id?ST_ID=REACT_121096	hsa:4314,MMP3,4314:up
Organic anion transporters	Reactome	REACT_19372	1	8	8995	82029	0.000111172873819	9.7526484536e-05	0.608001260403	0.956480755879	26503	http://www.reactome.org/cgi-bin/eventbrowser_st_id?ST_ID=REACT_19372	hsa:26503,SLC17A5,26503:down
Transport of Mature mRNA Derived from an Intronless Transcript	Reactome	REACT_1835	1	8	8995	82029	0.000111172873819	9.7526484536e-05	0.608001260403	0.956480755879	4686	http://www.reactome.org/cgi-bin/eventbrowser_st_id?ST_ID=REACT_1835	hsa:4686,NCBP1,4686:down
Interleukin-3, 5 and GM-CSF signaling	Reactome	REACT_23837	5	48	8995	82029	0.000555864369094	0.000585158907216	0.610986557791	0.956480755879	1437|2889|5295|3718|1438	http://www.reactome.org/cgi-bin/eventbrowser_st_id?ST_ID=REACT_23837	hsa:1437,CSF2,1437:down|hsa:2889,RAPGEF1,2889:up|hsa:5295,PIK3R1,5295:down|hsa:3718,JAK3,3718:up|hsa:1438,CSF2RA,1438:up
RNA Polymerase II Transcription	Reactome	REACT_1366	11	106	8995	82029	0.00122290161201	0.0012922259201	0.61454113008	0.956480755879	4686|84967|5430|2960|2962|6829|6635|7469|1479|6873|9150	http://www.reactome.org/cgi-bin/eventbrowser_st_id?ST_ID=REACT_1366	hsa:4686,NCBP1,4686:down|hsa:84967,LSM10,84967:down|hsa:5430,POLR2A,5430:up|hsa:2960,GTF2E1,2960:up|hsa:2962,GTF2F1,2962:up|hsa:6829,SUPT5H,6829:up|hsa:6635,SNRPE,6635:down|hsa:7469,NELFA,7469:down|hsa:1479,CSTF3,1479:up|hsa:6873,TAF2,6873:down|hsa:9150,CTDP1,9150:down
Separation of Sister Chromatids	Reactome	REACT_150471	18	173	8995	82029	0.00200111172874	0.00210901022809	0.619549014625	0.956480755879	5710|7277|5719|401541|7278|5714|11065|54908|8379|5519|5691|5683|348235|81930|64682|147841|55746|6232	http://www.reactome.org/cgi-bin/eventbrowser_st_id?ST_ID=REACT_150471	hsa:5710,PSMD4,5710:down|hsa:7277,TUBA4A,7277:down|hsa:5719,PSMD13,5719:up|hsa:401541,CENPP,401541:down|hsa:7278,TUBA3C,7278:down|hsa:5714,PSMD8,5714:down|hsa:11065,UBE2C,11065:up|hsa:54908,SPDL1,54908:up|hsa:8379,MAD1L1,8379:down|hsa:5519,PPP2R1B,5519:down|hsa:5691,PSMB3,5691:up|hsa:5683,PSMA2,5683:down|hsa:348235,SKA2,348235:up|hsa:81930,KIF18A,81930:up|hsa:64682,ANAPC1,64682:down|hsa:147841,SP…
Synthesis of DNA	Reactome	REACT_2014	10	97	8995	82029	0.00111172873819	0.001182508625	0.62123355692	0.956480755879	5001|1026|5111|5719|5983|5714|5710|5691|5683|4998	http://www.reactome.org/cgi-bin/eventbrowser_st_id?ST_ID=REACT_2014	hsa:5001,ORC5,5001:down|hsa:1026,CDKN1A,1026:down|hsa:5111,PCNA,5111:down|hsa:5719,PSMD13,5719:up|hsa:5983,RFC3,5983:down|hsa:5714,PSMD8,5714:down|hsa:5710,PSMD4,5710:down|hsa:5691,PSMB3,5691:up|hsa:5683,PSMA2,5683:down|hsa:4998,ORC1,4998:down
Regulation of PLK1 Activity at G2/M Transition	Reactome	REACT_160315	8	78	8995	82029	0.00088938299055	0.000950883224226	0.624477092781	0.956480755879	22981|7277|10133|5577|9738|55722|11064|8655	http://www.reactome.org/cgi-bin/eventbrowser_st_id?ST_ID=REACT_160315	hsa:22981,NINL,22981:up|hsa:7277,TUBA4A,7277:down|hsa:10133,OPTN,10133:up|hsa:5577,PRKAR2B,5577:up|hsa:9738,CCP110,9738:up|hsa:55722,CEP72,55722:up|hsa:11064,CNTRL,11064:up|hsa:8655,DYNLL1,8655:down
Extension of Telomeres	Reactome	REACT_8030	3	29	8995	82029	0.000333518621456	0.000353533506443	0.625028969163	0.956480755879	5983|55135|5111	http://www.reactome.org/cgi-bin/eventbrowser_st_id?ST_ID=REACT_8030	hsa:5983,RFC3,5983:down|hsa:55135,WRAP53,55135:up|hsa:5111,PCNA,5111:down
Rev-mediated nuclear export of HIV RNA	Reactome	REACT_6190	3	29	8995	82029	0.000333518621456	0.000353533506443	0.625028969163	0.956480755879	23636|23165|55746	http://www.reactome.org/cgi-bin/eventbrowser_st_id?ST_ID=REACT_6190	hsa:23636,NUP62,23636:up|hsa:23165,NUP205,23165:down|hsa:55746,NUP133,55746:down
PIWI-interacting RNA (piRNA) biogenesis	Reactome	REACT_267790	3	29	8995	82029	0.000333518621456	0.000353533506443	0.625028969163	0.956480755879	5430|54456|4603	http://www.reactome.org/cgi-bin/eventbrowser_st_id?ST_ID=REACT_267790	hsa:5430,POLR2A,5430:up|hsa:54456,MOV10L1,54456:down|hsa:4603,MYBL1,4603:up
Synthesis of PA	Reactome	REACT_120906	3	29	8995	82029	0.000333518621456	0.000353533506443	0.625028969163	0.956480755879	84803|23171|5321	http://www.reactome.org/cgi-bin/eventbrowser_st_id?ST_ID=REACT_120906	hsa:84803,AGPAT9,84803:up|hsa:23171,GPD1L,23171:down|hsa:5321,PLA2G4A,5321:down
Kinesins	Reactome	REACT_25201	4	39	8995	82029	0.000444691495275	0.000475441612113	0.625619304299	0.956480755879	24137|7278|81930|7277	http://www.reactome.org/cgi-bin/eventbrowser_st_id?ST_ID=REACT_25201	hsa:24137,KIF4A,24137:down|hsa:7278,TUBA3C,7278:down|hsa:81930,KIF18A,81930:up|hsa:7277,TUBA4A,7277:down
GRB2 events in EGFR signaling	Reactome	REACT_12606	2	19	8995	82029	0.000222345747638	0.000231625400773	0.628562686714	0.956480755879	3569|3570	http://www.reactome.org/cgi-bin/eventbrowser_st_id?ST_ID=REACT_12606	hsa:3569,IL6,3569:up|hsa:3570,IL6R,3570:down
Peroxisomal lipid metabolism	Reactome	REACT_16957	2	19	8995	82029	0.000222345747638	0.000231625400773	0.628562686714	0.956480755879	23417|8540	http://www.reactome.org/cgi-bin/eventbrowser_st_id?ST_ID=REACT_16957	hsa:23417,MLYCD,23417:down|hsa:8540,AGPS,8540:down
SOS-mediated signalling	Reactome	REACT_524	2	19	8995	82029	0.000222345747638	0.000231625400773	0.628562686714	0.956480755879	3569|3570	http://www.reactome.org/cgi-bin/eventbrowser_st_id?ST_ID=REACT_524	hsa:3569,IL6,3569:up|hsa:3570,IL6R,3570:down
Prostacyclin signalling through prostacyclin receptor	Reactome	REACT_23946	2	19	8995	82029	0.000222345747638	0.000231625400773	0.628562686714	0.956480755879	2787|59345	http://www.reactome.org/cgi-bin/eventbrowser_st_id?ST_ID=REACT_23946	hsa:2787,GNG5,2787:down|hsa:59345,GNB4,59345:up
RNA Polymerase III Chain Elongation	Reactome	REACT_756	2	19	8995	82029	0.000222345747638	0.000231625400773	0.628562686714	0.956480755879	51728|55703	http://www.reactome.org/cgi-bin/eventbrowser_st_id?ST_ID=REACT_756	hsa:51728,POLR3K,51728:down|hsa:55703,POLR3B,55703:down
Synthesis, secretion, and inactivation of Glucagon-like Peptide-1 (GLP-1)	Reactome	REACT_24019	2	19	8995	82029	0.000222345747638	0.000231625400773	0.628562686714	0.956480755879	60559|5080	http://www.reactome.org/cgi-bin/eventbrowser_st_id?ST_ID=REACT_24019	hsa:60559,SPCS3,60559:down|hsa:5080,PAX6,5080:up
Post-chaperonin tubulin folding pathway	Reactome	REACT_16967	2	19	8995	82029	0.000222345747638	0.000231625400773	0.628562686714	0.956480755879	7278|7277	http://www.reactome.org/cgi-bin/eventbrowser_st_id?ST_ID=REACT_16967	hsa:7278,TUBA3C,7278:down|hsa:7277,TUBA4A,7277:down
Other semaphorin interactions	Reactome	REACT_19200	2	19	8995	82029	0.000222345747638	0.000231625400773	0.628562686714	0.956480755879	3672|10507	http://www.reactome.org/cgi-bin/eventbrowser_st_id?ST_ID=REACT_19200	hsa:3672,ITGA1,3672:up|hsa:10507,SEMA4D,10507:up
Ras activation uopn Ca2+ infux through NMDA receptor	Reactome	REACT_20546	2	19	8995	82029	0.000222345747638	0.000231625400773	0.628562686714	0.956480755879	805|1742	http://www.reactome.org/cgi-bin/eventbrowser_st_id?ST_ID=REACT_20546	hsa:805,CALM2,805:down|hsa:1742,DLG4,1742:up
Degradation of GLI2 by the proteasome	Reactome	REACT_267700	6	59	8995	82029	0.000667037242913	0.000719257823453	0.630809261639	0.956480755879	2736|5719|5714|5710|5691|5683	http://www.reactome.org/cgi-bin/eventbrowser_st_id?ST_ID=REACT_267700	hsa:2736,GLI2,2736:up|hsa:5719,PSMD13,5719:up|hsa:5714,PSMD8,5714:down|hsa:5710,PSMD4,5710:down|hsa:5691,PSMB3,5691:up|hsa:5683,PSMA2,5683:down
O-linked glycosylation	Reactome	REACT_263902	10	98	8995	82029	0.00111172873819	0.00119469943557	0.633111848711	0.956480755879	7058|57452|79695|7057|4585|56913|27090|55568|374378|4583	http://www.reactome.org/cgi-bin/eventbrowser_st_id?ST_ID=REACT_263902	hsa:7058,THBS2,7058:down|hsa:57452,GALNT16,57452:up|hsa:79695,GALNT12,79695:down|hsa:7057,THBS1,7057:down|hsa:4585,MUC4,4585:down|hsa:56913,C1GALT1,56913:down|hsa:27090,ST6GALNAC4,27090:down|hsa:55568,GALNT10,55568:up|hsa:374378,GALNT18,374378:down|hsa:4583,MUC2,4583:up
Cdc20:Phospho-APC/C mediated degradation of Cyclin A	Reactome	REACT_6850	7	69	8995	82029	0.000778210116732	0.000841165929123	0.634138253709	0.956480755879	5719|5714|11065|5710|5691|64682|5683	http://www.reactome.org/cgi-bin/eventbrowser_st_id?ST_ID=REACT_6850	hsa:5719,PSMD13,5719:up|hsa:5714,PSMD8,5714:down|hsa:11065,UBE2C,11065:up|hsa:5710,PSMD4,5710:down|hsa:5691,PSMB3,5691:up|hsa:64682,ANAPC1,64682:down|hsa:5683,PSMA2,5683:down
APC/C:Cdh1 mediated degradation of Cdc20 and other APC/C:Cdh1 targeted proteins in late mitosis/early G1	Reactome	REACT_6761	7	69	8995	82029	0.000778210116732	0.000841165929123	0.634138253709	0.956480755879	5719|5714|11065|5710|5691|64682|5683	http://www.reactome.org/cgi-bin/eventbrowser_st_id?ST_ID=REACT_6761	hsa:5719,PSMD13,5719:up|hsa:5714,PSMD8,5714:down|hsa:11065,UBE2C,11065:up|hsa:5710,PSMD4,5710:down|hsa:5691,PSMB3,5691:up|hsa:64682,ANAPC1,64682:down|hsa:5683,PSMA2,5683:down
Fcgamma receptor (FCGR) dependent phagocytosis	Reactome	REACT_160123	8	79	8995	82029	0.00088938299055	0.000963074034793	0.637638092253	0.956480755879	10152|7456|1793|147179|5295|23646|3708|10552	http://www.reactome.org/cgi-bin/eventbrowser_st_id?ST_ID=REACT_160123	hsa:10152,ABI2,10152:up|hsa:7456,WIPF1,7456:up|hsa:1793,DOCK1,1793:up|hsa:147179,WIPF2,147179:down|hsa:5295,PIK3R1,5295:down|hsa:23646,PLD3,23646:up|hsa:3708,ITPR1,3708:up|hsa:10552,ARPC1A,10552:down
Telomere Maintenance	Reactome	REACT_7970	8	79	8995	82029	0.00088938299055	0.000963074034793	0.637638092253	0.956480755879	8365|85236|5983|55135|26277|8349|8334|5111	http://www.reactome.org/cgi-bin/eventbrowser_st_id?ST_ID=REACT_7970	hsa:8365,HIST1H4H,8365:up|hsa:85236,HIST1H2BK,85236:up|hsa:5983,RFC3,5983:down|hsa:55135,WRAP53,55135:up|hsa:26277,TINF2,26277:down|hsa:8349,HIST2H2BE,8349:up|hsa:8334,HIST1H2AC,8334:up|hsa:5111,PCNA,5111:down
Mitochondrial translation	Reactome	REACT_268551	9	89	8995	82029	0.00100055586437	0.00108498214046	0.641207442961	0.956480755879	64432|85476|54460|64981|29088|54148|51650|64978|128308	http://www.reactome.org/cgi-bin/eventbrowser_st_id?ST_ID=REACT_268551	hsa:64432,MRPS25,64432:down|hsa:85476,GFM1,85476:down|hsa:54460,MRPS21,54460:down|hsa:64981,MRPL34,64981:down|hsa:29088,MRPL15,29088:down|hsa:54148,MRPL39,54148:down|hsa:51650,MRPS33,51650:down|hsa:64978,MRPL38,64978:down|hsa:128308,MRPL55,128308:down
Fc epsilon receptor (FCERI) signaling	Reactome	REACT_163936	17	166	8995	82029	0.00188993885492	0.00202367455412	0.642132689758	0.956480755879	4214|5532|1026|10000|57761|5295|5062|3569|3570|7189|3708|4772|3084|5601|5609|805|192669	http://www.reactome.org/cgi-bin/eventbrowser_st_id?ST_ID=REACT_163936	hsa:4214,MAP3K1,4214:up|hsa:5532,PPP3CB,5532:up|hsa:1026,CDKN1A,1026:down|hsa:10000,AKT3,10000:up|hsa:57761,TRIB3,57761:down|hsa:5295,PIK3R1,5295:down|hsa:5062,PAK2,5062:down|hsa:3569,IL6,3569:up|hsa:3570,IL6R,3570:down|hsa:7189,TRAF6,7189:up|hsa:3708,ITPR1,3708:up|hsa:4772,NFATC1,4772:down|hsa:3084,NRG1,3084:down|hsa:5601,MAPK9,5601:up|hsa:5609,MAP2K7,5609:up|hsa:805,CALM2,805:down|hsa:192669,AG…
Ubiquitin-dependent degradation of Cyclin D1	Reactome	REACT_4	5	50	8995	82029	0.000555864369094	0.00060954052835	0.644245093311	0.956480755879	5714|5691|5683|5719|5710	http://www.reactome.org/cgi-bin/eventbrowser_st_id?ST_ID=REACT_4	hsa:5714,PSMD8,5714:down|hsa:5691,PSMB3,5691:up|hsa:5683,PSMA2,5683:down|hsa:5719,PSMD13,5719:up|hsa:5710,PSMD4,5710:down
Packaging Of Telomere Ends	Reactome	REACT_7963	5	50	8995	82029	0.000555864369094	0.00060954052835	0.644245093311	0.956480755879	26277|8349|8365|8334|85236	http://www.reactome.org/cgi-bin/eventbrowser_st_id?ST_ID=REACT_7963	hsa:26277,TINF2,26277:down|hsa:8349,HIST2H2BE,8349:up|hsa:8365,HIST1H4H,8365:up|hsa:8334,HIST1H2AC,8334:up|hsa:85236,HIST1H2BK,85236:up
CDK-mediated phosphorylation and removal of Cdc6	Reactome	REACT_1221	5	50	8995	82029	0.000555864369094	0.00060954052835	0.644245093311	0.956480755879	5714|5691|5683|5719|5710	http://www.reactome.org/cgi-bin/eventbrowser_st_id?ST_ID=REACT_1221	hsa:5714,PSMD8,5714:down|hsa:5691,PSMB3,5691:up|hsa:5683,PSMA2,5683:down|hsa:5719,PSMD13,5719:up|hsa:5710,PSMD4,5710:down
Ubiquitin-dependent degradation of Cyclin D	Reactome	REACT_938	5	50	8995	82029	0.000555864369094	0.00060954052835	0.644245093311	0.956480755879	5714|5691|5683|5719|5710	http://www.reactome.org/cgi-bin/eventbrowser_st_id?ST_ID=REACT_938	hsa:5714,PSMD8,5714:down|hsa:5691,PSMB3,5691:up|hsa:5683,PSMA2,5683:down|hsa:5719,PSMD13,5719:up|hsa:5710,PSMD4,5710:down
Regulation of ornithine decarboxylase (ODC)	Reactome	REACT_13565	5	50	8995	82029	0.000555864369094	0.00060954052835	0.644245093311	0.956480755879	5714|5691|5683|5719|5710	http://www.reactome.org/cgi-bin/eventbrowser_st_id?ST_ID=REACT_13565	hsa:5714,PSMD8,5714:down|hsa:5691,PSMB3,5691:up|hsa:5683,PSMA2,5683:down|hsa:5719,PSMD13,5719:up|hsa:5710,PSMD4,5710:down
Regulatory RNA pathways	Reactome	REACT_12472	13	128	8995	82029	0.00144524735964	0.00156042375258	0.645222184576	0.956480755879	7247|5430|23636|8365|85236|54456|8349|23165|8334|8357|4603|55746|192669	http://www.reactome.org/cgi-bin/eventbrowser_st_id?ST_ID=REACT_12472	hsa:7247,TSN,7247:down|hsa:5430,POLR2A,5430:up|hsa:23636,NUP62,23636:up|hsa:8365,HIST1H4H,8365:up|hsa:85236,HIST1H2BK,85236:up|hsa:54456,MOV10L1,54456:down|hsa:8349,HIST2H2BE,8349:up|hsa:23165,NUP205,23165:down|hsa:8334,HIST1H2AC,8334:up|hsa:8357,HIST1H3H,8357:up|hsa:4603,MYBL1,4603:up|hsa:55746,NUP133,55746:down|hsa:192669,AGO3,192669:down
Oncogene Induced Senescence	Reactome	REACT_169325	3	30	8995	82029	0.000333518621456	0.00036572431701	0.646136321093	0.956480755879	7157|1032|192669	http://www.reactome.org/cgi-bin/eventbrowser_st_id?ST_ID=REACT_169325	hsa:7157,TP53,7157:up|hsa:1032,CDKN2D,1032:up|hsa:192669,AGO3,192669:down
Ca-dependent events	Reactome	REACT_15307	3	30	8995	82029	0.000333518621456	0.00036572431701	0.646136321093	0.956480755879	5577|805|5321	http://www.reactome.org/cgi-bin/eventbrowser_st_id?ST_ID=REACT_15307	hsa:5577,PRKAR2B,5577:up|hsa:805,CALM2,805:down|hsa:5321,PLA2G4A,5321:down
Tight junction interactions	Reactome	REACT_19373	3	30	8995	82029	0.000333518621456	0.00036572431701	0.646136321093	0.956480755879	1364|50848|50855	http://www.reactome.org/cgi-bin/eventbrowser_st_id?ST_ID=REACT_19373	hsa:1364,CLDN4,1364:down|hsa:50848,F11R,50848:up|hsa:50855,PARD6A,50855:down
TAK1 activates NFkB by phosphorylation and activation of IKKs complex	Reactome	REACT_21281	3	30	8995	82029	0.000333518621456	0.00036572431701	0.646136321093	0.956480755879	7189|6288|351	http://www.reactome.org/cgi-bin/eventbrowser_st_id?ST_ID=REACT_21281	hsa:7189,TRAF6,7189:up|hsa:6288,SAA1,6288:down|hsa:351,APP,351:down
Nuclear Pore Complex (NPC) Disassembly	Reactome	REACT_163931	3	30	8995	82029	0.000333518621456	0.00036572431701	0.646136321093	0.956480755879	23636|23165|55746	http://www.reactome.org/cgi-bin/eventbrowser_st_id?ST_ID=REACT_163931	hsa:23636,NUP62,23636:up|hsa:23165,NUP205,23165:down|hsa:55746,NUP133,55746:down
Glucagon-type ligand receptors	Reactome	REACT_18377	3	30	8995	82029	0.000333518621456	0.00036572431701	0.646136321093	0.956480755879	9340|2787|59345	http://www.reactome.org/cgi-bin/eventbrowser_st_id?ST_ID=REACT_18377	hsa:9340,GLP2R,9340:up|hsa:2787,GNG5,2787:down|hsa:59345,GNB4,59345:up
O2/CO2 exchange in erythrocytes	Reactome	REACT_120969	1	9	8995	82029	0.000111172873819	0.000109717295103	0.646742442215	0.956480755879	760	http://www.reactome.org/cgi-bin/eventbrowser_st_id?ST_ID=REACT_120969	hsa:760,CA2,760:down
Elevation of cytosolic Ca2+ levels	Reactome	REACT_162	1	9	8995	82029	0.000111172873819	0.000109717295103	0.646742442215	0.956480755879	3708	http://www.reactome.org/cgi-bin/eventbrowser_st_id?ST_ID=REACT_162	hsa:3708,ITPR1,3708:up
Folding of actin by CCT/TriC	Reactome	REACT_17050	1	9	8995	82029	0.000111172873819	0.000109717295103	0.646742442215	0.956480755879	22948	http://www.reactome.org/cgi-bin/eventbrowser_st_id?ST_ID=REACT_17050	hsa:22948,CCT5,22948:up
Integration of provirus	Reactome	REACT_6918	1	9	8995	82029	0.000111172873819	0.000109717295103	0.646742442215	0.956480755879	7518	http://www.reactome.org/cgi-bin/eventbrowser_st_id?ST_ID=REACT_6918	hsa:7518,XRCC4,7518:down
Netrin mediated repulsion signals	Reactome	REACT_22384	1	9	8995	82029	0.000111172873819	0.000109717295103	0.646742442215	0.956480755879	219699	http://www.reactome.org/cgi-bin/eventbrowser_st_id?ST_ID=REACT_22384	hsa:219699,UNC5B,219699:down
Signaling by FGFR3 mutants	Reactome	REACT_121249	1	9	8995	82029	0.000111172873819	0.000109717295103	0.646742442215	0.956480755879	2261	http://www.reactome.org/cgi-bin/eventbrowser_st_id?ST_ID=REACT_121249	hsa:2261,FGFR3,2261:down
GP1b-IX-V activation signalling	Reactome	REACT_23847	1	9	8995	82029	0.000111172873819	0.000109717295103	0.646742442215	0.956480755879	5295	http://www.reactome.org/cgi-bin/eventbrowser_st_id?ST_ID=REACT_23847	hsa:5295,PIK3R1,5295:down
Erythrocytes take up carbon dioxide and release oxygen	Reactome	REACT_121329	1	9	8995	82029	0.000111172873819	0.000109717295103	0.646742442215	0.956480755879	760	http://www.reactome.org/cgi-bin/eventbrowser_st_id?ST_ID=REACT_121329	hsa:760,CA2,760:down
Hydrolysis of LPC	Reactome	REACT_120977	1	9	8995	82029	0.000111172873819	0.000109717295103	0.646742442215	0.956480755879	5321	http://www.reactome.org/cgi-bin/eventbrowser_st_id?ST_ID=REACT_120977	hsa:5321,PLA2G4A,5321:down
Removal of aminoterminal propeptides from gamma-carboxylated proteins	Reactome	REACT_733	1	9	8995	82029	0.000111172873819	0.000109717295103	0.646742442215	0.956480755879	5627	http://www.reactome.org/cgi-bin/eventbrowser_st_id?ST_ID=REACT_733	hsa:5627,PROS1,5627:up
Highly calcium permeable nicotinic acetylcholine receptors	Reactome	REACT_22352	1	9	8995	82029	0.000111172873819	0.000109717295103	0.646742442215	0.956480755879	1143	http://www.reactome.org/cgi-bin/eventbrowser_st_id?ST_ID=REACT_22352	hsa:1143,CHRNB4,1143:down
Signaling by activated point mutants of FGFR3	Reactome	REACT_121337	1	9	8995	82029	0.000111172873819	0.000109717295103	0.646742442215	0.956480755879	2261	http://www.reactome.org/cgi-bin/eventbrowser_st_id?ST_ID=REACT_121337	hsa:2261,FGFR3,2261:down
Role of Abl in Robo-Slit signaling	Reactome	REACT_19230	1	9	8995	82029	0.000111172873819	0.000109717295103	0.646742442215	0.956480755879	9353	http://www.reactome.org/cgi-bin/eventbrowser_st_id?ST_ID=REACT_19230	hsa:9353,SLIT2,9353:up
Synthesis of (16-20)-hydroxyeicosatetraenoic acids (HETE)	Reactome	REACT_150134	1	9	8995	82029	0.000111172873819	0.000109717295103	0.646742442215	0.956480755879	8529	http://www.reactome.org/cgi-bin/eventbrowser_st_id?ST_ID=REACT_150134	hsa:8529,CYP4F2,8529:down
Transport of Mature mRNAs Derived from Intronless Transcripts	Reactome	REACT_338	1	9	8995	82029	0.000111172873819	0.000109717295103	0.646742442215	0.956480755879	4686	http://www.reactome.org/cgi-bin/eventbrowser_st_id?ST_ID=REACT_338	hsa:4686,NCBP1,4686:down
Sodium/Calcium exchangers	Reactome	REACT_19320	1	9	8995	82029	0.000111172873819	0.000109717295103	0.646742442215	0.956480755879	6546	http://www.reactome.org/cgi-bin/eventbrowser_st_id?ST_ID=REACT_19320	hsa:6546,SLC8A1,6546:up
Transport of nucleotide sugars	Reactome	REACT_22151	1	9	8995	82029	0.000111172873819	0.000109717295103	0.646742442215	0.956480755879	10559	http://www.reactome.org/cgi-bin/eventbrowser_st_id?ST_ID=REACT_22151	hsa:10559,SLC35A1,10559:down
Sodium/Proton exchangers	Reactome	REACT_19314	1	9	8995	82029	0.000111172873819	0.000109717295103	0.646742442215	0.956480755879	6549	http://www.reactome.org/cgi-bin/eventbrowser_st_id?ST_ID=REACT_19314	hsa:6549,SLC9A2,6549:up
CHL1 interactions	Reactome	REACT_22292	1	9	8995	82029	0.000111172873819	0.000109717295103	0.646742442215	0.956480755879	3672	http://www.reactome.org/cgi-bin/eventbrowser_st_id?ST_ID=REACT_22292	hsa:3672,ITGA1,3672:up
Digestion of dietary carbohydrate	Reactome	REACT_9472	1	9	8995	82029	0.000111172873819	0.000109717295103	0.646742442215	0.956480755879	11181	http://www.reactome.org/cgi-bin/eventbrowser_st_id?ST_ID=REACT_9472	hsa:11181,TREH,11181:up
Gamma-carboxylation of protein precursors	Reactome	REACT_1050	1	9	8995	82029	0.000111172873819	0.000109717295103	0.646742442215	0.956480755879	5627	http://www.reactome.org/cgi-bin/eventbrowser_st_id?ST_ID=REACT_1050	hsa:5627,PROS1,5627:up
ATF6-alpha activates chaperone genes	Reactome	REACT_18423	1	9	8995	82029	0.000111172873819	0.000109717295103	0.646742442215	0.956480755879	7184	http://www.reactome.org/cgi-bin/eventbrowser_st_id?ST_ID=REACT_18423	hsa:7184,HSP90B1,7184:down
APC:Cdc20 mediated degradation of cell cycle proteins prior to satisfation of the cell cycle checkpoint	Reactome	REACT_267701	7	70	8995	82029	0.000778210116732	0.00085335673969	0.647960235312	0.956480755879	5719|5714|11065|5710|5691|64682|5683	http://www.reactome.org/cgi-bin/eventbrowser_st_id?ST_ID=REACT_267701	hsa:5719,PSMD13,5719:up|hsa:5714,PSMD8,5714:down|hsa:11065,UBE2C,11065:up|hsa:5710,PSMD4,5710:down|hsa:5691,PSMB3,5691:up|hsa:64682,ANAPC1,64682:down|hsa:5683,PSMA2,5683:down
Amyloids	Reactome	REACT_75925	8	80	8995	82029	0.00088938299055	0.00097526484536	0.650536214015	0.956480755879	8365|351|85236|7045|8349|8334|6288|8357	http://www.reactome.org/cgi-bin/eventbrowser_st_id?ST_ID=REACT_75925	hsa:8365,HIST1H4H,8365:up|hsa:351,APP,351:down|hsa:85236,HIST1H2BK,85236:up|hsa:7045,TGFBI,7045:down|hsa:8349,HIST2H2BE,8349:up|hsa:8334,HIST1H2AC,8334:up|hsa:6288,SAA1,6288:down|hsa:8357,HIST1H3H,8357:up
RIG-I/MDA5 mediated induction of IFN-alpha/beta pathways	Reactome	REACT_25359	8	80	8995	82029	0.00088938299055	0.00097526484536	0.650536214015	0.956480755879	3665|4214|6288|51191|7189|351|9140|9641	http://www.reactome.org/cgi-bin/eventbrowser_st_id?ST_ID=REACT_25359	hsa:3665,IRF7,3665:up|hsa:4214,MAP3K1,4214:up|hsa:6288,SAA1,6288:down|hsa:51191,HERC5,51191:up|hsa:7189,TRAF6,7189:up|hsa:351,APP,351:down|hsa:9140,ATG12,9140:up|hsa:9641,IKBKE,9641:down
Glucuronidation	Reactome	REACT_6784	2	20	8995	82029	0.000222345747638	0.00024381621134	0.65415960888	0.956480755879	54576|54578	http://www.reactome.org/cgi-bin/eventbrowser_st_id?ST_ID=REACT_6784	hsa:54576,UGT1A8,54576:down|hsa:54578,UGT1A6,54578:down
G beta:gamma signalling through PLC beta	Reactome	REACT_19145	2	20	8995	82029	0.000222345747638	0.00024381621134	0.65415960888	0.956480755879	2787|59345	http://www.reactome.org/cgi-bin/eventbrowser_st_id?ST_ID=REACT_19145	hsa:2787,GNG5,2787:down|hsa:59345,GNB4,59345:up
SHC1 events in EGFR signaling	Reactome	REACT_12579	2	20	8995	82029	0.000222345747638	0.00024381621134	0.65415960888	0.956480755879	3569|3570	http://www.reactome.org/cgi-bin/eventbrowser_st_id?ST_ID=REACT_12579	hsa:3569,IL6,3569:up|hsa:3570,IL6R,3570:down
SHC-mediated signalling	Reactome	REACT_661	2	20	8995	82029	0.000222345747638	0.00024381621134	0.65415960888	0.956480755879	3569|3570	http://www.reactome.org/cgi-bin/eventbrowser_st_id?ST_ID=REACT_661	hsa:3569,IL6,3569:up|hsa:3570,IL6R,3570:down
Cellular responses to stress	Reactome	REACT_120956	27	263	8995	82029	0.00300166759311	0.00320618317912	0.656686439286	0.956480755879	8365|23523|8349|3006|5601|64682|5609|5052|54205|7157|91582|26277|1032|5928|192669|112398|112399|2877|2878|8334|8357|1026|85236|3569|11065|2146|538	http://www.reactome.org/cgi-bin/eventbrowser_st_id?ST_ID=REACT_120956	hsa:8365,HIST1H4H,8365:up|hsa:23523,CABIN1,23523:up|hsa:8349,HIST2H2BE,8349:up|hsa:3006,HIST1H1C,3006:up|hsa:5601,MAPK9,5601:up|hsa:64682,ANAPC1,64682:down|hsa:5609,MAP2K7,5609:up|hsa:5052,PRDX1,5052:down|hsa:54205,CYCS,54205:down|hsa:7157,TP53,7157:up|hsa:91582,RPS19BP1,91582:down|hsa:26277,TINF2,26277:down|hsa:1032,CDKN2D,1032:up|hsa:5928,RBBP4,5928:down|hsa:192669,AGO3,192669:down|hsa:112398,E…
Cellular Senescence	Reactome	REACT_169274	19	187	8995	82029	0.00211228460256	0.00227968157603	0.658430601653	0.956480755879	23523|1026|8365|85236|7157|5928|3569|11065|2146|26277|8349|3006|5601|8334|1032|64682|5609|8357|192669	http://www.reactome.org/cgi-bin/eventbrowser_st_id?ST_ID=REACT_169274	hsa:23523,CABIN1,23523:up|hsa:1026,CDKN1A,1026:down|hsa:8365,HIST1H4H,8365:up|hsa:85236,HIST1H2BK,85236:up|hsa:7157,TP53,7157:up|hsa:5928,RBBP4,5928:down|hsa:3569,IL6,3569:up|hsa:11065,UBE2C,11065:up|hsa:2146,EZH2,2146:down|hsa:26277,TINF2,26277:down|hsa:8349,HIST2H2BE,8349:up|hsa:3006,HIST1H1C,3006:up|hsa:5601,MAPK9,5601:up|hsa:8334,HIST1H2AC,8334:up|hsa:1032,CDKN2D,1032:up|hsa:64682,ANAPC1,6468…
HATs acetylate histones	Reactome	REACT_264245	14	139	8995	82029	0.00155642023346	0.00169452266881	0.658755260853	0.956480755879	8332|8365|85236|8969|440689|64769|26610|27097|23587|80314|8349|8329|8334|8357	http://www.reactome.org/cgi-bin/eventbrowser_st_id?ST_ID=REACT_264245	hsa:8332,HIST1H2AL,8332:up|hsa:8365,HIST1H4H,8365:up|hsa:85236,HIST1H2BK,85236:up|hsa:8969,HIST1H2AG,8969:up|hsa:440689,HIST2H2BF,440689:up|hsa:64769,MEAF6,64769:down|hsa:26610,ELP4,26610:up|hsa:27097,TAF5L,27097:down|hsa:23587,ELP5,23587:up|hsa:80314,EPC1,80314:down|hsa:8349,HIST2H2BE,8349:up|hsa:8329,HIST1H2AI,8329:up|hsa:8334,HIST1H2AC,8334:up|hsa:8357,HIST1H3H,8357:up
G1/S Transition	Reactome	REACT_1783	11	110	8995	82029	0.00122290161201	0.00134098916237	0.659253167321	0.956480755879	5001|1026|5111|993|5719|5714|5710|5519|5691|5683|4998	http://www.reactome.org/cgi-bin/eventbrowser_st_id?ST_ID=REACT_1783	hsa:5001,ORC5,5001:down|hsa:1026,CDKN1A,1026:down|hsa:5111,PCNA,5111:down|hsa:993,CDC25A,993:down|hsa:5719,PSMD13,5719:up|hsa:5714,PSMD8,5714:down|hsa:5710,PSMD4,5710:down|hsa:5519,PPP2R1B,5519:down|hsa:5691,PSMB3,5691:up|hsa:5683,PSMA2,5683:down|hsa:4998,ORC1,4998:down
Vpu mediated degradation of CD4	Reactome	REACT_9031	5	51	8995	82029	0.000555864369094	0.000621731338917	0.66018742074	0.956480755879	5714|5691|5683|5719|5710	http://www.reactome.org/cgi-bin/eventbrowser_st_id?ST_ID=REACT_9031	hsa:5714,PSMD8,5714:down|hsa:5691,PSMB3,5691:up|hsa:5683,PSMA2,5683:down|hsa:5719,PSMD13,5719:up|hsa:5710,PSMD4,5710:down
RNA Polymerase I Promoter Opening	Reactome	REACT_2232	6	61	8995	82029	0.000667037242913	0.000743639444587	0.660352001614	0.956480755879	8365|8334|85236|8349|8932|8357	http://www.reactome.org/cgi-bin/eventbrowser_st_id?ST_ID=REACT_2232	hsa:8365,HIST1H4H,8365:up|hsa:8334,HIST1H2AC,8334:up|hsa:85236,HIST1H2BK,85236:up|hsa:8349,HIST2H2BE,8349:up|hsa:8932,MBD2,8932:down|hsa:8357,HIST1H3H,8357:up
PRC2 methylates histones and DNA	Reactome	REACT_264352	7	71	8995	82029	0.000778210116732	0.000865547550257	0.661468854532	0.956480755879	8365|85236|2146|8349|8334|5928|8357	http://www.reactome.org/cgi-bin/eventbrowser_st_id?ST_ID=REACT_264352	hsa:8365,HIST1H4H,8365:up|hsa:85236,HIST1H2BK,85236:up|hsa:2146,EZH2,2146:down|hsa:8349,HIST2H2BE,8349:up|hsa:8334,HIST1H2AC,8334:up|hsa:5928,RBBP4,5928:down|hsa:8357,HIST1H3H,8357:up
Signalling to ERKs	Reactome	REACT_12058	4	41	8995	82029	0.000444691495275	0.000499823233247	0.661686765337	0.956480755879	2889|3569|3570|5603	http://www.reactome.org/cgi-bin/eventbrowser_st_id?ST_ID=REACT_12058	hsa:2889,RAPGEF1,2889:up|hsa:3569,IL6,3569:up|hsa:3570,IL6R,3570:down|hsa:5603,MAPK13,5603:down
Signaling by Retinoic Acid	Reactome	REACT_267785	4	41	8995	82029	0.000444691495275	0.000499823233247	0.661686765337	0.956480755879	9249|8644|5163|5164	http://www.reactome.org/cgi-bin/eventbrowser_st_id?ST_ID=REACT_267785	hsa:9249,DHRS3,9249:down|hsa:8644,AKR1C3,8644:down|hsa:5163,PDK1,5163:down|hsa:5164,PDK2,5164:up
Activation of NMDA receptor upon glutamate binding and postsynaptic events	Reactome	REACT_20563	4	41	8995	82029	0.000444691495275	0.000499823233247	0.661686765337	0.956480755879	805|84254|2893|1742	http://www.reactome.org/cgi-bin/eventbrowser_st_id?ST_ID=REACT_20563	hsa:805,CALM2,805:down|hsa:84254,CAMKK1,84254:down|hsa:2893,GRIA4,2893:down|hsa:1742,DLG4,1742:up
Triglyceride Biosynthesis	Reactome	REACT_1190	4	41	8995	82029	0.000444691495275	0.000499823233247	0.661686765337	0.956480755879	84803|23171|79071|23175	http://www.reactome.org/cgi-bin/eventbrowser_st_id?ST_ID=REACT_1190	hsa:84803,AGPAT9,84803:up|hsa:23171,GPD1L,23171:down|hsa:79071,ELOVL6,79071:down|hsa:23175,LPIN1,23175:down
Neurotransmitter Release Cycle	Reactome	REACT_13723	4	41	8995	82029	0.000444691495275	0.000499823233247	0.661686765337	0.956480755879	6804|2571|6538|6540	http://www.reactome.org/cgi-bin/eventbrowser_st_id?ST_ID=REACT_13723	hsa:6804,STX1A,6804:down|hsa:2571,GAD1,2571:down|hsa:6538,SLC6A11,6538:down|hsa:6540,SLC6A13,6540:up
Netrin-1 signaling	Reactome	REACT_22237	4	41	8995	82029	0.000444691495275	0.000499823233247	0.661686765337	0.956480755879	9353|7220|219699|1793	http://www.reactome.org/cgi-bin/eventbrowser_st_id?ST_ID=REACT_22237	hsa:9353,SLIT2,9353:up|hsa:7220,TRPC1,7220:up|hsa:219699,UNC5B,219699:down|hsa:1793,DOCK1,1793:up
Mitotic Prometaphase	Reactome	REACT_682	12	120	8995	82029	0.00133407448583	0.00146289726804	0.662276422851	0.956480755879	7277|348235|7278|8379|5519|1457|54908|401541|81930|147841|55746|6232	http://www.reactome.org/cgi-bin/eventbrowser_st_id?ST_ID=REACT_682	hsa:7277,TUBA4A,7277:down|hsa:348235,SKA2,348235:up|hsa:7278,TUBA3C,7278:down|hsa:8379,MAD1L1,8379:down|hsa:5519,PPP2R1B,5519:down|hsa:1457,CSNK2A1,1457:down|hsa:54908,SPDL1,54908:up|hsa:401541,CENPP,401541:down|hsa:81930,KIF18A,81930:up|hsa:147841,SPC24,147841:down|hsa:55746,NUP133,55746:down|hsa:6232,RPS27,6232:down
Oxidative Stress Induced Senescence	Reactome	REACT_169436	12	120	8995	82029	0.00133407448583	0.00146289726804	0.662276422851	0.956480755879	8365|85236|7157|5928|2146|8349|5601|8334|1032|8357|5609|192669	http://www.reactome.org/cgi-bin/eventbrowser_st_id?ST_ID=REACT_169436	hsa:8365,HIST1H4H,8365:up|hsa:85236,HIST1H2BK,85236:up|hsa:7157,TP53,7157:up|hsa:5928,RBBP4,5928:down|hsa:2146,EZH2,2146:down|hsa:8349,HIST2H2BE,8349:up|hsa:5601,MAPK9,5601:up|hsa:8334,HIST1H2AC,8334:up|hsa:1032,CDKN2D,1032:up|hsa:8357,HIST1H3H,8357:up|hsa:5609,MAP2K7,5609:up|hsa:192669,AGO3,192669:down
Antigen processing-Cross presentation	Reactome	REACT_111119	8	81	8995	82029	0.00088938299055	0.000987455655927	0.663164137365	0.956480755879	5714|5719|3693|5710|2210|653361|5691|5683	http://www.reactome.org/cgi-bin/eventbrowser_st_id?ST_ID=REACT_111119	hsa:5714,PSMD8,5714:down|hsa:5719,PSMD13,5719:up|hsa:3693,ITGB5,3693:up|hsa:5710,PSMD4,5710:down|hsa:2210,FCGR1B,2210:up|hsa:653361,NCF1,653361:down|hsa:5691,PSMB3,5691:up|hsa:5683,PSMA2,5683:down
Transcriptional regulation of pluripotent stem cells	Reactome	REACT_263856	3	31	8995	82029	0.000333518621456	0.000377915127577	0.666384973044	0.956480755879	6657|5430|5087	http://www.reactome.org/cgi-bin/eventbrowser_st_id?ST_ID=REACT_263856	hsa:6657,SOX2,6657:up|hsa:5430,POLR2A,5430:up|hsa:5087,PBX1,5087:up
Interaction between L1 and Ankyrins	Reactome	REACT_22266	3	31	8995	82029	0.000333518621456	0.000377915127577	0.666384973044	0.956480755879	23114|288|6324	http://www.reactome.org/cgi-bin/eventbrowser_st_id?ST_ID=REACT_22266	hsa:23114,NFASC,23114:down|hsa:288,ANK3,288:up|hsa:6324,SCN1B,6324:up
Signalling to RAS	Reactome	REACT_12033	3	31	8995	82029	0.000333518621456	0.000377915127577	0.666384973044	0.956480755879	3569|3570|5603	http://www.reactome.org/cgi-bin/eventbrowser_st_id?ST_ID=REACT_12033	hsa:3569,IL6,3569:up|hsa:3570,IL6R,3570:down|hsa:5603,MAPK13,5603:down
Interactions of Vpr with host cellular proteins	Reactome	REACT_6757	3	31	8995	82029	0.000333518621456	0.000377915127577	0.666384973044	0.956480755879	23636|23165|55746	http://www.reactome.org/cgi-bin/eventbrowser_st_id?ST_ID=REACT_6757	hsa:23636,NUP62,23636:up|hsa:23165,NUP205,23165:down|hsa:55746,NUP133,55746:down
APC/C:Cdc20 mediated degradation of mitotic proteins	Reactome	REACT_6781	7	72	8995	82029	0.000778210116732	0.000877738360824	0.674656911531	0.956480755879	5719|5714|11065|5710|5691|64682|5683	http://www.reactome.org/cgi-bin/eventbrowser_st_id?ST_ID=REACT_6781	hsa:5719,PSMD13,5719:up|hsa:5714,PSMD8,5714:down|hsa:11065,UBE2C,11065:up|hsa:5710,PSMD4,5710:down|hsa:5691,PSMB3,5691:up|hsa:64682,ANAPC1,64682:down|hsa:5683,PSMA2,5683:down
Vif-mediated degradation of APOBEC3G	Reactome	REACT_9453	5	52	8995	82029	0.000555864369094	0.000633922149484	0.675659371697	0.956480755879	5714|5691|5683|5719|5710	http://www.reactome.org/cgi-bin/eventbrowser_st_id?ST_ID=REACT_9453	hsa:5714,PSMD8,5714:down|hsa:5691,PSMB3,5691:up|hsa:5683,PSMA2,5683:down|hsa:5719,PSMD13,5719:up|hsa:5710,PSMD4,5710:down
Synthesis of substrates in N-glycan biosythesis	Reactome	REACT_22387	5	52	8995	82029	0.000555864369094	0.000633922149484	0.675659371697	0.956480755879	80896|10402|26503|27090|10559	http://www.reactome.org/cgi-bin/eventbrowser_st_id?ST_ID=REACT_22387	hsa:80896,NPL,80896:down|hsa:10402,ST3GAL6,10402:up|hsa:26503,SLC17A5,26503:down|hsa:27090,ST6GALNAC4,27090:down|hsa:10559,SLC35A1,10559:down
Presynaptic function of Kainate receptors	Reactome	REACT_21254	2	21	8995	82029	0.000222345747638	0.000256007021907	0.678325438713	0.956480755879	2787|59345	http://www.reactome.org/cgi-bin/eventbrowser_st_id?ST_ID=REACT_21254	hsa:2787,GNG5,2787:down|hsa:59345,GNB4,59345:up
Regulation of signaling by CBL	Reactome	REACT_23787	2	21	8995	82029	0.000222345747638	0.000256007021907	0.678325438713	0.956480755879	2889|5295	http://www.reactome.org/cgi-bin/eventbrowser_st_id?ST_ID=REACT_23787	hsa:2889,RAPGEF1,2889:up|hsa:5295,PIK3R1,5295:down
CTLA4 inhibitory signaling	Reactome	REACT_19405	2	21	8995	82029	0.000222345747638	0.000256007021907	0.678325438713	0.956480755879	5519|10000	http://www.reactome.org/cgi-bin/eventbrowser_st_id?ST_ID=REACT_19405	hsa:5519,PPP2R1B,5519:down|hsa:10000,AKT3,10000:up
APC/C:Cdc20 mediated degradation of Cyclin B	Reactome	REACT_6820	2	21	8995	82029	0.000222345747638	0.000256007021907	0.678325438713	0.956480755879	64682|11065	http://www.reactome.org/cgi-bin/eventbrowser_st_id?ST_ID=REACT_6820	hsa:64682,ANAPC1,64682:down|hsa:11065,UBE2C,11065:up
Dual incision reaction in GG-NER	Reactome	REACT_311	2	21	8995	82029	0.000222345747638	0.000256007021907	0.678325438713	0.956480755879	2073|2067	http://www.reactome.org/cgi-bin/eventbrowser_st_id?ST_ID=REACT_311	hsa:2073,ERCC5,2073:down|hsa:2067,ERCC1,2067:down
Lagging Strand Synthesis	Reactome	REACT_312	2	21	8995	82029	0.000222345747638	0.000256007021907	0.678325438713	0.956480755879	5983|5111	http://www.reactome.org/cgi-bin/eventbrowser_st_id?ST_ID=REACT_312	hsa:5983,RFC3,5983:down|hsa:5111,PCNA,5111:down
POU5F1 (OCT4), SOX2, NANOG activate genes related to proliferation	Reactome	REACT_264617	2	21	8995	82029	0.000222345747638	0.000256007021907	0.678325438713	0.956480755879	6657|5430	http://www.reactome.org/cgi-bin/eventbrowser_st_id?ST_ID=REACT_264617	hsa:6657,SOX2,6657:up|hsa:5430,POLR2A,5430:up
Formation of incision complex in GG-NER	Reactome	REACT_257	2	21	8995	82029	0.000222345747638	0.000256007021907	0.678325438713	0.956480755879	2073|2067	http://www.reactome.org/cgi-bin/eventbrowser_st_id?ST_ID=REACT_257	hsa:2073,ERCC5,2073:down|hsa:2067,ERCC1,2067:down
Signalling to p38 via RIT and RIN	Reactome	REACT_12077	2	21	8995	82029	0.000222345747638	0.000256007021907	0.678325438713	0.956480755879	3569|3570	http://www.reactome.org/cgi-bin/eventbrowser_st_id?ST_ID=REACT_12077	hsa:3569,IL6,3569:up|hsa:3570,IL6R,3570:down
Cholesterol biosynthesis	Reactome	REACT_9405	2	21	8995	82029	0.000222345747638	0.000256007021907	0.678325438713	0.956480755879	51478|6309	http://www.reactome.org/cgi-bin/eventbrowser_st_id?ST_ID=REACT_9405	hsa:51478,HSD17B7,51478:down|hsa:6309,SC5D,6309:down
RA biosynthesis pathway	Reactome	REACT_268561	2	21	8995	82029	0.000222345747638	0.000256007021907	0.678325438713	0.956480755879	9249|8644	http://www.reactome.org/cgi-bin/eventbrowser_st_id?ST_ID=REACT_268561	hsa:9249,DHRS3,9249:down|hsa:8644,AKR1C3,8644:down
Nephrin interactions	Reactome	REACT_23832	2	21	8995	82029	0.000222345747638	0.000256007021907	0.678325438713	0.956480755879	81|5295	http://www.reactome.org/cgi-bin/eventbrowser_st_id?ST_ID=REACT_23832	hsa:81,ACTN4,81:up|hsa:5295,PIK3R1,5295:down
Resolution of Sister Chromatid Cohesion	Reactome	REACT_150425	11	112	8995	82029	0.00122290161201	0.0013653707835	0.680476374514	0.956480755879	7277|348235|7278|8379|5519|54908|401541|81930|147841|55746|6232	http://www.reactome.org/cgi-bin/eventbrowser_st_id?ST_ID=REACT_150425	hsa:7277,TUBA4A,7277:down|hsa:348235,SKA2,348235:up|hsa:7278,TUBA3C,7278:down|hsa:8379,MAD1L1,8379:down|hsa:5519,PPP2R1B,5519:down|hsa:54908,SPDL1,54908:up|hsa:401541,CENPP,401541:down|hsa:81930,KIF18A,81930:up|hsa:147841,SPC24,147841:down|hsa:55746,NUP133,55746:down|hsa:6232,RPS27,6232:down
Regulation of Rheb GTPase activity by AMPK	Reactome	REACT_21393	1	10	8995	82029	0.000111172873819	0.00012190810567	0.681655221923	0.956480755879	51422	http://www.reactome.org/cgi-bin/eventbrowser_st_id?ST_ID=REACT_21393	hsa:51422,PRKAG2,51422:down
IRAK2 mediated activation of TAK1 complex upon TLR7/8 or 9 stimulation	Reactome	REACT_25018	1	10	8995	82029	0.000111172873819	0.00012190810567	0.681655221923	0.956480755879	7189	http://www.reactome.org/cgi-bin/eventbrowser_st_id?ST_ID=REACT_25018	hsa:7189,TRAF6,7189:up
Interaction With The Zona Pellucida	Reactome	REACT_163933	1	10	8995	82029	0.000111172873819	0.00012190810567	0.681655221923	0.956480755879	7784	http://www.reactome.org/cgi-bin/eventbrowser_st_id?ST_ID=REACT_163933	hsa:7784,ZP3,7784:down
Methylation	Reactome	REACT_6946	1	10	8995	82029	0.000111172873819	0.00012190810567	0.681655221923	0.956480755879	4552	http://www.reactome.org/cgi-bin/eventbrowser_st_id?ST_ID=REACT_6946	hsa:4552,MTRR,4552:up
Synthesis of PIPs at the late endosome membrane	Reactome	REACT_120918	1	10	8995	82029	0.000111172873819	0.00012190810567	0.681655221923	0.956480755879	200576	http://www.reactome.org/cgi-bin/eventbrowser_st_id?ST_ID=REACT_120918	hsa:200576,PIKFYVE,200576:up
Regulation of the Fanconi anemia pathway	Reactome	REACT_18265	1	10	8995	82029	0.000111172873819	0.00012190810567	0.681655221923	0.956480755879	55215	http://www.reactome.org/cgi-bin/eventbrowser_st_id?ST_ID=REACT_18265	hsa:55215,FANCI,55215:down
Calcitonin-like ligand receptors	Reactome	REACT_18290	1	10	8995	82029	0.000111172873819	0.00012190810567	0.681655221923	0.956480755879	10267	http://www.reactome.org/cgi-bin/eventbrowser_st_id?ST_ID=REACT_18290	hsa:10267,RAMP1,10267:up
COPI Mediated Transport	Reactome	REACT_11096	1	10	8995	82029	0.000111172873819	0.00012190810567	0.681655221923	0.956480755879	372	http://www.reactome.org/cgi-bin/eventbrowser_st_id?ST_ID=REACT_11096	hsa:372,ARCN1,372:down
Role of second messengers in netrin-1 signaling	Reactome	REACT_22228	1	10	8995	82029	0.000111172873819	0.00012190810567	0.681655221923	0.956480755879	7220	http://www.reactome.org/cgi-bin/eventbrowser_st_id?ST_ID=REACT_22228	hsa:7220,TRPC1,7220:up
MASTL Facilitates Mitotic Progression	Reactome	REACT_150182	1	10	8995	82029	0.000111172873819	0.00012190810567	0.681655221923	0.956480755879	5519	http://www.reactome.org/cgi-bin/eventbrowser_st_id?ST_ID=REACT_150182	hsa:5519,PPP2R1B,5519:down
Activation of PPARGC1A (PGC-1alpha) by phosphorylation	Reactome	REACT_264544	1	10	8995	82029	0.000111172873819	0.00012190810567	0.681655221923	0.956480755879	51422	http://www.reactome.org/cgi-bin/eventbrowser_st_id?ST_ID=REACT_264544	hsa:51422,PRKAG2,51422:down
Removal of the Flap Intermediate from the C-strand	Reactome	REACT_7999	1	10	8995	82029	0.000111172873819	0.00012190810567	0.681655221923	0.956480755879	5111	http://www.reactome.org/cgi-bin/eventbrowser_st_id?ST_ID=REACT_7999	hsa:5111,PCNA,5111:down
Regulation of signaling by NODAL	Reactome	REACT_111059	1	10	8995	82029	0.000111172873819	0.00012190810567	0.681655221923	0.956480755879	91	http://www.reactome.org/cgi-bin/eventbrowser_st_id?ST_ID=REACT_111059	hsa:91,ACVR1B,91:down
IRAK2 mediated activation of TAK1 complex	Reactome	REACT_25380	1	10	8995	82029	0.000111172873819	0.00012190810567	0.681655221923	0.956480755879	7189	http://www.reactome.org/cgi-bin/eventbrowser_st_id?ST_ID=REACT_25380	hsa:7189,TRAF6,7189:up
Activation of the AP-1 family of transcription factors	Reactome	REACT_21326	1	10	8995	82029	0.000111172873819	0.00012190810567	0.681655221923	0.956480755879	5601	http://www.reactome.org/cgi-bin/eventbrowser_st_id?ST_ID=REACT_21326	hsa:5601,MAPK9,5601:up
Transport of organic anions	Reactome	REACT_23988	1	10	8995	82029	0.000111172873819	0.00012190810567	0.681655221923	0.956480755879	6578	http://www.reactome.org/cgi-bin/eventbrowser_st_id?ST_ID=REACT_23988	hsa:6578,SLCO2A1,6578:up
Golgi to ER Retrograde Transport	Reactome	REACT_11208	1	10	8995	82029	0.000111172873819	0.00012190810567	0.681655221923	0.956480755879	372	http://www.reactome.org/cgi-bin/eventbrowser_st_id?ST_ID=REACT_11208	hsa:372,ARCN1,372:down
Activation of APC/C and APC/C:Cdc20 mediated degradation of mitotic proteins	Reactome	REACT_6954	7	73	8995	82029	0.000778210116732	0.000889929171391	0.687518430786	0.956480755879	5719|5714|11065|5710|5691|64682|5683	http://www.reactome.org/cgi-bin/eventbrowser_st_id?ST_ID=REACT_6954	hsa:5719,PSMD13,5719:up|hsa:5714,PSMD8,5714:down|hsa:11065,UBE2C,11065:up|hsa:5710,PSMD4,5710:down|hsa:5691,PSMB3,5691:up|hsa:64682,ANAPC1,64682:down|hsa:5683,PSMA2,5683:down
Mitochondrial translation initiation	Reactome	REACT_267634	8	83	8995	82029	0.00088938299055	0.00101183727706	0.687584938831	0.956480755879	64432|54460|64981|29088|54148|51650|64978|128308	http://www.reactome.org/cgi-bin/eventbrowser_st_id?ST_ID=REACT_267634	hsa:64432,MRPS25,64432:down|hsa:54460,MRPS21,54460:down|hsa:64981,MRPL34,64981:down|hsa:29088,MRPL15,29088:down|hsa:54148,MRPL39,54148:down|hsa:51650,MRPS33,51650:down|hsa:64978,MRPL38,64978:down|hsa:128308,MRPL55,128308:down
Mitochondrial translation termination	Reactome	REACT_268261	8	83	8995	82029	0.00088938299055	0.00101183727706	0.687584938831	0.956480755879	64432|54460|64981|29088|54148|51650|64978|128308	http://www.reactome.org/cgi-bin/eventbrowser_st_id?ST_ID=REACT_268261	hsa:64432,MRPS25,64432:down|hsa:54460,MRPS21,54460:down|hsa:64981,MRPL34,64981:down|hsa:29088,MRPL15,29088:down|hsa:54148,MRPL39,54148:down|hsa:51650,MRPS33,51650:down|hsa:64978,MRPL38,64978:down|hsa:128308,MRPL55,128308:down
Visual phototransduction	Reactome	REACT_160125	9	93	8995	82029	0.00100055586437	0.00113374538273	0.688267778705	0.956480755879	1645|9249|7804|2339|151056|4035|8644|348|805	http://www.reactome.org/cgi-bin/eventbrowser_st_id?ST_ID=REACT_160125	hsa:1645,AKR1C1,1645:down|hsa:9249,DHRS3,9249:down|hsa:7804,LRP8,7804:down|hsa:2339,FNTA,2339:down|hsa:151056,PLB1,151056:down|hsa:4035,LRP1,4035:down|hsa:8644,AKR1C3,8644:down|hsa:348,APOE,348:up|hsa:805,CALM2,805:down
Diseases associated with visual transduction	Reactome	REACT_160102	9	93	8995	82029	0.00100055586437	0.00113374538273	0.688267778705	0.956480755879	1645|9249|7804|2339|151056|4035|8644|348|805	http://www.reactome.org/cgi-bin/eventbrowser_st_id?ST_ID=REACT_160102	hsa:1645,AKR1C1,1645:down|hsa:9249,DHRS3,9249:down|hsa:7804,LRP8,7804:down|hsa:2339,FNTA,2339:down|hsa:151056,PLB1,151056:down|hsa:4035,LRP1,4035:down|hsa:8644,AKR1C3,8644:down|hsa:348,APOE,348:up|hsa:805,CALM2,805:down
Mitotic Anaphase	Reactome	REACT_1275	18	181	8995	82029	0.00200111172874	0.00220653671263	0.688301574646	0.956480755879	5710|7277|5719|401541|7278|5714|11065|54908|8379|5519|5691|5683|348235|81930|64682|147841|55746|6232	http://www.reactome.org/cgi-bin/eventbrowser_st_id?ST_ID=REACT_1275	hsa:5710,PSMD4,5710:down|hsa:7277,TUBA4A,7277:down|hsa:5719,PSMD13,5719:up|hsa:401541,CENPP,401541:down|hsa:7278,TUBA3C,7278:down|hsa:5714,PSMD8,5714:down|hsa:11065,UBE2C,11065:up|hsa:54908,SPDL1,54908:up|hsa:8379,MAD1L1,8379:down|hsa:5519,PPP2R1B,5519:down|hsa:5691,PSMB3,5691:up|hsa:5683,PSMA2,5683:down|hsa:348235,SKA2,348235:up|hsa:81930,KIF18A,81930:up|hsa:64682,ANAPC1,64682:down|hsa:147841,SP…
Integration of energy metabolism	Reactome	REACT_1505	10	103	8995	82029	0.00111172873819	0.0012556534884	0.689377313923	0.956480755879	784|2787|10411|5577|32|6804|51422|5519|3708|59345	http://www.reactome.org/cgi-bin/eventbrowser_st_id?ST_ID=REACT_1505	hsa:784,CACNB3,784:down|hsa:2787,GNG5,2787:down|hsa:10411,RAPGEF3,10411:down|hsa:5577,PRKAR2B,5577:up|hsa:32,ACACB,32:down|hsa:6804,STX1A,6804:down|hsa:51422,PRKAG2,51422:down|hsa:5519,PPP2R1B,5519:down|hsa:3708,ITPR1,3708:up|hsa:59345,GNB4,59345:up
Signaling by FGFR in disease	Reactome	REACT_120736	16	162	8995	82029	0.0017787659811	0.00197491131185	0.69165329682	0.956480755879	1026|10000|57761|5295|5577|3569|3570|8805|3708|3084|2260|2261|399687|10253|805|192669	http://www.reactome.org/cgi-bin/eventbrowser_st_id?ST_ID=REACT_120736	hsa:1026,CDKN1A,1026:down|hsa:10000,AKT3,10000:up|hsa:57761,TRIB3,57761:down|hsa:5295,PIK3R1,5295:down|hsa:5577,PRKAR2B,5577:up|hsa:3569,IL6,3569:up|hsa:3570,IL6R,3570:down|hsa:8805,TRIM24,8805:down|hsa:3708,ITPR1,3708:up|hsa:3084,NRG1,3084:down|hsa:2260,FGFR1,2260:up|hsa:2261,FGFR3,2261:down|hsa:399687,MYO18A,399687:down|hsa:10253,SPRY2,10253:up|hsa:805,CALM2,805:down|hsa:192669,AGO3,192669:down
RNA Polymerase II Transcription Termination	Reactome	REACT_894	4	43	8995	82029	0.000444691495275	0.000524204854381	0.695313774851	0.956480755879	4686|84967|1479|6635	http://www.reactome.org/cgi-bin/eventbrowser_st_id?ST_ID=REACT_894	hsa:4686,NCBP1,4686:down|hsa:84967,LSM10,84967:down|hsa:1479,CSTF3,1479:up|hsa:6635,SNRPE,6635:down
Cleavage of Growing Transcript in the Termination Region	Reactome	REACT_387	4	43	8995	82029	0.000444691495275	0.000524204854381	0.695313774851	0.956480755879	4686|84967|1479|6635	http://www.reactome.org/cgi-bin/eventbrowser_st_id?ST_ID=REACT_387	hsa:4686,NCBP1,4686:down|hsa:84967,LSM10,84967:down|hsa:1479,CSTF3,1479:up|hsa:6635,SNRPE,6635:down
Pyruvate metabolism and Citric Acid (TCA) cycle	Reactome	REACT_1046	4	43	8995	82029	0.000444691495275	0.000524204854381	0.695313774851	0.956480755879	5164|5163|137872|55066	http://www.reactome.org/cgi-bin/eventbrowser_st_id?ST_ID=REACT_1046	hsa:5164,PDK2,5164:up|hsa:5163,PDK1,5163:down|hsa:137872,ADHFE1,137872:down|hsa:55066,PDPR,55066:down
Mitotic Metaphase and Anaphase	Reactome	REACT_150314	18	182	8995	82029	0.00200111172874	0.00221872752319	0.696380107741	0.956480755879	5710|7277|5719|401541|7278|5714|11065|54908|8379|5519|5691|5683|348235|81930|64682|147841|55746|6232	http://www.reactome.org/cgi-bin/eventbrowser_st_id?ST_ID=REACT_150314	hsa:5710,PSMD4,5710:down|hsa:7277,TUBA4A,7277:down|hsa:5719,PSMD13,5719:up|hsa:401541,CENPP,401541:down|hsa:7278,TUBA3C,7278:down|hsa:5714,PSMD8,5714:down|hsa:11065,UBE2C,11065:up|hsa:54908,SPDL1,54908:up|hsa:8379,MAD1L1,8379:down|hsa:5519,PPP2R1B,5519:down|hsa:5691,PSMB3,5691:up|hsa:5683,PSMA2,5683:down|hsa:348235,SKA2,348235:up|hsa:81930,KIF18A,81930:up|hsa:64682,ANAPC1,64682:down|hsa:147841,SP…
Incretin synthesis, secretion, and inactivation	Reactome	REACT_23974	2	22	8995	82029	0.000222345747638	0.000268197832474	0.701093021476	0.956480755879	60559|5080	http://www.reactome.org/cgi-bin/eventbrowser_st_id?ST_ID=REACT_23974	hsa:60559,SPCS3,60559:down|hsa:5080,PAX6,5080:up
ARMS-mediated activation	Reactome	REACT_12002	2	22	8995	82029	0.000222345747638	0.000268197832474	0.701093021476	0.956480755879	3569|3570	http://www.reactome.org/cgi-bin/eventbrowser_st_id?ST_ID=REACT_12002	hsa:3569,IL6,3569:up|hsa:3570,IL6R,3570:down
TCR signaling	Reactome	REACT_12526	6	64	8995	82029	0.000667037242913	0.000780211876288	0.701793472703	0.956480755879	5062|3115|5295|7189|7408|2533	http://www.reactome.org/cgi-bin/eventbrowser_st_id?ST_ID=REACT_12526	hsa:5062,PAK2,5062:down|hsa:3115,HLA,3115:down|hsa:5295,PIK3R1,5295:down|hsa:7189,TRAF6,7189:up|hsa:7408,VASP,7408:up|hsa:2533,FYB,2533:down
Biological oxidations	Reactome	REACT_13433	17	173	8995	82029	0.00188993885492	0.00210901022809	0.702221402698	0.956480755879	4259|4552|57834|2230|66002|5742|54576|4257|1573|8529|1591|9|2946|11283|54578|196743|2953	http://www.reactome.org/cgi-bin/eventbrowser_st_id?ST_ID=REACT_13433	hsa:4259,MGST3,4259:down|hsa:4552,MTRR,4552:up|hsa:57834,CYP4F11,57834:down|hsa:2230,FDX1,2230:up|hsa:66002,CYP4F12,66002:down|hsa:5742,PTGS1,5742:down|hsa:54576,UGT1A8,54576:down|hsa:4257,MGST1,4257:down|hsa:1573,CYP2J2,1573:down|hsa:8529,CYP4F2,8529:down|hsa:1591,CYP24A1,1591:up|hsa:9,NAT1,9:down|hsa:2946,GSTM2,2946:down|hsa:11283,CYP4F8,11283:down|hsa:54578,UGT1A6,54578:down|hsa:196743,PAOX,19…
TRAF6 mediated IRF7 activation	Reactome	REACT_24938	3	33	8995	82029	0.000333518621456	0.000402296748711	0.704304002149	0.956480755879	3665|7189|9641	http://www.reactome.org/cgi-bin/eventbrowser_st_id?ST_ID=REACT_24938	hsa:3665,IRF7,3665:up|hsa:7189,TRAF6,7189:up|hsa:9641,IKBKE,9641:down
Negative regulators of RIG-I/MDA5 signaling	Reactome	REACT_25271	3	33	8995	82029	0.000333518621456	0.000402296748711	0.704304002149	0.956480755879	51191|9140|9641	http://www.reactome.org/cgi-bin/eventbrowser_st_id?ST_ID=REACT_25271	hsa:51191,HERC5,51191:up|hsa:9140,ATG12,9140:up|hsa:9641,IKBKE,9641:down
Synthesis of PIPs at the plasma membrane	Reactome	REACT_121025	3	33	8995	82029	0.000333518621456	0.000402296748711	0.704304002149	0.956480755879	8897|5295|146850	http://www.reactome.org/cgi-bin/eventbrowser_st_id?ST_ID=REACT_121025	hsa:8897,MTMR3,8897:up|hsa:5295,PIK3R1,5295:down|hsa:146850,PIK3R6,146850:up
Striated Muscle Contraction	Reactome	REACT_16969	3	33	8995	82029	0.000333518621456	0.000402296748711	0.704304002149	0.956480755879	7138|7170|7431	http://www.reactome.org/cgi-bin/eventbrowser_st_id?ST_ID=REACT_16969	hsa:7138,TNNT1,7138:up|hsa:7170,TPM3,7170:down|hsa:7431,VIM,7431:up
DAG and IP3 signaling	Reactome	REACT_111064	3	33	8995	82029	0.000333518621456	0.000402296748711	0.704304002149	0.956480755879	5577|3708|805	http://www.reactome.org/cgi-bin/eventbrowser_st_id?ST_ID=REACT_111064	hsa:5577,PRKAR2B,5577:up|hsa:3708,ITPR1,3708:up|hsa:805,CALM2,805:down
Glucagon signaling in metabolic regulation	Reactome	REACT_1665	3	33	8995	82029	0.000333518621456	0.000402296748711	0.704304002149	0.956480755879	5577|2787|59345	http://www.reactome.org/cgi-bin/eventbrowser_st_id?ST_ID=REACT_1665	hsa:5577,PRKAR2B,5577:up|hsa:2787,GNG5,2787:down|hsa:59345,GNB4,59345:up
degradation of AXIN	Reactome	REACT_263873	5	54	8995	82029	0.000555864369094	0.000658303770618	0.705168802481	0.956480755879	5714|5691|5683|5719|5710	http://www.reactome.org/cgi-bin/eventbrowser_st_id?ST_ID=REACT_263873	hsa:5714,PSMD8,5714:down|hsa:5691,PSMB3,5691:up|hsa:5683,PSMA2,5683:down|hsa:5719,PSMD13,5719:up|hsa:5710,PSMD4,5710:down
Intraflagellar transport	Reactome	REACT_268024	5	54	8995	82029	0.000555864369094	0.000658303770618	0.705168802481	0.956480755879	7278|255758|8655|7277|79989	http://www.reactome.org/cgi-bin/eventbrowser_st_id?ST_ID=REACT_268024	hsa:7278,TUBA3C,7278:down|hsa:255758,TCTEX1D2,255758:up|hsa:8655,DYNLL1,8655:down|hsa:7277,TUBA4A,7277:down|hsa:79989,TTC26,79989:down
SCF-beta-TrCP mediated degradation of Emi1	Reactome	REACT_6821	5	54	8995	82029	0.000555864369094	0.000658303770618	0.705168802481	0.956480755879	5714|5691|5683|5719|5710	http://www.reactome.org/cgi-bin/eventbrowser_st_id?ST_ID=REACT_6821	hsa:5714,PSMD8,5714:down|hsa:5691,PSMB3,5691:up|hsa:5683,PSMA2,5683:down|hsa:5719,PSMD13,5719:up|hsa:5710,PSMD4,5710:down
RNA Polymerase II Transcription Initiation	Reactome	REACT_1851	4	44	8995	82029	0.000444691495275	0.000536395664948	0.711202451733	0.956480755879	5430|6873|2960|2962	http://www.reactome.org/cgi-bin/eventbrowser_st_id?ST_ID=REACT_1851	hsa:5430,POLR2A,5430:up|hsa:6873,TAF2,6873:down|hsa:2960,GTF2E1,2960:up|hsa:2962,GTF2F1,2962:up
RNA Polymerase II Transcription Initiation And Promoter Clearance	Reactome	REACT_834	4	44	8995	82029	0.000444691495275	0.000536395664948	0.711202451733	0.956480755879	5430|6873|2960|2962	http://www.reactome.org/cgi-bin/eventbrowser_st_id?ST_ID=REACT_834	hsa:5430,POLR2A,5430:up|hsa:6873,TAF2,6873:down|hsa:2960,GTF2E1,2960:up|hsa:2962,GTF2F1,2962:up
RNA Polymerase II HIV Promoter Escape	Reactome	REACT_6253	4	44	8995	82029	0.000444691495275	0.000536395664948	0.711202451733	0.956480755879	5430|6873|2960|2962	http://www.reactome.org/cgi-bin/eventbrowser_st_id?ST_ID=REACT_6253	hsa:5430,POLR2A,5430:up|hsa:6873,TAF2,6873:down|hsa:2960,GTF2E1,2960:up|hsa:2962,GTF2F1,2962:up
Interleukin-1 signaling	Reactome	REACT_22442	4	44	8995	82029	0.000444691495275	0.000536395664948	0.711202451733	0.956480755879	3557|7189|3554|3553	http://www.reactome.org/cgi-bin/eventbrowser_st_id?ST_ID=REACT_22442	hsa:3557,IL1RN,3557:down|hsa:7189,TRAF6,7189:up|hsa:3554,IL1R1,3554:up|hsa:3553,IL1B,3553:down
Nuclear Envelope Breakdown	Reactome	REACT_160255	4	44	8995	82029	0.000444691495275	0.000536395664948	0.711202451733	0.956480755879	23636|23165|55746|23175	http://www.reactome.org/cgi-bin/eventbrowser_st_id?ST_ID=REACT_160255	hsa:23636,NUP62,23636:up|hsa:23165,NUP205,23165:down|hsa:55746,NUP133,55746:down|hsa:23175,LPIN1,23175:down
RNA Polymerase II Promoter Escape	Reactome	REACT_2089	4	44	8995	82029	0.000444691495275	0.000536395664948	0.711202451733	0.956480755879	5430|6873|2960|2962	http://www.reactome.org/cgi-bin/eventbrowser_st_id?ST_ID=REACT_2089	hsa:5430,POLR2A,5430:up|hsa:6873,TAF2,6873:down|hsa:2960,GTF2E1,2960:up|hsa:2962,GTF2F1,2962:up
HIV Transcription Initiation	Reactome	REACT_6332	4	44	8995	82029	0.000444691495275	0.000536395664948	0.711202451733	0.956480755879	5430|6873|2960|2962	http://www.reactome.org/cgi-bin/eventbrowser_st_id?ST_ID=REACT_6332	hsa:5430,POLR2A,5430:up|hsa:6873,TAF2,6873:down|hsa:2960,GTF2E1,2960:up|hsa:2962,GTF2F1,2962:up
RNA Polymerase II Transcription Pre-Initiation And Promoter Opening	Reactome	REACT_1655	4	44	8995	82029	0.000444691495275	0.000536395664948	0.711202451733	0.956480755879	5430|6873|2960|2962	http://www.reactome.org/cgi-bin/eventbrowser_st_id?ST_ID=REACT_1655	hsa:5430,POLR2A,5430:up|hsa:6873,TAF2,6873:down|hsa:2960,GTF2E1,2960:up|hsa:2962,GTF2F1,2962:up
Tryptophan catabolism	Reactome	REACT_916	1	11	8995	82029	0.000111172873819	0.000134098916237	0.713117884166	0.956480755879	56267	http://www.reactome.org/cgi-bin/eventbrowser_st_id?ST_ID=REACT_916	hsa:56267,CCBL2,56267:down
Condensation of Prometaphase Chromosomes	Reactome	REACT_150260	1	11	8995	82029	0.000111172873819	0.000134098916237	0.713117884166	0.956480755879	1457	http://www.reactome.org/cgi-bin/eventbrowser_st_id?ST_ID=REACT_150260	hsa:1457,CSNK2A1,1457:down
Crosslinking of collagen fibrils	Reactome	REACT_150206	1	11	8995	82029	0.000111172873819	0.000134098916237	0.713117884166	0.956480755879	649	http://www.reactome.org/cgi-bin/eventbrowser_st_id?ST_ID=REACT_150206	hsa:649,BMP1,649:down
Purine ribonucleoside monophosphate biosynthesis	Reactome	REACT_1776	1	11	8995	82029	0.000111172873819	0.000134098916237	0.713117884166	0.956480755879	2618	http://www.reactome.org/cgi-bin/eventbrowser_st_id?ST_ID=REACT_1776	hsa:2618,GART,2618:down
PECAM1 interactions	Reactome	REACT_12519	1	11	8995	82029	0.000111172873819	0.000134098916237	0.713117884166	0.956480755879	3690	http://www.reactome.org/cgi-bin/eventbrowser_st_id?ST_ID=REACT_12519	hsa:3690,ITGB3,3690:up
Biotin transport and metabolism	Reactome	REACT_11153	1	11	8995	82029	0.000111172873819	0.000134098916237	0.713117884166	0.956480755879	32	http://www.reactome.org/cgi-bin/eventbrowser_st_id?ST_ID=REACT_11153	hsa:32,ACACB,32:down
Pyrimidine catabolism	Reactome	REACT_1023	1	11	8995	82029	0.000111172873819	0.000134098916237	0.713117884166	0.956480755879	4907	http://www.reactome.org/cgi-bin/eventbrowser_st_id?ST_ID=REACT_1023	hsa:4907,NT5E,4907:up
Synthesis of IP2, IP, and Ins in the cytosol	Reactome	REACT_150352	1	11	8995	82029	0.000111172873819	0.000134098916237	0.713117884166	0.956480755879	51477	http://www.reactome.org/cgi-bin/eventbrowser_st_id?ST_ID=REACT_150352	hsa:51477,ISYNA1,51477:down
Gamma-carboxylation, transport, and amino-terminal cleavage of proteins	Reactome	REACT_1132	1	11	8995	82029	0.000111172873819	0.000134098916237	0.713117884166	0.956480755879	5627	http://www.reactome.org/cgi-bin/eventbrowser_st_id?ST_ID=REACT_1132	hsa:5627,PROS1,5627:up
CD28 dependent Vav1 pathway	Reactome	REACT_19238	1	11	8995	82029	0.000111172873819	0.000134098916237	0.713117884166	0.956480755879	5062	http://www.reactome.org/cgi-bin/eventbrowser_st_id?ST_ID=REACT_19238	hsa:5062,PAK2,5062:down
Synthesis And Processing Of GAG, GAGPOL Polyproteins	Reactome	REACT_115860	1	11	8995	82029	0.000111172873819	0.000134098916237	0.713117884166	0.956480755879	7251	http://www.reactome.org/cgi-bin/eventbrowser_st_id?ST_ID=REACT_115860	hsa:7251,TSG101,7251:up
ATF6-alpha activates chaperones	Reactome	REACT_18348	1	11	8995	82029	0.000111172873819	0.000134098916237	0.713117884166	0.956480755879	7184	http://www.reactome.org/cgi-bin/eventbrowser_st_id?ST_ID=REACT_18348	hsa:7184,HSP90B1,7184:down
Membrane binding and targetting of GAG proteins	Reactome	REACT_115893	1	11	8995	82029	0.000111172873819	0.000134098916237	0.713117884166	0.956480755879	7251	http://www.reactome.org/cgi-bin/eventbrowser_st_id?ST_ID=REACT_115893	hsa:7251,TSG101,7251:up
TRIF-mediated programmed cell death	Reactome	REACT_150361	1	11	8995	82029	0.000111172873819	0.000134098916237	0.713117884166	0.956480755879	11035	http://www.reactome.org/cgi-bin/eventbrowser_st_id?ST_ID=REACT_150361	hsa:11035,RIPK3,11035:down
Post-translational protein modification	Reactome	REACT_22161	27	272	8995	82029	0.00300166759311	0.00331590047422	0.717165932393	0.956480755879	23556|79868|7057|56913|7341|56648|10559|285362|7058|26503|5627|340075|5279|205564|374378|10402|57452|80896|55568|94005|3703|1938|1650|79695|27090|4585|4583	http://www.reactome.org/cgi-bin/eventbrowser_st_id?ST_ID=REACT_22161	hsa:23556,PIGN,23556:up|hsa:79868,ALG13,79868:up|hsa:7057,THBS1,7057:down|hsa:56913,C1GALT1,56913:down|hsa:7341,SUMO1,7341:up|hsa:56648,EIF5A2,56648:down|hsa:10559,SLC35A1,10559:down|hsa:285362,SUMF1,285362:up|hsa:7058,THBS2,7058:down|hsa:26503,SLC17A5,26503:down|hsa:5627,PROS1,5627:up|hsa:340075,ARSI,340075:down|hsa:5279,PIGC,5279:up|hsa:205564,SENP5,205564:down|hsa:374378,GALNT18,374378:down|hs…
Senescence-Associated Secretory Phenotype (SASP)	Reactome	REACT_169168	10	106	8995	82029	0.00111172873819	0.0012922259201	0.720468245608	0.956480755879	1026|8365|85236|3569|11065|8349|8334|1032|64682|8357	http://www.reactome.org/cgi-bin/eventbrowser_st_id?ST_ID=REACT_169168	hsa:1026,CDKN1A,1026:down|hsa:8365,HIST1H4H,8365:up|hsa:85236,HIST1H2BK,85236:up|hsa:3569,IL6,3569:up|hsa:11065,UBE2C,11065:up|hsa:8349,HIST2H2BE,8349:up|hsa:8334,HIST1H2AC,8334:up|hsa:1032,CDKN2D,1032:up|hsa:64682,ANAPC1,64682:down|hsa:8357,HIST1H3H,8357:up
The citric acid (TCA) cycle and respiratory electron transport	Reactome	REACT_111083	14	146	8995	82029	0.00155642023346	0.00177985834278	0.722458659418	0.956480755879	4714|5163|5164|55066|1340|54205|4718|4708|506|137872|522|9551|4695|513	http://www.reactome.org/cgi-bin/eventbrowser_st_id?ST_ID=REACT_111083	hsa:4714,NDUFB8,4714:down|hsa:5163,PDK1,5163:down|hsa:5164,PDK2,5164:up|hsa:55066,PDPR,55066:down|hsa:1340,COX6B1,1340:up|hsa:54205,CYCS,54205:down|hsa:4718,NDUFC2,4718:down|hsa:4708,NDUFB2,4708:down|hsa:506,ATP5B,506:down|hsa:137872,ADHFE1,137872:down|hsa:522,ATP5J,522:down|hsa:9551,ATP5J2,9551:down|hsa:4695,NDUFA2,4695:down|hsa:513,ATP5D,513:down
MicroRNA (miRNA) biogenesis	Reactome	REACT_12417	2	23	8995	82029	0.000222345747638	0.000280388643041	0.722502685992	0.956480755879	5430|192669	http://www.reactome.org/cgi-bin/eventbrowser_st_id?ST_ID=REACT_12417	hsa:5430,POLR2A,5430:up|hsa:192669,AGO3,192669:down
Synthesis of bile acids and bile salts via 7alpha-hydroxycholesterol	Reactome	REACT_11041	2	23	8995	82029	0.000222345747638	0.000280388643041	0.722502685992	0.956480755879	1645|8644	http://www.reactome.org/cgi-bin/eventbrowser_st_id?ST_ID=REACT_11041	hsa:1645,AKR1C1,1645:down|hsa:8644,AKR1C3,8644:down
PD-1 signaling	Reactome	REACT_19324	2	23	8995	82029	0.000222345747638	0.000280388643041	0.722502685992	0.956480755879	3115|80380	http://www.reactome.org/cgi-bin/eventbrowser_st_id?ST_ID=REACT_19324	hsa:3115,HLA,3115:down|hsa:80380,PDCD1LG2,80380:down
Telomere C-strand (Lagging Strand) Synthesis	Reactome	REACT_7961	2	23	8995	82029	0.000222345747638	0.000280388643041	0.722502685992	0.956480755879	5983|5111	http://www.reactome.org/cgi-bin/eventbrowser_st_id?ST_ID=REACT_7961	hsa:5983,RFC3,5983:down|hsa:5111,PCNA,5111:down
Signaling by Leptin	Reactome	REACT_169118	2	23	8995	82029	0.000222345747638	0.000280388643041	0.722502685992	0.956480755879	3569|3570	http://www.reactome.org/cgi-bin/eventbrowser_st_id?ST_ID=REACT_169118	hsa:3569,IL6,3569:up|hsa:3570,IL6R,3570:down
Thromboxane signalling through TP receptor	Reactome	REACT_20647	2	23	8995	82029	0.000222345747638	0.000280388643041	0.722502685992	0.956480755879	2787|59345	http://www.reactome.org/cgi-bin/eventbrowser_st_id?ST_ID=REACT_20647	hsa:2787,GNG5,2787:down|hsa:59345,GNB4,59345:up
APC-Cdc20 mediated degradation of Nek2A	Reactome	REACT_8017	2	23	8995	82029	0.000222345747638	0.000280388643041	0.722502685992	0.956480755879	64682|11065	http://www.reactome.org/cgi-bin/eventbrowser_st_id?ST_ID=REACT_8017	hsa:64682,ANAPC1,64682:down|hsa:11065,UBE2C,11065:up
Pre-NOTCH Expression and Processing	Reactome	REACT_118744	4	45	8995	82029	0.000444691495275	0.000548586475515	0.726475440057	0.956480755879	7157|10402|10959|192669	http://www.reactome.org/cgi-bin/eventbrowser_st_id?ST_ID=REACT_118744	hsa:7157,TP53,7157:up|hsa:10402,ST3GAL6,10402:up|hsa:10959,TMED2,10959:down|hsa:192669,AGO3,192669:down
SIRT1 negatively regulates rRNA Expression	Reactome	REACT_264541	6	66	8995	82029	0.000667037242913	0.000804593497422	0.727448651464	0.956480755879	8365|85236|6839|8349|8334|8357	http://www.reactome.org/cgi-bin/eventbrowser_st_id?ST_ID=REACT_264541	hsa:8365,HIST1H4H,8365:up|hsa:85236,HIST1H2BK,85236:up|hsa:6839,SUV39H1,6839:down|hsa:8349,HIST2H2BE,8349:up|hsa:8334,HIST1H2AC,8334:up|hsa:8357,HIST1H3H,8357:up
Chromosome Maintenance	Reactome	REACT_22172	10	107	8995	82029	0.00111172873819	0.00130441673067	0.730367976031	0.956480755879	8365|85236|401541|55135|26277|8349|8334|5983|5111|5928	http://www.reactome.org/cgi-bin/eventbrowser_st_id?ST_ID=REACT_22172	hsa:8365,HIST1H4H,8365:up|hsa:85236,HIST1H2BK,85236:up|hsa:401541,CENPP,401541:down|hsa:55135,WRAP53,55135:up|hsa:26277,TINF2,26277:down|hsa:8349,HIST2H2BE,8349:up|hsa:8334,HIST1H2AC,8334:up|hsa:5983,RFC3,5983:down|hsa:5111,PCNA,5111:down|hsa:5928,RBBP4,5928:down
Respiratory electron transport, ATP synthesis by chemiosmotic coupling, and heat production by uncoupling proteins.	Reactome	REACT_6305	10	107	8995	82029	0.00111172873819	0.00130441673067	0.730367976031	0.956480755879	4714|4695|1340|54205|4718|4708|506|522|9551|513	http://www.reactome.org/cgi-bin/eventbrowser_st_id?ST_ID=REACT_6305	hsa:4714,NDUFB8,4714:down|hsa:4695,NDUFA2,4695:down|hsa:1340,COX6B1,1340:up|hsa:54205,CYCS,54205:down|hsa:4718,NDUFC2,4718:down|hsa:4708,NDUFB2,4708:down|hsa:506,ATP5B,506:down|hsa:522,ATP5J,522:down|hsa:9551,ATP5J2,9551:down|hsa:513,ATP5D,513:down
Metabolism of carbohydrates	Reactome	REACT_474	25	255	8995	82029	0.00277932184547	0.00310865669458	0.73223631999	0.956480755879	727936|8604|2632|23636|5255|6515|27087|8908|9957|55746|54480|10402|11181|8372|10057|5519|5106|5834|3038|2990|2997|2539|23165|3099|805	http://www.reactome.org/cgi-bin/eventbrowser_st_id?ST_ID=REACT_474	hsa:727936,GXYLT2,727936:up|hsa:8604,SLC25A12,8604:down|hsa:2632,GBE1,2632:up|hsa:23636,NUP62,23636:up|hsa:5255,PHKA1,5255:down|hsa:6515,SLC2A3,6515:up|hsa:27087,B3GAT1,27087:up|hsa:8908,GYG2,8908:up|hsa:9957,HS3ST1,9957:down|hsa:55746,NUP133,55746:down|hsa:54480,CHPF2,54480:down|hsa:10402,ST3GAL6,10402:up|hsa:11181,TREH,11181:up|hsa:8372,HYAL3,8372:down|hsa:10057,ABCC5,10057:down|hsa:5519,PPP2R1…
Myoclonic epilepsy of Lafora	Reactome	REACT_264430	25	255	8995	82029	0.00277932184547	0.00310865669458	0.73223631999	0.956480755879	727936|8604|2632|23636|5255|6515|27087|8908|9957|55746|54480|10402|11181|8372|10057|5519|5106|5834|3038|2990|2997|2539|23165|3099|805	http://www.reactome.org/cgi-bin/eventbrowser_st_id?ST_ID=REACT_264430	hsa:727936,GXYLT2,727936:up|hsa:8604,SLC25A12,8604:down|hsa:2632,GBE1,2632:up|hsa:23636,NUP62,23636:up|hsa:5255,PHKA1,5255:down|hsa:6515,SLC2A3,6515:up|hsa:27087,B3GAT1,27087:up|hsa:8908,GYG2,8908:up|hsa:9957,HS3ST1,9957:down|hsa:55746,NUP133,55746:down|hsa:54480,CHPF2,54480:down|hsa:10402,ST3GAL6,10402:up|hsa:11181,TREH,11181:up|hsa:8372,HYAL3,8372:down|hsa:10057,ABCC5,10057:down|hsa:5519,PPP2R1…
Glycogen storage diseases	Reactome	REACT_264090	25	255	8995	82029	0.00277932184547	0.00310865669458	0.73223631999	0.956480755879	727936|8604|2632|23636|5255|6515|27087|8908|9957|55746|54480|10402|11181|8372|10057|5519|5106|5834|3038|2990|2997|2539|23165|3099|805	http://www.reactome.org/cgi-bin/eventbrowser_st_id?ST_ID=REACT_264090	hsa:727936,GXYLT2,727936:up|hsa:8604,SLC25A12,8604:down|hsa:2632,GBE1,2632:up|hsa:23636,NUP62,23636:up|hsa:5255,PHKA1,5255:down|hsa:6515,SLC2A3,6515:up|hsa:27087,B3GAT1,27087:up|hsa:8908,GYG2,8908:up|hsa:9957,HS3ST1,9957:down|hsa:55746,NUP133,55746:down|hsa:54480,CHPF2,54480:down|hsa:10402,ST3GAL6,10402:up|hsa:11181,TREH,11181:up|hsa:8372,HYAL3,8372:down|hsa:10057,ABCC5,10057:down|hsa:5519,PPP2R1…
Constitutive Signaling by NOTCH1 HD+PEST Domain Mutants	Reactome	REACT_160254	5	56	8995	82029	0.000555864369094	0.000682685391752	0.732747398509	0.956480755879	3714|83464|79718|1024|3280	http://www.reactome.org/cgi-bin/eventbrowser_st_id?ST_ID=REACT_160254	hsa:3714,JAG2,3714:down|hsa:83464,APH1B,83464:up|hsa:79718,TBL1XR1,79718:down|hsa:1024,CDK8,1024:down|hsa:3280,HES1,3280:down
Constitutive Signaling by NOTCH1 PEST Domain Mutants	Reactome	REACT_160243	5	56	8995	82029	0.000555864369094	0.000682685391752	0.732747398509	0.956480755879	3714|83464|79718|1024|3280	http://www.reactome.org/cgi-bin/eventbrowser_st_id?ST_ID=REACT_160243	hsa:3714,JAG2,3714:down|hsa:83464,APH1B,83464:up|hsa:79718,TBL1XR1,79718:down|hsa:1024,CDK8,1024:down|hsa:3280,HES1,3280:down
Circadian Clock	Reactome	REACT_24941	5	56	8995	82029	0.000555864369094	0.000682685391752	0.732747398509	0.956480755879	10135|56938|8864|26224|79718	http://www.reactome.org/cgi-bin/eventbrowser_st_id?ST_ID=REACT_24941	hsa:10135,NAMPT,10135:down|hsa:56938,ARNTL2,56938:down|hsa:8864,PER2,8864:up|hsa:26224,FBXL3,26224:up|hsa:79718,TBL1XR1,79718:down
Regulation of actin dynamics for phagocytic cup formation	Reactome	REACT_160086	5	56	8995	82029	0.000555864369094	0.000682685391752	0.732747398509	0.956480755879	10152|7456|147179|10552|1793	http://www.reactome.org/cgi-bin/eventbrowser_st_id?ST_ID=REACT_160086	hsa:10152,ABI2,10152:up|hsa:7456,WIPF1,7456:up|hsa:147179,WIPF2,147179:down|hsa:10552,ARPC1A,10552:down|hsa:1793,DOCK1,1793:up
Assembly of the primary cilium	Reactome	REACT_268265	18	187	8995	82029	0.00200111172874	0.00227968157603	0.734906973675	0.956480755879	22981|55722|7277|7278|79989|5577|9738|27031|146057|60412|11064|8655|6608|54585|92482|22948|255758|583	http://www.reactome.org/cgi-bin/eventbrowser_st_id?ST_ID=REACT_268265	hsa:22981,NINL,22981:up|hsa:55722,CEP72,55722:up|hsa:7277,TUBA4A,7277:down|hsa:7278,TUBA3C,7278:down|hsa:79989,TTC26,79989:down|hsa:5577,PRKAR2B,5577:up|hsa:9738,CCP110,9738:up|hsa:27031,NPHP3,27031:up|hsa:146057,TTBK2,146057:up|hsa:60412,EXOC4,60412:down|hsa:11064,CNTRL,11064:up|hsa:8655,DYNLL1,8655:down|hsa:6608,SMO,6608:down|hsa:54585,LZTFL1,54585:up|hsa:92482,BBIP1,92482:up|hsa:22948,CCT5,229…
Regulation of APC/C activators between G1/S and early anaphase	Reactome	REACT_6837	7	77	8995	82029	0.000778210116732	0.000938692413659	0.735619484199	0.956480755879	5719|5714|11065|5710|5691|64682|5683	http://www.reactome.org/cgi-bin/eventbrowser_st_id?ST_ID=REACT_6837	hsa:5719,PSMD13,5719:up|hsa:5714,PSMD8,5714:down|hsa:11065,UBE2C,11065:up|hsa:5710,PSMD4,5710:down|hsa:5691,PSMB3,5691:up|hsa:64682,ANAPC1,64682:down|hsa:5683,PSMA2,5683:down
Regulation of insulin secretion	Reactome	REACT_18325	7	77	8995	82029	0.000778210116732	0.000938692413659	0.735619484199	0.956480755879	784|2787|10411|5577|6804|3708|59345	http://www.reactome.org/cgi-bin/eventbrowser_st_id?ST_ID=REACT_18325	hsa:784,CACNB3,784:down|hsa:2787,GNG5,2787:down|hsa:10411,RAPGEF3,10411:down|hsa:5577,PRKAR2B,5577:up|hsa:6804,STX1A,6804:down|hsa:3708,ITPR1,3708:up|hsa:59345,GNB4,59345:up
Transcriptional regulation of white adipocyte differentiation	Reactome	REACT_27161	7	77	8995	82029	0.000778210116732	0.000938692413659	0.735619484199	0.956480755879	1024|81857|79718|55588|5468|29079|7480	http://www.reactome.org/cgi-bin/eventbrowser_st_id?ST_ID=REACT_27161	hsa:1024,CDK8,1024:down|hsa:81857,MED25,81857:up|hsa:79718,TBL1XR1,79718:down|hsa:55588,MED29,55588:up|hsa:5468,PPARG,5468:up|hsa:29079,MED4,29079:down|hsa:7480,WNT10B,7480:down
Translocation of GLUT4 to the plasma membrane	Reactome	REACT_147867	7	77	8995	82029	0.000778210116732	0.000938692413659	0.735619484199	0.956480755879	7277|7278|51422|60412|9882|79058|805	http://www.reactome.org/cgi-bin/eventbrowser_st_id?ST_ID=REACT_147867	hsa:7277,TUBA4A,7277:down|hsa:7278,TUBA3C,7278:down|hsa:51422,PRKAG2,51422:down|hsa:60412,EXOC4,60412:down|hsa:9882,TBC1D4,9882:down|hsa:79058,ASPSCR1,79058:down|hsa:805,CALM2,805:down
Cell Cycle, Mitotic	Reactome	REACT_152	48	477	8995	82029	0.0053362979433	0.00581501664046	0.735984364628	0.956480755879	8365|9738|54908|55957|5111|81930|64682|23636|401541|5691|23175|1032|1874|8655|55746|5862|995|5001|894|993|10133|55722|8379|5519|8334|114791|5928|147841|8357|22981|1026|7277|5719|85236|5577|348235|8349|5714|11065|11064|5710|1457|23165|5683|5983|7278|4998|6232	http://www.reactome.org/cgi-bin/eventbrowser_st_id?ST_ID=REACT_152	hsa:8365,HIST1H4H,8365:up|hsa:9738,CCP110,9738:up|hsa:54908,SPDL1,54908:up|hsa:55957,LIN37,55957:up|hsa:5111,PCNA,5111:down|hsa:81930,KIF18A,81930:up|hsa:64682,ANAPC1,64682:down|hsa:23636,NUP62,23636:up|hsa:401541,CENPP,401541:down|hsa:5691,PSMB3,5691:up|hsa:23175,LPIN1,23175:down|hsa:1032,CDKN2D,1032:up|hsa:1874,E2F4,1874:down|hsa:8655,DYNLL1,8655:down|hsa:55746,NUP133,55746:down|hsa:5862,RAB2A,…
EGFR interacts with phospholipase C-gamma	Reactome	REACT_12478	3	35	8995	82029	0.000333518621456	0.000426678369845	0.73883096894	0.956480755879	5577|3708|805	http://www.reactome.org/cgi-bin/eventbrowser_st_id?ST_ID=REACT_12478	hsa:5577,PRKAR2B,5577:up|hsa:3708,ITPR1,3708:up|hsa:805,CALM2,805:down
Platelet Aggregation (Plug Formation)	Reactome	REACT_278	3	35	8995	82029	0.000333518621456	0.000426678369845	0.73883096894	0.956480755879	3690|10411|4352	http://www.reactome.org/cgi-bin/eventbrowser_st_id?ST_ID=REACT_278	hsa:3690,ITGB3,3690:up|hsa:10411,RAPGEF3,10411:down|hsa:4352,MPL,4352:down
PLC-gamma1 signalling	Reactome	REACT_12079	3	35	8995	82029	0.000333518621456	0.000426678369845	0.73883096894	0.956480755879	5577|3708|805	http://www.reactome.org/cgi-bin/eventbrowser_st_id?ST_ID=REACT_12079	hsa:5577,PRKAR2B,5577:up|hsa:3708,ITPR1,3708:up|hsa:805,CALM2,805:down
Biosynthesis of the N-glycan precursor (dolichol lipid-linked oligosaccharide, LLO) and transfer to a nascent protein	Reactome	REACT_22433	6	67	8995	82029	0.000667037242913	0.000816784307989	0.739678365611	0.956480755879	10402|80896|79868|27090|26503|10559	http://www.reactome.org/cgi-bin/eventbrowser_st_id?ST_ID=REACT_22433	hsa:10402,ST3GAL6,10402:up|hsa:80896,NPL,80896:down|hsa:79868,ALG13,79868:up|hsa:27090,ST6GALNAC4,27090:down|hsa:26503,SLC17A5,26503:down|hsa:10559,SLC35A1,10559:down
G alpha (z) signalling events	Reactome	REACT_19333	4	46	8995	82029	0.000444691495275	0.000560777286082	0.741136632947	0.956480755879	2787|8601|2773|59345	http://www.reactome.org/cgi-bin/eventbrowser_st_id?ST_ID=REACT_19333	hsa:2787,GNG5,2787:down|hsa:8601,RGS20,8601:down|hsa:2773,GNAI3,2773:up|hsa:59345,GNB4,59345:up
Processive synthesis on the C-strand of the telomere	Reactome	REACT_8027	1	12	8995	82029	0.000111172873819	0.000146289726804	0.741471339007	0.956480755879	5111	http://www.reactome.org/cgi-bin/eventbrowser_st_id?ST_ID=REACT_8027	hsa:5111,PCNA,5111:down
Trafficking of GluR2-containing AMPA receptors	Reactome	REACT_18422	1	12	8995	82029	0.000111172873819	0.000146289726804	0.741471339007	0.956480755879	2893	http://www.reactome.org/cgi-bin/eventbrowser_st_id?ST_ID=REACT_18422	hsa:2893,GRIA4,2893:down
NOTCH2 intracellular domain regulates transcription	Reactome	REACT_163910	1	12	8995	82029	0.000111172873819	0.000146289726804	0.741471339007	0.956480755879	3280	http://www.reactome.org/cgi-bin/eventbrowser_st_id?ST_ID=REACT_163910	hsa:3280,HES1,3280:down
p38MAPK events	Reactome	REACT_12065	1	12	8995	82029	0.000111172873819	0.000146289726804	0.741471339007	0.956480755879	5603	http://www.reactome.org/cgi-bin/eventbrowser_st_id?ST_ID=REACT_12065	hsa:5603,MAPK13,5603:down
Reversible hydration of carbon dioxide	Reactome	REACT_121123	1	12	8995	82029	0.000111172873819	0.000146289726804	0.741471339007	0.956480755879	760	http://www.reactome.org/cgi-bin/eventbrowser_st_id?ST_ID=REACT_121123	hsa:760,CA2,760:down
Serotonin receptors	Reactome	REACT_17064	1	12	8995	82029	0.000111172873819	0.000146289726804	0.741471339007	0.956480755879	3363	http://www.reactome.org/cgi-bin/eventbrowser_st_id?ST_ID=REACT_17064	hsa:3363,HTR7,3363:down
Spry regulation of FGF signaling	Reactome	REACT_111080	1	12	8995	82029	0.000111172873819	0.000146289726804	0.741471339007	0.956480755879	10253	http://www.reactome.org/cgi-bin/eventbrowser_st_id?ST_ID=REACT_111080	hsa:10253,SPRY2,10253:up
Highly calcium permeable postsynaptic nicotinic acetylcholine receptors	Reactome	REACT_22303	1	12	8995	82029	0.000111172873819	0.000146289726804	0.741471339007	0.956480755879	1143	http://www.reactome.org/cgi-bin/eventbrowser_st_id?ST_ID=REACT_22303	hsa:1143,CHRNB4,1143:down
Death Receptor Signalling	Reactome	REACT_1619	1	12	8995	82029	0.000111172873819	0.000146289726804	0.741471339007	0.956480755879	8743	http://www.reactome.org/cgi-bin/eventbrowser_st_id?ST_ID=REACT_1619	hsa:8743,TNFSF10,8743:down
Passive transport by Aquaporins	Reactome	REACT_23826	1	12	8995	82029	0.000111172873819	0.000146289726804	0.741471339007	0.956480755879	362	http://www.reactome.org/cgi-bin/eventbrowser_st_id?ST_ID=REACT_23826	hsa:362,AQP5,362:up
HDL-mediated lipid transport	Reactome	REACT_13621	1	12	8995	82029	0.000111172873819	0.000146289726804	0.741471339007	0.956480755879	348	http://www.reactome.org/cgi-bin/eventbrowser_st_id?ST_ID=REACT_13621	hsa:348,APOE,348:up
Presynaptic nicotinic acetylcholine receptors	Reactome	REACT_22336	1	12	8995	82029	0.000111172873819	0.000146289726804	0.741471339007	0.956480755879	1143	http://www.reactome.org/cgi-bin/eventbrowser_st_id?ST_ID=REACT_22336	hsa:1143,CHRNB4,1143:down
Early Phase of HIV Life Cycle	Reactome	REACT_6266	1	12	8995	82029	0.000111172873819	0.000146289726804	0.741471339007	0.956480755879	7518	http://www.reactome.org/cgi-bin/eventbrowser_st_id?ST_ID=REACT_6266	hsa:7518,XRCC4,7518:down
Hormone-sensitive lipase (HSL)-mediated triacylglycerol hydrolysis	Reactome	REACT_494	1	12	8995	82029	0.000111172873819	0.000146289726804	0.741471339007	0.956480755879	11343	http://www.reactome.org/cgi-bin/eventbrowser_st_id?ST_ID=REACT_494	hsa:11343,MGLL,11343:up
P2Y receptors	Reactome	REACT_18289	1	12	8995	82029	0.000111172873819	0.000146289726804	0.741471339007	0.956480755879	5028	http://www.reactome.org/cgi-bin/eventbrowser_st_id?ST_ID=REACT_18289	hsa:5028,P2RY1,5028:down
Scavenging of heme from plasma	Reactome	REACT_160163	1	12	8995	82029	0.000111172873819	0.000146289726804	0.741471339007	0.956480755879	4035	http://www.reactome.org/cgi-bin/eventbrowser_st_id?ST_ID=REACT_160163	hsa:4035,LRP1,4035:down
Anchoring of the basal body to the plasma membrane	Reactome	REACT_267965	8	88	8995	82029	0.00088938299055	0.0010727913299	0.743575087579	0.956629926303	22981|7277|5577|9738|146057|55722|11064|8655	http://www.reactome.org/cgi-bin/eventbrowser_st_id?ST_ID=REACT_267965	hsa:22981,NINL,22981:up|hsa:7277,TUBA4A,7277:down|hsa:5577,PRKAR2B,5577:up|hsa:9738,CCP110,9738:up|hsa:146057,TTBK2,146057:up|hsa:55722,CEP72,55722:up|hsa:11064,CNTRL,11064:up|hsa:8655,DYNLL1,8655:down
Transcriptional regulation by small RNAs	Reactome	REACT_268530	9	99	8995	82029	0.00100055586437	0.00120689024613	0.751259309375	0.956629926303	5430|8365|85236|8349|23165|8334|23636|55746|8357	http://www.reactome.org/cgi-bin/eventbrowser_st_id?ST_ID=REACT_268530	hsa:5430,POLR2A,5430:up|hsa:8365,HIST1H4H,8365:up|hsa:85236,HIST1H2BK,85236:up|hsa:8349,HIST2H2BE,8349:up|hsa:23165,NUP205,23165:down|hsa:8334,HIST1H2AC,8334:up|hsa:23636,NUP62,23636:up|hsa:55746,NUP133,55746:down|hsa:8357,HIST1H3H,8357:up
Defective MAT1A causes Methionine adenosyltransferase deficiency (MATD)	Reactome	REACT_268063	8	89	8995	82029	0.00088938299055	0.00108498214046	0.753887550717	0.956629926303	4259|54578|4257|54576|9|2946|4552|2953	http://www.reactome.org/cgi-bin/eventbrowser_st_id?ST_ID=REACT_268063	hsa:4259,MGST3,4259:down|hsa:54578,UGT1A6,54578:down|hsa:4257,MGST1,4257:down|hsa:54576,UGT1A8,54576:down|hsa:9,NAT1,9:down|hsa:2946,GSTM2,2946:down|hsa:4552,MTRR,4552:up|hsa:2953,GSTT2,2953:down
Defective TPMT causes Thiopurine S-methyltransferase deficiency (TPMT deficiency)	Reactome	REACT_268027	8	89	8995	82029	0.00088938299055	0.00108498214046	0.753887550717	0.956629926303	4259|54578|4257|54576|9|2946|4552|2953	http://www.reactome.org/cgi-bin/eventbrowser_st_id?ST_ID=REACT_268027	hsa:4259,MGST3,4259:down|hsa:54578,UGT1A6,54578:down|hsa:4257,MGST1,4257:down|hsa:54576,UGT1A8,54576:down|hsa:9,NAT1,9:down|hsa:2946,GSTM2,2946:down|hsa:4552,MTRR,4552:up|hsa:2953,GSTT2,2953:down
Defective SLC35D1 causes Schneckenbecken dysplasia (SCHBCKD)	Reactome	REACT_267818	8	89	8995	82029	0.00088938299055	0.00108498214046	0.753887550717	0.956629926303	4259|54578|4257|54576|9|2946|4552|2953	http://www.reactome.org/cgi-bin/eventbrowser_st_id?ST_ID=REACT_267818	hsa:4259,MGST3,4259:down|hsa:54578,UGT1A6,54578:down|hsa:4257,MGST1,4257:down|hsa:54576,UGT1A8,54576:down|hsa:9,NAT1,9:down|hsa:2946,GSTM2,2946:down|hsa:4552,MTRR,4552:up|hsa:2953,GSTT2,2953:down
Defective GSS causes Glutathione synthetase deficiency (GSS deficiency)	Reactome	REACT_267887	8	89	8995	82029	0.00088938299055	0.00108498214046	0.753887550717	0.956629926303	4259|54578|4257|54576|9|2946|4552|2953	http://www.reactome.org/cgi-bin/eventbrowser_st_id?ST_ID=REACT_267887	hsa:4259,MGST3,4259:down|hsa:54578,UGT1A6,54578:down|hsa:4257,MGST1,4257:down|hsa:54576,UGT1A8,54576:down|hsa:9,NAT1,9:down|hsa:2946,GSTM2,2946:down|hsa:4552,MTRR,4552:up|hsa:2953,GSTT2,2953:down
Phase II conjugation	Reactome	REACT_6959	8	89	8995	82029	0.00088938299055	0.00108498214046	0.753887550717	0.956629926303	4259|54578|4257|54576|9|2946|4552|2953	http://www.reactome.org/cgi-bin/eventbrowser_st_id?ST_ID=REACT_6959	hsa:4259,MGST3,4259:down|hsa:54578,UGT1A6,54578:down|hsa:4257,MGST1,4257:down|hsa:54576,UGT1A8,54576:down|hsa:9,NAT1,9:down|hsa:2946,GSTM2,2946:down|hsa:4552,MTRR,4552:up|hsa:2953,GSTT2,2953:down
Defective GCLC causes Hemolytic anemia due to gamma-glutamylcysteine synthetase deficiency (HAGGSD)	Reactome	REACT_268321	8	89	8995	82029	0.00088938299055	0.00108498214046	0.753887550717	0.956629926303	4259|54578|4257|54576|9|2946|4552|2953	http://www.reactome.org/cgi-bin/eventbrowser_st_id?ST_ID=REACT_268321	hsa:4259,MGST3,4259:down|hsa:54578,UGT1A6,54578:down|hsa:4257,MGST1,4257:down|hsa:54576,UGT1A8,54576:down|hsa:9,NAT1,9:down|hsa:2946,GSTM2,2946:down|hsa:4552,MTRR,4552:up|hsa:2953,GSTT2,2953:down
Defective UGT1A4 causes hyperbilirubinemia	Reactome	REACT_268618	8	89	8995	82029	0.00088938299055	0.00108498214046	0.753887550717	0.956629926303	4259|54578|4257|54576|9|2946|4552|2953	http://www.reactome.org/cgi-bin/eventbrowser_st_id?ST_ID=REACT_268618	hsa:4259,MGST3,4259:down|hsa:54578,UGT1A6,54578:down|hsa:4257,MGST1,4257:down|hsa:54576,UGT1A8,54576:down|hsa:9,NAT1,9:down|hsa:2946,GSTM2,2946:down|hsa:4552,MTRR,4552:up|hsa:2953,GSTT2,2953:down
Defective UGT1A1 causes hyperbilirubinemia	Reactome	REACT_268058	8	89	8995	82029	0.00088938299055	0.00108498214046	0.753887550717	0.956629926303	4259|54578|4257|54576|9|2946|4552|2953	http://www.reactome.org/cgi-bin/eventbrowser_st_id?ST_ID=REACT_268058	hsa:4259,MGST3,4259:down|hsa:54578,UGT1A6,54578:down|hsa:4257,MGST1,4257:down|hsa:54576,UGT1A8,54576:down|hsa:9,NAT1,9:down|hsa:2946,GSTM2,2946:down|hsa:4552,MTRR,4552:up|hsa:2953,GSTT2,2953:down
Defective AHCY causes Hypermethioninemia with S-adenosylhomocysteine hydrolase deficiency (HMAHCHD)	Reactome	REACT_268587	8	89	8995	82029	0.00088938299055	0.00108498214046	0.753887550717	0.956629926303	4259|54578|4257|54576|9|2946|4552|2953	http://www.reactome.org/cgi-bin/eventbrowser_st_id?ST_ID=REACT_268587	hsa:4259,MGST3,4259:down|hsa:54578,UGT1A6,54578:down|hsa:4257,MGST1,4257:down|hsa:54576,UGT1A8,54576:down|hsa:9,NAT1,9:down|hsa:2946,GSTM2,2946:down|hsa:4552,MTRR,4552:up|hsa:2953,GSTT2,2953:down
Defective GGT1 causes Glutathionuria (GLUTH)	Reactome	REACT_268129	8	89	8995	82029	0.00088938299055	0.00108498214046	0.753887550717	0.956629926303	4259|54578|4257|54576|9|2946|4552|2953	http://www.reactome.org/cgi-bin/eventbrowser_st_id?ST_ID=REACT_268129	hsa:4259,MGST3,4259:down|hsa:54578,UGT1A6,54578:down|hsa:4257,MGST1,4257:down|hsa:54576,UGT1A8,54576:down|hsa:9,NAT1,9:down|hsa:2946,GSTM2,2946:down|hsa:4552,MTRR,4552:up|hsa:2953,GSTT2,2953:down
Defective OPLAH causes 5-oxoprolinase deficiency (OPLAHD)	Reactome	REACT_268256	8	89	8995	82029	0.00088938299055	0.00108498214046	0.753887550717	0.956629926303	4259|54578|4257|54576|9|2946|4552|2953	http://www.reactome.org/cgi-bin/eventbrowser_st_id?ST_ID=REACT_268256	hsa:4259,MGST3,4259:down|hsa:54578,UGT1A6,54578:down|hsa:4257,MGST1,4257:down|hsa:54576,UGT1A8,54576:down|hsa:9,NAT1,9:down|hsa:2946,GSTM2,2946:down|hsa:4552,MTRR,4552:up|hsa:2953,GSTT2,2953:down
PLCG1 events in ERBB2 signaling	Reactome	REACT_115720	3	36	8995	82029	0.000333518621456	0.000438869180412	0.754854574916	0.956629926303	5577|3708|805	http://www.reactome.org/cgi-bin/eventbrowser_st_id?ST_ID=REACT_115720	hsa:5577,PRKAR2B,5577:up|hsa:3708,ITPR1,3708:up|hsa:805,CALM2,805:down
Adaptive Immune System	Reactome	REACT_75774	61	606	8995	82029	0.00678154530295	0.0073876312036	0.756868302506	0.956629926303	23327|3693|10000|131450|10411|79654|5710|5295|7220|6456|5519|81930|64682|653361|3383|972|5819|1639|5062|22954|642|8651|8905|3084|51676|8655|5683|192669|1075|1174|718|999|8519|24137|81559|3708|1026|9666|57761|161|7277|868|3689|2210|7332|5719|23308|3115|5714|11065|80380|805|7189|5691|7408|2533|8722|63891|7278|1513|1512	http://www.reactome.org/cgi-bin/eventbrowser_st_id?ST_ID=REACT_75774	hsa:23327,NEDD4L,23327:up|hsa:3693,ITGB5,3693:up|hsa:10000,AKT3,10000:up|hsa:131450,CD200R1,131450:up|hsa:10411,RAPGEF3,10411:down|hsa:79654,HECTD3,79654:down|hsa:5710,PSMD4,5710:down|hsa:5295,PIK3R1,5295:down|hsa:7220,TRPC1,7220:up|hsa:6456,SH3GL2,6456:up|hsa:5519,PPP2R1B,5519:down|hsa:81930,KIF18A,81930:up|hsa:64682,ANAPC1,64682:down|hsa:653361,NCF1,653361:down|hsa:3383,ICAM1,3383:down|hsa:972,…
Hh ligand biogenesis disease	Reactome	REACT_263883	5	58	8995	82029	0.000555864369094	0.000707067012886	0.758398839105	0.956629926303	5714|5691|5683|5719|5710	http://www.reactome.org/cgi-bin/eventbrowser_st_id?ST_ID=REACT_263883	hsa:5714,PSMD8,5714:down|hsa:5691,PSMB3,5691:up|hsa:5683,PSMA2,5683:down|hsa:5719,PSMD13,5719:up|hsa:5710,PSMD4,5710:down
Regulation of Hypoxia-inducible Factor (HIF) by oxygen	Reactome	REACT_120815	2	25	8995	82029	0.000222345747638	0.000304770264175	0.761436479058	0.956629926303	112398|112399	http://www.reactome.org/cgi-bin/eventbrowser_st_id?ST_ID=REACT_120815	hsa:112398,EGLN2,112398:up|hsa:112399,EGLN3,112399:down
Cellular response to hypoxia	Reactome	REACT_121311	2	25	8995	82029	0.000222345747638	0.000304770264175	0.761436479058	0.956629926303	112398|112399	http://www.reactome.org/cgi-bin/eventbrowser_st_id?ST_ID=REACT_121311	hsa:112398,EGLN2,112398:up|hsa:112399,EGLN3,112399:down
Regulation of Complement cascade	Reactome	REACT_118707	2	25	8995	82029	0.000222345747638	0.000304770264175	0.761436479058	0.956629926303	5627|718	http://www.reactome.org/cgi-bin/eventbrowser_st_id?ST_ID=REACT_118707	hsa:5627,PROS1,5627:up|hsa:718,C3,718:up
Integrin alphaIIb beta3 signaling	Reactome	REACT_15523	2	25	8995	82029	0.000222345747638	0.000304770264175	0.761436479058	0.956629926303	3690|10411	http://www.reactome.org/cgi-bin/eventbrowser_st_id?ST_ID=REACT_15523	hsa:3690,ITGB3,3690:up|hsa:10411,RAPGEF3,10411:down
Inhibition of voltage gated Ca2+ channels via Gbeta/gamma subunits	Reactome	REACT_25004	2	25	8995	82029	0.000222345747638	0.000304770264175	0.761436479058	0.956629926303	3772|2787	http://www.reactome.org/cgi-bin/eventbrowser_st_id?ST_ID=REACT_25004	hsa:3772,KCNJ15,3772:down|hsa:2787,GNG5,2787:down
Activation of G protein gated Potassium channels	Reactome	REACT_75831	2	25	8995	82029	0.000222345747638	0.000304770264175	0.761436479058	0.956629926303	3772|2787	http://www.reactome.org/cgi-bin/eventbrowser_st_id?ST_ID=REACT_75831	hsa:3772,KCNJ15,3772:down|hsa:2787,GNG5,2787:down
G protein gated Potassium channels	Reactome	REACT_75780	2	25	8995	82029	0.000222345747638	0.000304770264175	0.761436479058	0.956629926303	3772|2787	http://www.reactome.org/cgi-bin/eventbrowser_st_id?ST_ID=REACT_75780	hsa:3772,KCNJ15,3772:down|hsa:2787,GNG5,2787:down
Assembly Of The HIV Virion	Reactome	REACT_6818	1	13	8995	82029	0.000111172873819	0.000158480537371	0.767022814165	0.956629926303	7251	http://www.reactome.org/cgi-bin/eventbrowser_st_id?ST_ID=REACT_6818	hsa:7251,TSG101,7251:up
Chylomicron-mediated lipid transport	Reactome	REACT_6841	1	13	8995	82029	0.000111172873819	0.000158480537371	0.767022814165	0.956629926303	348	http://www.reactome.org/cgi-bin/eventbrowser_st_id?ST_ID=REACT_6841	hsa:348,APOE,348:up
Inhibition of replication initiation of damaged DNA by RB1/E2F1	Reactome	REACT_329	1	13	8995	82029	0.000111172873819	0.000158480537371	0.767022814165	0.956629926303	5519	http://www.reactome.org/cgi-bin/eventbrowser_st_id?ST_ID=REACT_329	hsa:5519,PPP2R1B,5519:down
NF-kB is activated and signals survival	Reactome	REACT_13696	1	13	8995	82029	0.000111172873819	0.000158480537371	0.767022814165	0.956629926303	7189	http://www.reactome.org/cgi-bin/eventbrowser_st_id?ST_ID=REACT_13696	hsa:7189,TRAF6,7189:up
GRB2:SOS provides linkage to MAPK signaling for Integrins	Reactome	REACT_15443	1	13	8995	82029	0.000111172873819	0.000158480537371	0.767022814165	0.956629926303	3690	http://www.reactome.org/cgi-bin/eventbrowser_st_id?ST_ID=REACT_15443	hsa:3690,ITGB3,3690:up
Purine salvage	Reactome	REACT_1923	1	13	8995	82029	0.000111172873819	0.000158480537371	0.767022814165	0.956629926303	271	http://www.reactome.org/cgi-bin/eventbrowser_st_id?ST_ID=REACT_1923	hsa:271,AMPD2,271:down
DCC mediated attractive signaling	Reactome	REACT_22351	1	13	8995	82029	0.000111172873819	0.000158480537371	0.767022814165	0.956629926303	1793	http://www.reactome.org/cgi-bin/eventbrowser_st_id?ST_ID=REACT_22351	hsa:1793,DOCK1,1793:up
Golgi Cisternae Pericentriolar Stack Reorganization	Reactome	REACT_1100	1	13	8995	82029	0.000111172873819	0.000158480537371	0.767022814165	0.956629926303	5862	http://www.reactome.org/cgi-bin/eventbrowser_st_id?ST_ID=REACT_1100	hsa:5862,RAB2A,5862:down
Synthesis of PIPs at the early endosome membrane	Reactome	REACT_120756	1	13	8995	82029	0.000111172873819	0.000158480537371	0.767022814165	0.956629926303	200576	http://www.reactome.org/cgi-bin/eventbrowser_st_id?ST_ID=REACT_120756	hsa:200576,PIKFYVE,200576:up
Depolymerisation of the Nuclear Lamina	Reactome	REACT_263908	1	13	8995	82029	0.000111172873819	0.000158480537371	0.767022814165	0.956629926303	23175	http://www.reactome.org/cgi-bin/eventbrowser_st_id?ST_ID=REACT_263908	hsa:23175,LPIN1,23175:down
Signal attenuation	Reactome	REACT_508	1	13	8995	82029	0.000111172873819	0.000158480537371	0.767022814165	0.956629926303	3643	http://www.reactome.org/cgi-bin/eventbrowser_st_id?ST_ID=REACT_508	hsa:3643,INSR,3643:up
p75NTR recruits signalling complexes	Reactome	REACT_13415	1	13	8995	82029	0.000111172873819	0.000158480537371	0.767022814165	0.956629926303	7189	http://www.reactome.org/cgi-bin/eventbrowser_st_id?ST_ID=REACT_13415	hsa:7189,TRAF6,7189:up
Post NMDA receptor activation events	Reactome	REACT_20593	3	37	8995	82029	0.000333518621456	0.000451059990979	0.770075116903	0.95668253025	84254|805|1742	http://www.reactome.org/cgi-bin/eventbrowser_st_id?ST_ID=REACT_20593	hsa:84254,CAMKK1,84254:down|hsa:805,CALM2,805:down|hsa:1742,DLG4,1742:up
GLI3 is processed to GLI3R by the proteasome	Reactome	REACT_268366	5	59	8995	82029	0.000555864369094	0.000719257823453	0.770509953427	0.95685948514	5714|5691|5683|5719|5710	http://www.reactome.org/cgi-bin/eventbrowser_st_id?ST_ID=REACT_268366	hsa:5714,PSMD8,5714:down|hsa:5691,PSMB3,5691:up|hsa:5683,PSMA2,5683:down|hsa:5719,PSMD13,5719:up|hsa:5710,PSMD4,5710:down
Degradation of GLI1 by the proteasome	Reactome	REACT_268156	5	59	8995	82029	0.000555864369094	0.000719257823453	0.770509953427	0.95685948514	5714|5691|5683|5719|5710	http://www.reactome.org/cgi-bin/eventbrowser_st_id?ST_ID=REACT_268156	hsa:5714,PSMD8,5714:down|hsa:5691,PSMB3,5691:up|hsa:5683,PSMA2,5683:down|hsa:5719,PSMD13,5719:up|hsa:5710,PSMD4,5710:down
Hedgehog 'off' state	Reactome	REACT_268323	10	112	8995	82029	0.00111172873819	0.0013653707835	0.776326385909	0.958903490153	2736|7277|5719|5577|7278|5714|5710|5691|6608|5683	http://www.reactome.org/cgi-bin/eventbrowser_st_id?ST_ID=REACT_268323	hsa:2736,GLI2,2736:up|hsa:7277,TUBA4A,7277:down|hsa:5719,PSMD13,5719:up|hsa:5577,PRKAR2B,5577:up|hsa:7278,TUBA3C,7278:down|hsa:5714,PSMD8,5714:down|hsa:5710,PSMD4,5710:down|hsa:5691,PSMB3,5691:up|hsa:6608,SMO,6608:down|hsa:5683,PSMA2,5683:down
A tetrasaccharide linker sequence is required for GAG synthesis	Reactome	REACT_121408	2	26	8995	82029	0.000222345747638	0.000316961074742	0.779063862087	0.958903490153	27087|727936	http://www.reactome.org/cgi-bin/eventbrowser_st_id?ST_ID=REACT_121408	hsa:27087,B3GAT1,27087:up|hsa:727936,GXYLT2,727936:up
Acyl chain remodelling of PC	Reactome	REACT_120829	2	26	8995	82029	0.000222345747638	0.000316961074742	0.779063862087	0.958903490153	151056|5321	http://www.reactome.org/cgi-bin/eventbrowser_st_id?ST_ID=REACT_120829	hsa:151056,PLB1,151056:down|hsa:5321,PLA2G4A,5321:down
Basigin interactions	Reactome	REACT_12560	2	26	8995	82029	0.000222345747638	0.000316961074742	0.779063862087	0.958903490153	482|9057	http://www.reactome.org/cgi-bin/eventbrowser_st_id?ST_ID=REACT_12560	hsa:482,ATP1B2,482:up|hsa:9057,SLC7A6,9057:down
Synthesis of bile acids and bile salts	Reactome	REACT_11054	2	26	8995	82029	0.000222345747638	0.000316961074742	0.779063862087	0.958903490153	1645|8644	http://www.reactome.org/cgi-bin/eventbrowser_st_id?ST_ID=REACT_11054	hsa:1645,AKR1C1,1645:down|hsa:8644,AKR1C3,8644:down
Chondroitin sulfate/dermatan sulfate metabolism	Reactome	REACT_121206	4	49	8995	82029	0.000444691495275	0.000597349717783	0.781520767027	0.958903490153	54480|27087|727936|8372	http://www.reactome.org/cgi-bin/eventbrowser_st_id?ST_ID=REACT_121206	hsa:54480,CHPF2,54480:down|hsa:27087,B3GAT1,27087:up|hsa:727936,GXYLT2,727936:up|hsa:8372,HYAL3,8372:down
M/G1 Transition	Reactome	REACT_1725	7	82	8995	82029	0.000778210116732	0.000999646466494	0.78812769661	0.958903490153	5001|5719|5714|5710|5691|4998|5683	http://www.reactome.org/cgi-bin/eventbrowser_st_id?ST_ID=REACT_1725	hsa:5001,ORC5,5001:down|hsa:5719,PSMD13,5719:up|hsa:5714,PSMD8,5714:down|hsa:5710,PSMD4,5710:down|hsa:5691,PSMB3,5691:up|hsa:4998,ORC1,4998:down|hsa:5683,PSMA2,5683:down
DNA Replication Pre-Initiation	Reactome	REACT_734	7	82	8995	82029	0.000778210116732	0.000999646466494	0.78812769661	0.958903490153	5001|5719|5714|5710|5691|4998|5683	http://www.reactome.org/cgi-bin/eventbrowser_st_id?ST_ID=REACT_734	hsa:5001,ORC5,5001:down|hsa:5719,PSMD13,5719:up|hsa:5714,PSMD8,5714:down|hsa:5710,PSMD4,5710:down|hsa:5691,PSMB3,5691:up|hsa:4998,ORC1,4998:down|hsa:5683,PSMA2,5683:down
Removal of the Flap Intermediate	Reactome	REACT_70	1	14	8995	82029	0.000111172873819	0.000170671347938	0.790049182549	0.958903490153	5111	http://www.reactome.org/cgi-bin/eventbrowser_st_id?ST_ID=REACT_70	hsa:5111,PCNA,5111:down
Inhibition of adenylate cyclase pathway	Reactome	REACT_25282	1	14	8995	82029	0.000111172873819	0.000170671347938	0.790049182549	0.958903490153	2773	http://www.reactome.org/cgi-bin/eventbrowser_st_id?ST_ID=REACT_25282	hsa:2773,GNAI3,2773:up
p130Cas linkage to MAPK signaling for integrins	Reactome	REACT_15381	1	14	8995	82029	0.000111172873819	0.000170671347938	0.790049182549	0.958903490153	3690	http://www.reactome.org/cgi-bin/eventbrowser_st_id?ST_ID=REACT_15381	hsa:3690,ITGB3,3690:up
Prolactin receptor signaling	Reactome	REACT_115697	1	14	8995	82029	0.000111172873819	0.000170671347938	0.790049182549	0.958903490153	2688	http://www.reactome.org/cgi-bin/eventbrowser_st_id?ST_ID=REACT_115697	hsa:2688,GH1,2688:down
Adenylate cyclase inhibitory pathway	Reactome	REACT_15333	1	14	8995	82029	0.000111172873819	0.000170671347938	0.790049182549	0.958903490153	2773	http://www.reactome.org/cgi-bin/eventbrowser_st_id?ST_ID=REACT_15333	hsa:2773,GNAI3,2773:up
Constitutive Signaling by EGFRvIII	Reactome	REACT_267817	1	14	8995	82029	0.000111172873819	0.000170671347938	0.790049182549	0.958903490153	5295	http://www.reactome.org/cgi-bin/eventbrowser_st_id?ST_ID=REACT_267817	hsa:5295,PIK3R1,5295:down
CS/DS degradation	Reactome	REACT_120888	1	14	8995	82029	0.000111172873819	0.000170671347938	0.790049182549	0.958903490153	8372	http://www.reactome.org/cgi-bin/eventbrowser_st_id?ST_ID=REACT_120888	hsa:8372,HYAL3,8372:down
S Phase	Reactome	REACT_899	11	124	8995	82029	0.00122290161201	0.00151166051031	0.790334360223	0.958903490153	5001|1026|5111|993|5719|5983|5714|5710|5691|5683|4998	http://www.reactome.org/cgi-bin/eventbrowser_st_id?ST_ID=REACT_899	hsa:5001,ORC5,5001:down|hsa:1026,CDKN1A,1026:down|hsa:5111,PCNA,5111:down|hsa:993,CDC25A,993:down|hsa:5719,PSMD13,5719:up|hsa:5983,RFC3,5983:down|hsa:5714,PSMD8,5714:down|hsa:5710,PSMD4,5710:down|hsa:5691,PSMB3,5691:up|hsa:5683,PSMA2,5683:down|hsa:4998,ORC1,4998:down
mRNA Splicing - Major Pathway	Reactome	REACT_467	10	114	8995	82029	0.00111172873819	0.00138975240464	0.793056030898	0.958903490153	4686|5430|83443|2962|10992|10262|3178|9416|1479|6635	http://www.reactome.org/cgi-bin/eventbrowser_st_id?ST_ID=REACT_467	hsa:4686,NCBP1,4686:down|hsa:5430,POLR2A,5430:up|hsa:83443,SF3B5,83443:down|hsa:2962,GTF2F1,2962:up|hsa:10992,SF3B2,10992:down|hsa:10262,SF3B4,10262:down|hsa:3178,HNRNPA1,3178:down|hsa:9416,DDX23,9416:down|hsa:1479,CSTF3,1479:up|hsa:6635,SNRPE,6635:down
mRNA Splicing	Reactome	REACT_1735	10	114	8995	82029	0.00111172873819	0.00138975240464	0.793056030898	0.958903490153	4686|5430|83443|2962|10992|10262|3178|9416|1479|6635	http://www.reactome.org/cgi-bin/eventbrowser_st_id?ST_ID=REACT_1735	hsa:4686,NCBP1,4686:down|hsa:5430,POLR2A,5430:up|hsa:83443,SF3B5,83443:down|hsa:2962,GTF2F1,2962:up|hsa:10992,SF3B2,10992:down|hsa:10262,SF3B4,10262:down|hsa:3178,HNRNPA1,3178:down|hsa:9416,DDX23,9416:down|hsa:1479,CSTF3,1479:up|hsa:6635,SNRPE,6635:down
PI Metabolism	Reactome	REACT_121175	4	50	8995	82029	0.000444691495275	0.00060954052835	0.793815141694	0.958903490153	8897|200576|5295|146850	http://www.reactome.org/cgi-bin/eventbrowser_st_id?ST_ID=REACT_121175	hsa:8897,MTMR3,8897:up|hsa:200576,PIKFYVE,200576:up|hsa:5295,PIK3R1,5295:down|hsa:146850,PIK3R6,146850:up
Nucleosome assembly	Reactome	REACT_22344	6	72	8995	82029	0.000667037242913	0.000877738360824	0.794898716791	0.958903490153	8365|85236|401541|8349|8334|5928	http://www.reactome.org/cgi-bin/eventbrowser_st_id?ST_ID=REACT_22344	hsa:8365,HIST1H4H,8365:up|hsa:85236,HIST1H2BK,85236:up|hsa:401541,CENPP,401541:down|hsa:8349,HIST2H2BE,8349:up|hsa:8334,HIST1H2AC,8334:up|hsa:5928,RBBP4,5928:down
Deposition of new CENPA-containing nucleosomes at the centromere	Reactome	REACT_22186	6	72	8995	82029	0.000667037242913	0.000877738360824	0.794898716791	0.958903490153	8365|85236|401541|8349|8334|5928	http://www.reactome.org/cgi-bin/eventbrowser_st_id?ST_ID=REACT_22186	hsa:8365,HIST1H4H,8365:up|hsa:85236,HIST1H2BK,85236:up|hsa:401541,CENPP,401541:down|hsa:8349,HIST2H2BE,8349:up|hsa:8334,HIST1H2AC,8334:up|hsa:5928,RBBP4,5928:down
RNA Polymerase III Transcription Initiation From Type 2 Promoter	Reactome	REACT_1036	2	27	8995	82029	0.000222345747638	0.000329151885309	0.795537501195	0.958903490153	51728|55703	http://www.reactome.org/cgi-bin/eventbrowser_st_id?ST_ID=REACT_1036	hsa:51728,POLR3K,51728:down|hsa:55703,POLR3B,55703:down
APC/C-mediated degradation of cell cycle proteins	Reactome	REACT_6828	7	83	8995	82029	0.000778210116732	0.00101183727706	0.797625109567	0.958903490153	5719|5714|11065|5710|5691|64682|5683	http://www.reactome.org/cgi-bin/eventbrowser_st_id?ST_ID=REACT_6828	hsa:5719,PSMD13,5719:up|hsa:5714,PSMD8,5714:down|hsa:11065,UBE2C,11065:up|hsa:5710,PSMD4,5710:down|hsa:5691,PSMB3,5691:up|hsa:64682,ANAPC1,64682:down|hsa:5683,PSMA2,5683:down
Regulation of mitotic cell cycle	Reactome	REACT_21279	7	83	8995	82029	0.000778210116732	0.00101183727706	0.797625109567	0.958903490153	5719|5714|11065|5710|5691|64682|5683	http://www.reactome.org/cgi-bin/eventbrowser_st_id?ST_ID=REACT_21279	hsa:5719,PSMD13,5719:up|hsa:5714,PSMD8,5714:down|hsa:11065,UBE2C,11065:up|hsa:5710,PSMD4,5710:down|hsa:5691,PSMB3,5691:up|hsa:64682,ANAPC1,64682:down|hsa:5683,PSMA2,5683:down
G alpha (s) signalling events	Reactome	REACT_19327	11	125	8995	82029	0.00122290161201	0.00152385132087	0.798099290912	0.958903490153	9340|2787|10846|10267|2773|5140|5141|7434|59345|135|3363	http://www.reactome.org/cgi-bin/eventbrowser_st_id?ST_ID=REACT_19327	hsa:9340,GLP2R,9340:up|hsa:2787,GNG5,2787:down|hsa:10846,PDE10A,10846:up|hsa:10267,RAMP1,10267:up|hsa:2773,GNAI3,2773:up|hsa:5140,PDE3B,5140:up|hsa:5141,PDE4A,5141:up|hsa:7434,VIPR2,7434:up|hsa:59345,GNB4,59345:up|hsa:135,ADORA2A,135:up|hsa:3363,HTR7,3363:down
GABA B receptor activation	Reactome	REACT_25031	3	39	8995	82029	0.000333518621456	0.000475441612113	0.798191803657	0.958903490153	3772|2787|2773	http://www.reactome.org/cgi-bin/eventbrowser_st_id?ST_ID=REACT_25031	hsa:3772,KCNJ15,3772:down|hsa:2787,GNG5,2787:down|hsa:2773,GNAI3,2773:up
Activation of GABAB receptors	Reactome	REACT_25330	3	39	8995	82029	0.000333518621456	0.000475441612113	0.798191803657	0.958903490153	3772|2787|2773	http://www.reactome.org/cgi-bin/eventbrowser_st_id?ST_ID=REACT_25330	hsa:3772,KCNJ15,3772:down|hsa:2787,GNG5,2787:down|hsa:2773,GNAI3,2773:up
DNA Repair	Reactome	REACT_216	10	115	8995	82029	0.00111172873819	0.0014019432152	0.801069811698	0.959271184983	5430|5111|5395|5983|56949|55215|2073|2956|7518|2067	http://www.reactome.org/cgi-bin/eventbrowser_st_id?ST_ID=REACT_216	hsa:5430,POLR2A,5430:up|hsa:5111,PCNA,5111:down|hsa:5395,PMS2,5395:down|hsa:5983,RFC3,5983:down|hsa:56949,XAB2,56949:up|hsa:55215,FANCI,55215:down|hsa:2073,ERCC5,2073:down|hsa:2956,MSH6,2956:down|hsa:7518,XRCC4,7518:down|hsa:2067,ERCC1,2067:down
Aquaporin-mediated transport	Reactome	REACT_23887	4	51	8995	82029	0.000444691495275	0.000621731338917	0.805546125881	0.959271184983	5577|2787|362|59345	http://www.reactome.org/cgi-bin/eventbrowser_st_id?ST_ID=REACT_23887	hsa:5577,PRKAR2B,5577:up|hsa:2787,GNG5,2787:down|hsa:362,AQP5,362:up|hsa:59345,GNB4,59345:up
Peptide hormone metabolism	Reactome	REACT_160078	7	84	8995	82029	0.000778210116732	0.00102402808763	0.806795123795	0.959271184983	4311|60559|6804|5080|60412|2688|64924	http://www.reactome.org/cgi-bin/eventbrowser_st_id?ST_ID=REACT_160078	hsa:4311,MME,4311:up|hsa:60559,SPCS3,60559:down|hsa:6804,STX1A,6804:down|hsa:5080,PAX6,5080:up|hsa:60412,EXOC4,60412:down|hsa:2688,GH1,2688:down|hsa:64924,SLC30A5,64924:down
Activation of BAD and translocation to mitochondria	Reactome	REACT_549	1	15	8995	82029	0.000111172873819	0.000182862158505	0.810799961076	0.959271184983	10000	http://www.reactome.org/cgi-bin/eventbrowser_st_id?ST_ID=REACT_549	hsa:10000,AKT3,10000:up
Rap1 signalling	Reactome	REACT_23898	1	15	8995	82029	0.000111172873819	0.000182862158505	0.810799961076	0.959271184983	10411	http://www.reactome.org/cgi-bin/eventbrowser_st_id?ST_ID=REACT_23898	hsa:10411,RAPGEF3,10411:down
IRAK1 recruits IKK complex	Reactome	REACT_24918	1	15	8995	82029	0.000111172873819	0.000182862158505	0.810799961076	0.959271184983	7189	http://www.reactome.org/cgi-bin/eventbrowser_st_id?ST_ID=REACT_24918	hsa:7189,TRAF6,7189:up
IRAK1 recruits IKK complex upon TLR7/8 or 9 stimulation	Reactome	REACT_25354	1	15	8995	82029	0.000111172873819	0.000182862158505	0.810799961076	0.959271184983	7189	http://www.reactome.org/cgi-bin/eventbrowser_st_id?ST_ID=REACT_25354	hsa:7189,TRAF6,7189:up
negative regulation of TCF-dependent signaling by WNT ligand antagonists	Reactome	REACT_264383	1	15	8995	82029	0.000111172873819	0.000182862158505	0.810799961076	0.959271184983	79412	http://www.reactome.org/cgi-bin/eventbrowser_st_id?ST_ID=REACT_264383	hsa:79412,KREMEN2,79412:down
Activation of Nicotinic Acetylcholine Receptors	Reactome	REACT_22126	1	15	8995	82029	0.000111172873819	0.000182862158505	0.810799961076	0.959271184983	1143	http://www.reactome.org/cgi-bin/eventbrowser_st_id?ST_ID=REACT_22126	hsa:1143,CHRNB4,1143:down
Platelet Adhesion to exposed collagen	Reactome	REACT_1230	1	15	8995	82029	0.000111172873819	0.000182862158505	0.810799961076	0.959271184983	3672	http://www.reactome.org/cgi-bin/eventbrowser_st_id?ST_ID=REACT_1230	hsa:3672,ITGA1,3672:up
Acetylcholine Binding And Downstream Events	Reactome	REACT_15461	1	15	8995	82029	0.000111172873819	0.000182862158505	0.810799961076	0.959271184983	1143	http://www.reactome.org/cgi-bin/eventbrowser_st_id?ST_ID=REACT_15461	hsa:1143,CHRNB4,1143:down
Postsynaptic nicotinic acetylcholine receptors	Reactome	REACT_22149	1	15	8995	82029	0.000111172873819	0.000182862158505	0.810799961076	0.959271184983	1143	http://www.reactome.org/cgi-bin/eventbrowser_st_id?ST_ID=REACT_22149	hsa:1143,CHRNB4,1143:down
Constitutive Signaling by NOTCH1 HD Domain Mutants	Reactome	REACT_160089	1	15	8995	82029	0.000111172873819	0.000182862158505	0.810799961076	0.959271184983	3714	http://www.reactome.org/cgi-bin/eventbrowser_st_id?ST_ID=REACT_160089	hsa:3714,JAG2,3714:down
Calmodulin induced events	Reactome	REACT_9000	2	28	8995	82029	0.000222345747638	0.000341342695876	0.810913255463	0.959271184983	5577|805	http://www.reactome.org/cgi-bin/eventbrowser_st_id?ST_ID=REACT_9000	hsa:5577,PRKAR2B,5577:up|hsa:805,CALM2,805:down
CaM pathway	Reactome	REACT_9053	2	28	8995	82029	0.000222345747638	0.000341342695876	0.810913255463	0.959271184983	5577|805	http://www.reactome.org/cgi-bin/eventbrowser_st_id?ST_ID=REACT_9053	hsa:5577,PRKAR2B,5577:up|hsa:805,CALM2,805:down
Signaling by SCF-KIT	Reactome	REACT_111040	11	127	8995	82029	0.00122290161201	0.00154823294201	0.812994115379	0.959271184983	1026|10000|57761|3569|3570|1111|10019|8651|3084|5295|192669	http://www.reactome.org/cgi-bin/eventbrowser_st_id?ST_ID=REACT_111040	hsa:1026,CDKN1A,1026:down|hsa:10000,AKT3,10000:up|hsa:57761,TRIB3,57761:down|hsa:3569,IL6,3569:up|hsa:3570,IL6R,3570:down|hsa:1111,CHEK1,1111:down|hsa:10019,SH2B3,10019:up|hsa:8651,SOCS1,8651:up|hsa:3084,NRG1,3084:down|hsa:5295,PIK3R1,5295:down|hsa:192669,AGO3,192669:down
Meiotic synapsis	Reactome	REACT_75792	6	74	8995	82029	0.000667037242913	0.000902119981958	0.814289429823	0.959271184983	8365|85236|26277|8349|23353|8334	http://www.reactome.org/cgi-bin/eventbrowser_st_id?ST_ID=REACT_75792	hsa:8365,HIST1H4H,8365:up|hsa:85236,HIST1H2BK,85236:up|hsa:26277,TINF2,26277:down|hsa:8349,HIST2H2BE,8349:up|hsa:23353,SUN1,23353:down|hsa:8334,HIST1H2AC,8334:up
DNA methylation	Reactome	REACT_268237	5	63	8995	82029	0.000555864369094	0.000768021065721	0.814332555901	0.959271184983	8349|8357|8365|8334|85236	http://www.reactome.org/cgi-bin/eventbrowser_st_id?ST_ID=REACT_268237	hsa:8349,HIST2H2BE,8349:up|hsa:8357,HIST1H3H,8357:up|hsa:8365,HIST1H4H,8365:up|hsa:8334,HIST1H2AC,8334:up|hsa:85236,HIST1H2BK,85236:up
RNA Polymerase III Abortive And Retractive Initiation	Reactome	REACT_22339	3	41	8995	82029	0.000333518621456	0.000499823233247	0.823367441382	0.962166346576	51728|4782|55703	http://www.reactome.org/cgi-bin/eventbrowser_st_id?ST_ID=REACT_22339	hsa:51728,POLR3K,51728:down|hsa:4782,NFIC,4782:down|hsa:55703,POLR3B,55703:down
RNA Polymerase III Transcription	Reactome	REACT_1371	3	41	8995	82029	0.000333518621456	0.000499823233247	0.823367441382	0.962166346576	51728|4782|55703	http://www.reactome.org/cgi-bin/eventbrowser_st_id?ST_ID=REACT_1371	hsa:51728,POLR3K,51728:down|hsa:4782,NFIC,4782:down|hsa:55703,POLR3B,55703:down
Processing of Capped Intron-Containing Pre-mRNA	Reactome	REACT_125	10	118	8995	82029	0.00111172873819	0.00143851564691	0.823728658177	0.962166346576	4686|5430|83443|2962|10992|10262|3178|9416|1479|6635	http://www.reactome.org/cgi-bin/eventbrowser_st_id?ST_ID=REACT_125	hsa:4686,NCBP1,4686:down|hsa:5430,POLR2A,5430:up|hsa:83443,SF3B5,83443:down|hsa:2962,GTF2F1,2962:up|hsa:10992,SF3B2,10992:down|hsa:10262,SF3B4,10262:down|hsa:3178,HNRNPA1,3178:down|hsa:9416,DDX23,9416:down|hsa:1479,CSTF3,1479:up|hsa:6635,SNRPE,6635:down
ER-Phagosome pathway	Reactome	REACT_111178	5	64	8995	82029	0.000555864369094	0.000780211876288	0.824173323312	0.962166346576	5714|5691|5683|5719|5710	http://www.reactome.org/cgi-bin/eventbrowser_st_id?ST_ID=REACT_111178	hsa:5714,PSMD8,5714:down|hsa:5691,PSMB3,5691:up|hsa:5683,PSMA2,5683:down|hsa:5719,PSMD13,5719:up|hsa:5710,PSMD4,5710:down
Hedgehog ligand biogenesis	Reactome	REACT_264605	5	64	8995	82029	0.000555864369094	0.000780211876288	0.824173323312	0.962166346576	5714|5691|5683|5719|5710	http://www.reactome.org/cgi-bin/eventbrowser_st_id?ST_ID=REACT_264605	hsa:5714,PSMD8,5714:down|hsa:5691,PSMB3,5691:up|hsa:5683,PSMA2,5683:down|hsa:5719,PSMD13,5719:up|hsa:5710,PSMD4,5710:down
Processing-defective Hh variants abrogate ligand secretion	Reactome	REACT_264623	5	64	8995	82029	0.000555864369094	0.000780211876288	0.824173323312	0.962166346576	5714|5691|5683|5719|5710	http://www.reactome.org/cgi-bin/eventbrowser_st_id?ST_ID=REACT_264623	hsa:5714,PSMD8,5714:down|hsa:5691,PSMB3,5691:up|hsa:5683,PSMA2,5683:down|hsa:5719,PSMD13,5719:up|hsa:5710,PSMD4,5710:down
CDO in myogenesis	Reactome	REACT_21402	2	29	8995	82029	0.000222345747638	0.000353533506443	0.825247211841	0.962166346576	1000|4205	http://www.reactome.org/cgi-bin/eventbrowser_st_id?ST_ID=REACT_21402	hsa:1000,CDH2,1000:up|hsa:4205,MEF2A,4205:down
Endosomal Sorting Complex Required For Transport (ESCRT)	Reactome	REACT_27258	2	29	8995	82029	0.000222345747638	0.000353533506443	0.825247211841	0.962166346576	9525|7251	http://www.reactome.org/cgi-bin/eventbrowser_st_id?ST_ID=REACT_27258	hsa:9525,VPS4B,9525:down|hsa:7251,TSG101,7251:up
CREB phosphorylation through the activation of Ras	Reactome	REACT_20568	2	29	8995	82029	0.000222345747638	0.000353533506443	0.825247211841	0.962166346576	805|1742	http://www.reactome.org/cgi-bin/eventbrowser_st_id?ST_ID=REACT_20568	hsa:805,CALM2,805:down|hsa:1742,DLG4,1742:up
Myogenesis	Reactome	REACT_21303	2	29	8995	82029	0.000222345747638	0.000353533506443	0.825247211841	0.962166346576	1000|4205	http://www.reactome.org/cgi-bin/eventbrowser_st_id?ST_ID=REACT_21303	hsa:1000,CDH2,1000:up|hsa:4205,MEF2A,4205:down
Pre-NOTCH Transcription and Translation	Reactome	REACT_118568	2	29	8995	82029	0.000222345747638	0.000353533506443	0.825247211841	0.962166346576	7157|192669	http://www.reactome.org/cgi-bin/eventbrowser_st_id?ST_ID=REACT_118568	hsa:7157,TP53,7157:up|hsa:192669,AGO3,192669:down
[truncated: 188 more rows]

## Sheet: PID
Term	Database	ID	Input number	Background number	All input number	All background number	Input frequency	Background frequency	P-Value	Corrected P-Value	Input	Hyperlink	Input gene symbols
[truncated: 191 more rows]

## Sheet: KEGG PATHWAY
Term	Database	ID	Input number	Background number	All input number	All background number	Input frequency	Background frequency	P-Value	Corrected P-Value	Input	Hyperlink	Input gene symbols	Hyperlink(up down)
[truncated: 261 more rows]

[truncated: 3 more sheets: PANTHER, BioCarta, BioCyc]
